# Supplementary material for: Transcriptome and proteome analysis reveal new insight into proximal and distal responses of wheat to foliar infection by Xanthomonas translucens
Source: Sci Rep. 2017 Aug 31;7:10157. doi: 10.1038/s41598-017-10568-8 (PMC5579275; doi:10.1038/s41598-017-10568-8)
Supplement: Supplementary file 2 — Table S1 [file 41598_2017_10568_MOESM2_ESM.xls]

## Sheet: Sheet1
Transcriptome and proteome analysis reveal new insight into proximal and distal responses of wheat to foliar infection by Xanthomonas translucens
Garcia-Seco, D., Chiapello, M., Bracale, M., Pesce, C., Bagnaresi, P., Dubois, E., Moulin, L., Vannini, C., Koebnik, R.
Sample		Reads
		Uniques	Unmapped	Multi	%(ali/CAF)	%(uniques/CAF)
Control	Leave 1	13 840 018	9 850 003	12 190 313	72,55	38,57
	Root 1	16 718 121	12 245 303	6 805 234	65,77	46,74
	Leave 2	21 724 370	16 653 494	12 134 546	67,03	43,01
	Root 2	14 800 840	10 046 547	6 270 709	67,71	47,56
	Leave 3	14 322 136	12 660 911	11 508 990	67,11	37,21
	Root 3	18 376 398	17 592 904	8 199 056	60,17	41,61
Infected	Leave 1	23 492 265	19 261 248	13 884 231	65,99	41,48
	Root 1	17 827 507	13 691 617	7 430 477	64,85	45,77
	Leave 2	11 119 735	6 637 365	8 610 612	74,83	42,17
	Root 2	15 123 988	10 283 839	6 088 312	67,35	48,02
	Leave 3	12 507 706	19 002 838	20 739 644	63,63	23,94
	Root 3	16 618 418	11 961 727	6 802 835	66,19	46,97
