# Supplementary material for: Transcriptome and proteome analysis reveal new insight into proximal and distal responses of wheat to foliar infection by Xanthomonas translucens
Source: Sci Rep. 2017 Aug 31;7:10157. doi: 10.1038/s41598-017-10568-8 (PMC5579275; doi:10.1038/s41598-017-10568-8)
Supplement: Supplementary file 3 — Table S2 [file 41598_2017_10568_MOESM3_ESM.xls]

## Sheet: LEAVES
Transcriptome and proteome analysis reveal new insight into proximal and distal responses of wheat to foliar infection by Xanthomonas translucens. Garcia-Seco, D., Chiapello, M., Bracale, M., Pesce, C., Bagnaresi, P., Dubois, E., Moulin, L., Vannini, C., Koebnik, R.
id	baseMean	log2FoldChange	lfcSE	stat	pvalue	padj	Gene.stable.ID	Gene.name	Gene.description	Chromosome.scaffold.name	Transcript.start..bp.	Transcript.end..bp.	GO_tutte_info_IWGSC_1.0_popseq_2.2	B2GO_best.hit.to.nr	B2GO_EC	B2GO_GO	L_CTRL-1	L_CTRL-2	L_CTRL-3	L_CTRL_XANTHO-1	L_CTRL_XANTHO-2	L_CTRL_XANTHO-3
EPlTAET00000000001	0	NA	NA	NA	NA	NA	EPlTAEG00000000001	MIR1122	microRNA MIR1122 [Source:RFAM;Acc:RF00906]	5A	614057	614191	NA	NA	NA	NA	0	0	0	0	0	0
EPlTAET00000000002	0	NA	NA	NA	NA	NA	EPlTAEG00000000002	MIR444	microRNA MIR444 [Source:RFAM;Acc:RF00920]	IWGSC_CSS_2AS_scaff_5236835	4836	4976	NA	NA	NA	NA	0	0	0	0	0	0
EPlTAET00000000003	0	NA	NA	NA	NA	NA	EPlTAEG00000000003	tRNA-Lys	tRNA-Lys for anticodon CUU [Source:TRNASCAN_SE;Acc:tRNA-Lys]	5A	87087205	87087273	NA	-	-	NA	0	0	0	0	0	0
EPlTAET00000000004	0	NA	NA	NA	NA	NA	EPlTAEG00000000004	MIR1122	microRNA MIR1122 [Source:RFAM;Acc:RF00906]	2D	40944992	40945084	NA	NA	NA	NA	0	0	0	0	0	0
EPlTAET00000000005	0	NA	NA	NA	NA	NA	EPlTAEG00000000005	MIR444	microRNA MIR444 [Source:RFAM;Acc:RF00920]	IWGSC_CSS_1BL_scaff_3854313	2380	2509	NA	NA	NA	NA	0	0	0	0	0	0
EPlTAET00000000006	0	NA	NA	NA	NA	NA	EPlTAEG00000000006	MIR1122	microRNA MIR1122 [Source:RFAM;Acc:RF00906]	2B	331207509	331207601	NA	NA	NA	NA	0	0	0	0	0	0
EPlTAET00000000007	0	NA	NA	NA	NA	NA	EPlTAEG00000000007	snoR104	Small nucleolar RNA snoR104 [Source:RFAM;Acc:RF01220]	IWGSC_CSS_4AS_scaff_5976110	4417	4521	NA	NA	NA	NA	0	0	0	0	0	0
EPlTAET00000000008	0	NA	NA	NA	NA	NA	EPlTAEG00000000008	tRNA-Lys	tRNA-Lys for anticodon CUU [Source:TRNASCAN_SE;Acc:tRNA-Lys]	2A	210859842	210859908	NA	-	-	NA	0	0	0	0	0	0
EPlTAET00000000009	0	NA	NA	NA	NA	NA	EPlTAEG00000000009	MIR1122	microRNA MIR1122 [Source:RFAM;Acc:RF00906]	5B	197828503	197828637	NA	NA	NA	NA	0	0	0	0	0	0
EPlTAET00000000010	0	NA	NA	NA	NA	NA	EPlTAEG00000000010	MIR444	microRNA MIR444 [Source:RFAM;Acc:RF00920]	4D	59017867	59017993	NA	NA	NA	NA	0	0	0	0	0	0
EPlTAET00000000011	0	NA	NA	NA	NA	NA	EPlTAEG00000000011	MIR1122	microRNA MIR1122 [Source:RFAM;Acc:RF00906]	IWGSC_CSS_6AL_scaff_5832375	7475	7599	NA	NA	NA	NA	0	0	0	0	0	0
EPlTAET00000000013	0	NA	NA	NA	NA	NA	EPlTAEG00000000013	tRNA-Lys	tRNA-Lys for anticodon CUU [Source:TRNASCAN_SE;Acc:tRNA-Lys]	6D	27491604	27491672	NA	-	-	NA	0	0	0	0	0	0
EPlTAET00000000014	0	NA	NA	NA	NA	NA	EPlTAEG00000000014	tRNA-Lys	tRNA-Lys for anticodon CUU [Source:TRNASCAN_SE;Acc:tRNA-Lys]	4A	149336008	149336076	NA	-	-	NA	0	0	0	0	0	0
EPlTAET00000000016	0	NA	NA	NA	NA	NA	EPlTAEG00000000016	MIR1122	microRNA MIR1122 [Source:RFAM;Acc:RF00906]	6B	144960135	144960269	NA	NA	NA	NA	0	0	0	0	0	0
EPlTAET00000000017	0	NA	NA	NA	NA	NA	EPlTAEG00000000017	MIR1122	microRNA MIR1122 [Source:RFAM;Acc:RF00906]	2D	29322377	29322511	NA	NA	NA	NA	0	0	0	0	0	0
EPlTAET00000000018	0	NA	NA	NA	NA	NA	EPlTAEG00000000018	MIR1122	microRNA MIR1122 [Source:RFAM;Acc:RF00906]	5B	132540273	132540389	NA	NA	NA	NA	0	0	0	0	0	0
EPlTAET00000000019	0	NA	NA	NA	NA	NA	EPlTAEG00000000019	MIR444	microRNA MIR444 [Source:RFAM;Acc:RF00920]	IWGSC_CSS_2DS_scaff_1035809	1889	2011	NA	NA	NA	NA	0	0	0	0	0	0
EPlTAET00000000021	0	NA	NA	NA	NA	NA	EPlTAEG00000000021	MIR1122	microRNA MIR1122 [Source:RFAM;Acc:RF00906]	IWGSC_CSS_1BL_scaff_3917436	7572	7686	NA	NA	NA	NA	0	0	0	0	0	0
EPlTAET00000000022	0	NA	NA	NA	NA	NA	EPlTAEG00000000022	snoR71	Plant small nucleolar RNA R71 [Source:RFAM;Acc:RF00097]	6D	77148502	77148604	NA	NA	NA	NA	0	0	0	0	0	0
EPlTAET00000000023	0	NA	NA	NA	NA	NA	EPlTAEG00000000023	MIR1122	microRNA MIR1122 [Source:RFAM;Acc:RF00906]	5A	110889078	110889202	NA	NA	NA	NA	0	0	0	0	0	0
EPlTAET00000000024	0	NA	NA	NA	NA	NA	EPlTAEG00000000024	MIR1122	microRNA MIR1122 [Source:RFAM;Acc:RF00906]	2B	16941591	16941705	NA	NA	NA	NA	0	0	0	0	0	0
EPlTAET00000000025	0	NA	NA	NA	NA	NA	EPlTAEG00000000025	MIR169_5	microRNA MIR169_5 [Source:RFAM;Acc:RF00865]	7B	233284932	233285073	NA	NA	NA	NA	0	0	0	0	0	0
EPlTAET00000000026	0	NA	NA	NA	NA	NA	EPlTAEG00000000026	tRNA-Lys	tRNA-Lys for anticodon CUU [Source:TRNASCAN_SE;Acc:tRNA-Lys]	3B	408172283	408172351	NA	-	-	NA	0	0	0	0	0	0
EPlTAET00000000027	0	NA	NA	NA	NA	NA	EPlTAEG00000000027	snoR71	Plant small nucleolar RNA R71 [Source:RFAM;Acc:RF00097]	IWGSC_CSS_5AL_scaff_2768198	738	844	NA	NA	NA	NA	0	0	0	0	0	0
EPlTAET00000000028	0	NA	NA	NA	NA	NA	EPlTAEG00000000028	tRNA-Phe	tRNA-Phe for anticodon GAA [Source:TRNASCAN_SE;Acc:tRNA-Phe]	IWGSC_CSS_5AL_scaff_2766612	5114	5186	NA	gi|29565662|ref|NP_817244.1| ORF45d	-	NA	0	0	0	0	0	0
EPlTAET00000000029	0	NA	NA	NA	NA	NA	EPlTAEG00000000029	MIR1122	microRNA MIR1122 [Source:RFAM;Acc:RF00906]	IWGSC_CSS_3DL_scaff_6951579	1990	2104	NA	NA	NA	NA	0	0	0	0	0	0
EPlTAET00000000030	0	NA	NA	NA	NA	NA	EPlTAEG00000000030	MIR1122	microRNA MIR1122 [Source:RFAM;Acc:RF00906]	6A	381392	381526	NA	NA	NA	NA	0	0	0	0	0	0
EPlTAET00000000031	0	NA	NA	NA	NA	NA	EPlTAEG00000000031	MIR1122	microRNA MIR1122 [Source:RFAM;Acc:RF00906]	2D	34106003	34106095	NA	NA	NA	NA	0	0	0	0	0	0
EPlTAET00000000032	0	NA	NA	NA	NA	NA	EPlTAEG00000000032	MIR1122	microRNA MIR1122 [Source:RFAM;Acc:RF00906]	4A	209978501	209978615	NA	NA	NA	NA	0	0	0	0	0	0
EPlTAET00000000034	0	NA	NA	NA	NA	NA	EPlTAEG00000000034	MIR1122	microRNA MIR1122 [Source:RFAM;Acc:RF00906]	5A	80551340	80551464	NA	NA	NA	NA	0	0	0	0	0	0
EPlTAET00000000035	0	NA	NA	NA	NA	NA	EPlTAEG00000000035	MIR1122	microRNA MIR1122 [Source:RFAM;Acc:RF00906]	7B	244863523	244863622	NA	NA	NA	NA	0	0	0	0	0	0
EPlTAET00000000036	0	NA	NA	NA	NA	NA	EPlTAEG00000000036	MIR1122	microRNA MIR1122 [Source:RFAM;Acc:RF00906]	IWGSC_CSS_6AL_scaff_5769498	1722	1836	NA	NA	NA	NA	0	0	0	0	0	0
EPlTAET00000000037	0	NA	NA	NA	NA	NA	EPlTAEG00000000037	MIR1122	microRNA MIR1122 [Source:RFAM;Acc:RF00906]	1D	2175706	2175798	NA	NA	NA	NA	0	0	0	0	0	0
EPlTAET00000000038	0	NA	NA	NA	NA	NA	EPlTAEG00000000038	MIR807	microRNA MIR807 [Source:RFAM;Acc:RF00886]	IWGSC_CSS_4AL_scaff_7130962	2123	2224	NA	NA	NA	NA	0	0	0	0	0	0
EPlTAET00000000039	0	NA	NA	NA	NA	NA	EPlTAEG00000000039	MIR1122	microRNA MIR1122 [Source:RFAM;Acc:RF00906]	IWGSC_CSS_5AS_scaff_1548530	1208	1300	NA	NA	NA	NA	0	0	0	0	0	0
EPlTAET00000000040	0	NA	NA	NA	NA	NA	EPlTAEG00000000040	MIR1122	microRNA MIR1122 [Source:RFAM;Acc:RF00906]	2A	207607490	207607615	NA	NA	NA	NA	0	0	0	0	0	0
EPlTAET00000000041	0	NA	NA	NA	NA	NA	EPlTAEG00000000041	snoZ247	Small nucleolar RNA Z247 [Source:RFAM;Acc:RF00321]	2A	220582480	220582623	NA	NA	NA	NA	0	0	0	0	0	0
EPlTAET00000000042	0	NA	NA	NA	NA	NA	EPlTAEG00000000042	MIR1122	microRNA MIR1122 [Source:RFAM;Acc:RF00906]	2A	12720794	12720908	NA	NA	NA	NA	0	0	0	0	0	0
EPlTAET00000000043	0	NA	NA	NA	NA	NA	EPlTAEG00000000043	snoZ247	Small nucleolar RNA Z247 [Source:RFAM;Acc:RF00321]	IWGSC_CSS_5BL_scaff_10849215	3095	3233	NA	NA	NA	NA	0	0	0	0	0	0
EPlTAET00000000044	0	NA	NA	NA	NA	NA	EPlTAEG00000000044	MIR1122	microRNA MIR1122 [Source:RFAM;Acc:RF00906]	IWGSC_CSS_5AS_scaff_1549180	2982	3096	NA	NA	NA	NA	0	0	0	0	0	0
EPlTAET00000000045	0	NA	NA	NA	NA	NA	EPlTAEG00000000045	MIR396	microRNA MIR396 [Source:RFAM;Acc:RF00648]	7B	8739151	8739255	NA	NA	NA	NA	0	0	0	0	0	0
EPlTAET00000000046	0	NA	NA	NA	NA	NA	EPlTAEG00000000046	MIR1122	microRNA MIR1122 [Source:RFAM;Acc:RF00906]	2B	67156455	67156562	NA	NA	NA	NA	0	0	0	0	0	0
EPlTAET00000000047	0	NA	NA	NA	NA	NA	EPlTAEG00000000047	MIR1122	microRNA MIR1122 [Source:RFAM;Acc:RF00906]	1A	190992990	190993124	NA	NA	NA	NA	0	0	0	0	0	0
EPlTAET00000000048	0	NA	NA	NA	NA	NA	EPlTAEG00000000048	MIR1122	microRNA MIR1122 [Source:RFAM;Acc:RF00906]	IWGSC_CSS_5DL_scaff_4516982	3835	3959	NA	NA	NA	NA	0	0	0	0	0	0
EPlTAET00000000049	0	NA	NA	NA	NA	NA	EPlTAEG00000000049	MIR1122	microRNA MIR1122 [Source:RFAM;Acc:RF00906]	6D	9179557	9179649	NA	NA	NA	NA	0	0	0	0	0	0
EPlTAET00000000050	0	NA	NA	NA	NA	NA	EPlTAEG00000000050	tRNA-Gly	tRNA-Gly for anticodon GCC [Source:TRNASCAN_SE;Acc:tRNA-Gly]	IWGSC_CSS_2BL_scaff_8003979	125	195	NA	-	-	NA	0	0	0	0	0	0
EPlTAET00000000051	0	NA	NA	NA	NA	NA	EPlTAEG00000000051	MIR1122	microRNA MIR1122 [Source:RFAM;Acc:RF00906]	2B	314203844	314203936	NA	NA	NA	NA	0	0	0	0	0	0
EPlTAET00000000052	0	NA	NA	NA	NA	NA	EPlTAEG00000000052	MIR1122	microRNA MIR1122 [Source:RFAM;Acc:RF00906]	4D	26846635	26846739	NA	NA	NA	NA	0	0	0	0	0	0
EPlTAET00000000053	0	NA	NA	NA	NA	NA	EPlTAEG00000000053	MIR1122	microRNA MIR1122 [Source:RFAM;Acc:RF00906]	IWGSC_CSS_4AL_scaff_7169564	5190	5314	NA	NA	NA	NA	0	0	0	0	0	0
EPlTAET00000000054	0	NA	NA	NA	NA	NA	EPlTAEG00000000054	MIR1122	microRNA MIR1122 [Source:RFAM;Acc:RF00906]	3B	194591759	194591882	NA	NA	NA	NA	0	0	0	0	0	0
EPlTAET00000000055	0	NA	NA	NA	NA	NA	EPlTAEG00000000055	SNORD34	Small nucleolar RNA SNORD34 [Source:RFAM;Acc:RF00147]	7B	176124057	176124145	NA	NA	NA	NA	0	0	0	0	0	0
EPlTAET00000000056	0	NA	NA	NA	NA	NA	EPlTAEG00000000056	MIR444	microRNA MIR444 [Source:RFAM;Acc:RF00920]	5B	231873101	231873233	NA	NA	NA	NA	0	0	0	0	0	0
EPlTAET00000000058	0	NA	NA	NA	NA	NA	EPlTAEG00000000058	MIR1122	microRNA MIR1122 [Source:RFAM;Acc:RF00906]	5B	177466435	177466569	NA	NA	NA	NA	0	0	0	0	0	0
EPlTAET00000000059	0	NA	NA	NA	NA	NA	EPlTAEG00000000059	MIR1122	microRNA MIR1122 [Source:RFAM;Acc:RF00906]	5B	7640041	7640174	NA	NA	NA	NA	0	0	0	0	0	0
EPlTAET00000000060	0	NA	NA	NA	NA	NA	EPlTAEG00000000060	MIR444	microRNA MIR444 [Source:RFAM;Acc:RF00920]	3A	235919	236045	NA	NA	NA	NA	0	0	0	0	0	0
EPlTAET00000000061	0	NA	NA	NA	NA	NA	EPlTAEG00000000061	snoR71	Plant small nucleolar RNA R71 [Source:RFAM;Acc:RF00097]	7D	87557593	87557695	NA	NA	NA	NA	0	0	0	0	0	0
EPlTAET00000000062	0	NA	NA	NA	NA	NA	EPlTAEG00000000062	MIR1122	microRNA MIR1122 [Source:RFAM;Acc:RF00906]	5B	201690893	201691018	NA	NA	NA	NA	0	0	0	0	0	0
EPlTAET00000000063	0	NA	NA	NA	NA	NA	EPlTAEG00000000063	MIR1122	microRNA MIR1122 [Source:RFAM;Acc:RF00906]	2B	157329946	157330071	NA	NA	NA	NA	0	0	0	0	0	0
EPlTAET00000000064	0	NA	NA	NA	NA	NA	EPlTAEG00000000064	tRNA-Thr	tRNA-Thr for anticodon GGU [Source:TRNASCAN_SE;Acc:tRNA-Thr]	IWGSC_CSS_4DS_scaff_2324116	27	98	NA	gi|145408512|ref|YP_001152135.1| ORF41h	-	NA	0	0	0	0	0	0
EPlTAET00000000065	0	NA	NA	NA	NA	NA	EPlTAEG00000000065	MIR444	microRNA MIR444 [Source:RFAM;Acc:RF00920]	1B	293270761	293270883	NA	NA	NA	NA	0	0	0	0	0	0
EPlTAET00000000066	0	NA	NA	NA	NA	NA	EPlTAEG00000000066	MIR1122	microRNA MIR1122 [Source:RFAM;Acc:RF00906]	1A	125487506	125487630	NA	NA	NA	NA	0	0	0	0	0	0
EPlTAET00000000067	0	NA	NA	NA	NA	NA	EPlTAEG00000000067	snoU36a	SnoRNA U36a [Source:RFAM;Acc:RF01302]	4A	16212284	16212367	NA	NA	NA	NA	0	0	0	0	0	0
EPlTAET00000000068	0	NA	NA	NA	NA	NA	EPlTAEG00000000068	MIR1122	microRNA MIR1122 [Source:RFAM;Acc:RF00906]	7B	213505620	213505744	NA	NA	NA	NA	0	0	0	0	0	0
EPlTAET00000000069	0	NA	NA	NA	NA	NA	EPlTAEG00000000069	MIR1122	microRNA MIR1122 [Source:RFAM;Acc:RF00906]	1D	106498357	106498490	NA	NA	NA	NA	0	0	0	0	0	0
EPlTAET00000000070	0	NA	NA	NA	NA	NA	EPlTAEG00000000070	MIR1122	microRNA MIR1122 [Source:RFAM;Acc:RF00906]	4D	119791225	119791329	NA	NA	NA	NA	0	0	0	0	0	0
EPlTAET00000000071	0	NA	NA	NA	NA	NA	EPlTAEG00000000071	tRNA-Met	tRNA-Met for anticodon CAU [Source:TRNASCAN_SE;Acc:tRNA-Met]	IWGSC_CSS_7DS_scaff_3895884	17862	17935	NA	-	-	NA	0	0	0	0	0	0
EPlTAET00000000072	0	NA	NA	NA	NA	NA	EPlTAEG00000000072	MIR1122	microRNA MIR1122 [Source:RFAM;Acc:RF00906]	3B	142120514	142120646	NA	NA	NA	NA	0	0	0	0	0	0
EPlTAET00000000073	0	NA	NA	NA	NA	NA	EPlTAEG00000000073	MIR444	microRNA MIR444 [Source:RFAM;Acc:RF00920]	2A	183190181	183190307	NA	NA	NA	NA	0	0	0	0	0	0
EPlTAET00000000074	0	NA	NA	NA	NA	NA	EPlTAEG00000000074	MIR1122	microRNA MIR1122 [Source:RFAM;Acc:RF00906]	5D	127212659	127212751	NA	NA	NA	NA	0	0	0	0	0	0
EPlTAET00000000075	0	NA	NA	NA	NA	NA	EPlTAEG00000000075	MIR444	microRNA MIR444 [Source:RFAM;Acc:RF00920]	7B	16455457	16455579	NA	NA	NA	NA	0	0	0	0	0	0
EPlTAET00000000076	0	NA	NA	NA	NA	NA	EPlTAEG00000000076	MIR1122	microRNA MIR1122 [Source:RFAM;Acc:RF00906]	IWGSC_CSS_5DL_scaff_4603963	6458	6592	NA	NA	NA	NA	0	0	0	0	0	0
EPlTAET00000000077	0	NA	NA	NA	NA	NA	EPlTAEG00000000077	MIR1122	microRNA MIR1122 [Source:RFAM;Acc:RF00906]	2A	113423539	113423653	NA	NA	NA	NA	0	0	0	0	0	0
EPlTAET00000000079	0	NA	NA	NA	NA	NA	EPlTAEG00000000079	MIR1122	microRNA MIR1122 [Source:RFAM;Acc:RF00906]	4B	152392411	152392546	NA	NA	NA	NA	0	0	0	0	0	0
EPlTAET00000000080	0	NA	NA	NA	NA	NA	EPlTAEG00000000080	U6	U6 spliceosomal RNA [Source:RFAM;Acc:RF00026]	IWGSC_CSS_4AL_scaff_7140605	6462	6564	NA	NA	NA	NA	0	0	0	0	0	0
EPlTAET00000000081	0	NA	NA	NA	NA	NA	EPlTAEG00000000081	MIR1122	microRNA MIR1122 [Source:RFAM;Acc:RF00906]	4A	107023518	107023632	NA	NA	NA	NA	0	0	0	0	0	0
EPlTAET00000000082	0	NA	NA	NA	NA	NA	EPlTAEG00000000082	MIR807	microRNA MIR807 [Source:RFAM;Acc:RF00886]	7D	4338243	4338338	NA	NA	NA	NA	0	0	0	0	0	0
EPlTAET00000000083	0	NA	NA	NA	NA	NA	EPlTAEG00000000083	tRNA-Pro	tRNA-Pro for anticodon UGG [Source:TRNASCAN_SE;Acc:tRNA-Pro]	IWGSC_CSS_1BL_scaff_3859233	510	583	NA	-	-	NA	0	0	0	0	0	0
EPlTAET00000000084	0	NA	NA	NA	NA	NA	EPlTAEG00000000084	MIR444	microRNA MIR444 [Source:RFAM;Acc:RF00920]	IWGSC_CSS_1BS_scaff_3460727	6560	6682	NA	NA	NA	NA	0	0	0	0	0	0
EPlTAET00000000085	0	NA	NA	NA	NA	NA	EPlTAEG00000000085	MIR1122	microRNA MIR1122 [Source:RFAM;Acc:RF00906]	IWGSC_CSS_4AL_scaff_7097142	3013	3127	NA	NA	NA	NA	0	0	0	0	0	0
EPlTAET00000000086	0	NA	NA	NA	NA	NA	EPlTAEG00000000086	snoR71	Plant small nucleolar RNA R71 [Source:RFAM;Acc:RF00097]	1B	116353029	116353131	NA	NA	NA	NA	0	0	0	0	0	0
EPlTAET00000000087	0	NA	NA	NA	NA	NA	EPlTAEG00000000087	MIR444	microRNA MIR444 [Source:RFAM;Acc:RF00920]	2A	210429154	210429276	NA	NA	NA	NA	0	0	0	0	0	0
EPlTAET00000000089	0	NA	NA	NA	NA	NA	EPlTAEG00000000089	snoR77Y	Small nucleolar RNA snoR77Y [Source:RFAM;Acc:RF01178]	IWGSC_CSS_5DL_scaff_4579940	11967	12049	NA	NA	NA	NA	0	0	0	0	0	0
EPlTAET00000000090	0	NA	NA	NA	NA	NA	EPlTAEG00000000090	MIR1122	microRNA MIR1122 [Source:RFAM;Acc:RF00906]	7A	161880876	161881001	NA	NA	NA	NA	0	0	0	0	0	0
EPlTAET00000000091	0.6303	5.2107	4.3573	1.19585	0.231753	NA	EPlTAEG00000000091	snoR77	Small nucleolar RNA snoR77 [Source:RFAM;Acc:RF01230]	1B	293732074	293732209	NA	NA	NA	NA	0	0	0	0	3.78154	0
EPlTAET00000000093	0	NA	NA	NA	NA	NA	EPlTAEG00000000093	MIR1122	microRNA MIR1122 [Source:RFAM;Acc:RF00906]	7B	188815834	188815958	NA	NA	NA	NA	0	0	0	0	0	0
EPlTAET00000000094	0	NA	NA	NA	NA	NA	EPlTAEG00000000094	MIR1122	microRNA MIR1122 [Source:RFAM;Acc:RF00906]	IWGSC_CSS_2DS_scaff_1035809	1883	2017	NA	NA	NA	NA	0	0	0	0	0	0
EPlTAET00000000095	0	NA	NA	NA	NA	NA	EPlTAEG00000000095	MIR444	microRNA MIR444 [Source:RFAM;Acc:RF00920]	IWGSC_CSS_6AL_scaff_5829502	1518	1640	NA	NA	NA	NA	0	0	0	0	0	0
EPlTAET00000000096	0	NA	NA	NA	NA	NA	EPlTAEG00000000096	MIR1122	microRNA MIR1122 [Source:RFAM;Acc:RF00906]	1B	196488240	196488354	NA	NA	NA	NA	0	0	0	0	0	0
EPlTAET00000000097	0	NA	NA	NA	NA	NA	EPlTAEG00000000097	MIR1122	microRNA MIR1122 [Source:RFAM;Acc:RF00906]	IWGSC_CSS_2BL_scaff_7993701	6771	6896	NA	NA	NA	NA	0	0	0	0	0	0
EPlTAET00000000098	0	NA	NA	NA	NA	NA	EPlTAEG00000000098	MIR1122	microRNA MIR1122 [Source:RFAM;Acc:RF00906]	1A	222298193	222298327	NA	NA	NA	NA	0	0	0	0	0	0
EPlTAET00000000099	0	NA	NA	NA	NA	NA	EPlTAEG00000000099	MIR1122	microRNA MIR1122 [Source:RFAM;Acc:RF00906]	3B	765577929	765578054	NA	NA	NA	NA	0	0	0	0	0	0
EPlTAET00000000100	0	NA	NA	NA	NA	NA	EPlTAEG00000000100	tRNA-Val	tRNA-Val for anticodon GAC [Source:TRNASCAN_SE;Acc:tRNA-Val]	3A	133217762	133217833	NA	gi|145408622|ref|YP_001152246.1| ORF67g	-	NA	0	0	0	0	0	0
EPlTAET00000000101	0	NA	NA	NA	NA	NA	EPlTAEG00000000101	MIR1122	microRNA MIR1122 [Source:RFAM;Acc:RF00906]	IWGSC_CSS_5BL_scaff_10925423	7242	7356	NA	NA	NA	NA	0	0	0	0	0	0
EPlTAET00000000102	0	NA	NA	NA	NA	NA	EPlTAEG00000000102	MIR1122	microRNA MIR1122 [Source:RFAM;Acc:RF00906]	5D	85145000	85145104	NA	NA	NA	NA	0	0	0	0	0	0
EPlTAET00000000103	0	NA	NA	NA	NA	NA	EPlTAEG00000000103	MIR807	microRNA MIR807 [Source:RFAM;Acc:RF00886]	2A	41931201	41931302	NA	NA	NA	NA	0	0	0	0	0	0
EPlTAET00000000104	0	NA	NA	NA	NA	NA	EPlTAEG00000000104	MIR1122	microRNA MIR1122 [Source:RFAM;Acc:RF00906]	7D	178214057	178214171	NA	NA	NA	NA	0	0	0	0	0	0
EPlTAET00000000106	0	NA	NA	NA	NA	NA	EPlTAEG00000000106	MIR1122	microRNA MIR1122 [Source:RFAM;Acc:RF00906]	4B	274068191	274068325	NA	NA	NA	NA	0	0	0	0	0	0
EPlTAET00000000107	0	NA	NA	NA	NA	NA	EPlTAEG00000000107	MIR1122	microRNA MIR1122 [Source:RFAM;Acc:RF00906]	IWGSC_CSS_7AS_scaff_4248281	880	994	NA	NA	NA	NA	0	0	0	0	0	0
EPlTAET00000000108	0	NA	NA	NA	NA	NA	EPlTAEG00000000108	MIR1122	microRNA MIR1122 [Source:RFAM;Acc:RF00906]	4B	4951425	4951518	NA	NA	NA	NA	0	0	0	0	0	0
EPlTAET00000000109	0	NA	NA	NA	NA	NA	EPlTAEG00000000109	MIR1122	microRNA MIR1122 [Source:RFAM;Acc:RF00906]	4D	71108043	71108135	NA	NA	NA	NA	0	0	0	0	0	0
EPlTAET00000000110	0	NA	NA	NA	NA	NA	EPlTAEG00000000110	U6	U6 spliceosomal RNA [Source:RFAM;Acc:RF00026]	5B	267421668	267421770	NA	NA	NA	NA	0	0	0	0	0	0
EPlTAET00000000111	0	NA	NA	NA	NA	NA	EPlTAEG00000000111	MIR1122	microRNA MIR1122 [Source:RFAM;Acc:RF00906]	IWGSC_CSS_7AS_scaff_4234529	1243	1366	NA	NA	NA	NA	0	0	0	0	0	0
EPlTAET00000000112	0	NA	NA	NA	NA	NA	EPlTAEG00000000112	MIR1122	microRNA MIR1122 [Source:RFAM;Acc:RF00906]	7D	136095195	136095320	NA	NA	NA	NA	0	0	0	0	0	0
EPlTAET00000000113	0	NA	NA	NA	NA	NA	EPlTAEG00000000113	MIR1122	microRNA MIR1122 [Source:RFAM;Acc:RF00906]	4B	120852379	120852500	NA	NA	NA	NA	0	0	0	0	0	0
EPlTAET00000000114	0	NA	NA	NA	NA	NA	EPlTAEG00000000114	MIR1122	microRNA MIR1122 [Source:RFAM;Acc:RF00906]	5B	200145358	200145492	NA	NA	NA	NA	0	0	0	0	0	0
EPlTAET00000000115	0	NA	NA	NA	NA	NA	EPlTAEG00000000115	MIR1122	microRNA MIR1122 [Source:RFAM;Acc:RF00906]	3B	699749381	699749495	NA	NA	NA	NA	0	0	0	0	0	0
EPlTAET00000000116	0	NA	NA	NA	NA	NA	EPlTAEG00000000116	MIR1122	microRNA MIR1122 [Source:RFAM;Acc:RF00906]	4A	43841102	43841216	NA	NA	NA	NA	0	0	0	0	0	0
EPlTAET00000000118	0	NA	NA	NA	NA	NA	EPlTAEG00000000118	MIR444	microRNA MIR444 [Source:RFAM;Acc:RF00920]	IWGSC_CSS_5AL_scaff_2742270	1221	1363	NA	NA	NA	NA	0	0	0	0	0	0
EPlTAET00000000119	0	NA	NA	NA	NA	NA	EPlTAEG00000000119	snoR71	Plant small nucleolar RNA R71 [Source:RFAM;Acc:RF00097]	5A	13944172	13944273	NA	NA	NA	NA	0	0	0	0	0	0
EPlTAET00000000121	0	NA	NA	NA	NA	NA	EPlTAEG00000000121	MIR1122	microRNA MIR1122 [Source:RFAM;Acc:RF00906]	2B	283410719	283410833	NA	NA	NA	NA	0	0	0	0	0	0
EPlTAET00000000122	0	NA	NA	NA	NA	NA	EPlTAEG00000000122	MIR444	microRNA MIR444 [Source:RFAM;Acc:RF00920]	4A	144632612	144632734	NA	NA	NA	NA	0	0	0	0	0	0
EPlTAET00000000123	0	NA	NA	NA	NA	NA	EPlTAEG00000000123	MIR1122	microRNA MIR1122 [Source:RFAM;Acc:RF00906]	2A	223729697	223729822	NA	NA	NA	NA	0	0	0	0	0	0
EPlTAET00000000124	0	NA	NA	NA	NA	NA	EPlTAEG00000000124	MIR444	microRNA MIR444 [Source:RFAM;Acc:RF00920]	3A	76189458	76189582	NA	NA	NA	NA	0	0	0	0	0	0
EPlTAET00000000125	0	NA	NA	NA	NA	NA	EPlTAEG00000000125	snoU18	Small nucleolar RNA U18 [Source:RFAM;Acc:RF01159]	4A	16212965	16213041	NA	NA	NA	NA	0	0	0	0	0	0
EPlTAET00000000126	0	NA	NA	NA	NA	NA	EPlTAEG00000000126	MIR1122	microRNA MIR1122 [Source:RFAM;Acc:RF00906]	4B	99996325	99996418	NA	NA	NA	NA	0	0	0	0	0	0
EPlTAET00000000127	0.8403	5.6329	4.365	1.29045	0.196893	NA	EPlTAEG00000000127	MIR1122	microRNA MIR1122 [Source:RFAM;Acc:RF00906]	6B	9946732	9946824	NA	NA	NA	NA	0	0	0	0	5.04205	0
EPlTAET00000000128	0	NA	NA	NA	NA	NA	EPlTAEG00000000128	MIR1122	microRNA MIR1122 [Source:RFAM;Acc:RF00906]	IWGSC_CSS_4AL_scaff_7111935	1061	1175	NA	NA	NA	NA	0	0	0	0	0	0
EPlTAET00000000129	0	NA	NA	NA	NA	NA	EPlTAEG00000000129	MIR1122	microRNA MIR1122 [Source:RFAM;Acc:RF00906]	4A	137666299	137666391	NA	NA	NA	NA	0	0	0	0	0	0
EPlTAET00000000130	0	NA	NA	NA	NA	NA	EPlTAEG00000000130	MIR1122	microRNA MIR1122 [Source:RFAM;Acc:RF00906]	2A	12442268	12442402	NA	NA	NA	NA	0	0	0	0	0	0
EPlTAET00000000131	0	NA	NA	NA	NA	NA	EPlTAEG00000000131	MIR1122	microRNA MIR1122 [Source:RFAM;Acc:RF00906]	IWGSC_CSS_1BS_scaff_3426988	1573	1697	NA	NA	NA	NA	0	0	0	0	0	0
EPlTAET00000000132	0	NA	NA	NA	NA	NA	EPlTAEG00000000132	MIR444	microRNA MIR444 [Source:RFAM;Acc:RF00920]	5A	133213835	133213964	NA	NA	NA	NA	0	0	0	0	0	0
EPlTAET00000000133	0	NA	NA	NA	NA	NA	EPlTAEG00000000133	MIR1122	microRNA MIR1122 [Source:RFAM;Acc:RF00906]	1B	1119908	1120032	NA	NA	NA	NA	0	0	0	0	0	0
EPlTAET00000000134	0	NA	NA	NA	NA	NA	EPlTAEG00000000134	tRNA-Lys	tRNA-Lys for anticodon CUU [Source:TRNASCAN_SE;Acc:tRNA-Lys]	5A	68577673	68577743	NA	-	-	NA	0	0	0	0	0	0
EPlTAET00000000135	0	NA	NA	NA	NA	NA	EPlTAEG00000000135	MIR1122	microRNA MIR1122 [Source:RFAM;Acc:RF00906]	1A	114758785	114758899	NA	NA	NA	NA	0	0	0	0	0	0
EPlTAET00000000136	0	NA	NA	NA	NA	NA	EPlTAEG00000000136	MIR1122	microRNA MIR1122 [Source:RFAM;Acc:RF00906]	2A	14321652	14321766	NA	NA	NA	NA	0	0	0	0	0	0
EPlTAET00000000137	2.1671	7.0096	4.1946	1.67112	0.0946977	NA	EPlTAEG00000000137	MIR1122	microRNA MIR1122 [Source:RFAM;Acc:RF00906]	3B	697048742	697048876	NA	NA	NA	NA	0	0	0	0	0	13.0027
EPlTAET00000000138	0	NA	NA	NA	NA	NA	EPlTAEG00000000138	MIR1122	microRNA MIR1122 [Source:RFAM;Acc:RF00906]	2B	156658791	156658912	NA	NA	NA	NA	0	0	0	0	0	0
EPlTAET00000000139	0	NA	NA	NA	NA	NA	EPlTAEG00000000139	MIR1122	microRNA MIR1122 [Source:RFAM;Acc:RF00906]	5B	42229716	42229830	NA	NA	NA	NA	0	0	0	0	0	0
EPlTAET00000000140	0	NA	NA	NA	NA	NA	EPlTAEG00000000140	tRNA-Asp	tRNA-Asp for anticodon GUC [Source:TRNASCAN_SE;Acc:tRNA-Asp]	IWGSC_CSS_6DS_scaff_2056808	7457	7530	NA	gi|13449378|ref|NP_085560.1| hypothetical protein ArthMp093	-	NA	0	0	0	0	0	0
EPlTAET00000000141	0	NA	NA	NA	NA	NA	EPlTAEG00000000141	MIR444	microRNA MIR444 [Source:RFAM;Acc:RF00920]	6D	28057933	28058059	NA	NA	NA	NA	0	0	0	0	0	0
EPlTAET00000000143	0	NA	NA	NA	NA	NA	EPlTAEG00000000143	MIR1122	microRNA MIR1122 [Source:RFAM;Acc:RF00906]	IWGSC_CSS_3AL_scaff_3901356	2597	2701	NA	NA	NA	NA	0	0	0	0	0	0
EPlTAET00000000144	0	NA	NA	NA	NA	NA	EPlTAEG00000000144	MIR1122	microRNA MIR1122 [Source:RFAM;Acc:RF00906]	IWGSC_CSS_7DS_scaff_3872128	690	804	NA	NA	NA	NA	0	0	0	0	0	0
EPlTAET00000000145	0	NA	NA	NA	NA	NA	EPlTAEG00000000145	MIR1122	microRNA MIR1122 [Source:RFAM;Acc:RF00906]	5B	5939460	5939583	NA	NA	NA	NA	0	0	0	0	0	0
EPlTAET00000000146	0	NA	NA	NA	NA	NA	EPlTAEG00000000146	MIR2118	microRNA MIR2118 [Source:RFAM;Acc:RF01911]	IWGSC_CSS_4BL_scaff_6985494	6499	6680	NA	NA	NA	NA	0	0	0	0	0	0
EPlTAET00000000148	0	NA	NA	NA	NA	NA	EPlTAEG00000000148	MIR1122	microRNA MIR1122 [Source:RFAM;Acc:RF00906]	3B	67066772	67066896	NA	NA	NA	NA	0	0	0	0	0	0
EPlTAET00000000149	0	NA	NA	NA	NA	NA	EPlTAEG00000000149	MIR1122	microRNA MIR1122 [Source:RFAM;Acc:RF00906]	2B	20171099	20171213	NA	NA	NA	NA	0	0	0	0	0	0
EPlTAET00000000150	0	NA	NA	NA	NA	NA	EPlTAEG00000000150	MIR1122	microRNA MIR1122 [Source:RFAM;Acc:RF00906]	IWGSC_CSS_6AS_scaff_4348183	1302	1416	NA	NA	NA	NA	0	0	0	0	0	0
EPlTAET00000000151	0	NA	NA	NA	NA	NA	EPlTAEG00000000151	tRNA-Met	tRNA-Met for anticodon CAU [Source:TRNASCAN_SE;Acc:tRNA-Met]	6B	8491212	8491283	NA	gi|357455321|ref|XP_003597941.1| hypothetical protein MTR_2g104240	-	NA	0	0	0	0	0	0
EPlTAET00000000152	0	NA	NA	NA	NA	NA	EPlTAEG00000000152	snoZ101	Small nucleolar RNA Z101 [Source:RFAM;Acc:RF00358]	IWGSC_CSS_5BS_scaff_2271606	276	373	NA	NA	NA	NA	0	0	0	0	0	0
EPlTAET00000000153	0	NA	NA	NA	NA	NA	EPlTAEG00000000153	tRNA-Val	tRNA-Val for anticodon GAC [Source:TRNASCAN_SE;Acc:tRNA-Val]	2B	211867515	211867586	NA	gi|145408622|ref|YP_001152246.1| ORF67g	-	NA	0	0	0	0	0	0
EPlTAET00000000154	0	NA	NA	NA	NA	NA	EPlTAEG00000000154	MIR1122	microRNA MIR1122 [Source:RFAM;Acc:RF00906]	4B	163808607	163808699	NA	NA	NA	NA	0	0	0	0	0	0
EPlTAET00000000156	0	NA	NA	NA	NA	NA	EPlTAEG00000000156	MIR444	microRNA MIR444 [Source:RFAM;Acc:RF00920]	4B	7220469	7220593	NA	NA	NA	NA	0	0	0	0	0	0
EPlTAET00000000157	0	NA	NA	NA	NA	NA	EPlTAEG00000000157	MIR1122	microRNA MIR1122 [Source:RFAM;Acc:RF00906]	3D	30890930	30891086	NA	NA	NA	NA	0	0	0	0	0	0
EPlTAET00000000158	0	NA	NA	NA	NA	NA	EPlTAEG00000000158	MIR444	microRNA MIR444 [Source:RFAM;Acc:RF00920]	4B	59141447	59141573	NA	NA	NA	NA	0	0	0	0	0	0
EPlTAET00000000159	0	NA	NA	NA	NA	NA	EPlTAEG00000000159	MIR1122	microRNA MIR1122 [Source:RFAM;Acc:RF00906]	IWGSC_CSS_4AS_scaff_5948468	6163	6286	NA	NA	NA	NA	0	0	0	0	0	0
EPlTAET00000000161	0	NA	NA	NA	NA	NA	EPlTAEG00000000161	MIR1122	microRNA MIR1122 [Source:RFAM;Acc:RF00906]	4D	11929507	11929621	NA	NA	NA	NA	0	0	0	0	0	0
EPlTAET00000000162	0	NA	NA	NA	NA	NA	EPlTAEG00000000162	MIR1122	microRNA MIR1122 [Source:RFAM;Acc:RF00906]	7B	14978521	14978614	NA	NA	NA	NA	0	0	0	0	0	0
EPlTAET00000000163	0	NA	NA	NA	NA	NA	EPlTAEG00000000163	MIR1122	microRNA MIR1122 [Source:RFAM;Acc:RF00906]	IWGSC_CSS_4AL_scaff_7161499	5099	5223	NA	NA	NA	NA	0	0	0	0	0	0
EPlTAET00000000164	0	NA	NA	NA	NA	NA	EPlTAEG00000000164	MIR1122	microRNA MIR1122 [Source:RFAM;Acc:RF00906]	6D	155866025	155866150	NA	NA	NA	NA	0	0	0	0	0	0
EPlTAET00000000165	0	NA	NA	NA	NA	NA	EPlTAEG00000000165	MIR1122	microRNA MIR1122 [Source:RFAM;Acc:RF00906]	1B	256325944	256326078	NA	NA	NA	NA	0	0	0	0	0	0
EPlTAET00000000166	0	NA	NA	NA	NA	NA	EPlTAEG00000000166	MIR444	microRNA MIR444 [Source:RFAM;Acc:RF00920]	1B	292021653	292021777	NA	NA	NA	NA	0	0	0	0	0	0
EPlTAET00000000167	0	NA	NA	NA	NA	NA	EPlTAEG00000000167	tRNA-Met	tRNA-Met for anticodon CAU [Source:TRNASCAN_SE;Acc:tRNA-Met]	IWGSC_CSS_1DS_scaff_1882222	2130	2203	NA	-	-	NA	0	0	0	0	0	0
EPlTAET00000000168	0	NA	NA	NA	NA	NA	EPlTAEG00000000168	MIR1122	microRNA MIR1122 [Source:RFAM;Acc:RF00906]	2B	106043682	106043816	NA	NA	NA	NA	0	0	0	0	0	0
EPlTAET00000000169	0	NA	NA	NA	NA	NA	EPlTAEG00000000169	MIR1122	microRNA MIR1122 [Source:RFAM;Acc:RF00906]	6B	201950508	201950600	NA	NA	NA	NA	0	0	0	0	0	0
EPlTAET00000000171	0	NA	NA	NA	NA	NA	EPlTAEG00000000171	MIR1122	microRNA MIR1122 [Source:RFAM;Acc:RF00906]	IWGSC_CSS_1DS_scaff_1894414	337	471	NA	NA	NA	NA	0	0	0	0	0	0
EPlTAET00000000172	0	NA	NA	NA	NA	NA	EPlTAEG00000000172	tRNA-Gln	tRNA-Gln for anticodon CUG [Source:TRNASCAN_SE;Acc:tRNA-Gln]	1D	100158810	100158878	NA	-	-	NA	0	0	0	0	0	0
EPlTAET00000000173	4.8709	2.6375	2.5802	1.0222	0.306686	0.600146	EPlTAEG00000000173	MIR1122	microRNA MIR1122 [Source:RFAM;Acc:RF00906]	IWGSC_CSS_5AL_scaff_2807132	472	564	NA	NA	NA	NA	0	0	4.12592	17.5366	7.56307	0
EPlTAET00000000175	0	NA	NA	NA	NA	NA	EPlTAEG00000000175	MIR807	microRNA MIR807 [Source:RFAM;Acc:RF00886]	7B	10958305	10958400	NA	NA	NA	NA	0	0	0	0	0	0
EPlTAET00000000176	0	NA	NA	NA	NA	NA	EPlTAEG00000000176	MIR807	microRNA MIR807 [Source:RFAM;Acc:RF00886]	6D	20169727	20169828	NA	NA	NA	NA	0	0	0	0	0	0
EPlTAET00000000177	2.317	7.1255	3.8427	1.85431	0.0636955	NA	EPlTAEG00000000177	snoZ118	Small nucleolar RNA Z118/Z121/Z120 [Source:RFAM;Acc:RF00142]	6B	8478203	8478310	NA	NA	NA	NA	0	0	0	7.59919	6.30256	0
EPlTAET00000000178	0	NA	NA	NA	NA	NA	EPlTAEG00000000178	MIR1122	microRNA MIR1122 [Source:RFAM;Acc:RF00906]	IWGSC_CSS_2BS_scaff_5188362	3627	3761	NA	NA	NA	NA	0	0	0	0	0	0
EPlTAET00000000179	0	NA	NA	NA	NA	NA	EPlTAEG00000000179	tRNA-Lys	tRNA-Lys for anticodon CUU [Source:TRNASCAN_SE;Acc:tRNA-Lys]	3B	347267439	347267507	NA	-	-	NA	0	0	0	0	0	0
EPlTAET00000000180	0	NA	NA	NA	NA	NA	EPlTAEG00000000180	MIR807	microRNA MIR807 [Source:RFAM;Acc:RF00886]	4A	199258538	199258639	NA	NA	NA	NA	0	0	0	0	0	0
EPlTAET00000000181	0	NA	NA	NA	NA	NA	EPlTAEG00000000181	snoZ105	Small nucleolar RNA Z105 [Source:RFAM;Acc:RF00145]	5D	136623422	136623488	NA	NA	NA	NA	0	0	0	0	0	0
EPlTAET00000000182	0	NA	NA	NA	NA	NA	EPlTAEG00000000182	MIR1122	microRNA MIR1122 [Source:RFAM;Acc:RF00906]	IWGSC_CSS_7DS_scaff_1893227	925	1056	NA	NA	NA	NA	0	0	0	0	0	0
EPlTAET00000000183	0	NA	NA	NA	NA	NA	EPlTAEG00000000183	MIR444	microRNA MIR444 [Source:RFAM;Acc:RF00920]	4B	311788995	311789121	NA	NA	NA	NA	0	0	0	0	0	0
EPlTAET00000000184	0	NA	NA	NA	NA	NA	EPlTAEG00000000184	MIR1122	microRNA MIR1122 [Source:RFAM;Acc:RF00906]	7D	212471953	212472067	NA	NA	NA	NA	0	0	0	0	0	0
EPlTAET00000000185	0	NA	NA	NA	NA	NA	EPlTAEG00000000185	MIR1122	microRNA MIR1122 [Source:RFAM;Acc:RF00906]	2B	78613331	78613465	NA	NA	NA	NA	0	0	0	0	0	0
EPlTAET00000000186	9.7246	-9.064	3.3454	-2.70942	0.00674015	0.042972	EPlTAEG00000000186	snoR77Y	Small nucleolar RNA snoR77Y [Source:RFAM;Acc:RF01178]	IWGSC_CSS_5BS_scaff_2271606	4001	4082	NA	NA	NA	NA	12.9625	0	45.3852	0	0	0
EPlTAET00000000187	0	NA	NA	NA	NA	NA	EPlTAEG00000000187	MIR444	microRNA MIR444 [Source:RFAM;Acc:RF00920]	IWGSC_CSS_2AS_scaff_5306929	1746	1884	NA	NA	NA	NA	0	0	0	0	0	0
EPlTAET00000000189	0	NA	NA	NA	NA	NA	EPlTAEG00000000189	MIR1122	microRNA MIR1122 [Source:RFAM;Acc:RF00906]	IWGSC_CSS_1BL_scaff_3918035	1323	1437	NA	NA	NA	NA	0	0	0	0	0	0
EPlTAET00000000190	0	NA	NA	NA	NA	NA	EPlTAEG00000000190	U6	U6 spliceosomal RNA [Source:RFAM;Acc:RF00026]	IWGSC_CSS_2BL_scaff_7973249	3328	3430	NA	NA	NA	NA	0	0	0	0	0	0
EPlTAET00000000191	0	NA	NA	NA	NA	NA	EPlTAEG00000000191	tRNA-Lys	tRNA-Lys for anticodon CUU [Source:TRNASCAN_SE;Acc:tRNA-Lys]	6A	104802689	104802757	NA	-	-	NA	0	0	0	0	0	0
EPlTAET00000000192	0	NA	NA	NA	NA	NA	EPlTAEG00000000192	MIR1122	microRNA MIR1122 [Source:RFAM;Acc:RF00906]	IWGSC_CSS_5AS_scaff_1527033	6443	6557	NA	NA	NA	NA	0	0	0	0	0	0
EPlTAET00000000193	0	NA	NA	NA	NA	NA	EPlTAEG00000000193	tRNA-Lys	tRNA-Lys for anticodon CUU [Source:TRNASCAN_SE;Acc:tRNA-Lys]	2B	74535860	74535928	NA	-	-	NA	0	0	0	0	0	0
EPlTAET00000000194	0.615	5.2037	4.0537	1.28371	0.199244	NA	EPlTAEG00000000194	U54	Small nucleolar RNA U54 [Source:RFAM;Acc:RF00206]	2B	324729256	324729335	NA	NA	NA	NA	0	0	0	1.16911	2.52102	0
EPlTAET00000000195	0	NA	NA	NA	NA	NA	EPlTAEG00000000195	MIR444	microRNA MIR444 [Source:RFAM;Acc:RF00920]	IWGSC_CSS_6AL_scaff_5753084	6318	6451	NA	NA	NA	NA	0	0	0	0	0	0
EPlTAET00000000196	0	NA	NA	NA	NA	NA	EPlTAEG00000000196	MIR1122	microRNA MIR1122 [Source:RFAM;Acc:RF00906]	IWGSC_CSS_4BS_scaff_4960438	2304	2428	NA	NA	NA	NA	0	0	0	0	0	0
EPlTAET00000000197	0	NA	NA	NA	NA	NA	EPlTAEG00000000197	MIR1122	microRNA MIR1122 [Source:RFAM;Acc:RF00906]	5D	155878633	155878757	NA	NA	NA	NA	0	0	0	0	0	0
EPlTAET00000000198	0	NA	NA	NA	NA	NA	EPlTAEG00000000198	MIR1122	microRNA MIR1122 [Source:RFAM;Acc:RF00906]	1D	80229106	80229230	NA	NA	NA	NA	0	0	0	0	0	0
EPlTAET00000000199	0	NA	NA	NA	NA	NA	EPlTAEG00000000199	MIR1122	microRNA MIR1122 [Source:RFAM;Acc:RF00906]	1B	128037642	128037756	NA	NA	NA	NA	0	0	0	0	0	0
EPlTAET00000000200	0	NA	NA	NA	NA	NA	EPlTAEG00000000200	tRNA-Gly	tRNA-Gly for anticodon GCC [Source:TRNASCAN_SE;Acc:tRNA-Gly]	6A	148548809	148548879	NA	gi|357456301|ref|XP_003598431.1| 40S ribosomal protein S19-like protein	-	NA	0	0	0	0	0	0
EPlTAET00000000201	2.1671	7.0096	4.1946	1.67112	0.0946977	NA	EPlTAEG00000000201	snoR71	Plant small nucleolar RNA R71 [Source:RFAM;Acc:RF00097]	2B	326233625	326233727	NA	NA	NA	NA	0	0	0	0	0	13.0027
EPlTAET00000000202	0	NA	NA	NA	NA	NA	EPlTAEG00000000202	MIR1122	microRNA MIR1122 [Source:RFAM;Acc:RF00906]	2B	72474977	72475063	NA	NA	NA	NA	0	0	0	0	0	0
EPlTAET00000000203	0	NA	NA	NA	NA	NA	EPlTAEG00000000203	MIR444	microRNA MIR444 [Source:RFAM;Acc:RF00920]	6B	35034613	35034751	NA	NA	NA	NA	0	0	0	0	0	0
EPlTAET00000000205	0	NA	NA	NA	NA	NA	EPlTAEG00000000205	MIR1122	microRNA MIR1122 [Source:RFAM;Acc:RF00906]	2D	86957596	86957710	NA	NA	NA	NA	0	0	0	0	0	0
EPlTAET00000000206	0	NA	NA	NA	NA	NA	EPlTAEG00000000206	MIR1122	microRNA MIR1122 [Source:RFAM;Acc:RF00906]	2B	219159826	219159940	NA	NA	NA	NA	0	0	0	0	0	0
EPlTAET00000000207	0	NA	NA	NA	NA	NA	EPlTAEG00000000207	MIR1122	microRNA MIR1122 [Source:RFAM;Acc:RF00906]	IWGSC_CSS_6BS_scaff_457924	1178	1312	NA	NA	NA	NA	0	0	0	0	0	0
EPlTAET00000000208	0	NA	NA	NA	NA	NA	EPlTAEG00000000208	tRNA-Lys	tRNA-Lys for anticodon CUU [Source:TRNASCAN_SE;Acc:tRNA-Lys]	IWGSC_CSS_1DL_scaff_2241756	2396	2464	NA	-	-	NA	0	0	0	0	0	0
EPlTAET00000000209	0	NA	NA	NA	NA	NA	EPlTAEG00000000209	MIR1122	microRNA MIR1122 [Source:RFAM;Acc:RF00906]	5D	4501273	4501407	NA	NA	NA	NA	0	0	0	0	0	0
EPlTAET00000000210	0	NA	NA	NA	NA	NA	EPlTAEG00000000210	MIR1122	microRNA MIR1122 [Source:RFAM;Acc:RF00906]	IWGSC_CSS_6BL_scaff_4325138	796	910	NA	NA	NA	NA	0	0	0	0	0	0
EPlTAET00000000211	0	NA	NA	NA	NA	NA	EPlTAEG00000000211	MIR169_5	microRNA MIR169_5 [Source:RFAM;Acc:RF00865]	5B	270405065	270405199	NA	NA	NA	NA	0	0	0	0	0	0
EPlTAET00000000212	3.6841	7.7785	3.9947	1.9472	0.0515107	NA	EPlTAEG00000000212	snoR16	Small nucleolar RNA R16 [Source:RFAM;Acc:RF00296]	IWGSC_CSS_4DL_scaff_14351777	4004	4086	NA	NA	NA	NA	0	0	0	0	0	22.1047
EPlTAET00000000214	0	NA	NA	NA	NA	NA	EPlTAEG00000000214	MIR821	microRNA MIR821 [Source:RFAM;Acc:RF00885]	6A	54644128	54644420	NA	NA	NA	NA	0	0	0	0	0	0
EPlTAET00000000217	0	NA	NA	NA	NA	NA	EPlTAEG00000000217	MIR1122	microRNA MIR1122 [Source:RFAM;Acc:RF00906]	7B	200320387	200320510	NA	NA	NA	NA	0	0	0	0	0	0
EPlTAET00000000218	0	NA	NA	NA	NA	NA	EPlTAEG00000000218	MIR444	microRNA MIR444 [Source:RFAM;Acc:RF00920]	IWGSC_CSS_5BS_scaff_2282010	2367	2489	NA	NA	NA	NA	0	0	0	0	0	0
EPlTAET00000000219	0	NA	NA	NA	NA	NA	EPlTAEG00000000219	snoF1_F2	Small nucleolar RNA F1/F2/snoR5a [Source:RFAM;Acc:RF00482]	1B	293605159	293605299	NA	NA	NA	NA	0	0	0	0	0	0
EPlTAET00000000220	0	NA	NA	NA	NA	NA	EPlTAEG00000000220	MIR1122	microRNA MIR1122 [Source:RFAM;Acc:RF00906]	5B	199677031	199677155	NA	NA	NA	NA	0	0	0	0	0	0
EPlTAET00000000221	0	NA	NA	NA	NA	NA	EPlTAEG00000000221	tRNA-Lys	tRNA-Lys for anticodon CUU [Source:TRNASCAN_SE;Acc:tRNA-Lys]	4A	125162643	125162711	NA	-	-	NA	0	0	0	0	0	0
EPlTAET00000000222	0	NA	NA	NA	NA	NA	EPlTAEG00000000222	MIR1122	microRNA MIR1122 [Source:RFAM;Acc:RF00906]	3B	430386363	430386455	NA	NA	NA	NA	0	0	0	0	0	0
EPlTAET00000000223	0	NA	NA	NA	NA	NA	EPlTAEG00000000223	MIR444	microRNA MIR444 [Source:RFAM;Acc:RF00920]	IWGSC_CSS_4DL_scaff_14402136	4286	4410	NA	NA	NA	NA	0	0	0	0	0	0
EPlTAET00000000224	0	NA	NA	NA	NA	NA	EPlTAEG00000000224	MIR1122	microRNA MIR1122 [Source:RFAM;Acc:RF00906]	6A	195606470	195606602	NA	NA	NA	NA	0	0	0	0	0	0
EPlTAET00000000225	0	NA	NA	NA	NA	NA	EPlTAEG00000000225	MIR1122	microRNA MIR1122 [Source:RFAM;Acc:RF00906]	IWGSC_CSS_4DL_scaff_14465081	184	275	NA	NA	NA	NA	0	0	0	0	0	0
EPlTAET00000000226	0	NA	NA	NA	NA	NA	EPlTAEG00000000226	MIR1122	microRNA MIR1122 [Source:RFAM;Acc:RF00906]	1B	281044941	281045065	NA	NA	NA	NA	0	0	0	0	0	0
EPlTAET00000000227	0	NA	NA	NA	NA	NA	EPlTAEG00000000227	MIR444	microRNA MIR444 [Source:RFAM;Acc:RF00920]	6A	388761	388903	NA	NA	NA	NA	0	0	0	0	0	0
EPlTAET00000000228	0	NA	NA	NA	NA	NA	EPlTAEG00000000228	MIR444	microRNA MIR444 [Source:RFAM;Acc:RF00920]	IWGSC_CSS_7BS_scaff_3095006	3703	3828	NA	NA	NA	NA	0	0	0	0	0	0
EPlTAET00000000230	0	NA	NA	NA	NA	NA	EPlTAEG00000000230	tRNA-Undet	tRNA-Undet for anticodon ??? [Source:TRNASCAN_SE;Acc:tRNA-Undet]	1D	109872911	109872982	NA	-	-	NA	0	0	0	0	0	0
EPlTAET00000000231	0	NA	NA	NA	NA	NA	EPlTAEG00000000231	mir-172	mir-172 microRNA precursor family [Source:RFAM;Acc:RF00452]	6A	203905904	203906014	NA	NA	NA	NA	0	0	0	0	0	0
EPlTAET00000000232	0	NA	NA	NA	NA	NA	EPlTAEG00000000232	MIR169_2	microRNA MIR169_2 [Source:RFAM;Acc:RF00645]	2A	252032375	252032492	NA	NA	NA	NA	0	0	0	0	0	0
EPlTAET00000000233	0.4202	4.6098	4.304	1.07106	0.284144	NA	EPlTAEG00000000233	MIR444	microRNA MIR444 [Source:RFAM;Acc:RF00920]	IWGSC_CSS_6BS_scaff_3047228	3201	3341	NA	NA	NA	NA	0	0	0	0	2.52102	0
EPlTAET00000000234	0	NA	NA	NA	NA	NA	EPlTAEG00000000234	MIR1122	microRNA MIR1122 [Source:RFAM;Acc:RF00906]	7D	194827888	194827980	NA	NA	NA	NA	0	0	0	0	0	0
EPlTAET00000000235	0	NA	NA	NA	NA	NA	EPlTAEG00000000235	MIR444	microRNA MIR444 [Source:RFAM;Acc:RF00920]	5B	134193639	134193763	NA	NA	NA	NA	0	0	0	0	0	0
EPlTAET00000000236	0	NA	NA	NA	NA	NA	EPlTAEG00000000236	MIR444	microRNA MIR444 [Source:RFAM;Acc:RF00920]	IWGSC_CSS_4DS_scaff_2325169	9321	9443	NA	NA	NA	NA	0	0	0	0	0	0
EPlTAET00000000238	0	NA	NA	NA	NA	NA	EPlTAEG00000000238	tRNA-Cys	tRNA-Cys for anticodon GCA [Source:TRNASCAN_SE;Acc:tRNA-Cys]	IWGSC_CSS_4DS_scaff_2324116	3633	3703	NA	gi|493968528|ref|WP_006911784.1| hypothetical protein	-	NA	0	0	0	0	0	0
EPlTAET00000000239	0	NA	NA	NA	NA	NA	EPlTAEG00000000239	tRNA-His	tRNA-His for anticodon GUG [Source:TRNASCAN_SE;Acc:tRNA-His]	1B	273683690	273683761	NA	gi|357476265|ref|XP_003608418.1| hypothetical protein MTR_4g093880	-	NA	0	0	0	0	0	0
EPlTAET00000000240	0	NA	NA	NA	NA	NA	EPlTAEG00000000240	MIR807	microRNA MIR807 [Source:RFAM;Acc:RF00886]	2B	263684161	263684263	NA	NA	NA	NA	0	0	0	0	0	0
EPlTAET00000000241	0	NA	NA	NA	NA	NA	EPlTAEG00000000241	MIR1122	microRNA MIR1122 [Source:RFAM;Acc:RF00906]	6B	158949995	158950129	NA	NA	NA	NA	0	0	0	0	0	0
EPlTAET00000000242	0	NA	NA	NA	NA	NA	EPlTAEG00000000242	snoZ159	Small nucleolar RNA Z159/U59 [Source:RFAM;Acc:RF00160]	IWGSC_CSS_5DS_scaff_2782059	9694	9778	NA	NA	NA	NA	0	0	0	0	0	0
EPlTAET00000000243	0	NA	NA	NA	NA	NA	EPlTAEG00000000243	MIR1122	microRNA MIR1122 [Source:RFAM;Acc:RF00906]	1B	118304677	118304791	NA	NA	NA	NA	0	0	0	0	0	0
EPlTAET00000000244	0	NA	NA	NA	NA	NA	EPlTAEG00000000244	MIR1122	microRNA MIR1122 [Source:RFAM;Acc:RF00906]	2D	110661937	110662041	NA	NA	NA	NA	0	0	0	0	0	0
EPlTAET00000000245	0	NA	NA	NA	NA	NA	EPlTAEG00000000245	tRNA-Asn	tRNA-Asn for anticodon GUU [Source:TRNASCAN_SE;Acc:tRNA-Asn]	5B	200501353	200501421	NA	-	-	NA	0	0	0	0	0	0
EPlTAET00000000246	0	NA	NA	NA	NA	NA	EPlTAEG00000000246	MIR1122	microRNA MIR1122 [Source:RFAM;Acc:RF00906]	6B	180428729	180428863	NA	NA	NA	NA	0	0	0	0	0	0
EPlTAET00000000247	0	NA	NA	NA	NA	NA	EPlTAEG00000000247	MIR1122	microRNA MIR1122 [Source:RFAM;Acc:RF00906]	IWGSC_CSS_2AL_scaff_6410042	6798	6932	NA	NA	NA	NA	0	0	0	0	0	0
EPlTAET00000000248	0	NA	NA	NA	NA	NA	EPlTAEG00000000248	tRNA-Val	tRNA-Val for anticodon GAC [Source:TRNASCAN_SE;Acc:tRNA-Val]	1D	99579287	99579360	NA	gi|357516737|ref|XP_003628657.1| hypothetical protein MTR_8g063140	-	NA	0	0	0	0	0	0
EPlTAET00000000249	0	NA	NA	NA	NA	NA	EPlTAEG00000000249	MIR444	microRNA MIR444 [Source:RFAM;Acc:RF00920]	1B	176468638	176468760	NA	NA	NA	NA	0	0	0	0	0	0
EPlTAET00000000250	0	NA	NA	NA	NA	NA	EPlTAEG00000000250	MIR444	microRNA MIR444 [Source:RFAM;Acc:RF00920]	IWGSC_CSS_6BL_scaff_4368829	1853	1992	NA	NA	NA	NA	0	0	0	0	0	0
EPlTAET00000000251	0	NA	NA	NA	NA	NA	EPlTAEG00000000251	MIR1122	microRNA MIR1122 [Source:RFAM;Acc:RF00906]	5D	127479912	127480038	NA	NA	NA	NA	0	0	0	0	0	0
EPlTAET00000000252	0	NA	NA	NA	NA	NA	EPlTAEG00000000252	MIR821	microRNA MIR821 [Source:RFAM;Acc:RF00885]	3B	723578435	723578655	NA	NA	NA	NA	0	0	0	0	0	0
EPlTAET00000000253	0	NA	NA	NA	NA	NA	EPlTAEG00000000253	MIR1122	microRNA MIR1122 [Source:RFAM;Acc:RF00906]	3B	888280	888414	NA	NA	NA	NA	0	0	0	0	0	0
EPlTAET00000000254	0	NA	NA	NA	NA	NA	EPlTAEG00000000254	MIR1122	microRNA MIR1122 [Source:RFAM;Acc:RF00906]	7A	95981103	95981217	NA	NA	NA	NA	0	0	0	0	0	0
EPlTAET00000000255	0	NA	NA	NA	NA	NA	EPlTAEG00000000255	MIR1122	microRNA MIR1122 [Source:RFAM;Acc:RF00906]	4B	254590227	254590351	NA	NA	NA	NA	0	0	0	0	0	0
EPlTAET00000000256	0	NA	NA	NA	NA	NA	EPlTAEG00000000256	tRNA-Pro	tRNA-Pro for anticodon UGG [Source:TRNASCAN_SE;Acc:tRNA-Pro]	6A	7163529	7163600	NA	gi|508703024|gb|EOX94920.1| Uncharacterized protein TCM_004519	-	NA	0	0	0	0	0	0
EPlTAET00000000257	0.2923	4.2527	4.2074	1.01077	0.312129	NA	EPlTAEG00000000257	U54	Small nucleolar RNA U54 [Source:RFAM;Acc:RF00206]	2B	324729747	324729813	NA	NA	NA	NA	0	0	0	1.75366	0	0
EPlTAET00000000258	0	NA	NA	NA	NA	NA	EPlTAEG00000000258	MIR444	microRNA MIR444 [Source:RFAM;Acc:RF00920]	7A	43836748	43836866	NA	NA	NA	NA	0	0	0	0	0	0
EPlTAET00000000259	0	NA	NA	NA	NA	NA	EPlTAEG00000000259	MIR1122	microRNA MIR1122 [Source:RFAM;Acc:RF00906]	1B	29850551	29850685	NA	NA	NA	NA	0	0	0	0	0	0
EPlTAET00000000260	0	NA	NA	NA	NA	NA	EPlTAEG00000000260	5.8S_rRNA	5.8S ribosomal RNA [Source:RFAM;Acc:RF00002]	7D	231365024	231365138	NA	NA	NA	NA	0	0	0	0	0	0
EPlTAET00000000261	0	NA	NA	NA	NA	NA	EPlTAEG00000000261	MIR1122	microRNA MIR1122 [Source:RFAM;Acc:RF00906]	5A	27122344	27122458	NA	NA	NA	NA	0	0	0	0	0	0
EPlTAET00000000262	0	NA	NA	NA	NA	NA	EPlTAEG00000000262	MIR1122	microRNA MIR1122 [Source:RFAM;Acc:RF00906]	4A	114588938	114589061	NA	NA	NA	NA	0	0	0	0	0	0
EPlTAET00000000263	0	NA	NA	NA	NA	NA	EPlTAEG00000000263	MIR1122	microRNA MIR1122 [Source:RFAM;Acc:RF00906]	IWGSC_CSS_6BL_scaff_648041	2406	2523	NA	NA	NA	NA	0	0	0	0	0	0
EPlTAET00000000264	0	NA	NA	NA	NA	NA	EPlTAEG00000000264	tRNA-Gly	tRNA-Gly for anticodon GCC [Source:TRNASCAN_SE;Acc:tRNA-Gly]	IWGSC_CSS_7DS_scaff_3968608	1182	1252	NA	gi|357511551|ref|XP_003626064.1| hypothetical protein MTR_7g110630	-	NA	0	0	0	0	0	0
EPlTAET00000000265	0	NA	NA	NA	NA	NA	EPlTAEG00000000265	tRNA-Cys	tRNA-Cys for anticodon GCA [Source:TRNASCAN_SE;Acc:tRNA-Cys]	IWGSC_CSS_4BL_scaff_6981202	3126	3197	NA	-	-	NA	0	0	0	0	0	0
EPlTAET00000000266	0	NA	NA	NA	NA	NA	EPlTAEG00000000266	snoZ199	Small nucleolar RNA Z199 [Source:RFAM;Acc:RF00200]	6D	26838585	26838658	NA	NA	NA	NA	0	0	0	0	0	0
EPlTAET00000000267	0	NA	NA	NA	NA	NA	EPlTAEG00000000267	MIR1122	microRNA MIR1122 [Source:RFAM;Acc:RF00906]	6A	207651082	207651206	NA	NA	NA	NA	0	0	0	0	0	0
EPlTAET00000000268	0	NA	NA	NA	NA	NA	EPlTAEG00000000268	MIR444	microRNA MIR444 [Source:RFAM;Acc:RF00920]	5B	232134146	232134270	NA	NA	NA	NA	0	0	0	0	0	0
EPlTAET00000000270	1.2605	6.2245	4.3273	1.4384	0.150319	NA	EPlTAEG00000000270	snoZ221_snoR21b	Small nucleolar RNA Z221/R21b [Source:RFAM;Acc:RF00300]	5A	116544184	116544277	NA	NA	NA	NA	0	0	0	0	7.56307	0
EPlTAET00000000271	0	NA	NA	NA	NA	NA	EPlTAEG00000000271	snoR71	Plant small nucleolar RNA R71 [Source:RFAM;Acc:RF00097]	7B	81888639	81888741	NA	NA	NA	NA	0	0	0	0	0	0
EPlTAET00000000272	0	NA	NA	NA	NA	NA	EPlTAEG00000000272	MIR1122	microRNA MIR1122 [Source:RFAM;Acc:RF00906]	2D	123905734	123905826	NA	NA	NA	NA	0	0	0	0	0	0
EPlTAET00000000273	0	NA	NA	NA	NA	NA	EPlTAEG00000000273	tRNA-Cys	tRNA-Cys for anticodon GCA [Source:TRNASCAN_SE;Acc:tRNA-Cys]	IWGSC_CSS_5BL_scaff_10786343	3643	3714	NA	-	-	NA	0	0	0	0	0	0
EPlTAET00000000274	0	NA	NA	NA	NA	NA	EPlTAEG00000000274	MIR444	microRNA MIR444 [Source:RFAM;Acc:RF00920]	2B	128718791	128718915	NA	NA	NA	NA	0	0	0	0	0	0
EPlTAET00000000275	0	NA	NA	NA	NA	NA	EPlTAEG00000000275	MIR444	microRNA MIR444 [Source:RFAM;Acc:RF00920]	IWGSC_CSS_5AS_scaff_1550120	1235	1374	NA	NA	NA	NA	0	0	0	0	0	0
EPlTAET00000000278	0	NA	NA	NA	NA	NA	EPlTAEG00000000278	MIR1122	microRNA MIR1122 [Source:RFAM;Acc:RF00906]	7D	158125353	158125457	NA	NA	NA	NA	0	0	0	0	0	0
EPlTAET00000000279	0	NA	NA	NA	NA	NA	EPlTAEG00000000279	MIR1122	microRNA MIR1122 [Source:RFAM;Acc:RF00906]	5B	211877002	211877116	NA	NA	NA	NA	0	0	0	0	0	0
EPlTAET00000000280	0	NA	NA	NA	NA	NA	EPlTAEG00000000280	tRNA-Gly	tRNA-Gly for anticodon GCC [Source:TRNASCAN_SE;Acc:tRNA-Gly]	3D	97347720	97347790	NA	gi|357511551|ref|XP_003626064.1| hypothetical protein MTR_7g110630	-	NA	0	0	0	0	0	0
EPlTAET00000000281	0	NA	NA	NA	NA	NA	EPlTAEG00000000281	MIR1122	microRNA MIR1122 [Source:RFAM;Acc:RF00906]	4A	155609460	155609574	NA	NA	NA	NA	0	0	0	0	0	0
EPlTAET00000000282	0	NA	NA	NA	NA	NA	EPlTAEG00000000282	MIR1122	microRNA MIR1122 [Source:RFAM;Acc:RF00906]	IWGSC_CSS_3AL_scaff_4444767	3997	4111	NA	NA	NA	NA	0	0	0	0	0	0
EPlTAET00000000283	0	NA	NA	NA	NA	NA	EPlTAEG00000000283	MIR1122	microRNA MIR1122 [Source:RFAM;Acc:RF00906]	4B	308956896	308957019	NA	NA	NA	NA	0	0	0	0	0	0
EPlTAET00000000284	0	NA	NA	NA	NA	NA	EPlTAEG00000000284	MIR807	microRNA MIR807 [Source:RFAM;Acc:RF00886]	3B	79135732	79135827	NA	NA	NA	NA	0	0	0	0	0	0
EPlTAET00000000285	4.9151	1.4125	1.9409	0.72778	0.466748	0.741661	EPlTAEG00000000285	SSU_rRNA_eukarya	Eukaryotic small subunit ribosomal RNA [Source:RFAM;Acc:RF01960]	6A	195615619	195617547	NA	NA	NA	NA	4.32082	0.670332	3.09444	2.33821	13.8656	5.2011
EPlTAET00000000286	0	NA	NA	NA	NA	NA	EPlTAEG00000000286	MIR1122	microRNA MIR1122 [Source:RFAM;Acc:RF00906]	1B	17975991	17976100	NA	NA	NA	NA	0	0	0	0	0	0
EPlTAET00000000287	0	NA	NA	NA	NA	NA	EPlTAEG00000000287	MIR1122	microRNA MIR1122 [Source:RFAM;Acc:RF00906]	6D	109465719	109465842	NA	NA	NA	NA	0	0	0	0	0	0
EPlTAET00000000288	0	NA	NA	NA	NA	NA	EPlTAEG00000000288	MIR1122	microRNA MIR1122 [Source:RFAM;Acc:RF00906]	5B	260429556	260429648	NA	NA	NA	NA	0	0	0	0	0	0
EPlTAET00000000289	0	NA	NA	NA	NA	NA	EPlTAEG00000000289	MIR1122	microRNA MIR1122 [Source:RFAM;Acc:RF00906]	6D	111484404	111484528	NA	NA	NA	NA	0	0	0	0	0	0
EPlTAET00000000290	0	NA	NA	NA	NA	NA	EPlTAEG00000000290	MIR1122	microRNA MIR1122 [Source:RFAM;Acc:RF00906]	4D	68019718	68019811	NA	NA	NA	NA	0	0	0	0	0	0
EPlTAET00000000291	0	NA	NA	NA	NA	NA	EPlTAEG00000000291	snoZ103	Small nucleolar RNA Z103 [Source:RFAM;Acc:RF00149]	6D	26838046	26838130	NA	NA	NA	NA	0	0	0	0	0	0
EPlTAET00000000292	0.8403	5.6329	4.365	1.29045	0.196893	NA	EPlTAEG00000000292	MIR2118	microRNA MIR2118 [Source:RFAM;Acc:RF01911]	5B	267013528	267013698	NA	NA	NA	NA	0	0	0	0	5.04205	0
EPlTAET00000000293	0	NA	NA	NA	NA	NA	EPlTAEG00000000293	MIR1122	microRNA MIR1122 [Source:RFAM;Acc:RF00906]	IWGSC_CSS_4AL_scaff_7111848	6953	7045	NA	NA	NA	NA	0	0	0	0	0	0
EPlTAET00000000294	0	NA	NA	NA	NA	NA	EPlTAEG00000000294	tRNA-Met	tRNA-Met for anticodon CAU [Source:TRNASCAN_SE;Acc:tRNA-Met]	3B	9397318	9397389	NA	gi|357455321|ref|XP_003597941.1| hypothetical protein MTR_2g104240	-	NA	0	0	0	0	0	0
EPlTAET00000000295	0	NA	NA	NA	NA	NA	EPlTAEG00000000295	MIR1122	microRNA MIR1122 [Source:RFAM;Acc:RF00906]	2D	111202485	111202610	NA	NA	NA	NA	0	0	0	0	0	0
EPlTAET00000000296	4.5095	-1.6279	2.5993	-0.6263	0.531118	0.78767	EPlTAEG00000000296	MIR1122	microRNA MIR1122 [Source:RFAM;Acc:RF00906]	5B	258243158	258243281	NA	NA	NA	NA	0	13.4066	7.22037	6.43008	0	0
EPlTAET00000000297	0.2101	3.5579	4.2037	0.846369	0.397347	NA	EPlTAEG00000000297	MIR1122	microRNA MIR1122 [Source:RFAM;Acc:RF00906]	3A	4247125	4247218	NA	NA	NA	NA	0	0	0	0	1.26051	0
EPlTAET00000000299	0	NA	NA	NA	NA	NA	EPlTAEG00000000299	tRNA-Arg	tRNA-Arg for anticodon ACG [Source:TRNASCAN_SE;Acc:tRNA-Arg]	1B	280406033	280406105	NA	gi|508781873|gb|EOY29129.1| Ras guanine nucleotide exchange factor K	-	NA	0	0	0	0	0	0
EPlTAET00000000300	0	NA	NA	NA	NA	NA	EPlTAEG00000000300	tRNA-Ile	tRNA-Ile for anticodon AAU [Source:TRNASCAN_SE;Acc:tRNA-Ile]	3D	123852716	123852789	NA	-	-	NA	0	0	0	0	0	0
EPlTAET00000000301	0	NA	NA	NA	NA	NA	EPlTAEG00000000301	MIR444	microRNA MIR444 [Source:RFAM;Acc:RF00920]	1D	2768227	2768351	NA	NA	NA	NA	0	0	0	0	0	0
EPlTAET00000000302	0	NA	NA	NA	NA	NA	EPlTAEG00000000302	MIR1122	microRNA MIR1122 [Source:RFAM;Acc:RF00906]	7B	180092035	180092146	NA	NA	NA	NA	0	0	0	0	0	0
EPlTAET00000000303	0	NA	NA	NA	NA	NA	EPlTAEG00000000303	MIR1122	microRNA MIR1122 [Source:RFAM;Acc:RF00906]	IWGSC_CSS_2BL_scaff_8033302	13002	13136	NA	NA	NA	NA	0	0	0	0	0	0
EPlTAET00000000305	0	NA	NA	NA	NA	NA	EPlTAEG00000000305	MIR444	microRNA MIR444 [Source:RFAM;Acc:RF00920]	2B	140621731	140621853	NA	NA	NA	NA	0	0	0	0	0	0
EPlTAET00000000307	0	NA	NA	NA	NA	NA	EPlTAEG00000000307	tRNA-Asn	tRNA-Asn for anticodon GUU [Source:TRNASCAN_SE;Acc:tRNA-Asn]	1A	214004480	214004548	NA	-	-	NA	0	0	0	0	0	0
EPlTAET00000000308	0	NA	NA	NA	NA	NA	EPlTAEG00000000308	tRNA-Thr	tRNA-Thr for anticodon GGU [Source:TRNASCAN_SE;Acc:tRNA-Thr]	IWGSC_CSS_2DS_scaff_5341704	3713	3784	NA	gi|145408512|ref|YP_001152135.1| ORF41h	-	NA	0	0	0	0	0	0
EPlTAET00000000309	0	NA	NA	NA	NA	NA	EPlTAEG00000000309	MIR444	microRNA MIR444 [Source:RFAM;Acc:RF00920]	4B	290817241	290817367	NA	NA	NA	NA	0	0	0	0	0	0
EPlTAET00000000311	0	NA	NA	NA	NA	NA	EPlTAEG00000000311	MIR444	microRNA MIR444 [Source:RFAM;Acc:RF00920]	7B	56365574	56365698	NA	NA	NA	NA	0	0	0	0	0	0
EPlTAET00000000312	0	NA	NA	NA	NA	NA	EPlTAEG00000000312	tRNA-His	tRNA-His for anticodon GUG [Source:TRNASCAN_SE;Acc:tRNA-His]	7A	139558117	139558190	NA	gi|357502805|ref|XP_003621691.1| A subunit of NADH dehydrogenase	-	NA	0	0	0	0	0	0
EPlTAET00000000313	0	NA	NA	NA	NA	NA	EPlTAEG00000000313	tRNA-Lys	tRNA-Lys for anticodon CUU [Source:TRNASCAN_SE;Acc:tRNA-Lys]	5B	3612010	3612078	NA	-	-	NA	0	0	0	0	0	0
EPlTAET00000000314	0	NA	NA	NA	NA	NA	EPlTAEG00000000314	MIR1122	microRNA MIR1122 [Source:RFAM;Acc:RF00906]	7A	136070908	136071011	NA	NA	NA	NA	0	0	0	0	0	0
EPlTAET00000000315	0	NA	NA	NA	NA	NA	EPlTAEG00000000315	MIR444	microRNA MIR444 [Source:RFAM;Acc:RF00920]	IWGSC_CSS_1BL_scaff_3876437	3030	3152	NA	NA	NA	NA	0	0	0	0	0	0
EPlTAET00000000316	0	NA	NA	NA	NA	NA	EPlTAEG00000000316	MIR1122	microRNA MIR1122 [Source:RFAM;Acc:RF00906]	3A	73050620	73050734	NA	NA	NA	NA	0	0	0	0	0	0
EPlTAET00000000317	0	NA	NA	NA	NA	NA	EPlTAEG00000000317	MIR1122	microRNA MIR1122 [Source:RFAM;Acc:RF00906]	2B	284467309	284467423	NA	NA	NA	NA	0	0	0	0	0	0
EPlTAET00000000318	0	NA	NA	NA	NA	NA	EPlTAEG00000000318	snoR71	Plant small nucleolar RNA R71 [Source:RFAM;Acc:RF00097]	1B	200310315	200310416	NA	NA	NA	NA	0	0	0	0	0	0
EPlTAET00000000319	0.2101	3.5579	4.2037	0.846369	0.397347	NA	EPlTAEG00000000319	MIR159	microRNA MIR159 [Source:RFAM;Acc:RF00638]	IWGSC_CSS_4AL_scaff_7074235	7852	8069	NA	NA	NA	NA	0	0	0	0	1.26051	0
EPlTAET00000000320	0	NA	NA	NA	NA	NA	EPlTAEG00000000320	mir-598	microRNA mir-598 [Source:RFAM;Acc:RF01059]	3B	297745322	297745424	NA	NA	NA	NA	0	0	0	0	0	0
EPlTAET00000000321	0	NA	NA	NA	NA	NA	EPlTAEG00000000321	tRNA-Met	tRNA-Met for anticodon CAU [Source:TRNASCAN_SE;Acc:tRNA-Met]	IWGSC_CSS_7AL_scaff_4442368	1545	1618	NA	-	-	NA	0	0	0	0	0	0
EPlTAET00000000322	0	NA	NA	NA	NA	NA	EPlTAEG00000000322	MIR444	microRNA MIR444 [Source:RFAM;Acc:RF00920]	7A	162306581	162306707	NA	NA	NA	NA	0	0	0	0	0	0
EPlTAET00000000323	0	NA	NA	NA	NA	NA	EPlTAEG00000000323	MIR1122	microRNA MIR1122 [Source:RFAM;Acc:RF00906]	4B	159654430	159654564	NA	NA	NA	NA	0	0	0	0	0	0
EPlTAET00000000324	0	NA	NA	NA	NA	NA	EPlTAEG00000000324	MIR444	microRNA MIR444 [Source:RFAM;Acc:RF00920]	IWGSC_CSS_7DL_scaff_3350528	967	1097	NA	NA	NA	NA	0	0	0	0	0	0
EPlTAET00000000325	0	NA	NA	NA	NA	NA	EPlTAEG00000000325	MIR1122	microRNA MIR1122 [Source:RFAM;Acc:RF00906]	IWGSC_CSS_2AL_scaff_6328693	3016	3108	NA	NA	NA	NA	0	0	0	0	0	0
EPlTAET00000000326	0	NA	NA	NA	NA	NA	EPlTAEG00000000326	MIR1122	microRNA MIR1122 [Source:RFAM;Acc:RF00906]	2B	60613514	60613648	NA	NA	NA	NA	0	0	0	0	0	0
EPlTAET00000000327	0	NA	NA	NA	NA	NA	EPlTAEG00000000327	MIR444	microRNA MIR444 [Source:RFAM;Acc:RF00920]	6B	79216618	79216742	NA	NA	NA	NA	0	0	0	0	0	0
EPlTAET00000000328	0	NA	NA	NA	NA	NA	EPlTAEG00000000328	MIR1122	microRNA MIR1122 [Source:RFAM;Acc:RF00906]	IWGSC_CSS_1BS_scaff_3474595	1530	1644	NA	NA	NA	NA	0	0	0	0	0	0
EPlTAET00000000329	0	NA	NA	NA	NA	NA	EPlTAEG00000000329	snoZ159	Small nucleolar RNA Z159/U59 [Source:RFAM;Acc:RF00160]	IWGSC_CSS_5DL_scaff_4579940	10627	10720	NA	NA	NA	NA	0	0	0	0	0	0
EPlTAET00000000330	0	NA	NA	NA	NA	NA	EPlTAEG00000000330	MIR444	microRNA MIR444 [Source:RFAM;Acc:RF00920]	1B	235343550	235343674	NA	NA	NA	NA	0	0	0	0	0	0
EPlTAET00000000331	0	NA	NA	NA	NA	NA	EPlTAEG00000000331	MIR444	microRNA MIR444 [Source:RFAM;Acc:RF00920]	6B	191405708	191405830	NA	NA	NA	NA	0	0	0	0	0	0
EPlTAET00000000332	0	NA	NA	NA	NA	NA	EPlTAEG00000000332	MIR1122	microRNA MIR1122 [Source:RFAM;Acc:RF00906]	2A	248371475	248371588	NA	NA	NA	NA	0	0	0	0	0	0
EPlTAET00000000333	0	NA	NA	NA	NA	NA	EPlTAEG00000000333	MIR1122	microRNA MIR1122 [Source:RFAM;Acc:RF00906]	3B	615919317	615919409	NA	NA	NA	NA	0	0	0	0	0	0
EPlTAET00000000334	0	NA	NA	NA	NA	NA	EPlTAEG00000000334	MIR1122	microRNA MIR1122 [Source:RFAM;Acc:RF00906]	IWGSC_CSS_7DS_scaff_3901156	4925	5018	NA	NA	NA	NA	0	0	0	0	0	0
EPlTAET00000000335	0	NA	NA	NA	NA	NA	EPlTAEG00000000335	MIR1122	microRNA MIR1122 [Source:RFAM;Acc:RF00906]	1B	194853585	194853699	NA	NA	NA	NA	0	0	0	0	0	0
EPlTAET00000000336	0	NA	NA	NA	NA	NA	EPlTAEG00000000336	MIR444	microRNA MIR444 [Source:RFAM;Acc:RF00920]	6A	104418557	104418679	NA	NA	NA	NA	0	0	0	0	0	0
EPlTAET00000000337	0	NA	NA	NA	NA	NA	EPlTAEG00000000337	MIR444	microRNA MIR444 [Source:RFAM;Acc:RF00920]	2B	194908419	194908543	NA	NA	NA	NA	0	0	0	0	0	0
EPlTAET00000000338	0	NA	NA	NA	NA	NA	EPlTAEG00000000338	MIR1122	microRNA MIR1122 [Source:RFAM;Acc:RF00906]	5B	2556959	2557093	NA	NA	NA	NA	0	0	0	0	0	0
EPlTAET00000000339	0	NA	NA	NA	NA	NA	EPlTAEG00000000339	MIR171_1	microRNA MIR171_1 [Source:RFAM;Acc:RF00643]	2D	132845326	132845427	NA	NA	NA	NA	0	0	0	0	0	0
EPlTAET00000000340	0	NA	NA	NA	NA	NA	EPlTAEG00000000340	MIR1122	microRNA MIR1122 [Source:RFAM;Acc:RF00906]	2A	95132704	95132828	NA	NA	NA	NA	0	0	0	0	0	0
EPlTAET00000000341	0	NA	NA	NA	NA	NA	EPlTAEG00000000341	MIR1122	microRNA MIR1122 [Source:RFAM;Acc:RF00906]	6D	12824341	12824445	NA	NA	NA	NA	0	0	0	0	0	0
EPlTAET00000000342	0	NA	NA	NA	NA	NA	EPlTAEG00000000342	tRNA-Arg	tRNA-Arg for anticodon ACG [Source:TRNASCAN_SE;Acc:tRNA-Arg]	1D	32035971	32036044	NA	gi|168037787|ref|XP_001771384.1| predicted protein	-	NA	0	0	0	0	0	0
EPlTAET00000000343	0	NA	NA	NA	NA	NA	EPlTAEG00000000343	MIR444	microRNA MIR444 [Source:RFAM;Acc:RF00920]	IWGSC_CSS_5BL_scaff_10891732	7537	7663	NA	NA	NA	NA	0	0	0	0	0	0
EPlTAET00000000344	0	NA	NA	NA	NA	NA	EPlTAEG00000000344	tRNA-Lys	tRNA-Lys for anticodon CUU [Source:TRNASCAN_SE;Acc:tRNA-Lys]	3B	589010453	589010521	NA	-	-	NA	0	0	0	0	0	0
EPlTAET00000000345	1.7742	-2.9994	3.4602	-0.866822	0.386039	NA	EPlTAEG00000000345	SNORD15	Small nucleolar RNA SNORD15 [Source:RFAM;Acc:RF00067]	5D	137429878	137429964	NA	NA	NA	NA	0	9.38465	0	0	1.26051	0
EPlTAET00000000346	0	NA	NA	NA	NA	NA	EPlTAEG00000000346	tRNA-Val	tRNA-Val for anticodon GAC [Source:TRNASCAN_SE;Acc:tRNA-Val]	IWGSC_CSS_5AL_scaff_2771507	183	256	NA	gi|474175190|gb|EMS57767.1| HIV Tat-specific factor 1-like protein	-	NA	0	0	0	0	0	0
EPlTAET00000000347	0	NA	NA	NA	NA	NA	EPlTAEG00000000347	tRNA-Lys	tRNA-Lys for anticodon CUU [Source:TRNASCAN_SE;Acc:tRNA-Lys]	IWGSC_CSS_2BL_scaff_8091281	9211	9279	NA	-	-	NA	0	0	0	0	0	0
EPlTAET00000000348	0	NA	NA	NA	NA	NA	EPlTAEG00000000348	MIR1122	microRNA MIR1122 [Source:RFAM;Acc:RF00906]	7A	166050032	166050146	NA	NA	NA	NA	0	0	0	0	0	0
EPlTAET00000000349	0	NA	NA	NA	NA	NA	EPlTAEG00000000349	MIR1122	microRNA MIR1122 [Source:RFAM;Acc:RF00906]	IWGSC_CSS_7BL_scaff_6740769	4821	4913	NA	NA	NA	NA	0	0	0	0	0	0
EPlTAET00000000350	0	NA	NA	NA	NA	NA	EPlTAEG00000000350	tRNA-Lys	tRNA-Lys for anticodon CUU [Source:TRNASCAN_SE;Acc:tRNA-Lys]	IWGSC_CSS_2DS_scaff_5355494	381	449	NA	-	-	NA	0	0	0	0	0	0
EPlTAET00000000351	0	NA	NA	NA	NA	NA	EPlTAEG00000000351	MIR1122	microRNA MIR1122 [Source:RFAM;Acc:RF00906]	2B	105874105	105874228	NA	NA	NA	NA	0	0	0	0	0	0
EPlTAET00000000352	0	NA	NA	NA	NA	NA	EPlTAEG00000000352	snoZ112	Small nucleolar RNA Z112 [Source:RFAM;Acc:RF00337]	1B	293603488	293603624	NA	NA	NA	NA	0	0	0	0	0	0
EPlTAET00000000353	0	NA	NA	NA	NA	NA	EPlTAEG00000000353	MIR1122	microRNA MIR1122 [Source:RFAM;Acc:RF00906]	3B	531256999	531257091	NA	NA	NA	NA	0	0	0	0	0	0
EPlTAET00000000354	0	NA	NA	NA	NA	NA	EPlTAEG00000000354	IsrR	Antisense RNA which regulates isiA expression [Source:RFAM;Acc:RF01419]	IWGSC_CSS_2AL_scaff_6320262	4314	4500	NA	gi|11592|emb|CAA32263.1| unnamed protein product	-	GO:0009772 GO:0030076 GO:0045156 GO:0009523 GO:0018298 GO:0016168 GO:0016021 GO:0009535	0	0	0	0	0	0
EPlTAET00000000355	0	NA	NA	NA	NA	NA	EPlTAEG00000000355	MIR444	microRNA MIR444 [Source:RFAM;Acc:RF00920]	6B	180428735	180428857	NA	NA	NA	NA	0	0	0	0	0	0
EPlTAET00000000356	12.0566	-0.2678	2.1742	-0.123169	0.901973	0.969943	EPlTAEG00000000356	snoZ119	Small nucleolar RNA Z119 [Source:RFAM;Acc:RF00361]	3A	157667546	157667646	NA	NA	NA	NA	0	39.5496	0	23.9667	8.82358	0
EPlTAET00000000357	0	NA	NA	NA	NA	NA	EPlTAEG00000000357	MIR1122	microRNA MIR1122 [Source:RFAM;Acc:RF00906]	IWGSC_CSS_4AS_scaff_5959662	3795	3909	NA	NA	NA	NA	0	0	0	0	0	0
EPlTAET00000000358	0	NA	NA	NA	NA	NA	EPlTAEG00000000358	MIR444	microRNA MIR444 [Source:RFAM;Acc:RF00920]	IWGSC_CSS_5AS_scaff_1515082	2057	2181	NA	NA	NA	NA	0	0	0	0	0	0
EPlTAET00000000359	0	NA	NA	NA	NA	NA	EPlTAEG00000000359	MIR444	microRNA MIR444 [Source:RFAM;Acc:RF00920]	1D	132663392	132663516	NA	NA	NA	NA	0	0	0	0	0	0
EPlTAET00000000361	0	NA	NA	NA	NA	NA	EPlTAEG00000000361	MIR1122	microRNA MIR1122 [Source:RFAM;Acc:RF00906]	3A	18890328	18890432	NA	NA	NA	NA	0	0	0	0	0	0
EPlTAET00000000362	0	NA	NA	NA	NA	NA	EPlTAEG00000000362	MIR1122	microRNA MIR1122 [Source:RFAM;Acc:RF00906]	7D	128587310	128587424	NA	NA	NA	NA	0	0	0	0	0	0
EPlTAET00000000363	0	NA	NA	NA	NA	NA	EPlTAEG00000000363	MIR1122	microRNA MIR1122 [Source:RFAM;Acc:RF00906]	7B	32582570	32582694	NA	NA	NA	NA	0	0	0	0	0	0
EPlTAET00000000364	0	NA	NA	NA	NA	NA	EPlTAEG00000000364	MIR1122	microRNA MIR1122 [Source:RFAM;Acc:RF00906]	IWGSC_CSS_6DS_scaff_2063038	16039	16154	NA	NA	NA	NA	0	0	0	0	0	0
EPlTAET00000000365	0	NA	NA	NA	NA	NA	EPlTAEG00000000365	snoZ102_R77	Small nucleolar RNA Z102/R77 [Source:RFAM;Acc:RF00359]	IWGSC_CSS_5AS_scaff_1549180	8053	8131	NA	NA	NA	NA	0	0	0	0	0	0
EPlTAET00000000366	0	NA	NA	NA	NA	NA	EPlTAEG00000000366	MIR807	microRNA MIR807 [Source:RFAM;Acc:RF00886]	7D	8620911	8621012	NA	NA	NA	NA	0	0	0	0	0	0
EPlTAET00000000367	0	NA	NA	NA	NA	NA	EPlTAEG00000000367	MIR1122	microRNA MIR1122 [Source:RFAM;Acc:RF00906]	1B	288806742	288806876	NA	NA	NA	NA	0	0	0	0	0	0
EPlTAET00000000368	0	NA	NA	NA	NA	NA	EPlTAEG00000000368	MIR1122	microRNA MIR1122 [Source:RFAM;Acc:RF00906]	IWGSC_CSS_6AL_scaff_5794357	1340	1474	NA	NA	NA	NA	0	0	0	0	0	0
EPlTAET00000000369	0	NA	NA	NA	NA	NA	EPlTAEG00000000369	MIR1122	microRNA MIR1122 [Source:RFAM;Acc:RF00906]	6D	146954720	146954813	NA	NA	NA	NA	0	0	0	0	0	0
EPlTAET00000000370	0	NA	NA	NA	NA	NA	EPlTAEG00000000370	tRNA-Met	tRNA-Met for anticodon CAU [Source:TRNASCAN_SE;Acc:tRNA-Met]	IWGSC_CSS_4AS_scaff_5932810	2091	2164	NA	-	-	NA	0	0	0	0	0	0
EPlTAET00000000371	0	NA	NA	NA	NA	NA	EPlTAEG00000000371	MIR1122	microRNA MIR1122 [Source:RFAM;Acc:RF00906]	7B	37017034	37017168	NA	NA	NA	NA	0	0	0	0	0	0
EPlTAET00000000372	0	NA	NA	NA	NA	NA	EPlTAEG00000000372	MIR1122	microRNA MIR1122 [Source:RFAM;Acc:RF00906]	5B	141705368	141705482	NA	NA	NA	NA	0	0	0	0	0	0
EPlTAET00000000373	0	NA	NA	NA	NA	NA	EPlTAEG00000000373	MIR1122	microRNA MIR1122 [Source:RFAM;Acc:RF00906]	1A	15041002	15041116	NA	NA	NA	NA	0	0	0	0	0	0
EPlTAET00000000376	4.8016	0.7218	2.6482	0.272568	0.785185	0.924793	EPlTAEG00000000376	SNORD27	Small nucleolar RNA SNORD27 [Source:RFAM;Acc:RF00086]	5B	5551386	5551468	NA	NA	NA	NA	0	10.7253	0	0	3.78154	14.303
EPlTAET00000000377	0	NA	NA	NA	NA	NA	EPlTAEG00000000377	MIR1122	microRNA MIR1122 [Source:RFAM;Acc:RF00906]	IWGSC_CSS_1DL_scaff_2290471	1197	1311	NA	NA	NA	NA	0	0	0	0	0	0
EPlTAET00000000378	0	NA	NA	NA	NA	NA	EPlTAEG00000000378	MIR1122	microRNA MIR1122 [Source:RFAM;Acc:RF00906]	IWGSC_CSS_4DL_scaff_14393750	3284	3376	NA	NA	NA	NA	0	0	0	0	0	0
EPlTAET00000000379	0	NA	NA	NA	NA	NA	EPlTAEG00000000379	tRNA-Lys	tRNA-Lys for anticodon CUU [Source:TRNASCAN_SE;Acc:tRNA-Lys]	IWGSC_CSS_5DL_scaff_4530601	1471	1540	NA	-	-	NA	0	0	0	0	0	0
EPlTAET00000000380	0	NA	NA	NA	NA	NA	EPlTAEG00000000380	MIR444	microRNA MIR444 [Source:RFAM;Acc:RF00920]	1B	18547413	18547538	NA	NA	NA	NA	0	0	0	0	0	0
EPlTAET00000000381	0	NA	NA	NA	NA	NA	EPlTAEG00000000381	tRNA-Asn	tRNA-Asn for anticodon GUU [Source:TRNASCAN_SE;Acc:tRNA-Asn]	2D	136615864	136615937	NA	gi|168046693|ref|XP_001775807.1| predicted protein	-	NA	0	0	0	0	0	0
EPlTAET00000000382	0	NA	NA	NA	NA	NA	EPlTAEG00000000382	MIR444	microRNA MIR444 [Source:RFAM;Acc:RF00920]	5B	211861826	211861952	NA	NA	NA	NA	0	0	0	0	0	0
EPlTAET00000000383	0	NA	NA	NA	NA	NA	EPlTAEG00000000383	tRNA-Ser	tRNA-Ser for anticodon UGA [Source:TRNASCAN_SE;Acc:tRNA-Ser]	IWGSC_CSS_2AL_scaff_6320262	3294	3381	NA	-	-	NA	0	0	0	0	0	0
EPlTAET00000000384	0	NA	NA	NA	NA	NA	EPlTAEG00000000384	snoR71	Plant small nucleolar RNA R71 [Source:RFAM;Acc:RF00097]	1B	84708076	84708180	NA	NA	NA	NA	0	0	0	0	0	0
EPlTAET00000000385	0	NA	NA	NA	NA	NA	EPlTAEG00000000385	MIR444	microRNA MIR444 [Source:RFAM;Acc:RF00920]	5B	191567778	191567902	NA	NA	NA	NA	0	0	0	0	0	0
EPlTAET00000000387	7.4894	-3.5078	2.3633	-1.48426	0.137739	0.368755	EPlTAEG00000000387	MIR1122	microRNA MIR1122 [Source:RFAM;Acc:RF00906]	5B	273125383	273125475	NA	NA	NA	NA	18.3635	22.7913	0	0	3.78154	0
EPlTAET00000000388	0	NA	NA	NA	NA	NA	EPlTAEG00000000388	MIR1122	microRNA MIR1122 [Source:RFAM;Acc:RF00906]	2B	227210177	227210302	NA	NA	NA	NA	0	0	0	0	0	0
EPlTAET00000000390	0	NA	NA	NA	NA	NA	EPlTAEG00000000390	MIR1122	microRNA MIR1122 [Source:RFAM;Acc:RF00906]	4D	22408075	22408179	NA	NA	NA	NA	0	0	0	0	0	0
EPlTAET00000000391	0	NA	NA	NA	NA	NA	EPlTAEG00000000391	MIR444	microRNA MIR444 [Source:RFAM;Acc:RF00920]	6B	12152702	12152789	NA	NA	NA	NA	0	0	0	0	0	0
EPlTAET00000000392	0	NA	NA	NA	NA	NA	EPlTAEG00000000392	MIR1122	microRNA MIR1122 [Source:RFAM;Acc:RF00906]	IWGSC_CSS_3AL_scaff_4450129	2453	2567	NA	NA	NA	NA	0	0	0	0	0	0
EPlTAET00000000393	0	NA	NA	NA	NA	NA	EPlTAEG00000000393	MIR807	microRNA MIR807 [Source:RFAM;Acc:RF00886]	IWGSC_CSS_1BL_scaff_3871929	5396	5499	NA	NA	NA	NA	0	0	0	0	0	0
EPlTAET00000000394	0	NA	NA	NA	NA	NA	EPlTAEG00000000394	MIR444	microRNA MIR444 [Source:RFAM;Acc:RF00920]	2D	57817051	57817173	NA	NA	NA	NA	0	0	0	0	0	0
EPlTAET00000000395	0	NA	NA	NA	NA	NA	EPlTAEG00000000395	MIR1122	microRNA MIR1122 [Source:RFAM;Acc:RF00906]	2A	3814309	3814443	NA	NA	NA	NA	0	0	0	0	0	0
EPlTAET00000000397	0	NA	NA	NA	NA	NA	EPlTAEG00000000397	MIR1122	microRNA MIR1122 [Source:RFAM;Acc:RF00906]	1B	105477666	105477790	NA	NA	NA	NA	0	0	0	0	0	0
EPlTAET00000000398	0	NA	NA	NA	NA	NA	EPlTAEG00000000398	MIR807	microRNA MIR807 [Source:RFAM;Acc:RF00886]	IWGSC_CSS_7DL_scaff_3331834	589	690	NA	NA	NA	NA	0	0	0	0	0	0
EPlTAET00000000399	0	NA	NA	NA	NA	NA	EPlTAEG00000000399	MIR1122	microRNA MIR1122 [Source:RFAM;Acc:RF00906]	6B	129845771	129845905	NA	NA	NA	NA	0	0	0	0	0	0
EPlTAET00000000400	0	NA	NA	NA	NA	NA	EPlTAEG00000000400	MIR1122	microRNA MIR1122 [Source:RFAM;Acc:RF00906]	IWGSC_CSS_2AL_scaff_6435764	6688	6813	NA	NA	NA	NA	0	0	0	0	0	0
EPlTAET00000000401	0	NA	NA	NA	NA	NA	EPlTAEG00000000401	MIR1122	microRNA MIR1122 [Source:RFAM;Acc:RF00906]	6B	31480120	31480243	NA	NA	NA	NA	0	0	0	0	0	0
EPlTAET00000000402	0	NA	NA	NA	NA	NA	EPlTAEG00000000402	MIR1122	microRNA MIR1122 [Source:RFAM;Acc:RF00906]	4B	97582688	97582790	NA	NA	NA	NA	0	0	0	0	0	0
EPlTAET00000000403	0	NA	NA	NA	NA	NA	EPlTAEG00000000403	MIR807	microRNA MIR807 [Source:RFAM;Acc:RF00886]	5A	143384854	143384955	NA	NA	NA	NA	0	0	0	0	0	0
EPlTAET00000000404	0.3075	4.2036	4.0032	1.05007	0.293687	NA	EPlTAEG00000000404	MIR1122	microRNA MIR1122 [Source:RFAM;Acc:RF00906]	2B	338130393	338130497	NA	NA	NA	NA	0	0	0	0.584553	1.26051	0
EPlTAET00000000407	0	NA	NA	NA	NA	NA	EPlTAEG00000000407	tRNA-Lys	tRNA-Lys for anticodon CUU [Source:TRNASCAN_SE;Acc:tRNA-Lys]	1A	52087497	52087565	NA	-	-	NA	0	0	0	0	0	0
EPlTAET00000000408	0	NA	NA	NA	NA	NA	EPlTAEG00000000408	MIR1122	microRNA MIR1122 [Source:RFAM;Acc:RF00906]	IWGSC_CSS_4BL_scaff_7036817	373	507	NA	NA	NA	NA	0	0	0	0	0	0
EPlTAET00000000409	0	NA	NA	NA	NA	NA	EPlTAEG00000000409	MIR1122	microRNA MIR1122 [Source:RFAM;Acc:RF00906]	2B	307141284	307141398	NA	NA	NA	NA	0	0	0	0	0	0
EPlTAET00000000410	0	NA	NA	NA	NA	NA	EPlTAEG00000000410	U6	U6 spliceosomal RNA [Source:RFAM;Acc:RF00026]	IWGSC_CSS_5DS_scaff_2780259	1333	1435	NA	NA	NA	NA	0	0	0	0	0	0
EPlTAET00000000411	0	NA	NA	NA	NA	NA	EPlTAEG00000000411	MIR1122	microRNA MIR1122 [Source:RFAM;Acc:RF00906]	2B	109553258	109553372	NA	NA	NA	NA	0	0	0	0	0	0
EPlTAET00000000412	0	NA	NA	NA	NA	NA	EPlTAEG00000000412	MIR1122	microRNA MIR1122 [Source:RFAM;Acc:RF00906]	IWGSC_CSS_7AL_scaff_4427741	1118	1232	NA	NA	NA	NA	0	0	0	0	0	0
EPlTAET00000000413	0	NA	NA	NA	NA	NA	EPlTAEG00000000413	MIR1122	microRNA MIR1122 [Source:RFAM;Acc:RF00906]	1B	18547409	18547542	NA	NA	NA	NA	0	0	0	0	0	0
EPlTAET00000000414	0	NA	NA	NA	NA	NA	EPlTAEG00000000414	tRNA-Lys	tRNA-Lys for anticodon CUU [Source:TRNASCAN_SE;Acc:tRNA-Lys]	4D	51578328	51578400	NA	-	-	NA	0	0	0	0	0	0
EPlTAET00000000415	0	NA	NA	NA	NA	NA	EPlTAEG00000000415	MIR1122	microRNA MIR1122 [Source:RFAM;Acc:RF00906]	2A	194901456	194901548	NA	NA	NA	NA	0	0	0	0	0	0
EPlTAET00000000416	0	NA	NA	NA	NA	NA	EPlTAEG00000000416	MIR1122	microRNA MIR1122 [Source:RFAM;Acc:RF00906]	IWGSC_CSS_3AL_scaff_4260743	551	641	NA	NA	NA	NA	0	0	0	0	0	0
EPlTAET00000000417	0	NA	NA	NA	NA	NA	EPlTAEG00000000417	5.8S_rRNA	5.8S ribosomal RNA [Source:RFAM;Acc:RF00002]	IWGSC_CSS_2AL_scaff_6340770	1	110	NA	NA	NA	NA	0	0	0	0	0	0
EPlTAET00000000418	0	NA	NA	NA	NA	NA	EPlTAEG00000000418	snoR71	Plant small nucleolar RNA R71 [Source:RFAM;Acc:RF00097]	5D	148535016	148535120	NA	NA	NA	NA	0	0	0	0	0	0
EPlTAET00000000419	0	NA	NA	NA	NA	NA	EPlTAEG00000000419	MIR1122	microRNA MIR1122 [Source:RFAM;Acc:RF00906]	4D	20079558	20079672	NA	NA	NA	NA	0	0	0	0	0	0
EPlTAET00000000420	0	NA	NA	NA	NA	NA	EPlTAEG00000000420	MIR1122	microRNA MIR1122 [Source:RFAM;Acc:RF00906]	1B	282443549	282443683	NA	NA	NA	NA	0	0	0	0	0	0
EPlTAET00000000421	0	NA	NA	NA	NA	NA	EPlTAEG00000000421	MIR1122	microRNA MIR1122 [Source:RFAM;Acc:RF00906]	2B	179485477	179485602	NA	NA	NA	NA	0	0	0	0	0	0
EPlTAET00000000422	0	NA	NA	NA	NA	NA	EPlTAEG00000000422	MIR1122	microRNA MIR1122 [Source:RFAM;Acc:RF00906]	IWGSC_CSS_4AL_scaff_7125994	10814	10948	NA	NA	NA	NA	0	0	0	0	0	0
EPlTAET00000000423	0	NA	NA	NA	NA	NA	EPlTAEG00000000423	MIR171_1	microRNA MIR171_1 [Source:RFAM;Acc:RF00643]	IWGSC_CSS_1AL_scaff_3909165	20038	20141	NA	NA	NA	NA	0	0	0	0	0	0
EPlTAET00000000424	0	NA	NA	NA	NA	NA	EPlTAEG00000000424	MIR1122	microRNA MIR1122 [Source:RFAM;Acc:RF00906]	IWGSC_CSS_5AL_scaff_2791330	2878	2975	NA	NA	NA	NA	0	0	0	0	0	0
EPlTAET00000000425	0	NA	NA	NA	NA	NA	EPlTAEG00000000425	MIR1122	microRNA MIR1122 [Source:RFAM;Acc:RF00906]	1B	11720931	11721065	NA	NA	NA	NA	0	0	0	0	0	0
EPlTAET00000000426	0	NA	NA	NA	NA	NA	EPlTAEG00000000426	MIR1122	microRNA MIR1122 [Source:RFAM;Acc:RF00906]	3B	4860199	4860313	NA	NA	NA	NA	0	0	0	0	0	0
EPlTAET00000000427	0	NA	NA	NA	NA	NA	EPlTAEG00000000427	MIR444	microRNA MIR444 [Source:RFAM;Acc:RF00920]	2A	170095709	170095831	NA	NA	NA	NA	0	0	0	0	0	0
EPlTAET00000000428	0	NA	NA	NA	NA	NA	EPlTAEG00000000428	tRNA-Pro	tRNA-Pro for anticodon UGG [Source:TRNASCAN_SE;Acc:tRNA-Pro]	IWGSC_CSS_5AS_scaff_1549902	4389	4460	NA	gi|357466941|ref|XP_003603755.1| hypothetical protein MTR_3g113860	-	NA	0	0	0	0	0	0
EPlTAET00000000429	0	NA	NA	NA	NA	NA	EPlTAEG00000000429	tRNA-Val	tRNA-Val for anticodon GAC [Source:TRNASCAN_SE;Acc:tRNA-Val]	5D	56129747	56129820	NA	gi|168011833|ref|XP_001758607.1| predicted protein	-	NA	0	0	0	0	0	0
EPlTAET00000000430	0	NA	NA	NA	NA	NA	EPlTAEG00000000430	MIR1122	microRNA MIR1122 [Source:RFAM;Acc:RF00906]	5B	182683654	182683778	NA	NA	NA	NA	0	0	0	0	0	0
EPlTAET00000000431	0	NA	NA	NA	NA	NA	EPlTAEG00000000431	MIR444	microRNA MIR444 [Source:RFAM;Acc:RF00920]	IWGSC_CSS_7DL_scaff_3330055	817	965	NA	NA	NA	NA	0	0	0	0	0	0
EPlTAET00000000432	15.2393	0.524	1.5375	0.340793	0.733259	0.902305	EPlTAEG00000000432	snoZ112	Small nucleolar RNA Z112 [Source:RFAM;Acc:RF00337]	1B	285024320	285024412	NA	NA	NA	NA	12.9625	0	24.7555	26.8894	15.1261	11.7025
EPlTAET00000000433	0	NA	NA	NA	NA	NA	EPlTAEG00000000433	MIR1122	microRNA MIR1122 [Source:RFAM;Acc:RF00906]	7B	23961458	23961570	NA	NA	NA	NA	0	0	0	0	0	0
EPlTAET00000000434	0	NA	NA	NA	NA	NA	EPlTAEG00000000434	MIR1122	microRNA MIR1122 [Source:RFAM;Acc:RF00906]	4D	115218708	115218822	NA	NA	NA	NA	0	0	0	0	0	0
EPlTAET00000000435	1.4403	-6.3023	4.303	-1.46463	0.143023	NA	EPlTAEG00000000435	MIR1122	microRNA MIR1122 [Source:RFAM;Acc:RF00906]	1D	72462370	72462457	NA	NA	NA	NA	8.64164	0	0	0	0	0
EPlTAET00000000436	0	NA	NA	NA	NA	NA	EPlTAEG00000000436	SSU_rRNA_eukarya	Eukaryotic small subunit ribosomal RNA [Source:RFAM;Acc:RF01960]	IWGSC_CSS_6DS_scaff_2096856	18	1827	NA	NA	NA	NA	0	0	0	0	0	0
EPlTAET00000000437	0	NA	NA	NA	NA	NA	EPlTAEG00000000437	MIR1122	microRNA MIR1122 [Source:RFAM;Acc:RF00906]	1B	125402859	125402973	NA	NA	NA	NA	0	0	0	0	0	0
EPlTAET00000000438	0	NA	NA	NA	NA	NA	EPlTAEG00000000438	MIR444	microRNA MIR444 [Source:RFAM;Acc:RF00920]	3B	726906176	726906300	NA	NA	NA	NA	0	0	0	0	0	0
EPlTAET00000000439	0	NA	NA	NA	NA	NA	EPlTAEG00000000439	MIR1122	microRNA MIR1122 [Source:RFAM;Acc:RF00906]	3B	740730860	740730994	NA	NA	NA	NA	0	0	0	0	0	0
EPlTAET00000000440	0	NA	NA	NA	NA	NA	EPlTAEG00000000440	snoR71	Plant small nucleolar RNA R71 [Source:RFAM;Acc:RF00097]	IWGSC_CSS_6BS_scaff_3044420	6441	6546	NA	NA	NA	NA	0	0	0	0	0	0
EPlTAET00000000441	0	NA	NA	NA	NA	NA	EPlTAEG00000000441	MIR1122	microRNA MIR1122 [Source:RFAM;Acc:RF00906]	1B	6234954	6235078	NA	NA	NA	NA	0	0	0	0	0	0
EPlTAET00000000442	0	NA	NA	NA	NA	NA	EPlTAEG00000000442	MIR1122	microRNA MIR1122 [Source:RFAM;Acc:RF00906]	1A	17398653	17398776	NA	NA	NA	NA	0	0	0	0	0	0
EPlTAET00000000443	0	NA	NA	NA	NA	NA	EPlTAEG00000000443	MIR1122	microRNA MIR1122 [Source:RFAM;Acc:RF00906]	IWGSC_CSS_5AS_scaff_1531910	1639	1744	NA	NA	NA	NA	0	0	0	0	0	0
EPlTAET00000000444	0	NA	NA	NA	NA	NA	EPlTAEG00000000444	MIR1122	microRNA MIR1122 [Source:RFAM;Acc:RF00906]	IWGSC_CSS_7AS_scaff_4251719	2990	3124	NA	NA	NA	NA	0	0	0	0	0	0
EPlTAET00000000445	0.2101	3.5579	4.2037	0.846369	0.397347	NA	EPlTAEG00000000445	U5	U5 spliceosomal RNA [Source:RFAM;Acc:RF00020]	2D	23984678	23984793	NA	NA	NA	NA	0	0	0	0	1.26051	0
EPlTAET00000000446	0	NA	NA	NA	NA	NA	EPlTAEG00000000446	MIR1122	microRNA MIR1122 [Source:RFAM;Acc:RF00906]	IWGSC_CSS_4DS_scaff_2300956	4133	4247	NA	NA	NA	NA	0	0	0	0	0	0
EPlTAET00000000447	0	NA	NA	NA	NA	NA	EPlTAEG00000000447	U5	U5 spliceosomal RNA [Source:RFAM;Acc:RF00020]	2B	55694648	55694759	NA	NA	NA	NA	0	0	0	0	0	0
EPlTAET00000000448	0	NA	NA	NA	NA	NA	EPlTAEG00000000448	MIR1122	microRNA MIR1122 [Source:RFAM;Acc:RF00906]	6B	158978967	158979101	NA	NA	NA	NA	0	0	0	0	0	0
EPlTAET00000000449	0	NA	NA	NA	NA	NA	EPlTAEG00000000449	MIR1122	microRNA MIR1122 [Source:RFAM;Acc:RF00906]	2B	333685376	333685490	NA	NA	NA	NA	0	0	0	0	0	0
EPlTAET00000000450	0	NA	NA	NA	NA	NA	EPlTAEG00000000450	snoZ247	Small nucleolar RNA Z247 [Source:RFAM;Acc:RF00321]	7A	40491933	40492071	NA	NA	NA	NA	0	0	0	0	0	0
EPlTAET00000000452	1.2137	2.6531	3.0008	0.884155	0.376612	NA	EPlTAEG00000000452	5.8S_rRNA	5.8S ribosomal RNA [Source:RFAM;Acc:RF00002]	IWGSC_CSS_1DS_scaff_1885922	2903	3018	NA	NA	NA	NA	0	0	1.03148	1.16911	3.78154	1.30027
EPlTAET00000000453	0	NA	NA	NA	NA	NA	EPlTAEG00000000453	mir-166	mir-166 microRNA precursor [Source:RFAM;Acc:RF00075]	1B	191293628	191293735	NA	NA	NA	NA	0	0	0	0	0	0
EPlTAET00000000454	0	NA	NA	NA	NA	NA	EPlTAEG00000000454	MIR1122	microRNA MIR1122 [Source:RFAM;Acc:RF00906]	4B	294124391	294124483	NA	NA	NA	NA	0	0	0	0	0	0
EPlTAET00000000455	0	NA	NA	NA	NA	NA	EPlTAEG00000000455	MIR2118	microRNA MIR2118 [Source:RFAM;Acc:RF01911]	4B	15169357	15169529	NA	NA	NA	NA	0	0	0	0	0	0
EPlTAET00000000456	0	NA	NA	NA	NA	NA	EPlTAEG00000000456	MIR1122	microRNA MIR1122 [Source:RFAM;Acc:RF00906]	IWGSC_CSS_6BS_scaff_2962596	2618	2741	NA	NA	NA	NA	0	0	0	0	0	0
EPlTAET00000000457	0	NA	NA	NA	NA	NA	EPlTAEG00000000457	MIR807	microRNA MIR807 [Source:RFAM;Acc:RF00886]	IWGSC_CSS_5DS_scaff_2779790	2683	2791	NA	NA	NA	NA	0	0	0	0	0	0
EPlTAET00000000458	0	NA	NA	NA	NA	NA	EPlTAEG00000000458	MIR444	microRNA MIR444 [Source:RFAM;Acc:RF00920]	3D	36782976	36783098	NA	NA	NA	NA	0	0	0	0	0	0
EPlTAET00000000459	0.2167	3.5901	4.2062	0.853527	0.393367	NA	EPlTAEG00000000459	MIR444	microRNA MIR444 [Source:RFAM;Acc:RF00920]	5B	246757038	246757162	NA	NA	NA	NA	0	0	0	0	0	1.30027
EPlTAET00000000460	0	NA	NA	NA	NA	NA	EPlTAEG00000000460	MIR1122	microRNA MIR1122 [Source:RFAM;Acc:RF00906]	IWGSC_CSS_6BS_scaff_2988334	6489	6603	NA	NA	NA	NA	0	0	0	0	0	0
EPlTAET00000000461	0	NA	NA	NA	NA	NA	EPlTAEG00000000461	MIR1122	microRNA MIR1122 [Source:RFAM;Acc:RF00906]	6B	36847303	36847418	NA	NA	NA	NA	0	0	0	0	0	0
EPlTAET00000000462	0	NA	NA	NA	NA	NA	EPlTAEG00000000462	MIR1122	microRNA MIR1122 [Source:RFAM;Acc:RF00906]	IWGSC_CSS_1BS_scaff_3426235	7255	7389	NA	NA	NA	NA	0	0	0	0	0	0
EPlTAET00000000463	0	NA	NA	NA	NA	NA	EPlTAEG00000000463	MIR444	microRNA MIR444 [Source:RFAM;Acc:RF00920]	1D	110563924	110564050	NA	NA	NA	NA	0	0	0	0	0	0
EPlTAET00000000464	0	NA	NA	NA	NA	NA	EPlTAEG00000000464	U6	U6 spliceosomal RNA [Source:RFAM;Acc:RF00026]	2D	49244273	49244375	NA	NA	NA	NA	0	0	0	0	0	0
EPlTAET00000000465	0	NA	NA	NA	NA	NA	EPlTAEG00000000465	MIR1122	microRNA MIR1122 [Source:RFAM;Acc:RF00906]	2A	220065806	220065929	NA	NA	NA	NA	0	0	0	0	0	0
EPlTAET00000000466	0	NA	NA	NA	NA	NA	EPlTAEG00000000466	MIR1122	microRNA MIR1122 [Source:RFAM;Acc:RF00906]	1D	129603033	129603165	NA	NA	NA	NA	0	0	0	0	0	0
EPlTAET00000000467	0	NA	NA	NA	NA	NA	EPlTAEG00000000467	MIR1122	microRNA MIR1122 [Source:RFAM;Acc:RF00906]	7D	236349380	236349472	NA	NA	NA	NA	0	0	0	0	0	0
EPlTAET00000000468	0	NA	NA	NA	NA	NA	EPlTAEG00000000468	MIR2118	microRNA MIR2118 [Source:RFAM;Acc:RF01911]	1A	221639666	221639836	NA	NA	NA	NA	0	0	0	0	0	0
EPlTAET00000000469	0	NA	NA	NA	NA	NA	EPlTAEG00000000469	MIR1122	microRNA MIR1122 [Source:RFAM;Acc:RF00906]	2A	166272603	166272707	NA	NA	NA	NA	0	0	0	0	0	0
EPlTAET00000000470	0	NA	NA	NA	NA	NA	EPlTAEG00000000470	MIR1122	microRNA MIR1122 [Source:RFAM;Acc:RF00906]	7A	69984005	69984139	NA	NA	NA	NA	0	0	0	0	0	0
EPlTAET00000000472	0	NA	NA	NA	NA	NA	EPlTAEG00000000472	MIR1122	microRNA MIR1122 [Source:RFAM;Acc:RF00906]	1B	62210401	62210535	NA	NA	NA	NA	0	0	0	0	0	0
EPlTAET00000000473	0	NA	NA	NA	NA	NA	EPlTAEG00000000473	MIR1122	microRNA MIR1122 [Source:RFAM;Acc:RF00906]	IWGSC_CSS_6BS_scaff_230435	332	452	NA	NA	NA	NA	0	0	0	0	0	0
EPlTAET00000000474	0	NA	NA	NA	NA	NA	EPlTAEG00000000474	MIR1122	microRNA MIR1122 [Source:RFAM;Acc:RF00906]	5D	62750941	62751033	NA	NA	NA	NA	0	0	0	0	0	0
EPlTAET00000000475	0	NA	NA	NA	NA	NA	EPlTAEG00000000475	MIR1122	microRNA MIR1122 [Source:RFAM;Acc:RF00906]	IWGSC_CSS_5AL_scaff_2809029	7289	7423	NA	NA	NA	NA	0	0	0	0	0	0
EPlTAET00000000476	1.2605	6.2245	4.3273	1.4384	0.150319	NA	EPlTAEG00000000476	tRNA-Gln	tRNA-Gln for anticodon CUG [Source:TRNASCAN_SE;Acc:tRNA-Gln]	IWGSC_CSS_6BL_scaff_4355402	1786	1857	NA	-	-	NA	0	0	0	0	7.56307	0
EPlTAET00000000477	0	NA	NA	NA	NA	NA	EPlTAEG00000000477	snoZ247	Small nucleolar RNA Z247 [Source:RFAM;Acc:RF00321]	4B	3860269	3860379	NA	NA	NA	NA	0	0	0	0	0	0
EPlTAET00000000478	0	NA	NA	NA	NA	NA	EPlTAEG00000000478	snoR31	Small nucleolar RNA snoR31 [Source:RFAM;Acc:RF01288]	IWGSC_CSS_5AS_scaff_1500687	6699	6791	NA	NA	NA	NA	0	0	0	0	0	0
EPlTAET00000000480	0	NA	NA	NA	NA	NA	EPlTAEG00000000480	snoZ199	Small nucleolar RNA Z199 [Source:RFAM;Acc:RF00200]	1B	25851172	25851255	NA	NA	NA	NA	0	0	0	0	0	0
EPlTAET00000000481	0	NA	NA	NA	NA	NA	EPlTAEG00000000481	MIR1122	microRNA MIR1122 [Source:RFAM;Acc:RF00906]	IWGSC_CSS_2AL_scaff_6318452	498	612	NA	NA	NA	NA	0	0	0	0	0	0
EPlTAET00000000482	0	NA	NA	NA	NA	NA	EPlTAEG00000000482	MIR1122	microRNA MIR1122 [Source:RFAM;Acc:RF00906]	IWGSC_CSS_1BS_scaff_3469533	2262	2376	NA	NA	NA	NA	0	0	0	0	0	0
EPlTAET00000000483	0	NA	NA	NA	NA	NA	EPlTAEG00000000483	MIR1122	microRNA MIR1122 [Source:RFAM;Acc:RF00906]	5D	160834898	160835024	NA	NA	NA	NA	0	0	0	0	0	0
EPlTAET00000000484	0	NA	NA	NA	NA	NA	EPlTAEG00000000484	MIR807	microRNA MIR807 [Source:RFAM;Acc:RF00886]	1B	269846834	269846935	NA	NA	NA	NA	0	0	0	0	0	0
EPlTAET00000000485	0	NA	NA	NA	NA	NA	EPlTAEG00000000485	MIR1122	microRNA MIR1122 [Source:RFAM;Acc:RF00906]	5D	45595637	45595751	NA	NA	NA	NA	0	0	0	0	0	0
EPlTAET00000000486	0	NA	NA	NA	NA	NA	EPlTAEG00000000486	snoR71	Plant small nucleolar RNA R71 [Source:RFAM;Acc:RF00097]	2D	133854968	133855070	NA	NA	NA	NA	0	0	0	0	0	0
EPlTAET00000000487	0	NA	NA	NA	NA	NA	EPlTAEG00000000487	snoZ101	Small nucleolar RNA Z101 [Source:RFAM;Acc:RF00358]	7A	155230817	155230912	NA	NA	NA	NA	0	0	0	0	0	0
EPlTAET00000000488	0	NA	NA	NA	NA	NA	EPlTAEG00000000488	MIR1122	microRNA MIR1122 [Source:RFAM;Acc:RF00906]	2A	3803872	3803996	NA	NA	NA	NA	0	0	0	0	0	0
EPlTAET00000000489	0	NA	NA	NA	NA	NA	EPlTAEG00000000489	MIR1122	microRNA MIR1122 [Source:RFAM;Acc:RF00906]	IWGSC_CSS_7AL_scaff_4493137	5708	5822	NA	NA	NA	NA	0	0	0	0	0	0
EPlTAET00000000490	0	NA	NA	NA	NA	NA	EPlTAEG00000000490	MIR444	microRNA MIR444 [Source:RFAM;Acc:RF00920]	5A	51346674	51346796	NA	NA	NA	NA	0	0	0	0	0	0
EPlTAET00000000491	0	NA	NA	NA	NA	NA	EPlTAEG00000000491	MIR444	microRNA MIR444 [Source:RFAM;Acc:RF00920]	IWGSC_CSS_6AS_scaff_4394786	7713	7839	NA	NA	NA	NA	0	0	0	0	0	0
EPlTAET00000000492	0	NA	NA	NA	NA	NA	EPlTAEG00000000492	tRNA-Glu	tRNA-Glu for anticodon CUC [Source:TRNASCAN_SE;Acc:tRNA-Glu]	3D	952643	952715	NA	-	-	NA	0	0	0	0	0	0
EPlTAET00000000493	0	NA	NA	NA	NA	NA	EPlTAEG00000000493	MIR1122	microRNA MIR1122 [Source:RFAM;Acc:RF00906]	IWGSC_CSS_5BL_scaff_10925139	24712	24826	NA	NA	NA	NA	0	0	0	0	0	0
EPlTAET00000000494	0	NA	NA	NA	NA	NA	EPlTAEG00000000494	MIR444	microRNA MIR444 [Source:RFAM;Acc:RF00920]	4B	205133589	205133711	NA	NA	NA	NA	0	0	0	0	0	0
EPlTAET00000000495	0	NA	NA	NA	NA	NA	EPlTAEG00000000495	MIR807	microRNA MIR807 [Source:RFAM;Acc:RF00886]	7B	71178351	71178446	NA	NA	NA	NA	0	0	0	0	0	0
EPlTAET00000000496	0	NA	NA	NA	NA	NA	EPlTAEG00000000496	MIR444	microRNA MIR444 [Source:RFAM;Acc:RF00920]	2B	224890526	224890652	NA	NA	NA	NA	0	0	0	0	0	0
EPlTAET00000000497	0	NA	NA	NA	NA	NA	EPlTAEG00000000497	MIR444	microRNA MIR444 [Source:RFAM;Acc:RF00920]	1D	55146692	55146818	NA	NA	NA	NA	0	0	0	0	0	0
EPlTAET00000000498	0	NA	NA	NA	NA	NA	EPlTAEG00000000498	MIR444	microRNA MIR444 [Source:RFAM;Acc:RF00920]	3A	152004850	152004976	NA	NA	NA	NA	0	0	0	0	0	0
EPlTAET00000000499	0	NA	NA	NA	NA	NA	EPlTAEG00000000499	MIR1122	microRNA MIR1122 [Source:RFAM;Acc:RF00906]	2A	3068207	3068299	NA	NA	NA	NA	0	0	0	0	0	0
EPlTAET00000000500	0	NA	NA	NA	NA	NA	EPlTAEG00000000500	MIR444	microRNA MIR444 [Source:RFAM;Acc:RF00920]	7B	110968146	110968268	NA	NA	NA	NA	0	0	0	0	0	0
EPlTAET00000000501	0	NA	NA	NA	NA	NA	EPlTAEG00000000501	MIR1122	microRNA MIR1122 [Source:RFAM;Acc:RF00906]	2D	47288966	47289100	NA	NA	NA	NA	0	0	0	0	0	0
EPlTAET00000000502	0	NA	NA	NA	NA	NA	EPlTAEG00000000502	snoR101	Small nucleolar RNA snoR101 [Source:RFAM;Acc:RF01155]	3B	466185884	466185946	NA	NA	NA	NA	0	0	0	0	0	0
EPlTAET00000000503	0	NA	NA	NA	NA	NA	EPlTAEG00000000503	MIR1122	microRNA MIR1122 [Source:RFAM;Acc:RF00906]	7B	7824809	7824923	NA	NA	NA	NA	0	0	0	0	0	0
EPlTAET00000000504	0	NA	NA	NA	NA	NA	EPlTAEG00000000504	snoR12	Small nucleolar RNA R12 [Source:RFAM;Acc:RF00204]	IWGSC_CSS_6BS_scaff_2992004	2520	2576	NA	NA	NA	NA	0	0	0	0	0	0
EPlTAET00000000506	0	NA	NA	NA	NA	NA	EPlTAEG00000000506	MIR444	microRNA MIR444 [Source:RFAM;Acc:RF00920]	5B	70514513	70514655	NA	NA	NA	NA	0	0	0	0	0	0
EPlTAET00000000507	0	NA	NA	NA	NA	NA	EPlTAEG00000000507	MIR1122	microRNA MIR1122 [Source:RFAM;Acc:RF00906]	6B	126591757	126591881	NA	NA	NA	NA	0	0	0	0	0	0
EPlTAET00000000508	0	NA	NA	NA	NA	NA	EPlTAEG00000000508	MIR444	microRNA MIR444 [Source:RFAM;Acc:RF00920]	2D	130003089	130003215	NA	NA	NA	NA	0	0	0	0	0	0
EPlTAET00000000509	0	NA	NA	NA	NA	NA	EPlTAEG00000000509	MIR1122	microRNA MIR1122 [Source:RFAM;Acc:RF00906]	IWGSC_CSS_5BS_scaff_2250056	544	658	NA	NA	NA	NA	0	0	0	0	0	0
EPlTAET00000000510	0	NA	NA	NA	NA	NA	EPlTAEG00000000510	tRNA-Lys	tRNA-Lys for anticodon CUU [Source:TRNASCAN_SE;Acc:tRNA-Lys]	7B	40350389	40350458	NA	-	-	NA	0	0	0	0	0	0
EPlTAET00000000511	0	NA	NA	NA	NA	NA	EPlTAEG00000000511	MIR1122	microRNA MIR1122 [Source:RFAM;Acc:RF00906]	IWGSC_CSS_5AS_scaff_1545306	4705	4839	NA	NA	NA	NA	0	0	0	0	0	0
EPlTAET00000000512	1.6758	-6.5434	4.2521	-1.53886	0.123839	NA	EPlTAEG00000000512	snoR143	small nucleolar RNA snoR143 [Source:RFAM;Acc:RF01432]	6D	147668910	147669079	NA	NA	NA	NA	0	10.055	0	0	0	0
EPlTAET00000000513	0	NA	NA	NA	NA	NA	EPlTAEG00000000513	MIR444	microRNA MIR444 [Source:RFAM;Acc:RF00920]	2D	47288970	47289096	NA	NA	NA	NA	0	0	0	0	0	0
EPlTAET00000000514	0	NA	NA	NA	NA	NA	EPlTAEG00000000514	MIR444	microRNA MIR444 [Source:RFAM;Acc:RF00920]	3A	106234276	106234402	NA	NA	NA	NA	0	0	0	0	0	0
EPlTAET00000000515	0	NA	NA	NA	NA	NA	EPlTAEG00000000515	SNORD24	Small nucleolar RNA SNORD24 [Source:RFAM;Acc:RF00069]	5B	170393386	170393468	NA	NA	NA	NA	0	0	0	0	0	0
EPlTAET00000000516	0	NA	NA	NA	NA	NA	EPlTAEG00000000516	tRNA-Asp	tRNA-Asp for anticodon GUC [Source:TRNASCAN_SE;Acc:tRNA-Asp]	4A	206553925	206553996	NA	gi|357510321|ref|XP_003625449.1| 5-dehydro-2-deoxygluconokinase	-	NA	0	0	0	0	0	0
EPlTAET00000000517	182.5	-0.4776	0.4785	-0.998035	0.318262	0.612177	EPlTAEG00000000517	U1	U1 spliceosomal RNA [Source:RFAM;Acc:RF00003]	5A	126709030	126709190	NA	NA	NA	NA	131.785	187.023	317.696	102.297	126.051	230.149
EPlTAET00000000518	0	NA	NA	NA	NA	NA	EPlTAEG00000000518	MIR1122	microRNA MIR1122 [Source:RFAM;Acc:RF00906]	2B	239970216	239970350	NA	NA	NA	NA	0	0	0	0	0	0
EPlTAET00000000519	0	NA	NA	NA	NA	NA	EPlTAEG00000000519	MIR444	microRNA MIR444 [Source:RFAM;Acc:RF00920]	IWGSC_CSS_5DL_scaff_4553384	2202	2324	NA	NA	NA	NA	0	0	0	0	0	0
EPlTAET00000000521	0	NA	NA	NA	NA	NA	EPlTAEG00000000521	tRNA-Lys	tRNA-Lys for anticodon CUU [Source:TRNASCAN_SE;Acc:tRNA-Lys]	3B	401429788	401429856	NA	-	-	NA	0	0	0	0	0	0
EPlTAET00000000522	0	NA	NA	NA	NA	NA	EPlTAEG00000000522	MIR444	microRNA MIR444 [Source:RFAM;Acc:RF00920]	7A	180595955	180596081	NA	NA	NA	NA	0	0	0	0	0	0
EPlTAET00000000523	0	NA	NA	NA	NA	NA	EPlTAEG00000000523	MIR1122	microRNA MIR1122 [Source:RFAM;Acc:RF00906]	7B	59167314	59167428	NA	NA	NA	NA	0	0	0	0	0	0
EPlTAET00000000524	0	NA	NA	NA	NA	NA	EPlTAEG00000000524	MIR1122	microRNA MIR1122 [Source:RFAM;Acc:RF00906]	IWGSC_CSS_6BL_scaff_4288568	3211	3345	NA	NA	NA	NA	0	0	0	0	0	0
EPlTAET00000000525	0	NA	NA	NA	NA	NA	EPlTAEG00000000525	MIR807	microRNA MIR807 [Source:RFAM;Acc:RF00886]	1B	23465021	23465116	NA	NA	NA	NA	0	0	0	0	0	0
EPlTAET00000000526	0	NA	NA	NA	NA	NA	EPlTAEG00000000526	MIR444	microRNA MIR444 [Source:RFAM;Acc:RF00920]	v443_1599	38248	38372	NA	NA	NA	NA	0	0	0	0	0	0
EPlTAET00000000527	0	NA	NA	NA	NA	NA	EPlTAEG00000000527	snoR71	Plant small nucleolar RNA R71 [Source:RFAM;Acc:RF00097]	IWGSC_CSS_7AL_scaff_4480163	956	1059	NA	NA	NA	NA	0	0	0	0	0	0
EPlTAET00000000528	3.209	-2.0629	3.154	-0.654067	0.513069	NA	EPlTAEG00000000528	snoR11	Small nucleolar RNA R11/Z151 [Source:RFAM;Acc:RF00349]	4B	254938293	254938392	NA	NA	NA	NA	0	0	15.4722	0	3.78154	0
EPlTAET00000000529	0	NA	NA	NA	NA	NA	EPlTAEG00000000529	MIR1122	microRNA MIR1122 [Source:RFAM;Acc:RF00906]	1B	42358859	42358952	NA	NA	NA	NA	0	0	0	0	0	0
EPlTAET00000000530	0	NA	NA	NA	NA	NA	EPlTAEG00000000530	MIR1122	microRNA MIR1122 [Source:RFAM;Acc:RF00906]	1A	227787410	227787524	NA	NA	NA	NA	0	0	0	0	0	0
EPlTAET00000000531	0	NA	NA	NA	NA	NA	EPlTAEG00000000531	MIR444	microRNA MIR444 [Source:RFAM;Acc:RF00920]	2B	282814887	282815013	NA	NA	NA	NA	0	0	0	0	0	0
EPlTAET00000000532	0	NA	NA	NA	NA	NA	EPlTAEG00000000532	MIR1122	microRNA MIR1122 [Source:RFAM;Acc:RF00906]	1D	14788821	14788945	NA	NA	NA	NA	0	0	0	0	0	0
EPlTAET00000000533	0	NA	NA	NA	NA	NA	EPlTAEG00000000533	MIR1122	microRNA MIR1122 [Source:RFAM;Acc:RF00906]	6A	6653825	6653934	NA	NA	NA	NA	0	0	0	0	0	0
EPlTAET00000000534	0	NA	NA	NA	NA	NA	EPlTAEG00000000534	MIR1122	microRNA MIR1122 [Source:RFAM;Acc:RF00906]	IWGSC_CSS_6DL_scaff_3325353	3917	4041	NA	NA	NA	NA	0	0	0	0	0	0
EPlTAET00000000535	0	NA	NA	NA	NA	NA	EPlTAEG00000000535	MIR1122	microRNA MIR1122 [Source:RFAM;Acc:RF00906]	4A	212057156	212057270	NA	NA	NA	NA	0	0	0	0	0	0
EPlTAET00000000536	0	NA	NA	NA	NA	NA	EPlTAEG00000000536	MIR1122	microRNA MIR1122 [Source:RFAM;Acc:RF00906]	2D	114863359	114863473	NA	NA	NA	NA	0	0	0	0	0	0
EPlTAET00000000537	0	NA	NA	NA	NA	NA	EPlTAEG00000000537	MIR1122	microRNA MIR1122 [Source:RFAM;Acc:RF00906]	4D	18856694	18856818	NA	NA	NA	NA	0	0	0	0	0	0
EPlTAET00000000538	0	NA	NA	NA	NA	NA	EPlTAEG00000000538	MIR444	microRNA MIR444 [Source:RFAM;Acc:RF00920]	IWGSC_CSS_2DS_scaff_5359231	3185	3311	NA	NA	NA	NA	0	0	0	0	0	0
EPlTAET00000000539	0	NA	NA	NA	NA	NA	EPlTAEG00000000539	MIR1122	microRNA MIR1122 [Source:RFAM;Acc:RF00906]	3D	3985536	3985640	NA	NA	NA	NA	0	0	0	0	0	0
EPlTAET00000000540	0	NA	NA	NA	NA	NA	EPlTAEG00000000540	MIR1122	microRNA MIR1122 [Source:RFAM;Acc:RF00906]	IWGSC_CSS_5AS_scaff_1546673	5299	5433	NA	NA	NA	NA	0	0	0	0	0	0
EPlTAET00000000541	0	NA	NA	NA	NA	NA	EPlTAEG00000000541	MIR1122	microRNA MIR1122 [Source:RFAM;Acc:RF00906]	5B	207819386	207819479	NA	NA	NA	NA	0	0	0	0	0	0
EPlTAET00000000542	0	NA	NA	NA	NA	NA	EPlTAEG00000000542	MIR444	microRNA MIR444 [Source:RFAM;Acc:RF00920]	6B	92574488	92574612	NA	NA	NA	NA	0	0	0	0	0	0
EPlTAET00000000543	0	NA	NA	NA	NA	NA	EPlTAEG00000000543	MIR444	microRNA MIR444 [Source:RFAM;Acc:RF00920]	3B	567752987	567753125	NA	NA	NA	NA	0	0	0	0	0	0
EPlTAET00000000544	0	NA	NA	NA	NA	NA	EPlTAEG00000000544	MIR1122	microRNA MIR1122 [Source:RFAM;Acc:RF00906]	7B	174751870	174752004	NA	NA	NA	NA	0	0	0	0	0	0
EPlTAET00000000545	0	NA	NA	NA	NA	NA	EPlTAEG00000000545	MIR1122	microRNA MIR1122 [Source:RFAM;Acc:RF00906]	1A	219205478	219205592	NA	NA	NA	NA	0	0	0	0	0	0
EPlTAET00000000546	2.8173	7.39	4.1019	1.80162	0.0716044	NA	EPlTAEG00000000546	tRNA-Pro	tRNA-Pro for anticodon UGG [Source:TRNASCAN_SE;Acc:tRNA-Pro]	2A	38229907	38229978	NA	gi|508703024|gb|EOX94920.1| Uncharacterized protein TCM_004519	-	NA	0	0	0	0	0	16.9036
EPlTAET00000000547	2.7888	7.3732	3.6442	2.02325	0.0430475	NA	EPlTAEG00000000547	MIR1122	microRNA MIR1122 [Source:RFAM;Acc:RF00906]	4B	132869988	132870081	NA	NA	NA	NA	0	0	0	1.16911	1.26051	14.303
EPlTAET00000000548	0	NA	NA	NA	NA	NA	EPlTAEG00000000548	MIR1122	microRNA MIR1122 [Source:RFAM;Acc:RF00906]	3B	61139260	61139394	NA	NA	NA	NA	0	0	0	0	0	0
EPlTAET00000000549	0	NA	NA	NA	NA	NA	EPlTAEG00000000549	tRNA-Trp	tRNA-Trp for anticodon CCA [Source:TRNASCAN_SE;Acc:tRNA-Trp]	IWGSC_CSS_6AL_scaff_5785898	1516	1589	NA	gi|357436127|ref|XP_003588339.1| hypothetical protein MTR_1g006140	-	NA	0	0	0	0	0	0
EPlTAET00000000551	0	NA	NA	NA	NA	NA	EPlTAEG00000000551	MIR444	microRNA MIR444 [Source:RFAM;Acc:RF00920]	IWGSC_CSS_4BS_scaff_4949548	2247	2393	NA	NA	NA	NA	0	0	0	0	0	0
EPlTAET00000000552	0	NA	NA	NA	NA	NA	EPlTAEG00000000552	MIR1122	microRNA MIR1122 [Source:RFAM;Acc:RF00906]	IWGSC_CSS_2AL_scaff_6392596	3634	3768	NA	NA	NA	NA	0	0	0	0	0	0
EPlTAET00000000553	0	NA	NA	NA	NA	NA	EPlTAEG00000000553	MIR444	microRNA MIR444 [Source:RFAM;Acc:RF00920]	7A	63756776	63756902	NA	NA	NA	NA	0	0	0	0	0	0
EPlTAET00000000554	0	NA	NA	NA	NA	NA	EPlTAEG00000000554	snoR71	Plant small nucleolar RNA R71 [Source:RFAM;Acc:RF00097]	IWGSC_CSS_7BL_scaff_6749023	3798	3902	NA	NA	NA	NA	0	0	0	0	0	0
EPlTAET00000000555	0	NA	NA	NA	NA	NA	EPlTAEG00000000555	MIR1122	microRNA MIR1122 [Source:RFAM;Acc:RF00906]	IWGSC_CSS_4BL_scaff_7038547	1414	1507	NA	NA	NA	NA	0	0	0	0	0	0
EPlTAET00000000556	0	NA	NA	NA	NA	NA	EPlTAEG00000000556	snoZ152	Small nucleolar RNA Z152/R70/R12/ [Source:RFAM;Acc:RF00350]	3A	17906704	17906797	NA	NA	NA	NA	0	0	0	0	0	0
EPlTAET00000000557	0	NA	NA	NA	NA	NA	EPlTAEG00000000557	MIR444	microRNA MIR444 [Source:RFAM;Acc:RF00920]	1B	193691784	193691910	NA	NA	NA	NA	0	0	0	0	0	0
EPlTAET00000000558	0	NA	NA	NA	NA	NA	EPlTAEG00000000558	MIR1122	microRNA MIR1122 [Source:RFAM;Acc:RF00906]	5D	11911059	11911164	NA	NA	NA	NA	0	0	0	0	0	0
EPlTAET00000000559	0	NA	NA	NA	NA	NA	EPlTAEG00000000559	MIR444	microRNA MIR444 [Source:RFAM;Acc:RF00920]	6D	116353095	116353237	NA	NA	NA	NA	0	0	0	0	0	0
EPlTAET00000000560	0	NA	NA	NA	NA	NA	EPlTAEG00000000560	SNORD24	Small nucleolar RNA SNORD24 [Source:RFAM;Acc:RF00069]	IWGSC_CSS_5AL_scaff_2773973	2063	2145	NA	NA	NA	NA	0	0	0	0	0	0
EPlTAET00000000561	0	NA	NA	NA	NA	NA	EPlTAEG00000000561	MIR1122	microRNA MIR1122 [Source:RFAM;Acc:RF00906]	IWGSC_CSS_6DS_scaff_2102847	1441	1575	NA	NA	NA	NA	0	0	0	0	0	0
EPlTAET00000000562	0	NA	NA	NA	NA	NA	EPlTAEG00000000562	MIR1122	microRNA MIR1122 [Source:RFAM;Acc:RF00906]	6B	84610291	84610425	NA	NA	NA	NA	0	0	0	0	0	0
EPlTAET00000000563	0	NA	NA	NA	NA	NA	EPlTAEG00000000563	MIR1122	microRNA MIR1122 [Source:RFAM;Acc:RF00906]	1B	267899514	267899638	NA	NA	NA	NA	0	0	0	0	0	0
EPlTAET00000000564	0	NA	NA	NA	NA	NA	EPlTAEG00000000564	MIR1122	microRNA MIR1122 [Source:RFAM;Acc:RF00906]	IWGSC_CSS_5DL_scaff_4588609	277	411	NA	NA	NA	NA	0	0	0	0	0	0
EPlTAET00000000567	0	NA	NA	NA	NA	NA	EPlTAEG00000000567	MIR807	microRNA MIR807 [Source:RFAM;Acc:RF00886]	IWGSC_CSS_5AL_scaff_2757788	353	454	NA	NA	NA	NA	0	0	0	0	0	0
EPlTAET00000000568	0	NA	NA	NA	NA	NA	EPlTAEG00000000568	snoR66	Small nucleolar RNA R66 [Source:RFAM;Acc:RF00202]	IWGSC_CSS_6AL_scaff_5769879	6366	6437	NA	NA	NA	NA	0	0	0	0	0	0
EPlTAET00000000569	0	NA	NA	NA	NA	NA	EPlTAEG00000000569	MIR1122	microRNA MIR1122 [Source:RFAM;Acc:RF00906]	IWGSC_CSS_6DL_scaff_3320641	13193	13307	NA	NA	NA	NA	0	0	0	0	0	0
EPlTAET00000000570	0	NA	NA	NA	NA	NA	EPlTAEG00000000570	tRNA-Ala	tRNA-Ala for anticodon AGC [Source:TRNASCAN_SE;Acc:tRNA-Ala]	5B	245872258	245872330	NA	gi|168015379|ref|XP_001760228.1| predicted protein	-	NA	0	0	0	0	0	0
EPlTAET00000000572	0	NA	NA	NA	NA	NA	EPlTAEG00000000572	MIR1122	microRNA MIR1122 [Source:RFAM;Acc:RF00906]	5B	270445083	270445217	NA	NA	NA	NA	0	0	0	0	0	0
EPlTAET00000000573	0	NA	NA	NA	NA	NA	EPlTAEG00000000573	MIR1122	microRNA MIR1122 [Source:RFAM;Acc:RF00906]	2B	343342289	343342412	NA	NA	NA	NA	0	0	0	0	0	0
EPlTAET00000000574	0	NA	NA	NA	NA	NA	EPlTAEG00000000574	MIR1122	microRNA MIR1122 [Source:RFAM;Acc:RF00906]	4A	24994717	24994831	NA	NA	NA	NA	0	0	0	0	0	0
EPlTAET00000000575	0	NA	NA	NA	NA	NA	EPlTAEG00000000575	snoR71	Plant small nucleolar RNA R71 [Source:RFAM;Acc:RF00097]	IWGSC_CSS_4BL_scaff_6976298	3030	3132	NA	NA	NA	NA	0	0	0	0	0	0
EPlTAET00000000576	0	NA	NA	NA	NA	NA	EPlTAEG00000000576	MIR444	microRNA MIR444 [Source:RFAM;Acc:RF00920]	IWGSC_CSS_4DS_scaff_2288093	4638	4764	NA	NA	NA	NA	0	0	0	0	0	0
EPlTAET00000000577	0.1719	-3.1898	4.1822	-0.762717	0.445632	NA	EPlTAEG00000000577	tRNA-Leu	tRNA-Leu for anticodon CAA [Source:TRNASCAN_SE;Acc:tRNA-Leu]	7D	57640693	57640773	NA	gi|297841019|ref|XP_002888391.1| hypothetical protein ARALYDRAFT_894061	-	NA	0	0	1.03148	0	0	0
EPlTAET00000000578	0	NA	NA	NA	NA	NA	EPlTAEG00000000578	snoR71	Plant small nucleolar RNA R71 [Source:RFAM;Acc:RF00097]	IWGSC_CSS_7BS_scaff_3130171	2975	3077	NA	NA	NA	NA	0	0	0	0	0	0
EPlTAET00000000579	0	NA	NA	NA	NA	NA	EPlTAEG00000000579	MIR1122	microRNA MIR1122 [Source:RFAM;Acc:RF00906]	IWGSC_CSS_6BS_scaff_2949431	1438	1530	NA	NA	NA	NA	0	0	0	0	0	0
EPlTAET00000000580	0	NA	NA	NA	NA	NA	EPlTAEG00000000580	MIR1122	microRNA MIR1122 [Source:RFAM;Acc:RF00906]	2B	1698839	1698953	NA	NA	NA	NA	0	0	0	0	0	0
EPlTAET00000000581	0	NA	NA	NA	NA	NA	EPlTAEG00000000581	snoR71	Plant small nucleolar RNA R71 [Source:RFAM;Acc:RF00097]	5D	96818563	96818665	NA	NA	NA	NA	0	0	0	0	0	0
EPlTAET00000000582	15.3771	0.0835	1.4966	0.0557852	0.955513	0.986921	EPlTAEG00000000582	snoR8a	Small nucleolar RNA snoR8a [Source:RFAM;Acc:RF01284]	1B	285023691	285023776	NA	NA	NA	NA	28.0853	16.7583	0	19.2902	15.1261	13.0027
EPlTAET00000000583	0	NA	NA	NA	NA	NA	EPlTAEG00000000583	snoZ223	Small nucleolar RNA Z223 [Source:RFAM;Acc:RF00135]	7D	212760130	212760222	NA	NA	NA	NA	0	0	0	0	0	0
EPlTAET00000000585	0	NA	NA	NA	NA	NA	EPlTAEG00000000585	tRNA-Lys	tRNA-Lys for anticodon CUU [Source:TRNASCAN_SE;Acc:tRNA-Lys]	5B	32150635	32150703	NA	-	-	NA	0	0	0	0	0	0
EPlTAET00000000586	0	NA	NA	NA	NA	NA	EPlTAEG00000000586	SNORD14	Small nucleolar RNA SNORD14 [Source:RFAM;Acc:RF00016]	5B	180016066	180016181	NA	NA	NA	NA	0	0	0	0	0	0
EPlTAET00000000587	0	NA	NA	NA	NA	NA	EPlTAEG00000000587	tRNA-Cys	tRNA-Cys for anticodon GCA [Source:TRNASCAN_SE;Acc:tRNA-Cys]	IWGSC_CSS_5BL_scaff_10924768	2025	2096	NA	-	-	NA	0	0	0	0	0	0
EPlTAET00000000588	0	NA	NA	NA	NA	NA	EPlTAEG00000000588	MIR1122	microRNA MIR1122 [Source:RFAM;Acc:RF00906]	5B	15301593	15301726	NA	NA	NA	NA	0	0	0	0	0	0
EPlTAET00000000590	0	NA	NA	NA	NA	NA	EPlTAEG00000000590	MIR1122	microRNA MIR1122 [Source:RFAM;Acc:RF00906]	IWGSC_CSS_2BS_scaff_5212593	1416	1550	NA	NA	NA	NA	0	0	0	0	0	0
EPlTAET00000000591	0	NA	NA	NA	NA	NA	EPlTAEG00000000591	MIR1122	microRNA MIR1122 [Source:RFAM;Acc:RF00906]	IWGSC_CSS_5AS_scaff_1525107	3506	3630	NA	NA	NA	NA	0	0	0	0	0	0
EPlTAET00000000592	0	NA	NA	NA	NA	NA	EPlTAEG00000000592	MIR1122	microRNA MIR1122 [Source:RFAM;Acc:RF00906]	6D	101522906	101523020	NA	NA	NA	NA	0	0	0	0	0	0
EPlTAET00000000593	0	NA	NA	NA	NA	NA	EPlTAEG00000000593	tRNA-Gly	tRNA-Gly for anticodon GCC [Source:TRNASCAN_SE;Acc:tRNA-Gly]	5B	150942064	150942134	NA	gi|357456301|ref|XP_003598431.1| 40S ribosomal protein S19-like protein	-	NA	0	0	0	0	0	0
EPlTAET00000000594	0	NA	NA	NA	NA	NA	EPlTAEG00000000594	MIR807	microRNA MIR807 [Source:RFAM;Acc:RF00886]	IWGSC_CSS_5AL_scaff_2742371	2441	2542	NA	NA	NA	NA	0	0	0	0	0	0
EPlTAET00000000595	0	NA	NA	NA	NA	NA	EPlTAEG00000000595	MIR1122	microRNA MIR1122 [Source:RFAM;Acc:RF00906]	IWGSC_CSS_2DS_scaff_5389540	2865	2979	NA	NA	NA	NA	0	0	0	0	0	0
EPlTAET00000000596	0	NA	NA	NA	NA	NA	EPlTAEG00000000596	MIR1122	microRNA MIR1122 [Source:RFAM;Acc:RF00906]	6B	162207161	162207279	NA	NA	NA	NA	0	0	0	0	0	0
EPlTAET00000000597	0	NA	NA	NA	NA	NA	EPlTAEG00000000597	MIR1122	microRNA MIR1122 [Source:RFAM;Acc:RF00906]	2D	147253665	147253789	NA	NA	NA	NA	0	0	0	0	0	0
EPlTAET00000000598	0	NA	NA	NA	NA	NA	EPlTAEG00000000598	MIR1122	microRNA MIR1122 [Source:RFAM;Acc:RF00906]	6D	100676855	100676989	NA	NA	NA	NA	0	0	0	0	0	0
EPlTAET00000000600	0	NA	NA	NA	NA	NA	EPlTAEG00000000600	snoR71	Plant small nucleolar RNA R71 [Source:RFAM;Acc:RF00097]	2B	188842604	188842706	NA	NA	NA	NA	0	0	0	0	0	0
EPlTAET00000000601	0	NA	NA	NA	NA	NA	EPlTAEG00000000601	MIR1122	microRNA MIR1122 [Source:RFAM;Acc:RF00906]	IWGSC_CSS_7BL_scaff_6712685	1226	1318	NA	NA	NA	NA	0	0	0	0	0	0
EPlTAET00000000602	0	NA	NA	NA	NA	NA	EPlTAEG00000000602	tRNA-Lys	tRNA-Lys for anticodon CUU [Source:TRNASCAN_SE;Acc:tRNA-Lys]	IWGSC_CSS_7AS_scaff_4223086	756	824	NA	-	-	NA	0	0	0	0	0	0
EPlTAET00000000603	0	NA	NA	NA	NA	NA	EPlTAEG00000000603	tRNA-Thr	tRNA-Thr for anticodon GGU [Source:TRNASCAN_SE;Acc:tRNA-Thr]	5A	116819032	116819105	NA	-	-	NA	0	0	0	0	0	0
EPlTAET00000000604	0	NA	NA	NA	NA	NA	EPlTAEG00000000604	tRNA-Met	tRNA-Met for anticodon CAU [Source:TRNASCAN_SE;Acc:tRNA-Met]	6A	95051171	95051244	NA	-	-	NA	0	0	0	0	0	0
EPlTAET00000000605	0	NA	NA	NA	NA	NA	EPlTAEG00000000605	MIR444	microRNA MIR444 [Source:RFAM;Acc:RF00920]	1A	219284267	219284389	NA	NA	NA	NA	0	0	0	0	0	0
EPlTAET00000000606	0	NA	NA	NA	NA	NA	EPlTAEG00000000606	MIR1122	microRNA MIR1122 [Source:RFAM;Acc:RF00906]	IWGSC_CSS_2AS_scaff_1765779	4444	4578	NA	NA	NA	NA	0	0	0	0	0	0
EPlTAET00000000607	0	NA	NA	NA	NA	NA	EPlTAEG00000000607	MIR1122	microRNA MIR1122 [Source:RFAM;Acc:RF00906]	2A	142178982	142179096	NA	NA	NA	NA	0	0	0	0	0	0
EPlTAET00000000609	0	NA	NA	NA	NA	NA	EPlTAEG00000000609	MIR1122	microRNA MIR1122 [Source:RFAM;Acc:RF00906]	3A	56090884	56091008	NA	NA	NA	NA	0	0	0	0	0	0
EPlTAET00000000610	0	NA	NA	NA	NA	NA	EPlTAEG00000000610	MIR1122	microRNA MIR1122 [Source:RFAM;Acc:RF00906]	7A	82225528	82225642	NA	NA	NA	NA	0	0	0	0	0	0
EPlTAET00000000611	0	NA	NA	NA	NA	NA	EPlTAEG00000000611	MIR1122	microRNA MIR1122 [Source:RFAM;Acc:RF00906]	6D	138023491	138023605	NA	NA	NA	NA	0	0	0	0	0	0
EPlTAET00000000613	0	NA	NA	NA	NA	NA	EPlTAEG00000000613	MIR807	microRNA MIR807 [Source:RFAM;Acc:RF00886]	5D	140154272	140154373	NA	NA	NA	NA	0	0	0	0	0	0
EPlTAET00000000614	0	NA	NA	NA	NA	NA	EPlTAEG00000000614	MIR1122	microRNA MIR1122 [Source:RFAM;Acc:RF00906]	IWGSC_CSS_4DL_scaff_14406095	6177	6291	NA	NA	NA	NA	0	0	0	0	0	0
EPlTAET00000000615	0	NA	NA	NA	NA	NA	EPlTAEG00000000615	MIR1122	microRNA MIR1122 [Source:RFAM;Acc:RF00906]	2B	301803605	301803698	NA	NA	NA	NA	0	0	0	0	0	0
EPlTAET00000000616	0	NA	NA	NA	NA	NA	EPlTAEG00000000616	MIR1122	microRNA MIR1122 [Source:RFAM;Acc:RF00906]	IWGSC_CSS_2AS_scaff_5290806	2838	2962	NA	NA	NA	NA	0	0	0	0	0	0
EPlTAET00000000617	0	NA	NA	NA	NA	NA	EPlTAEG00000000617	MIR1122	microRNA MIR1122 [Source:RFAM;Acc:RF00906]	4B	300276679	300276772	NA	NA	NA	NA	0	0	0	0	0	0
EPlTAET00000000618	0	NA	NA	NA	NA	NA	EPlTAEG00000000618	tRNA-Thr	tRNA-Thr for anticodon GGU [Source:TRNASCAN_SE;Acc:tRNA-Thr]	5A	105241966	105242039	NA	-	-	NA	0	0	0	0	0	0
EPlTAET00000000620	0	NA	NA	NA	NA	NA	EPlTAEG00000000620	tRNA-Thr	tRNA-Thr for anticodon GGU [Source:TRNASCAN_SE;Acc:tRNA-Thr]	3A	18049756	18049828	NA	-	-	NA	0	0	0	0	0	0
EPlTAET00000000621	0	NA	NA	NA	NA	NA	EPlTAEG00000000621	MIR1122	microRNA MIR1122 [Source:RFAM;Acc:RF00906]	3A	149628193	149628327	NA	NA	NA	NA	0	0	0	0	0	0
EPlTAET00000000622	0	NA	NA	NA	NA	NA	EPlTAEG00000000622	MIR444	microRNA MIR444 [Source:RFAM;Acc:RF00920]	IWGSC_CSS_7BL_scaff_6646133	3898	4020	NA	NA	NA	NA	0	0	0	0	0	0
EPlTAET00000000623	0	NA	NA	NA	NA	NA	EPlTAEG00000000623	MIR1122	microRNA MIR1122 [Source:RFAM;Acc:RF00906]	2B	294128455	294128589	NA	NA	NA	NA	0	0	0	0	0	0
EPlTAET00000000624	0	NA	NA	NA	NA	NA	EPlTAEG00000000624	MIR444	microRNA MIR444 [Source:RFAM;Acc:RF00920]	IWGSC_CSS_5DL_scaff_4605307	1750	1872	NA	NA	NA	NA	0	0	0	0	0	0
EPlTAET00000000626	0	NA	NA	NA	NA	NA	EPlTAEG00000000626	MIR444	microRNA MIR444 [Source:RFAM;Acc:RF00920]	2B	147132383	147132521	NA	NA	NA	NA	0	0	0	0	0	0
EPlTAET00000000627	0	NA	NA	NA	NA	NA	EPlTAEG00000000627	MIR1122	microRNA MIR1122 [Source:RFAM;Acc:RF00906]	5B	258333752	258333866	NA	NA	NA	NA	0	0	0	0	0	0
EPlTAET00000000628	0	NA	NA	NA	NA	NA	EPlTAEG00000000628	MIR1122	microRNA MIR1122 [Source:RFAM;Acc:RF00906]	IWGSC_CSS_4BL_scaff_7008144	7892	8006	NA	NA	NA	NA	0	0	0	0	0	0
EPlTAET00000000629	0	NA	NA	NA	NA	NA	EPlTAEG00000000629	MIR444	microRNA MIR444 [Source:RFAM;Acc:RF00920]	IWGSC_CSS_6BL_scaff_4288041	1941	2067	NA	NA	NA	NA	0	0	0	0	0	0
EPlTAET00000000630	0	NA	NA	NA	NA	NA	EPlTAEG00000000630	MIR1122	microRNA MIR1122 [Source:RFAM;Acc:RF00906]	7D	236349380	236349472	NA	NA	NA	NA	0	0	0	0	0	0
EPlTAET00000000631	0	NA	NA	NA	NA	NA	EPlTAEG00000000631	MIR1122	microRNA MIR1122 [Source:RFAM;Acc:RF00906]	IWGSC_CSS_7BL_scaff_6685239	778	902	NA	NA	NA	NA	0	0	0	0	0	0
EPlTAET00000000632	0	NA	NA	NA	NA	NA	EPlTAEG00000000632	tRNA-Lys	tRNA-Lys for anticodon CUU [Source:TRNASCAN_SE;Acc:tRNA-Lys]	4A	163216012	163216080	NA	-	-	NA	0	0	0	0	0	0
EPlTAET00000000633	0	NA	NA	NA	NA	NA	EPlTAEG00000000633	MIR1122	microRNA MIR1122 [Source:RFAM;Acc:RF00906]	7D	195064457	195064549	NA	NA	NA	NA	0	0	0	0	0	0
EPlTAET00000000634	0	NA	NA	NA	NA	NA	EPlTAEG00000000634	MIR1122	microRNA MIR1122 [Source:RFAM;Acc:RF00906]	IWGSC_CSS_3AS_scaff_3443884	5131	5256	NA	NA	NA	NA	0	0	0	0	0	0
EPlTAET00000000635	0	NA	NA	NA	NA	NA	EPlTAEG00000000635	MIR807	microRNA MIR807 [Source:RFAM;Acc:RF00886]	IWGSC_CSS_7DL_scaff_3392750	2860	3007	NA	NA	NA	NA	0	0	0	0	0	0
EPlTAET00000000636	0	NA	NA	NA	NA	NA	EPlTAEG00000000636	MIR1122	microRNA MIR1122 [Source:RFAM;Acc:RF00906]	4B	124816657	124816781	NA	NA	NA	NA	0	0	0	0	0	0
EPlTAET00000000637	0	NA	NA	NA	NA	NA	EPlTAEG00000000637	snoZ247	Small nucleolar RNA Z247 [Source:RFAM;Acc:RF00321]	IWGSC_CSS_4AL_scaff_7169470	15477	15615	NA	NA	NA	NA	0	0	0	0	0	0
EPlTAET00000000638	0	NA	NA	NA	NA	NA	EPlTAEG00000000638	tRNA-Lys	tRNA-Lys for anticodon CUU [Source:TRNASCAN_SE;Acc:tRNA-Lys]	4A	125442466	125442534	NA	-	-	NA	0	0	0	0	0	0
EPlTAET00000000639	0	NA	NA	NA	NA	NA	EPlTAEG00000000639	MIR1122	microRNA MIR1122 [Source:RFAM;Acc:RF00906]	3D	32577597	32577689	NA	NA	NA	NA	0	0	0	0	0	0
EPlTAET00000000640	0	NA	NA	NA	NA	NA	EPlTAEG00000000640	MIR1122	microRNA MIR1122 [Source:RFAM;Acc:RF00906]	IWGSC_CSS_5BL_scaff_10924526	672	806	NA	NA	NA	NA	0	0	0	0	0	0
EPlTAET00000000641	0	NA	NA	NA	NA	NA	EPlTAEG00000000641	MIR1122	microRNA MIR1122 [Source:RFAM;Acc:RF00906]	7A	176317189	176317303	NA	NA	NA	NA	0	0	0	0	0	0
EPlTAET00000000642	0	NA	NA	NA	NA	NA	EPlTAEG00000000642	MIR1122	microRNA MIR1122 [Source:RFAM;Acc:RF00906]	6B	61228737	61228851	NA	NA	NA	NA	0	0	0	0	0	0
EPlTAET00000000643	0	NA	NA	NA	NA	NA	EPlTAEG00000000643	MIR1122	microRNA MIR1122 [Source:RFAM;Acc:RF00906]	3A	167645910	167646024	NA	NA	NA	NA	0	0	0	0	0	0
EPlTAET00000000644	0	NA	NA	NA	NA	NA	EPlTAEG00000000644	MIR444	microRNA MIR444 [Source:RFAM;Acc:RF00920]	IWGSC_CSS_1BL_scaff_812898	2895	3017	NA	NA	NA	NA	0	0	0	0	0	0
EPlTAET00000000645	0	NA	NA	NA	NA	NA	EPlTAEG00000000645	MIR1122	microRNA MIR1122 [Source:RFAM;Acc:RF00906]	7A	133013906	133014040	NA	NA	NA	NA	0	0	0	0	0	0
EPlTAET00000000646	0	NA	NA	NA	NA	NA	EPlTAEG00000000646	MIR444	microRNA MIR444 [Source:RFAM;Acc:RF00920]	2B	39119610	39119732	NA	NA	NA	NA	0	0	0	0	0	0
EPlTAET00000000647	0	NA	NA	NA	NA	NA	EPlTAEG00000000647	tRNA-Lys	tRNA-Lys for anticodon CUU [Source:TRNASCAN_SE;Acc:tRNA-Lys]	5B	247205257	247205325	NA	-	-	NA	0	0	0	0	0	0
EPlTAET00000000648	0	NA	NA	NA	NA	NA	EPlTAEG00000000648	MIR1122	microRNA MIR1122 [Source:RFAM;Acc:RF00906]	IWGSC_CSS_2AS_scaff_5200627	1533	1641	NA	NA	NA	NA	0	0	0	0	0	0
EPlTAET00000000649	0	NA	NA	NA	NA	NA	EPlTAEG00000000649	MIR1122	microRNA MIR1122 [Source:RFAM;Acc:RF00906]	4B	309658504	309658614	NA	NA	NA	NA	0	0	0	0	0	0
EPlTAET00000000650	0	NA	NA	NA	NA	NA	EPlTAEG00000000650	MIR1122	microRNA MIR1122 [Source:RFAM;Acc:RF00906]	6B	28882303	28882417	NA	NA	NA	NA	0	0	0	0	0	0
EPlTAET00000000651	0	NA	NA	NA	NA	NA	EPlTAEG00000000651	snoR71	Plant small nucleolar RNA R71 [Source:RFAM;Acc:RF00097]	2B	5925766	5925872	NA	NA	NA	NA	0	0	0	0	0	0
EPlTAET00000000652	0	NA	NA	NA	NA	NA	EPlTAEG00000000652	MIR1122	microRNA MIR1122 [Source:RFAM;Acc:RF00906]	1B	6103619	6103733	NA	NA	NA	NA	0	0	0	0	0	0
EPlTAET00000000653	0	NA	NA	NA	NA	NA	EPlTAEG00000000653	MIR444	microRNA MIR444 [Source:RFAM;Acc:RF00920]	IWGSC_CSS_3AL_scaff_4424364	4685	4807	NA	NA	NA	NA	0	0	0	0	0	0
EPlTAET00000000654	0	NA	NA	NA	NA	NA	EPlTAEG00000000654	mir-166	mir-166 microRNA precursor [Source:RFAM;Acc:RF00075]	IWGSC_CSS_1AL_scaff_690339	561	668	NA	NA	NA	NA	0	0	0	0	0	0
EPlTAET00000000655	0	NA	NA	NA	NA	NA	EPlTAEG00000000655	MIR1122	microRNA MIR1122 [Source:RFAM;Acc:RF00906]	4A	163922681	163922795	NA	NA	NA	NA	0	0	0	0	0	0
EPlTAET00000000656	0	NA	NA	NA	NA	NA	EPlTAEG00000000656	MIR1122	microRNA MIR1122 [Source:RFAM;Acc:RF00906]	2D	5167309	5167401	NA	NA	NA	NA	0	0	0	0	0	0
EPlTAET00000000657	0	NA	NA	NA	NA	NA	EPlTAEG00000000657	MIR444	microRNA MIR444 [Source:RFAM;Acc:RF00920]	6A	12905613	12905739	NA	NA	NA	NA	0	0	0	0	0	0
EPlTAET00000000658	0.8938	-5.6461	4.3456	-1.29928	0.193846	NA	EPlTAEG00000000658	snoZ278	Small nucleolar RNA Z278 [Source:RFAM;Acc:RF00201]	4A	16210646	16210754	NA	NA	NA	NA	0	5.36266	0	0	0	0
EPlTAET00000000659	0	NA	NA	NA	NA	NA	EPlTAEG00000000659	MIR444	microRNA MIR444 [Source:RFAM;Acc:RF00920]	7A	63756776	63756902	NA	NA	NA	NA	0	0	0	0	0	0
EPlTAET00000000660	0	NA	NA	NA	NA	NA	EPlTAEG00000000660	MIR1122	microRNA MIR1122 [Source:RFAM;Acc:RF00906]	7A	8947210	8947324	NA	NA	NA	NA	0	0	0	0	0	0
EPlTAET00000000662	0	NA	NA	NA	NA	NA	EPlTAEG00000000662	MIR1122	microRNA MIR1122 [Source:RFAM;Acc:RF00906]	4A	184462701	184462825	NA	NA	NA	NA	0	0	0	0	0	0
EPlTAET00000000663	0	NA	NA	NA	NA	NA	EPlTAEG00000000663	MIR444	microRNA MIR444 [Source:RFAM;Acc:RF00920]	4A	6600312	6600434	NA	NA	NA	NA	0	0	0	0	0	0
EPlTAET00000000664	0	NA	NA	NA	NA	NA	EPlTAEG00000000664	MIR1122	microRNA MIR1122 [Source:RFAM;Acc:RF00906]	3B	145893944	145894036	NA	NA	NA	NA	0	0	0	0	0	0
EPlTAET00000000665	0	NA	NA	NA	NA	NA	EPlTAEG00000000665	MIR1122	microRNA MIR1122 [Source:RFAM;Acc:RF00906]	4A	16392069	16392183	NA	NA	NA	NA	0	0	0	0	0	0
EPlTAET00000000666	0	NA	NA	NA	NA	NA	EPlTAEG00000000666	MIR444	microRNA MIR444 [Source:RFAM;Acc:RF00920]	7B	233366265	233366391	NA	NA	NA	NA	0	0	0	0	0	0
EPlTAET00000000667	1.3399	1.5317	3.0941	0.495028	0.620581	NA	EPlTAEG00000000667	MIR444	microRNA MIR444 [Source:RFAM;Acc:RF00920]	3B	384251607	384251745	NA	NA	NA	NA	0	2.011	0	3.50732	2.52102	0
EPlTAET00000000668	0	NA	NA	NA	NA	NA	EPlTAEG00000000668	MIR1122	microRNA MIR1122 [Source:RFAM;Acc:RF00906]	1B	268255450	268255542	NA	NA	NA	NA	0	0	0	0	0	0
EPlTAET00000000669	0	NA	NA	NA	NA	NA	EPlTAEG00000000669	MIR1122	microRNA MIR1122 [Source:RFAM;Acc:RF00906]	IWGSC_CSS_2BS_scaff_5210331	55	169	NA	NA	NA	NA	0	0	0	0	0	0
EPlTAET00000000670	0	NA	NA	NA	NA	NA	EPlTAEG00000000670	MIR444	microRNA MIR444 [Source:RFAM;Acc:RF00920]	IWGSC_CSS_2BL_scaff_7955269	513	639	NA	NA	NA	NA	0	0	0	0	0	0
EPlTAET00000000671	0	NA	NA	NA	NA	NA	EPlTAEG00000000671	tRNA-Val	tRNA-Val for anticodon GAC [Source:TRNASCAN_SE;Acc:tRNA-Val]	IWGSC_CSS_5AS_scaff_1549258	6430	6504	NA	-	-	NA	0	0	0	0	0	0
EPlTAET00000000672	0	NA	NA	NA	NA	NA	EPlTAEG00000000672	MIR444	microRNA MIR444 [Source:RFAM;Acc:RF00920]	2B	270973211	270973333	NA	NA	NA	NA	0	0	0	0	0	0
EPlTAET00000000673	0	NA	NA	NA	NA	NA	EPlTAEG00000000673	MIR1122	microRNA MIR1122 [Source:RFAM;Acc:RF00906]	3B	763505742	763505876	NA	NA	NA	NA	0	0	0	0	0	0
EPlTAET00000000674	0	NA	NA	NA	NA	NA	EPlTAEG00000000674	PK-G12rRNA	Pseudoknot of the domain G(G12) of 23S ribosomal RNA [Source:RFAM;Acc:RF01118]	IWGSC_CSS_1AS_scaff_3295810	2463	2570	NA	NA	NA	NA	0	0	0	0	0	0
EPlTAET00000000675	0.4202	4.6098	4.304	1.07106	0.284144	NA	EPlTAEG00000000675	snoZ159	Small nucleolar RNA Z159/U59 [Source:RFAM;Acc:RF00160]	1B	285026029	285026124	NA	NA	NA	NA	0	0	0	0	2.52102	0
EPlTAET00000000676	0	NA	NA	NA	NA	NA	EPlTAEG00000000676	MIR444	microRNA MIR444 [Source:RFAM;Acc:RF00920]	4B	80951694	80951811	NA	NA	NA	NA	0	0	0	0	0	0
EPlTAET00000000677	4.478	-2.1499	2.639	-0.814689	0.41525	NA	EPlTAEG00000000677	snoZ159	Small nucleolar RNA Z159/U59 [Source:RFAM;Acc:RF00160]	IWGSC_CSS_5DS_scaff_2782059	2830	2911	NA	NA	NA	NA	15.1229	6.70332	0	0	5.04205	0
EPlTAET00000000678	0	NA	NA	NA	NA	NA	EPlTAEG00000000678	MIR1122	microRNA MIR1122 [Source:RFAM;Acc:RF00906]	6D	169197268	169197382	NA	NA	NA	NA	0	0	0	0	0	0
EPlTAET00000000680	0	NA	NA	NA	NA	NA	EPlTAEG00000000680	MIR1122	microRNA MIR1122 [Source:RFAM;Acc:RF00906]	5B	60032889	60033012	NA	NA	NA	NA	0	0	0	0	0	0
EPlTAET00000000681	0	NA	NA	NA	NA	NA	EPlTAEG00000000681	MIR1122	microRNA MIR1122 [Source:RFAM;Acc:RF00906]	5B	37155162	37155296	NA	NA	NA	NA	0	0	0	0	0	0
EPlTAET00000000682	0	NA	NA	NA	NA	NA	EPlTAEG00000000682	MIR1122	microRNA MIR1122 [Source:RFAM;Acc:RF00906]	IWGSC_CSS_5DS_scaff_2780883	1896	2010	NA	NA	NA	NA	0	0	0	0	0	0
EPlTAET00000000683	0	NA	NA	NA	NA	NA	EPlTAEG00000000683	tRNA-Ser	tRNA-Ser for anticodon UGA [Source:TRNASCAN_SE;Acc:tRNA-Ser]	1D	29568744	29568830	NA	-	-	NA	0	0	0	0	0	0
EPlTAET00000000684	0	NA	NA	NA	NA	NA	EPlTAEG00000000684	MIR1122	microRNA MIR1122 [Source:RFAM;Acc:RF00906]	4A	147069602	147069695	NA	NA	NA	NA	0	0	0	0	0	0
EPlTAET00000000685	0	NA	NA	NA	NA	NA	EPlTAEG00000000685	MIR444	microRNA MIR444 [Source:RFAM;Acc:RF00920]	IWGSC_CSS_6AS_scaff_4344974	5550	5672	NA	NA	NA	NA	0	0	0	0	0	0
EPlTAET00000000686	0	NA	NA	NA	NA	NA	EPlTAEG00000000686	MIR1122	microRNA MIR1122 [Source:RFAM;Acc:RF00906]	IWGSC_CSS_3AS_scaff_3430087	2734	2826	NA	NA	NA	NA	0	0	0	0	0	0
EPlTAET00000000687	0	NA	NA	NA	NA	NA	EPlTAEG00000000687	MIR1122	microRNA MIR1122 [Source:RFAM;Acc:RF00906]	6B	68237681	68237805	NA	NA	NA	NA	0	0	0	0	0	0
EPlTAET00000000688	0	NA	NA	NA	NA	NA	EPlTAEG00000000688	tRNA-Lys	tRNA-Lys for anticodon CUU [Source:TRNASCAN_SE;Acc:tRNA-Lys]	4A	50383571	50383639	NA	-	-	NA	0	0	0	0	0	0
EPlTAET00000000689	0	NA	NA	NA	NA	NA	EPlTAEG00000000689	snoR71	Plant small nucleolar RNA R71 [Source:RFAM;Acc:RF00097]	5B	79143245	79143344	NA	NA	NA	NA	0	0	0	0	0	0
EPlTAET00000000690	0	NA	NA	NA	NA	NA	EPlTAEG00000000690	MIR444	microRNA MIR444 [Source:RFAM;Acc:RF00920]	IWGSC_CSS_3AS_scaff_3323792	4154	4280	NA	NA	NA	NA	0	0	0	0	0	0
EPlTAET00000000691	0	NA	NA	NA	NA	NA	EPlTAEG00000000691	MIR807	microRNA MIR807 [Source:RFAM;Acc:RF00886]	5A	105527894	105527979	NA	NA	NA	NA	0	0	0	0	0	0
EPlTAET00000000692	0	NA	NA	NA	NA	NA	EPlTAEG00000000692	MIR444	microRNA MIR444 [Source:RFAM;Acc:RF00920]	5B	133155956	133156079	NA	NA	NA	NA	0	0	0	0	0	0
EPlTAET00000000693	0	NA	NA	NA	NA	NA	EPlTAEG00000000693	snoR12	Small nucleolar RNA R12 [Source:RFAM;Acc:RF00204]	5A	113580923	113580998	NA	NA	NA	NA	0	0	0	0	0	0
EPlTAET00000000694	0	NA	NA	NA	NA	NA	EPlTAEG00000000694	MIR1122	microRNA MIR1122 [Source:RFAM;Acc:RF00906]	5B	264693989	264694114	NA	NA	NA	NA	0	0	0	0	0	0
EPlTAET00000000695	0	NA	NA	NA	NA	NA	EPlTAEG00000000695	MIR1122	microRNA MIR1122 [Source:RFAM;Acc:RF00906]	7B	128438822	128438947	NA	NA	NA	NA	0	0	0	0	0	0
EPlTAET00000000696	0	NA	NA	NA	NA	NA	EPlTAEG00000000696	MIR169_2	microRNA MIR169_2 [Source:RFAM;Acc:RF00645]	7B	111090146	111090267	NA	NA	NA	NA	0	0	0	0	0	0
EPlTAET00000000697	0	NA	NA	NA	NA	NA	EPlTAEG00000000697	snoZ199	Small nucleolar RNA Z199 [Source:RFAM;Acc:RF00200]	4A	16213409	16213482	NA	NA	NA	NA	0	0	0	0	0	0
EPlTAET00000000698	0	NA	NA	NA	NA	NA	EPlTAEG00000000698	MIR1122	microRNA MIR1122 [Source:RFAM;Acc:RF00906]	7B	239662611	239662735	NA	NA	NA	NA	0	0	0	0	0	0
EPlTAET00000000699	0	NA	NA	NA	NA	NA	EPlTAEG00000000699	MIR1122	microRNA MIR1122 [Source:RFAM;Acc:RF00906]	7D	98970783	98970907	NA	NA	NA	NA	0	0	0	0	0	0
EPlTAET00000000701	0.7124	5.4249	4.0497	1.33957	0.180385	NA	EPlTAEG00000000701	MIR444	microRNA MIR444 [Source:RFAM;Acc:RF00920]	IWGSC_CSS_4BL_scaff_6964458	62	187	NA	NA	NA	NA	0	0	0	1.75366	2.52102	0
EPlTAET00000000702	0	NA	NA	NA	NA	NA	EPlTAEG00000000702	MIR1122	microRNA MIR1122 [Source:RFAM;Acc:RF00906]	2B	111542605	111542729	NA	NA	NA	NA	0	0	0	0	0	0
EPlTAET00000000703	0	NA	NA	NA	NA	NA	EPlTAEG00000000703	MIR1122	microRNA MIR1122 [Source:RFAM;Acc:RF00906]	5A	44493261	44493375	NA	NA	NA	NA	0	0	0	0	0	0
EPlTAET00000000704	0	NA	NA	NA	NA	NA	EPlTAEG00000000704	MIR1122	microRNA MIR1122 [Source:RFAM;Acc:RF00906]	IWGSC_CSS_2BL_scaff_7960516	12153	12294	NA	NA	NA	NA	0	0	0	0	0	0
EPlTAET00000000705	0	NA	NA	NA	NA	NA	EPlTAEG00000000705	tRNA-Lys	tRNA-Lys for anticodon CUU [Source:TRNASCAN_SE;Acc:tRNA-Lys]	IWGSC_CSS_2BS_scaff_5157805	2457	2525	NA	-	-	NA	0	0	0	0	0	0
EPlTAET00000000706	0	NA	NA	NA	NA	NA	EPlTAEG00000000706	MIR1122	microRNA MIR1122 [Source:RFAM;Acc:RF00906]	IWGSC_CSS_7AL_scaff_4432053	966	1100	NA	NA	NA	NA	0	0	0	0	0	0
EPlTAET00000000707	1.8908	6.8135	4.2356	1.60863	0.107697	NA	EPlTAEG00000000707	MIR1122	microRNA MIR1122 [Source:RFAM;Acc:RF00906]	4B	305172545	305172637	NA	NA	NA	NA	0	0	0	0	11.3446	0
EPlTAET00000000708	0	NA	NA	NA	NA	NA	EPlTAEG00000000708	mir-395	mir-395 microRNA precursor family [Source:RFAM;Acc:RF00451]	IWGSC_CSS_2BL_scaff_7962226	7603	7688	NA	NA	NA	NA	0	0	0	0	0	0
EPlTAET00000000709	0	NA	NA	NA	NA	NA	EPlTAEG00000000709	tRNA-Phe	tRNA-Phe for anticodon GAA [Source:TRNASCAN_SE;Acc:tRNA-Phe]	7B	155405716	155405787	NA	gi|224128219|ref|XP_002320273.1| predicted protein	-	NA	0	0	0	0	0	0
EPlTAET00000000710	0	NA	NA	NA	NA	NA	EPlTAEG00000000710	MIR1122	microRNA MIR1122 [Source:RFAM;Acc:RF00906]	3A	163835272	163835400	NA	NA	NA	NA	0	0	0	0	0	0
EPlTAET00000000711	0	NA	NA	NA	NA	NA	EPlTAEG00000000711	MIR1122	microRNA MIR1122 [Source:RFAM;Acc:RF00906]	5D	125856355	125856451	NA	NA	NA	NA	0	0	0	0	0	0
EPlTAET00000000712	0	NA	NA	NA	NA	NA	EPlTAEG00000000712	MIR444	microRNA MIR444 [Source:RFAM;Acc:RF00920]	IWGSC_CSS_1DS_scaff_1896439	5085	5223	NA	NA	NA	NA	0	0	0	0	0	0
EPlTAET00000000713	0	NA	NA	NA	NA	NA	EPlTAEG00000000713	MIR444	microRNA MIR444 [Source:RFAM;Acc:RF00920]	3B	621263365	621263487	NA	NA	NA	NA	0	0	0	0	0	0
EPlTAET00000000715	0	NA	NA	NA	NA	NA	EPlTAEG00000000715	snoZ122	Small nucleolar RNA Z122 [Source:RFAM;Acc:RF00343]	3B	581039824	581039909	NA	NA	NA	NA	0	0	0	0	0	0
EPlTAET00000000716	0	NA	NA	NA	NA	NA	EPlTAEG00000000716	snoR71	Plant small nucleolar RNA R71 [Source:RFAM;Acc:RF00097]	7B	175008114	175008220	NA	NA	NA	NA	0	0	0	0	0	0
EPlTAET00000000717	0	NA	NA	NA	NA	NA	EPlTAEG00000000717	MIR1122	microRNA MIR1122 [Source:RFAM;Acc:RF00906]	5A	123251382	123251496	NA	NA	NA	NA	0	0	0	0	0	0
EPlTAET00000000718	0	NA	NA	NA	NA	NA	EPlTAEG00000000718	MIR444	microRNA MIR444 [Source:RFAM;Acc:RF00920]	6B	129982813	129982939	NA	NA	NA	NA	0	0	0	0	0	0
EPlTAET00000000719	0	NA	NA	NA	NA	NA	EPlTAEG00000000719	MIR1122	microRNA MIR1122 [Source:RFAM;Acc:RF00906]	IWGSC_CSS_2AL_scaff_6337450	4151	4275	NA	NA	NA	NA	0	0	0	0	0	0
EPlTAET00000000720	0	NA	NA	NA	NA	NA	EPlTAEG00000000720	MIR1122	microRNA MIR1122 [Source:RFAM;Acc:RF00906]	IWGSC_CSS_5BL_scaff_10844983	110	244	NA	NA	NA	NA	0	0	0	0	0	0
EPlTAET00000000721	0	NA	NA	NA	NA	NA	EPlTAEG00000000721	tRNA-Ala	tRNA-Ala for anticodon AGC [Source:TRNASCAN_SE;Acc:tRNA-Ala]	7D	11938352	11938424	NA	gi|168015379|ref|XP_001760228.1| predicted protein	-	NA	0	0	0	0	0	0
EPlTAET00000000722	0	NA	NA	NA	NA	NA	EPlTAEG00000000722	MIR1122	microRNA MIR1122 [Source:RFAM;Acc:RF00906]	IWGSC_CSS_6BL_scaff_4262397	507	631	NA	NA	NA	NA	0	0	0	0	0	0
EPlTAET00000000723	1.9504	6.8567	4.2275	1.62193	0.104819	NA	EPlTAEG00000000723	SNORD18	Small nucleolar RNA SNORD18 [Source:RFAM;Acc:RF00093]	5A	115048339	115048419	NA	NA	NA	NA	0	0	0	0	0	11.7025
EPlTAET00000000724	0	NA	NA	NA	NA	NA	EPlTAEG00000000724	MIR1122	microRNA MIR1122 [Source:RFAM;Acc:RF00906]	5B	63244751	63244850	NA	NA	NA	NA	0	0	0	0	0	0
EPlTAET00000000725	0	NA	NA	NA	NA	NA	EPlTAEG00000000725	MIR444	microRNA MIR444 [Source:RFAM;Acc:RF00920]	7B	173060891	173061029	NA	NA	NA	NA	0	0	0	0	0	0
EPlTAET00000000726	0	NA	NA	NA	NA	NA	EPlTAEG00000000726	MIR1122	microRNA MIR1122 [Source:RFAM;Acc:RF00906]	7A	141611625	141611717	NA	NA	NA	NA	0	0	0	0	0	0
EPlTAET00000000727	0	NA	NA	NA	NA	NA	EPlTAEG00000000727	MIR444	microRNA MIR444 [Source:RFAM;Acc:RF00920]	5B	231870673	231870797	NA	NA	NA	NA	0	0	0	0	0	0
EPlTAET00000000728	0	NA	NA	NA	NA	NA	EPlTAEG00000000728	MIR1122	microRNA MIR1122 [Source:RFAM;Acc:RF00906]	5D	155206104	155206196	NA	NA	NA	NA	0	0	0	0	0	0
EPlTAET00000000729	0	NA	NA	NA	NA	NA	EPlTAEG00000000729	MIR1122	microRNA MIR1122 [Source:RFAM;Acc:RF00906]	2A	233108132	233108246	NA	NA	NA	NA	0	0	0	0	0	0
EPlTAET00000000731	0	NA	NA	NA	NA	NA	EPlTAEG00000000731	MIR1122	microRNA MIR1122 [Source:RFAM;Acc:RF00906]	2B	317708954	317709078	NA	NA	NA	NA	0	0	0	0	0	0
EPlTAET00000000732	0	NA	NA	NA	NA	NA	EPlTAEG00000000732	tRNA-Lys	tRNA-Lys for anticodon CUU [Source:TRNASCAN_SE;Acc:tRNA-Lys]	5B	244598565	244598633	NA	-	-	NA	0	0	0	0	0	0
EPlTAET00000000733	0	NA	NA	NA	NA	NA	EPlTAEG00000000733	MIR1122	microRNA MIR1122 [Source:RFAM;Acc:RF00906]	IWGSC_CSS_3AL_scaff_4451956	855	979	NA	NA	NA	NA	0	0	0	0	0	0
EPlTAET00000000734	0	NA	NA	NA	NA	NA	EPlTAEG00000000734	MIR1122	microRNA MIR1122 [Source:RFAM;Acc:RF00906]	IWGSC_CSS_1DL_scaff_2245150	5912	6037	NA	NA	NA	NA	0	0	0	0	0	0
EPlTAET00000000735	0	NA	NA	NA	NA	NA	EPlTAEG00000000735	MIR444	microRNA MIR444 [Source:RFAM;Acc:RF00920]	1B	29850552	29850684	NA	NA	NA	NA	0	0	0	0	0	0
EPlTAET00000000736	0	NA	NA	NA	NA	NA	EPlTAEG00000000736	MIR1122	microRNA MIR1122 [Source:RFAM;Acc:RF00906]	3B	719145499	719145623	NA	NA	NA	NA	0	0	0	0	0	0
EPlTAET00000000737	0	NA	NA	NA	NA	NA	EPlTAEG00000000737	MIR1122	microRNA MIR1122 [Source:RFAM;Acc:RF00906]	IWGSC_CSS_1AS_scaff_3257579	1672	1796	NA	NA	NA	NA	0	0	0	0	0	0
EPlTAET00000000738	0	NA	NA	NA	NA	NA	EPlTAEG00000000738	MIR1122	microRNA MIR1122 [Source:RFAM;Acc:RF00906]	7D	197489410	197489503	NA	NA	NA	NA	0	0	0	0	0	0
EPlTAET00000000739	0	NA	NA	NA	NA	NA	EPlTAEG00000000739	MIR444	microRNA MIR444 [Source:RFAM;Acc:RF00920]	3B	753884557	753884679	NA	NA	NA	NA	0	0	0	0	0	0
EPlTAET00000000740	0	NA	NA	NA	NA	NA	EPlTAEG00000000740	MIR1122	microRNA MIR1122 [Source:RFAM;Acc:RF00906]	6D	139069390	139069494	NA	NA	NA	NA	0	0	0	0	0	0
EPlTAET00000000741	0	NA	NA	NA	NA	NA	EPlTAEG00000000741	MIR1122	microRNA MIR1122 [Source:RFAM;Acc:RF00906]	6D	146980589	146980693	NA	NA	NA	NA	0	0	0	0	0	0
EPlTAET00000000742	0	NA	NA	NA	NA	NA	EPlTAEG00000000742	MIR444	microRNA MIR444 [Source:RFAM;Acc:RF00920]	2B	323762697	323762823	NA	NA	NA	NA	0	0	0	0	0	0
EPlTAET00000000743	0	NA	NA	NA	NA	NA	EPlTAEG00000000743	MIR444	microRNA MIR444 [Source:RFAM;Acc:RF00920]	5B	15301594	15301728	NA	NA	NA	NA	0	0	0	0	0	0
EPlTAET00000000744	0	NA	NA	NA	NA	NA	EPlTAEG00000000744	MIR1122	microRNA MIR1122 [Source:RFAM;Acc:RF00906]	IWGSC_CSS_7DL_scaff_3387755	14457	14549	NA	NA	NA	NA	0	0	0	0	0	0
EPlTAET00000000745	0	NA	NA	NA	NA	NA	EPlTAEG00000000745	MIR1122	microRNA MIR1122 [Source:RFAM;Acc:RF00906]	6B	43458067	43458159	NA	NA	NA	NA	0	0	0	0	0	0
EPlTAET00000000746	0	NA	NA	NA	NA	NA	EPlTAEG00000000746	U5	U5 spliceosomal RNA [Source:RFAM;Acc:RF00020]	4A	23122692	23122794	NA	NA	NA	NA	0	0	0	0	0	0
EPlTAET00000000748	0	NA	NA	NA	NA	NA	EPlTAEG00000000748	MIR444	microRNA MIR444 [Source:RFAM;Acc:RF00920]	1A	156246679	156246801	NA	NA	NA	NA	0	0	0	0	0	0
EPlTAET00000000749	0	NA	NA	NA	NA	NA	EPlTAEG00000000749	tRNA-Asp	tRNA-Asp for anticodon GUC [Source:TRNASCAN_SE;Acc:tRNA-Asp]	1B	276413582	276413653	NA	gi|357510321|ref|XP_003625449.1| 5-dehydro-2-deoxygluconokinase	-	NA	0	0	0	0	0	0
EPlTAET00000000750	0	NA	NA	NA	NA	NA	EPlTAEG00000000750	MIR1122	microRNA MIR1122 [Source:RFAM;Acc:RF00906]	IWGSC_CSS_6DL_scaff_3241040	4074	4166	NA	NA	NA	NA	0	0	0	0	0	0
EPlTAET00000000751	0	NA	NA	NA	NA	NA	EPlTAEG00000000751	MIR444	microRNA MIR444 [Source:RFAM;Acc:RF00920]	IWGSC_CSS_4AS_scaff_5999217	2704	2830	NA	NA	NA	NA	0	0	0	0	0	0
EPlTAET00000000752	0	NA	NA	NA	NA	NA	EPlTAEG00000000752	MIR444	microRNA MIR444 [Source:RFAM;Acc:RF00920]	IWGSC_CSS_3AL_scaff_4255100	1675	1797	NA	NA	NA	NA	0	0	0	0	0	0
EPlTAET00000000753	0	NA	NA	NA	NA	NA	EPlTAEG00000000753	MIR1122	microRNA MIR1122 [Source:RFAM;Acc:RF00906]	2A	99501909	99502023	NA	NA	NA	NA	0	0	0	0	0	0
EPlTAET00000000755	0	NA	NA	NA	NA	NA	EPlTAEG00000000755	snoR71	Plant small nucleolar RNA R71 [Source:RFAM;Acc:RF00097]	IWGSC_CSS_1DL_scaff_2256429	1552	1658	NA	NA	NA	NA	0	0	0	0	0	0
EPlTAET00000000756	0	NA	NA	NA	NA	NA	EPlTAEG00000000756	MIR444	microRNA MIR444 [Source:RFAM;Acc:RF00920]	2B	267365516	267365642	NA	NA	NA	NA	0	0	0	0	0	0
EPlTAET00000000757	0	NA	NA	NA	NA	NA	EPlTAEG00000000757	MIR1122	microRNA MIR1122 [Source:RFAM;Acc:RF00906]	3D	9086104	9086218	NA	NA	NA	NA	0	0	0	0	0	0
EPlTAET00000000759	0	NA	NA	NA	NA	NA	EPlTAEG00000000759	MIR171_1	microRNA MIR171_1 [Source:RFAM;Acc:RF00643]	IWGSC_CSS_2AL_scaff_6330957	2046	2147	NA	NA	NA	NA	0	0	0	0	0	0
EPlTAET00000000760	0	NA	NA	NA	NA	NA	EPlTAEG00000000760	MIR1122	microRNA MIR1122 [Source:RFAM;Acc:RF00906]	3A	49115291	49115383	NA	NA	NA	NA	0	0	0	0	0	0
EPlTAET00000000761	0	NA	NA	NA	NA	NA	EPlTAEG00000000761	tRNA-Leu	tRNA-Leu for anticodon CAA [Source:TRNASCAN_SE;Acc:tRNA-Leu]	2D	55333622	55333702	NA	gi|357512477|ref|XP_003626527.1| GDSL esterase/lipase	-	NA	0	0	0	0	0	0
EPlTAET00000000762	0	NA	NA	NA	NA	NA	EPlTAEG00000000762	MIR1122	microRNA MIR1122 [Source:RFAM;Acc:RF00906]	IWGSC_CSS_1BS_scaff_3450503	72	206	NA	NA	NA	NA	0	0	0	0	0	0
EPlTAET00000000763	0	NA	NA	NA	NA	NA	EPlTAEG00000000763	MIR1122	microRNA MIR1122 [Source:RFAM;Acc:RF00906]	1B	64419017	64419150	NA	NA	NA	NA	0	0	0	0	0	0
EPlTAET00000000764	0	NA	NA	NA	NA	NA	EPlTAEG00000000764	MIR1122	microRNA MIR1122 [Source:RFAM;Acc:RF00906]	IWGSC_CSS_7BL_scaff_6676218	5184	5298	NA	NA	NA	NA	0	0	0	0	0	0
EPlTAET00000000765	0	NA	NA	NA	NA	NA	EPlTAEG00000000765	MIR1122	microRNA MIR1122 [Source:RFAM;Acc:RF00906]	7D	64060503	64060615	NA	NA	NA	NA	0	0	0	0	0	0
EPlTAET00000000766	0	NA	NA	NA	NA	NA	EPlTAEG00000000766	MIR1122	microRNA MIR1122 [Source:RFAM;Acc:RF00906]	2B	335844303	335844417	NA	NA	NA	NA	0	0	0	0	0	0
EPlTAET00000000767	0	NA	NA	NA	NA	NA	EPlTAEG00000000767	tRNA-Ser	tRNA-Ser for anticodon UGA [Source:TRNASCAN_SE;Acc:tRNA-Ser]	2A	170867145	170867217	NA	gi|29565662|ref|NP_817244.1| ORF45d	-	NA	0	0	0	0	0	0
EPlTAET00000000768	0	NA	NA	NA	NA	NA	EPlTAEG00000000768	MIR1122	microRNA MIR1122 [Source:RFAM;Acc:RF00906]	1B	17599733	17599867	NA	NA	NA	NA	0	0	0	0	0	0
EPlTAET00000000769	0.1117	-2.7783	4.2002	-0.661478	0.508306	NA	EPlTAEG00000000769	snoR71	Plant small nucleolar RNA R71 [Source:RFAM;Acc:RF00097]	6B	73274267	73274372	NA	NA	NA	NA	0	0.670332	0	0	0	0
EPlTAET00000000770	0	NA	NA	NA	NA	NA	EPlTAEG00000000770	MIR1122	microRNA MIR1122 [Source:RFAM;Acc:RF00906]	4D	118743789	118743893	NA	NA	NA	NA	0	0	0	0	0	0
EPlTAET00000000771	0	NA	NA	NA	NA	NA	EPlTAEG00000000771	MIR1122	microRNA MIR1122 [Source:RFAM;Acc:RF00906]	5B	151035021	151035113	NA	NA	NA	NA	0	0	0	0	0	0
EPlTAET00000000772	0	NA	NA	NA	NA	NA	EPlTAEG00000000772	MIR1122	microRNA MIR1122 [Source:RFAM;Acc:RF00906]	1B	23522204	23522338	NA	NA	NA	NA	0	0	0	0	0	0
EPlTAET00000000773	0	NA	NA	NA	NA	NA	EPlTAEG00000000773	MIR1122	microRNA MIR1122 [Source:RFAM;Acc:RF00906]	1B	42359356	42359490	NA	NA	NA	NA	0	0	0	0	0	0
EPlTAET00000000774	0	NA	NA	NA	NA	NA	EPlTAEG00000000774	MIR444	microRNA MIR444 [Source:RFAM;Acc:RF00920]	IWGSC_CSS_4BL_scaff_6962160	9647	9773	NA	NA	NA	NA	0	0	0	0	0	0
EPlTAET00000000775	0	NA	NA	NA	NA	NA	EPlTAEG00000000775	MIR1122	microRNA MIR1122 [Source:RFAM;Acc:RF00906]	IWGSC_CSS_7AL_scaff_4473602	2657	2782	NA	NA	NA	NA	0	0	0	0	0	0
EPlTAET00000000776	0	NA	NA	NA	NA	NA	EPlTAEG00000000776	MIR1122	microRNA MIR1122 [Source:RFAM;Acc:RF00906]	1D	99576500	99576604	NA	NA	NA	NA	0	0	0	0	0	0
EPlTAET00000000777	0	NA	NA	NA	NA	NA	EPlTAEG00000000777	MIR1122	microRNA MIR1122 [Source:RFAM;Acc:RF00906]	2B	317708954	317709078	NA	NA	NA	NA	0	0	0	0	0	0
EPlTAET00000000778	0	NA	NA	NA	NA	NA	EPlTAEG00000000778	mir-395	mir-395 microRNA precursor family [Source:RFAM;Acc:RF00451]	2A	230402309	230402394	NA	NA	NA	NA	0	0	0	0	0	0
EPlTAET00000000779	0	NA	NA	NA	NA	NA	EPlTAEG00000000779	MIR1122	microRNA MIR1122 [Source:RFAM;Acc:RF00906]	1B	274769996	274770110	NA	NA	NA	NA	0	0	0	0	0	0
EPlTAET00000000780	0	NA	NA	NA	NA	NA	EPlTAEG00000000780	MIR1122	microRNA MIR1122 [Source:RFAM;Acc:RF00906]	4D	57943792	57943896	NA	NA	NA	NA	0	0	0	0	0	0
EPlTAET00000000781	0	NA	NA	NA	NA	NA	EPlTAEG00000000781	MIR444	microRNA MIR444 [Source:RFAM;Acc:RF00920]	5B	17561314	17561440	NA	NA	NA	NA	0	0	0	0	0	0
EPlTAET00000000782	0	NA	NA	NA	NA	NA	EPlTAEG00000000782	tRNA-Lys	tRNA-Lys for anticodon CUU [Source:TRNASCAN_SE;Acc:tRNA-Lys]	IWGSC_CSS_1DL_scaff_2274276	1457	1525	NA	gi|357447103|ref|XP_003593827.1| hypothetical protein MTR_2g018100	-	NA	0	0	0	0	0	0
EPlTAET00000000783	0	NA	NA	NA	NA	NA	EPlTAEG00000000783	MIR1122	microRNA MIR1122 [Source:RFAM;Acc:RF00906]	IWGSC_CSS_4AL_scaff_7115854	536	650	NA	NA	NA	NA	0	0	0	0	0	0
EPlTAET00000000784	0	NA	NA	NA	NA	NA	EPlTAEG00000000784	MIR1122	microRNA MIR1122 [Source:RFAM;Acc:RF00906]	2B	96453626	96453750	NA	NA	NA	NA	0	0	0	0	0	0
EPlTAET00000000785	0	NA	NA	NA	NA	NA	EPlTAEG00000000785	MIR444	microRNA MIR444 [Source:RFAM;Acc:RF00920]	IWGSC_CSS_5AS_scaff_1553838	1040	1164	NA	NA	NA	NA	0	0	0	0	0	0
EPlTAET00000000786	0	NA	NA	NA	NA	NA	EPlTAEG00000000786	MIR1122	microRNA MIR1122 [Source:RFAM;Acc:RF00906]	IWGSC_CSS_5BL_scaff_10917865	6033	6163	NA	NA	NA	NA	0	0	0	0	0	0
EPlTAET00000000787	0	NA	NA	NA	NA	NA	EPlTAEG00000000787	MIR444	microRNA MIR444 [Source:RFAM;Acc:RF00920]	1D	97746022	97746154	NA	NA	NA	NA	0	0	0	0	0	0
EPlTAET00000000789	0	NA	NA	NA	NA	NA	EPlTAEG00000000789	MIR1122	microRNA MIR1122 [Source:RFAM;Acc:RF00906]	3B	138259573	138259687	NA	NA	NA	NA	0	0	0	0	0	0
EPlTAET00000000790	0	NA	NA	NA	NA	NA	EPlTAEG00000000790	MIR1122	microRNA MIR1122 [Source:RFAM;Acc:RF00906]	7D	144055300	144055404	NA	NA	NA	NA	0	0	0	0	0	0
EPlTAET00000000791	0	NA	NA	NA	NA	NA	EPlTAEG00000000791	MIR444	microRNA MIR444 [Source:RFAM;Acc:RF00920]	1A	242360333	242360459	NA	NA	NA	NA	0	0	0	0	0	0
EPlTAET00000000792	0	NA	NA	NA	NA	NA	EPlTAEG00000000792	MIR1122	microRNA MIR1122 [Source:RFAM;Acc:RF00906]	3B	709204683	709204775	NA	NA	NA	NA	0	0	0	0	0	0
EPlTAET00000000793	0	NA	NA	NA	NA	NA	EPlTAEG00000000793	MIR444	microRNA MIR444 [Source:RFAM;Acc:RF00920]	IWGSC_CSS_6DS_scaff_2111270	6487	6609	NA	NA	NA	NA	0	0	0	0	0	0
EPlTAET00000000794	0	NA	NA	NA	NA	NA	EPlTAEG00000000794	MIR1122	microRNA MIR1122 [Source:RFAM;Acc:RF00906]	1B	257693547	257693639	NA	NA	NA	NA	0	0	0	0	0	0
EPlTAET00000000795	1.2605	6.2245	4.3273	1.4384	0.150319	NA	EPlTAEG00000000795	U5	U5 spliceosomal RNA [Source:RFAM;Acc:RF00020]	2D	138352089	138352207	NA	NA	NA	NA	0	0	0	0	7.56307	0
EPlTAET00000000796	0	NA	NA	NA	NA	NA	EPlTAEG00000000796	MIR1122	microRNA MIR1122 [Source:RFAM;Acc:RF00906]	4D	27338548	27338672	NA	NA	NA	NA	0	0	0	0	0	0
EPlTAET00000000797	0	NA	NA	NA	NA	NA	EPlTAEG00000000797	MIR1122	microRNA MIR1122 [Source:RFAM;Acc:RF00906]	3B	7775110	7775224	NA	NA	NA	NA	0	0	0	0	0	0
EPlTAET00000000798	0	NA	NA	NA	NA	NA	EPlTAEG00000000798	MIR1122	microRNA MIR1122 [Source:RFAM;Acc:RF00906]	1B	256859425	256859559	NA	NA	NA	NA	0	0	0	0	0	0
EPlTAET00000000799	0	NA	NA	NA	NA	NA	EPlTAEG00000000799	MIR1122	microRNA MIR1122 [Source:RFAM;Acc:RF00906]	2D	18663289	18663413	NA	NA	NA	NA	0	0	0	0	0	0
EPlTAET00000000800	0	NA	NA	NA	NA	NA	EPlTAEG00000000800	MIR1122	microRNA MIR1122 [Source:RFAM;Acc:RF00906]	IWGSC_CSS_4AS_scaff_5995107	64	187	NA	NA	NA	NA	0	0	0	0	0	0
EPlTAET00000000801	17.091	-2.7118	1.6253	-1.66846	0.0952247	0.287278	EPlTAEG00000000801	MIR444	microRNA MIR444 [Source:RFAM;Acc:RF00920]	7B	123843348	123843482	NA	NA	NA	NA	28.0853	23.4616	37.1333	0	13.8656	0
EPlTAET00000000802	0	NA	NA	NA	NA	NA	EPlTAEG00000000802	MIR1122	microRNA MIR1122 [Source:RFAM;Acc:RF00906]	5A	121509164	121509277	NA	NA	NA	NA	0	0	0	0	0	0
EPlTAET00000000803	0	NA	NA	NA	NA	NA	EPlTAEG00000000803	snoZ102_R77	Small nucleolar RNA Z102/R77 [Source:RFAM;Acc:RF00359]	5A	122971102	122971188	NA	NA	NA	NA	0	0	0	0	0	0
EPlTAET00000000804	0	NA	NA	NA	NA	NA	EPlTAEG00000000804	MIR1122	microRNA MIR1122 [Source:RFAM;Acc:RF00906]	IWGSC_CSS_5BL_scaff_9405570	2088	2212	NA	NA	NA	NA	0	0	0	0	0	0
EPlTAET00000000805	0	NA	NA	NA	NA	NA	EPlTAEG00000000805	MIR444	microRNA MIR444 [Source:RFAM;Acc:RF00920]	IWGSC_CSS_5AS_scaff_1518403	4538	4664	NA	NA	NA	NA	0	0	0	0	0	0
EPlTAET00000000806	0	NA	NA	NA	NA	NA	EPlTAEG00000000806	MIR807	microRNA MIR807 [Source:RFAM;Acc:RF00886]	IWGSC_CSS_2BS_scaff_5170165	11384	11479	NA	NA	NA	NA	0	0	0	0	0	0
EPlTAET00000000807	0	NA	NA	NA	NA	NA	EPlTAEG00000000807	MIR1122	microRNA MIR1122 [Source:RFAM;Acc:RF00906]	3A	6881443	6881577	NA	NA	NA	NA	0	0	0	0	0	0
EPlTAET00000000809	0	NA	NA	NA	NA	NA	EPlTAEG00000000809	U2	U2 spliceosomal RNA [Source:RFAM;Acc:RF00004]	IWGSC_CSS_5AL_scaff_2765538	6723	6803	NA	NA	NA	NA	0	0	0	0	0	0
EPlTAET00000000810	0	NA	NA	NA	NA	NA	EPlTAEG00000000810	MIR444	microRNA MIR444 [Source:RFAM;Acc:RF00920]	3B	443017055	443017181	NA	NA	NA	NA	0	0	0	0	0	0
EPlTAET00000000811	0	NA	NA	NA	NA	NA	EPlTAEG00000000811	MIR444	microRNA MIR444 [Source:RFAM;Acc:RF00920]	1B	189745075	189745187	NA	NA	NA	NA	0	0	0	0	0	0
EPlTAET00000000812	0	NA	NA	NA	NA	NA	EPlTAEG00000000812	MIR444	microRNA MIR444 [Source:RFAM;Acc:RF00920]	3B	126219927	126220049	NA	NA	NA	NA	0	0	0	0	0	0
EPlTAET00000000813	0	NA	NA	NA	NA	NA	EPlTAEG00000000813	MIR807	microRNA MIR807 [Source:RFAM;Acc:RF00886]	6A	204090027	204090130	NA	NA	NA	NA	0	0	0	0	0	0
EPlTAET00000000815	0	NA	NA	NA	NA	NA	EPlTAEG00000000815	MIR1122	microRNA MIR1122 [Source:RFAM;Acc:RF00906]	7B	171284153	171284287	NA	NA	NA	NA	0	0	0	0	0	0
EPlTAET00000000816	0	NA	NA	NA	NA	NA	EPlTAEG00000000816	MIR807	microRNA MIR807 [Source:RFAM;Acc:RF00886]	5B	204147614	204147715	NA	NA	NA	NA	0	0	0	0	0	0
EPlTAET00000000817	0	NA	NA	NA	NA	NA	EPlTAEG00000000817	MIR1122	microRNA MIR1122 [Source:RFAM;Acc:RF00906]	IWGSC_CSS_3AL_scaff_4430511	4478	4592	NA	NA	NA	NA	0	0	0	0	0	0
EPlTAET00000000818	0	NA	NA	NA	NA	NA	EPlTAEG00000000818	MIR444	microRNA MIR444 [Source:RFAM;Acc:RF00920]	6B	96350632	96350758	NA	NA	NA	NA	0	0	0	0	0	0
EPlTAET00000000820	0	NA	NA	NA	NA	NA	EPlTAEG00000000820	MIR1122	microRNA MIR1122 [Source:RFAM;Acc:RF00906]	IWGSC_CSS_2BL_scaff_8082479	10963	11096	NA	NA	NA	NA	0	0	0	0	0	0
EPlTAET00000000821	0	NA	NA	NA	NA	NA	EPlTAEG00000000821	tRNA-Pro	tRNA-Pro for anticodon UGG [Source:TRNASCAN_SE;Acc:tRNA-Pro]	IWGSC_CSS_6DS_scaff_2122067	10367	10441	NA	gi|353526402|ref|YP_004927474.1| orf106a (mitochondrion)	-	NA	0	0	0	0	0	0
EPlTAET00000000822	0	NA	NA	NA	NA	NA	EPlTAEG00000000822	U6	U6 spliceosomal RNA [Source:RFAM;Acc:RF00026]	2A	232488143	232488245	NA	NA	NA	NA	0	0	0	0	0	0
EPlTAET00000000823	0	NA	NA	NA	NA	NA	EPlTAEG00000000823	MIR1122	microRNA MIR1122 [Source:RFAM;Acc:RF00906]	1A	5732827	5732941	NA	NA	NA	NA	0	0	0	0	0	0
EPlTAET00000000824	0	NA	NA	NA	NA	NA	EPlTAEG00000000824	MIR1122	microRNA MIR1122 [Source:RFAM;Acc:RF00906]	6A	156352633	156352767	NA	NA	NA	NA	0	0	0	0	0	0
EPlTAET00000000825	0	NA	NA	NA	NA	NA	EPlTAEG00000000825	MIR1122	microRNA MIR1122 [Source:RFAM;Acc:RF00906]	1A	16365765	16365889	NA	NA	NA	NA	0	0	0	0	0	0
EPlTAET00000000826	0	NA	NA	NA	NA	NA	EPlTAEG00000000826	MIR1122	microRNA MIR1122 [Source:RFAM;Acc:RF00906]	5D	123339021	123339145	NA	NA	NA	NA	0	0	0	0	0	0
EPlTAET00000000827	0	NA	NA	NA	NA	NA	EPlTAEG00000000827	MIR1122	microRNA MIR1122 [Source:RFAM;Acc:RF00906]	IWGSC_CSS_7AS_scaff_4236515	5488	5602	NA	NA	NA	NA	0	0	0	0	0	0
EPlTAET00000000828	0	NA	NA	NA	NA	NA	EPlTAEG00000000828	MIR1122	microRNA MIR1122 [Source:RFAM;Acc:RF00906]	5B	231874309	231874443	NA	NA	NA	NA	0	0	0	0	0	0
EPlTAET00000000829	0	NA	NA	NA	NA	NA	EPlTAEG00000000829	MIR1122	microRNA MIR1122 [Source:RFAM;Acc:RF00906]	5A	26804706	26804820	NA	NA	NA	NA	0	0	0	0	0	0
EPlTAET00000000830	0	NA	NA	NA	NA	NA	EPlTAEG00000000830	MIR1122	microRNA MIR1122 [Source:RFAM;Acc:RF00906]	1B	283469793	283469927	NA	NA	NA	NA	0	0	0	0	0	0
EPlTAET00000000831	0	NA	NA	NA	NA	NA	EPlTAEG00000000831	MIR1122	microRNA MIR1122 [Source:RFAM;Acc:RF00906]	3B	716923758	716923871	NA	NA	NA	NA	0	0	0	0	0	0
EPlTAET00000000832	0	NA	NA	NA	NA	NA	EPlTAEG00000000832	MIR1122	microRNA MIR1122 [Source:RFAM;Acc:RF00906]	5B	219817033	219817157	NA	NA	NA	NA	0	0	0	0	0	0
EPlTAET00000000834	0	NA	NA	NA	NA	NA	EPlTAEG00000000834	snoZ247	Small nucleolar RNA Z247 [Source:RFAM;Acc:RF00321]	IWGSC_CSS_2BS_scaff_5166389	981	1114	NA	NA	NA	NA	0	0	0	0	0	0
EPlTAET00000000835	0	NA	NA	NA	NA	NA	EPlTAEG00000000835	MIR1122	microRNA MIR1122 [Source:RFAM;Acc:RF00906]	3B	710256964	710257079	NA	NA	NA	NA	0	0	0	0	0	0
EPlTAET00000000836	0	NA	NA	NA	NA	NA	EPlTAEG00000000836	MIR169_2	microRNA MIR169_2 [Source:RFAM;Acc:RF00645]	7B	233284937	233285067	NA	NA	NA	NA	0	0	0	0	0	0
EPlTAET00000000837	0	NA	NA	NA	NA	NA	EPlTAEG00000000837	MIR1122	microRNA MIR1122 [Source:RFAM;Acc:RF00906]	2A	4112409	4112501	NA	NA	NA	NA	0	0	0	0	0	0
EPlTAET00000000838	0	NA	NA	NA	NA	NA	EPlTAEG00000000838	MIR807	microRNA MIR807 [Source:RFAM;Acc:RF00886]	5B	230929338	230929431	NA	NA	NA	NA	0	0	0	0	0	0
EPlTAET00000000839	0	NA	NA	NA	NA	NA	EPlTAEG00000000839	tRNA-Trp	tRNA-Trp for anticodon CCA [Source:TRNASCAN_SE;Acc:tRNA-Trp]	2B	327542959	327543030	NA	gi|297833066|ref|XP_002884415.1| hypothetical protein ARALYDRAFT_896404	-	NA	0	0	0	0	0	0
EPlTAET00000000840	0	NA	NA	NA	NA	NA	EPlTAEG00000000840	MIR1122	microRNA MIR1122 [Source:RFAM;Acc:RF00906]	3B	770133859	770133973	NA	NA	NA	NA	0	0	0	0	0	0
EPlTAET00000000842	0	NA	NA	NA	NA	NA	EPlTAEG00000000842	MIR444	microRNA MIR444 [Source:RFAM;Acc:RF00920]	6A	120707413	120707539	NA	NA	NA	NA	0	0	0	0	0	0
EPlTAET00000000843	0	NA	NA	NA	NA	NA	EPlTAEG00000000843	snoZ155	Small nucleolar RNA Z155 [Source:RFAM;Acc:RF00326]	1B	293609580	293609658	NA	NA	NA	NA	0	0	0	0	0	0
EPlTAET00000000844	0	NA	NA	NA	NA	NA	EPlTAEG00000000844	MIR1122	microRNA MIR1122 [Source:RFAM;Acc:RF00906]	2A	88624692	88624826	NA	NA	NA	NA	0	0	0	0	0	0
EPlTAET00000000845	0	NA	NA	NA	NA	NA	EPlTAEG00000000845	MIR1122	microRNA MIR1122 [Source:RFAM;Acc:RF00906]	1B	288939628	288939733	NA	NA	NA	NA	0	0	0	0	0	0
EPlTAET00000000846	0	NA	NA	NA	NA	NA	EPlTAEG00000000846	MIR1122	microRNA MIR1122 [Source:RFAM;Acc:RF00906]	5B	215547797	215547889	NA	NA	NA	NA	0	0	0	0	0	0
EPlTAET00000000847	0	NA	NA	NA	NA	NA	EPlTAEG00000000847	MIR1122	microRNA MIR1122 [Source:RFAM;Acc:RF00906]	7D	129648699	129648813	NA	NA	NA	NA	0	0	0	0	0	0
EPlTAET00000000848	1.2818	6.2913	4.0258	1.56274	0.118114	NA	EPlTAEG00000000848	snoR60	Small nucleolar RNA snoR60 [Source:RFAM;Acc:RF00339]	7B	226102532	226102606	NA	NA	NA	NA	0	0	0	6.43008	1.26051	0
EPlTAET00000000849	0	NA	NA	NA	NA	NA	EPlTAEG00000000849	MIR444	microRNA MIR444 [Source:RFAM;Acc:RF00920]	IWGSC_CSS_6BS_scaff_3024431	1114	1242	NA	NA	NA	NA	0	0	0	0	0	0
EPlTAET00000000850	0	NA	NA	NA	NA	NA	EPlTAEG00000000850	MIR1122	microRNA MIR1122 [Source:RFAM;Acc:RF00906]	IWGSC_CSS_6AS_scaff_4358656	1035	1169	NA	NA	NA	NA	0	0	0	0	0	0
EPlTAET00000000851	0	NA	NA	NA	NA	NA	EPlTAEG00000000851	MIR807	microRNA MIR807 [Source:RFAM;Acc:RF00886]	5D	78927310	78927411	NA	NA	NA	NA	0	0	0	0	0	0
EPlTAET00000000852	0	NA	NA	NA	NA	NA	EPlTAEG00000000852	MIR1122	microRNA MIR1122 [Source:RFAM;Acc:RF00906]	4A	184462701	184462825	NA	NA	NA	NA	0	0	0	0	0	0
EPlTAET00000000853	0	NA	NA	NA	NA	NA	EPlTAEG00000000853	MIR1122	microRNA MIR1122 [Source:RFAM;Acc:RF00906]	6B	4467864	4467978	NA	NA	NA	NA	0	0	0	0	0	0
EPlTAET00000000854	0	NA	NA	NA	NA	NA	EPlTAEG00000000854	MIR1122	microRNA MIR1122 [Source:RFAM;Acc:RF00906]	IWGSC_CSS_2DL_scaff_9906029	3930	4044	NA	NA	NA	NA	0	0	0	0	0	0
EPlTAET00000000855	0	NA	NA	NA	NA	NA	EPlTAEG00000000855	MIR1122	microRNA MIR1122 [Source:RFAM;Acc:RF00906]	4B	10747788	10747902	NA	NA	NA	NA	0	0	0	0	0	0
EPlTAET00000000856	0	NA	NA	NA	NA	NA	EPlTAEG00000000856	MIR1122	microRNA MIR1122 [Source:RFAM;Acc:RF00906]	7D	99770473	99770607	NA	NA	NA	NA	0	0	0	0	0	0
EPlTAET00000000857	0	NA	NA	NA	NA	NA	EPlTAEG00000000857	MIR444	microRNA MIR444 [Source:RFAM;Acc:RF00920]	IWGSC_CSS_4DS_scaff_2325438	1943	2069	NA	NA	NA	NA	0	0	0	0	0	0
EPlTAET00000000859	0	NA	NA	NA	NA	NA	EPlTAEG00000000859	tRNA-Lys	tRNA-Lys for anticodon CUU [Source:TRNASCAN_SE;Acc:tRNA-Lys]	3A	11188950	11189018	NA	-	-	NA	0	0	0	0	0	0
EPlTAET00000000861	0	NA	NA	NA	NA	NA	EPlTAEG00000000861	MIR1122	microRNA MIR1122 [Source:RFAM;Acc:RF00906]	IWGSC_CSS_2BL_scaff_7978135	3326	3418	NA	NA	NA	NA	0	0	0	0	0	0
EPlTAET00000000862	0	NA	NA	NA	NA	NA	EPlTAEG00000000862	MIR1122	microRNA MIR1122 [Source:RFAM;Acc:RF00906]	1A	47866956	47867090	NA	NA	NA	NA	0	0	0	0	0	0
EPlTAET00000000863	0	NA	NA	NA	NA	NA	EPlTAEG00000000863	MIR1122	microRNA MIR1122 [Source:RFAM;Acc:RF00906]	1D	12457780	12457903	NA	NA	NA	NA	0	0	0	0	0	0
EPlTAET00000000864	0	NA	NA	NA	NA	NA	EPlTAEG00000000864	MIR1122	microRNA MIR1122 [Source:RFAM;Acc:RF00906]	1B	90393167	90393259	NA	NA	NA	NA	0	0	0	0	0	0
EPlTAET00000000865	0	NA	NA	NA	NA	NA	EPlTAEG00000000865	MIR1122	microRNA MIR1122 [Source:RFAM;Acc:RF00906]	3B	567240379	567240513	NA	NA	NA	NA	0	0	0	0	0	0
EPlTAET00000000866	0	NA	NA	NA	NA	NA	EPlTAEG00000000866	MIR1122	microRNA MIR1122 [Source:RFAM;Acc:RF00906]	IWGSC_CSS_4DS_scaff_2294318	64	188	NA	NA	NA	NA	0	0	0	0	0	0
EPlTAET00000000867	0	NA	NA	NA	NA	NA	EPlTAEG00000000867	tRNA-SeC	tRNA-SeC for anticodon UCA [Source:TRNASCAN_SE;Acc:tRNA-SeC]	6B	163454905	163454976	NA	-	-	NA	0	0	0	0	0	0
EPlTAET00000000868	0	NA	NA	NA	NA	NA	EPlTAEG00000000868	snoR71	Plant small nucleolar RNA R71 [Source:RFAM;Acc:RF00097]	1B	291872971	291873068	NA	NA	NA	NA	0	0	0	0	0	0
EPlTAET00000000869	51.9531	0.1745	0.7264	0.24024	0.810144	0.9353	EPlTAEG00000000869	MIR1122	microRNA MIR1122 [Source:RFAM;Acc:RF00906]	2A	131348727	131348831	NA	NA	NA	NA	85.3362	22.121	39.1963	47.3488	60.5046	57.2121
EPlTAET00000000870	0	NA	NA	NA	NA	NA	EPlTAEG00000000870	MIR444	microRNA MIR444 [Source:RFAM;Acc:RF00920]	5A	51345019	51345143	NA	NA	NA	NA	0	0	0	0	0	0
EPlTAET00000000871	0	NA	NA	NA	NA	NA	EPlTAEG00000000871	MIR444	microRNA MIR444 [Source:RFAM;Acc:RF00920]	5D	22202284	22202406	NA	NA	NA	NA	0	0	0	0	0	0
EPlTAET00000000872	0	NA	NA	NA	NA	NA	EPlTAEG00000000872	MIR1122	microRNA MIR1122 [Source:RFAM;Acc:RF00906]	2D	50343580	50343694	NA	NA	NA	NA	0	0	0	0	0	0
EPlTAET00000000873	0	NA	NA	NA	NA	NA	EPlTAEG00000000873	snoZ247	Small nucleolar RNA Z247 [Source:RFAM;Acc:RF00321]	IWGSC_CSS_1BL_scaff_3817684	5050	5188	NA	NA	NA	NA	0	0	0	0	0	0
EPlTAET00000000874	0	NA	NA	NA	NA	NA	EPlTAEG00000000874	MIR1122	microRNA MIR1122 [Source:RFAM;Acc:RF00906]	IWGSC_CSS_2DS_scaff_5311450	2713	2827	NA	NA	NA	NA	0	0	0	0	0	0
EPlTAET00000000875	0	NA	NA	NA	NA	NA	EPlTAEG00000000875	MIR444	microRNA MIR444 [Source:RFAM;Acc:RF00920]	IWGSC_CSS_5AS_scaff_1536869	1859	1985	NA	NA	NA	NA	0	0	0	0	0	0
EPlTAET00000000876	0	NA	NA	NA	NA	NA	EPlTAEG00000000876	MIR1122	microRNA MIR1122 [Source:RFAM;Acc:RF00906]	2B	278435976	278436090	NA	NA	NA	NA	0	0	0	0	0	0
EPlTAET00000000877	0	NA	NA	NA	NA	NA	EPlTAEG00000000877	MIR1122	microRNA MIR1122 [Source:RFAM;Acc:RF00906]	5A	135433696	135433830	NA	NA	NA	NA	0	0	0	0	0	0
EPlTAET00000000878	0	NA	NA	NA	NA	NA	EPlTAEG00000000878	MIR1122	microRNA MIR1122 [Source:RFAM;Acc:RF00906]	IWGSC_CSS_3DS_scaff_2580404	1392	1506	NA	NA	NA	NA	0	0	0	0	0	0
EPlTAET00000000879	0	NA	NA	NA	NA	NA	EPlTAEG00000000879	tRNA-His	tRNA-His for anticodon GUG [Source:TRNASCAN_SE;Acc:tRNA-His]	1D	121719805	121719876	NA	gi|357476265|ref|XP_003608418.1| hypothetical protein MTR_4g093880	-	NA	0	0	0	0	0	0
EPlTAET00000000881	0	NA	NA	NA	NA	NA	EPlTAEG00000000881	MIR1122	microRNA MIR1122 [Source:RFAM;Acc:RF00906]	1B	240819033	240819157	NA	NA	NA	NA	0	0	0	0	0	0
EPlTAET00000000882	0	NA	NA	NA	NA	NA	EPlTAEG00000000882	MIR444	microRNA MIR444 [Source:RFAM;Acc:RF00920]	IWGSC_CSS_2DL_scaff_9899861	944	1068	NA	NA	NA	NA	0	0	0	0	0	0
EPlTAET00000000883	0	NA	NA	NA	NA	NA	EPlTAEG00000000883	tRNA-Lys	tRNA-Lys for anticodon CUU [Source:TRNASCAN_SE;Acc:tRNA-Lys]	3B	403344308	403344376	NA	-	-	NA	0	0	0	0	0	0
EPlTAET00000000884	0	NA	NA	NA	NA	NA	EPlTAEG00000000884	MIR1122	microRNA MIR1122 [Source:RFAM;Acc:RF00906]	IWGSC_CSS_1DS_scaff_1879499	3376	3467	NA	NA	NA	NA	0	0	0	0	0	0
EPlTAET00000000885	0	NA	NA	NA	NA	NA	EPlTAEG00000000885	MIR1122	microRNA MIR1122 [Source:RFAM;Acc:RF00906]	IWGSC_CSS_2AS_scaff_5266601	5187	5311	NA	NA	NA	NA	0	0	0	0	0	0
EPlTAET00000000886	0	NA	NA	NA	NA	NA	EPlTAEG00000000886	MIR1122	microRNA MIR1122 [Source:RFAM;Acc:RF00906]	5B	119365786	119365900	NA	NA	NA	NA	0	0	0	0	0	0
EPlTAET00000000887	0	NA	NA	NA	NA	NA	EPlTAEG00000000887	snoZ247	Small nucleolar RNA Z247 [Source:RFAM;Acc:RF00321]	6B	178351362	178351499	NA	NA	NA	NA	0	0	0	0	0	0
EPlTAET00000000888	0	NA	NA	NA	NA	NA	EPlTAEG00000000888	MIR1122	microRNA MIR1122 [Source:RFAM;Acc:RF00906]	1A	178965106	178965229	NA	NA	NA	NA	0	0	0	0	0	0
EPlTAET00000000889	0	NA	NA	NA	NA	NA	EPlTAEG00000000889	MIR1122	microRNA MIR1122 [Source:RFAM;Acc:RF00906]	2B	332798880	332799004	NA	NA	NA	NA	0	0	0	0	0	0
EPlTAET00000000890	0	NA	NA	NA	NA	NA	EPlTAEG00000000890	MIR1122	microRNA MIR1122 [Source:RFAM;Acc:RF00906]	IWGSC_CSS_1BL_scaff_3903491	4227	4325	NA	NA	NA	NA	0	0	0	0	0	0
EPlTAET00000000891	0	NA	NA	NA	NA	NA	EPlTAEG00000000891	MIR1122	microRNA MIR1122 [Source:RFAM;Acc:RF00906]	6B	23240136	23240270	NA	NA	NA	NA	0	0	0	0	0	0
EPlTAET00000000892	0	NA	NA	NA	NA	NA	EPlTAEG00000000892	MIR1122	microRNA MIR1122 [Source:RFAM;Acc:RF00906]	6B	8385163	8385287	NA	NA	NA	NA	0	0	0	0	0	0
EPlTAET00000000893	0	NA	NA	NA	NA	NA	EPlTAEG00000000893	MIR444	microRNA MIR444 [Source:RFAM;Acc:RF00920]	1D	114873510	114873632	NA	NA	NA	NA	0	0	0	0	0	0
EPlTAET00000000894	0	NA	NA	NA	NA	NA	EPlTAEG00000000894	MIR1122	microRNA MIR1122 [Source:RFAM;Acc:RF00906]	4B	290817237	290817371	NA	NA	NA	NA	0	0	0	0	0	0
EPlTAET00000000895	0	NA	NA	NA	NA	NA	EPlTAEG00000000895	MIR1122	microRNA MIR1122 [Source:RFAM;Acc:RF00906]	4B	281006191	281006306	NA	NA	NA	NA	0	0	0	0	0	0
EPlTAET00000000896	0	NA	NA	NA	NA	NA	EPlTAEG00000000896	MIR1122	microRNA MIR1122 [Source:RFAM;Acc:RF00906]	IWGSC_CSS_4AL_scaff_7159085	1714	1848	NA	NA	NA	NA	0	0	0	0	0	0
EPlTAET00000000898	0	NA	NA	NA	NA	NA	EPlTAEG00000000898	MIR1122	microRNA MIR1122 [Source:RFAM;Acc:RF00906]	7A	16810074	16810188	NA	NA	NA	NA	0	0	0	0	0	0
EPlTAET00000000900	0	NA	NA	NA	NA	NA	EPlTAEG00000000900	MIR1122	microRNA MIR1122 [Source:RFAM;Acc:RF00906]	IWGSC_CSS_6AL_scaff_5832375	7475	7599	NA	NA	NA	NA	0	0	0	0	0	0
EPlTAET00000000901	0	NA	NA	NA	NA	NA	EPlTAEG00000000901	MIR1122	microRNA MIR1122 [Source:RFAM;Acc:RF00906]	3A	159104009	159104123	NA	NA	NA	NA	0	0	0	0	0	0
EPlTAET00000000902	0	NA	NA	NA	NA	NA	EPlTAEG00000000902	MIR1122	microRNA MIR1122 [Source:RFAM;Acc:RF00906]	1A	179600882	179601016	NA	NA	NA	NA	0	0	0	0	0	0
EPlTAET00000000903	0	NA	NA	NA	NA	NA	EPlTAEG00000000903	SNORD14	Small nucleolar RNA SNORD14 [Source:RFAM;Acc:RF00016]	4B	254938967	254939087	NA	NA	NA	NA	0	0	0	0	0	0
EPlTAET00000000904	0	NA	NA	NA	NA	NA	EPlTAEG00000000904	MIR1122	microRNA MIR1122 [Source:RFAM;Acc:RF00906]	5B	168986542	168986656	NA	NA	NA	NA	0	0	0	0	0	0
EPlTAET00000000906	0	NA	NA	NA	NA	NA	EPlTAEG00000000906	MIR807	microRNA MIR807 [Source:RFAM;Acc:RF00886]	IWGSC_CSS_4AL_scaff_7167968	130	225	NA	NA	NA	NA	0	0	0	0	0	0
EPlTAET00000000907	0	NA	NA	NA	NA	NA	EPlTAEG00000000907	snoZ199	Small nucleolar RNA Z199 [Source:RFAM;Acc:RF00200]	5B	193988422	193988506	NA	NA	NA	NA	0	0	0	0	0	0
EPlTAET00000000908	0	NA	NA	NA	NA	NA	EPlTAEG00000000908	MIR444	microRNA MIR444 [Source:RFAM;Acc:RF00920]	IWGSC_CSS_7BL_scaff_6703435	9751	9877	NA	NA	NA	NA	0	0	0	0	0	0
EPlTAET00000000909	0	NA	NA	NA	NA	NA	EPlTAEG00000000909	MIR1122	microRNA MIR1122 [Source:RFAM;Acc:RF00906]	2B	21255636	21255750	NA	NA	NA	NA	0	0	0	0	0	0
EPlTAET00000000910	0	NA	NA	NA	NA	NA	EPlTAEG00000000910	MIR1122	microRNA MIR1122 [Source:RFAM;Acc:RF00906]	IWGSC_CSS_2BL_scaff_8060890	100	214	NA	NA	NA	NA	0	0	0	0	0	0
EPlTAET00000000911	0	NA	NA	NA	NA	NA	EPlTAEG00000000911	MIR444	microRNA MIR444 [Source:RFAM;Acc:RF00920]	5B	98904956	98905082	NA	NA	NA	NA	0	0	0	0	0	0
EPlTAET00000000912	0	NA	NA	NA	NA	NA	EPlTAEG00000000912	MIR1122	microRNA MIR1122 [Source:RFAM;Acc:RF00906]	IWGSC_CSS_2AS_scaff_5284461	10481	10595	NA	NA	NA	NA	0	0	0	0	0	0
EPlTAET00000000913	0	NA	NA	NA	NA	NA	EPlTAEG00000000913	MIR444	microRNA MIR444 [Source:RFAM;Acc:RF00920]	3B	155436734	155436856	NA	NA	NA	NA	0	0	0	0	0	0
EPlTAET00000000914	0	NA	NA	NA	NA	NA	EPlTAEG00000000914	MIR444	microRNA MIR444 [Source:RFAM;Acc:RF00920]	2D	36987865	36987991	NA	NA	NA	NA	0	0	0	0	0	0
EPlTAET00000000915	0	NA	NA	NA	NA	NA	EPlTAEG00000000915	MIR1122	microRNA MIR1122 [Source:RFAM;Acc:RF00906]	IWGSC_CSS_2BS_scaff_5242775	14782	14896	NA	NA	NA	NA	0	0	0	0	0	0
EPlTAET00000000916	0	NA	NA	NA	NA	NA	EPlTAEG00000000916	MIR1122	microRNA MIR1122 [Source:RFAM;Acc:RF00906]	IWGSC_CSS_5DS_scaff_2749558	8585	8690	NA	NA	NA	NA	0	0	0	0	0	0
EPlTAET00000000917	6.5355	-5.0684	2.5926	-1.95491	0.0505939	0.184747	EPlTAEG00000000917	MIR1122	microRNA MIR1122 [Source:RFAM;Acc:RF00906]	IWGSC_CSS_6DS_scaff_681167	2101	2194	NA	NA	NA	NA	20.5239	17.4286	0	0	1.26051	0
EPlTAET00000000918	0	NA	NA	NA	NA	NA	EPlTAEG00000000918	tRNA-Arg	tRNA-Arg for anticodon ACG [Source:TRNASCAN_SE;Acc:tRNA-Arg]	5A	114298324	114298396	NA	gi|357492553|ref|XP_003616565.1| hypothetical protein MTR_5g081820	-	NA	0	0	0	0	0	0
EPlTAET00000000919	0	NA	NA	NA	NA	NA	EPlTAEG00000000919	MIR444	microRNA MIR444 [Source:RFAM;Acc:RF00920]	3B	142121293	142121417	NA	NA	NA	NA	0	0	0	0	0	0
EPlTAET00000000920	0	NA	NA	NA	NA	NA	EPlTAEG00000000920	snoR71	Plant small nucleolar RNA R71 [Source:RFAM;Acc:RF00097]	6D	171917542	171917645	NA	NA	NA	NA	0	0	0	0	0	0
EPlTAET00000000921	0	NA	NA	NA	NA	NA	EPlTAEG00000000921	MIR1122	microRNA MIR1122 [Source:RFAM;Acc:RF00906]	5B	22522999	22523124	NA	NA	NA	NA	0	0	0	0	0	0
EPlTAET00000000922	0	NA	NA	NA	NA	NA	EPlTAEG00000000922	MIR169_5	microRNA MIR169_5 [Source:RFAM;Acc:RF00865]	5D	107380642	107380789	NA	NA	NA	NA	0	0	0	0	0	0
EPlTAET00000000923	0	NA	NA	NA	NA	NA	EPlTAEG00000000923	tRNA-Lys	tRNA-Lys for anticodon CUU [Source:TRNASCAN_SE;Acc:tRNA-Lys]	IWGSC_CSS_2AS_scaff_5192253	3183	3251	NA	-	-	NA	0	0	0	0	0	0
EPlTAET00000000924	0	NA	NA	NA	NA	NA	EPlTAEG00000000924	snoR71	Plant small nucleolar RNA R71 [Source:RFAM;Acc:RF00097]	5B	91439510	91439607	NA	NA	NA	NA	0	0	0	0	0	0
EPlTAET00000000925	0	NA	NA	NA	NA	NA	EPlTAEG00000000925	MIR1122	microRNA MIR1122 [Source:RFAM;Acc:RF00906]	2B	323771521	323771613	NA	NA	NA	NA	0	0	0	0	0	0
EPlTAET00000000926	0	NA	NA	NA	NA	NA	EPlTAEG00000000926	MIR1122	microRNA MIR1122 [Source:RFAM;Acc:RF00906]	IWGSC_CSS_6BL_scaff_4276793	430	522	NA	NA	NA	NA	0	0	0	0	0	0
EPlTAET00000000927	0	NA	NA	NA	NA	NA	EPlTAEG00000000927	MIR1122	microRNA MIR1122 [Source:RFAM;Acc:RF00906]	5B	211861822	211861956	NA	NA	NA	NA	0	0	0	0	0	0
EPlTAET00000000928	0	NA	NA	NA	NA	NA	EPlTAEG00000000928	MIR1122	microRNA MIR1122 [Source:RFAM;Acc:RF00906]	4D	64099973	64100077	NA	NA	NA	NA	0	0	0	0	0	0
EPlTAET00000000929	0	NA	NA	NA	NA	NA	EPlTAEG00000000929	MIR1122	microRNA MIR1122 [Source:RFAM;Acc:RF00906]	IWGSC_CSS_5BL_scaff_10918673	5014	5148	NA	NA	NA	NA	0	0	0	0	0	0
EPlTAET00000000930	0	NA	NA	NA	NA	NA	EPlTAEG00000000930	MIR1122	microRNA MIR1122 [Source:RFAM;Acc:RF00906]	1D	127768896	127769009	NA	NA	NA	NA	0	0	0	0	0	0
EPlTAET00000000931	0	NA	NA	NA	NA	NA	EPlTAEG00000000931	tRNA-Met	tRNA-Met for anticodon CAU [Source:TRNASCAN_SE;Acc:tRNA-Met]	4B	188992507	188992580	NA	-	-	NA	0	0	0	0	0	0
EPlTAET00000000932	0	NA	NA	NA	NA	NA	EPlTAEG00000000932	MIR1122	microRNA MIR1122 [Source:RFAM;Acc:RF00906]	5B	187731510	187731624	NA	NA	NA	NA	0	0	0	0	0	0
EPlTAET00000000933	0	NA	NA	NA	NA	NA	EPlTAEG00000000933	MIR1122	microRNA MIR1122 [Source:RFAM;Acc:RF00906]	1B	4887268	4887360	NA	NA	NA	NA	0	0	0	0	0	0
EPlTAET00000000934	0	NA	NA	NA	NA	NA	EPlTAEG00000000934	MIR1122	microRNA MIR1122 [Source:RFAM;Acc:RF00906]	5B	157582428	157582520	NA	NA	NA	NA	0	0	0	0	0	0
EPlTAET00000000935	0	NA	NA	NA	NA	NA	EPlTAEG00000000935	MIR1122	microRNA MIR1122 [Source:RFAM;Acc:RF00906]	7B	107916847	107916961	NA	NA	NA	NA	0	0	0	0	0	0
EPlTAET00000000936	0	NA	NA	NA	NA	NA	EPlTAEG00000000936	MIR1122	microRNA MIR1122 [Source:RFAM;Acc:RF00906]	IWGSC_CSS_6AL_scaff_5788598	2367	2491	NA	NA	NA	NA	0	0	0	0	0	0
EPlTAET00000000937	0	NA	NA	NA	NA	NA	EPlTAEG00000000937	MIR1122	microRNA MIR1122 [Source:RFAM;Acc:RF00906]	7B	243183082	243183175	NA	NA	NA	NA	0	0	0	0	0	0
EPlTAET00000000938	0	NA	NA	NA	NA	NA	EPlTAEG00000000938	MIR444	microRNA MIR444 [Source:RFAM;Acc:RF00920]	6B	21320599	21320721	NA	NA	NA	NA	0	0	0	0	0	0
EPlTAET00000000939	0	NA	NA	NA	NA	NA	EPlTAEG00000000939	MIR444	microRNA MIR444 [Source:RFAM;Acc:RF00920]	2A	170095707	170095833	NA	NA	NA	NA	0	0	0	0	0	0
EPlTAET00000000940	0	NA	NA	NA	NA	NA	EPlTAEG00000000940	MIR1122	microRNA MIR1122 [Source:RFAM;Acc:RF00906]	1B	130127179	130127271	NA	NA	NA	NA	0	0	0	0	0	0
EPlTAET00000000941	0	NA	NA	NA	NA	NA	EPlTAEG00000000941	MIR807	microRNA MIR807 [Source:RFAM;Acc:RF00886]	1D	132467048	132467151	NA	NA	NA	NA	0	0	0	0	0	0
EPlTAET00000000942	0	NA	NA	NA	NA	NA	EPlTAEG00000000942	tRNA-Glu	tRNA-Glu for anticodon CUC [Source:TRNASCAN_SE;Acc:tRNA-Glu]	7D	194451593	194451665	NA	-	-	NA	0	0	0	0	0	0
EPlTAET00000000943	0	NA	NA	NA	NA	NA	EPlTAEG00000000943	snoR71	Plant small nucleolar RNA R71 [Source:RFAM;Acc:RF00097]	5B	270488631	270488736	NA	NA	NA	NA	0	0	0	0	0	0
EPlTAET00000000944	0	NA	NA	NA	NA	NA	EPlTAEG00000000944	MIR1122	microRNA MIR1122 [Source:RFAM;Acc:RF00906]	4A	191406168	191406302	NA	NA	NA	NA	0	0	0	0	0	0
EPlTAET00000000945	0	NA	NA	NA	NA	NA	EPlTAEG00000000945	MIR1122	microRNA MIR1122 [Source:RFAM;Acc:RF00906]	3B	527709984	527710076	NA	NA	NA	NA	0	0	0	0	0	0
EPlTAET00000000946	0	NA	NA	NA	NA	NA	EPlTAEG00000000946	MIR171_1	microRNA MIR171_1 [Source:RFAM;Acc:RF00643]	7D	145964373	145964472	NA	NA	NA	NA	0	0	0	0	0	0
EPlTAET00000000947	0	NA	NA	NA	NA	NA	EPlTAEG00000000947	MIR444	microRNA MIR444 [Source:RFAM;Acc:RF00920]	5A	63878363	63878505	NA	NA	NA	NA	0	0	0	0	0	0
EPlTAET00000000948	0	NA	NA	NA	NA	NA	EPlTAEG00000000948	MIR1122	microRNA MIR1122 [Source:RFAM;Acc:RF00906]	4B	112906148	112906263	NA	NA	NA	NA	0	0	0	0	0	0
EPlTAET00000000949	0	NA	NA	NA	NA	NA	EPlTAEG00000000949	MIR444	microRNA MIR444 [Source:RFAM;Acc:RF00920]	IWGSC_CSS_7BL_scaff_6714564	3210	3332	NA	NA	NA	NA	0	0	0	0	0	0
EPlTAET00000000951	0	NA	NA	NA	NA	NA	EPlTAEG00000000951	MIR1122	microRNA MIR1122 [Source:RFAM;Acc:RF00906]	IWGSC_CSS_2BL_scaff_7941437	3386	3500	NA	NA	NA	NA	0	0	0	0	0	0
EPlTAET00000000952	0	NA	NA	NA	NA	NA	EPlTAEG00000000952	MIR2118	microRNA MIR2118 [Source:RFAM;Acc:RF01911]	1A	221639908	221640078	NA	NA	NA	NA	0	0	0	0	0	0
EPlTAET00000000953	0	NA	NA	NA	NA	NA	EPlTAEG00000000953	tRNA-Leu	tRNA-Leu for anticodon CAA [Source:TRNASCAN_SE;Acc:tRNA-Leu]	IWGSC_CSS_3DL_scaff_6894255	3691	3774	NA	-	-	NA	0	0	0	0	0	0
EPlTAET00000000954	0	NA	NA	NA	NA	NA	EPlTAEG00000000954	MIR1122	microRNA MIR1122 [Source:RFAM;Acc:RF00906]	IWGSC_CSS_2DS_scaff_5385828	7414	7528	NA	NA	NA	NA	0	0	0	0	0	0
EPlTAET00000000955	0	NA	NA	NA	NA	NA	EPlTAEG00000000955	MIR1122	microRNA MIR1122 [Source:RFAM;Acc:RF00906]	IWGSC_CSS_6AS_scaff_4393272	240	374	NA	NA	NA	NA	0	0	0	0	0	0
EPlTAET00000000956	0	NA	NA	NA	NA	NA	EPlTAEG00000000956	MIR1122	microRNA MIR1122 [Source:RFAM;Acc:RF00906]	IWGSC_CSS_5BL_scaff_10859278	2762	2876	NA	NA	NA	NA	0	0	0	0	0	0
EPlTAET00000000957	0	NA	NA	NA	NA	NA	EPlTAEG00000000957	MIR444	microRNA MIR444 [Source:RFAM;Acc:RF00920]	5D	37384434	37384623	NA	NA	NA	NA	0	0	0	0	0	0
EPlTAET00000000958	0	NA	NA	NA	NA	NA	EPlTAEG00000000958	MIR1122	microRNA MIR1122 [Source:RFAM;Acc:RF00906]	7D	1668935	1669049	NA	NA	NA	NA	0	0	0	0	0	0
EPlTAET00000000959	0	NA	NA	NA	NA	NA	EPlTAEG00000000959	MIR1122	microRNA MIR1122 [Source:RFAM;Acc:RF00906]	2A	226138502	226138616	NA	NA	NA	NA	0	0	0	0	0	0
EPlTAET00000000960	0	NA	NA	NA	NA	NA	EPlTAEG00000000960	snoR71	Plant small nucleolar RNA R71 [Source:RFAM;Acc:RF00097]	IWGSC_CSS_5AS_scaff_1517727	855	957	NA	NA	NA	NA	0	0	0	0	0	0
EPlTAET00000000961	0	NA	NA	NA	NA	NA	EPlTAEG00000000961	tRNA-Met	tRNA-Met for anticodon CAU [Source:TRNASCAN_SE;Acc:tRNA-Met]	3B	741769129	741769202	NA	-	-	NA	0	0	0	0	0	0
EPlTAET00000000962	0	NA	NA	NA	NA	NA	EPlTAEG00000000962	MIR1122	microRNA MIR1122 [Source:RFAM;Acc:RF00906]	5B	213928361	213928495	NA	NA	NA	NA	0	0	0	0	0	0
EPlTAET00000000963	0	NA	NA	NA	NA	NA	EPlTAEG00000000963	snoR30	Small nucleolar RNA R30/Z108 [Source:RFAM;Acc:RF00046]	IWGSC_CSS_6BL_scaff_4354372	2907	3002	NA	NA	NA	NA	0	0	0	0	0	0
EPlTAET00000000964	0	NA	NA	NA	NA	NA	EPlTAEG00000000964	MIR1122	microRNA MIR1122 [Source:RFAM;Acc:RF00906]	1B	173705208	173705342	NA	NA	NA	NA	0	0	0	0	0	0
EPlTAET00000000965	0	NA	NA	NA	NA	NA	EPlTAEG00000000965	MIR1122	microRNA MIR1122 [Source:RFAM;Acc:RF00906]	4D	4800599	4800724	NA	NA	NA	NA	0	0	0	0	0	0
EPlTAET00000000966	0	NA	NA	NA	NA	NA	EPlTAEG00000000966	MIR1122	microRNA MIR1122 [Source:RFAM;Acc:RF00906]	6B	149367507	149367631	NA	NA	NA	NA	0	0	0	0	0	0
EPlTAET00000000967	0	NA	NA	NA	NA	NA	EPlTAEG00000000967	MIR444	microRNA MIR444 [Source:RFAM;Acc:RF00920]	1A	154334628	154334756	NA	NA	NA	NA	0	0	0	0	0	0
EPlTAET00000000968	0	NA	NA	NA	NA	NA	EPlTAEG00000000968	tRNA-Phe	tRNA-Phe for anticodon GAA [Source:TRNASCAN_SE;Acc:tRNA-Phe]	IWGSC_CSS_6BS_scaff_3045641	3127	3199	NA	gi|29565662|ref|NP_817244.1| ORF45d	-	NA	0	0	0	0	0	0
EPlTAET00000000969	0	NA	NA	NA	NA	NA	EPlTAEG00000000969	MIR1122	microRNA MIR1122 [Source:RFAM;Acc:RF00906]	IWGSC_CSS_3DL_scaff_6920256	3163	3286	NA	NA	NA	NA	0	0	0	0	0	0
EPlTAET00000000970	0	NA	NA	NA	NA	NA	EPlTAEG00000000970	MIR444	microRNA MIR444 [Source:RFAM;Acc:RF00920]	4A	27809624	27809746	NA	NA	NA	NA	0	0	0	0	0	0
EPlTAET00000000971	0	NA	NA	NA	NA	NA	EPlTAEG00000000971	MIR1122	microRNA MIR1122 [Source:RFAM;Acc:RF00906]	5B	5945373	5945465	NA	NA	NA	NA	0	0	0	0	0	0
EPlTAET00000000973	0	NA	NA	NA	NA	NA	EPlTAEG00000000973	MIR1122	microRNA MIR1122 [Source:RFAM;Acc:RF00906]	2B	281140572	281140706	NA	NA	NA	NA	0	0	0	0	0	0
EPlTAET00000000975	0	NA	NA	NA	NA	NA	EPlTAEG00000000975	tRNA-Met	tRNA-Met for anticodon CAU [Source:TRNASCAN_SE;Acc:tRNA-Met]	3B	9217381	9217449	NA	-	-	NA	0	0	0	0	0	0
EPlTAET00000000976	0	NA	NA	NA	NA	NA	EPlTAEG00000000976	MIR1122	microRNA MIR1122 [Source:RFAM;Acc:RF00906]	6A	129695706	129695820	NA	NA	NA	NA	0	0	0	0	0	0
EPlTAET00000000977	0	NA	NA	NA	NA	NA	EPlTAEG00000000977	MIR1122	microRNA MIR1122 [Source:RFAM;Acc:RF00906]	5B	6268556	6268670	NA	NA	NA	NA	0	0	0	0	0	0
EPlTAET00000000978	0	NA	NA	NA	NA	NA	EPlTAEG00000000978	MIR1122	microRNA MIR1122 [Source:RFAM;Acc:RF00906]	5B	266716721	266716844	NA	NA	NA	NA	0	0	0	0	0	0
EPlTAET00000000979	0	NA	NA	NA	NA	NA	EPlTAEG00000000979	MIR1122	microRNA MIR1122 [Source:RFAM;Acc:RF00906]	IWGSC_CSS_1BS_scaff_3426988	1573	1697	NA	NA	NA	NA	0	0	0	0	0	0
EPlTAET00000000980	1.0504	5.9588	4.3511	1.3695	0.170843	NA	EPlTAEG00000000980	MIR1122	microRNA MIR1122 [Source:RFAM;Acc:RF00906]	IWGSC_CSS_2DS_scaff_5368817	3070	3162	NA	NA	NA	NA	0	0	0	0	6.30256	0
EPlTAET00000000981	0	NA	NA	NA	NA	NA	EPlTAEG00000000981	MIR1122	microRNA MIR1122 [Source:RFAM;Acc:RF00906]	IWGSC_CSS_3DL_scaff_6953117	9162	9265	NA	NA	NA	NA	0	0	0	0	0	0
EPlTAET00000000982	0.4202	4.6098	4.304	1.07106	0.284144	NA	EPlTAEG00000000982	MIR1122	microRNA MIR1122 [Source:RFAM;Acc:RF00906]	1D	7115851	7115944	NA	NA	NA	NA	0	0	0	0	2.52102	0
EPlTAET00000000983	0	NA	NA	NA	NA	NA	EPlTAEG00000000983	MIR1122	microRNA MIR1122 [Source:RFAM;Acc:RF00906]	7D	15193571	15193695	NA	NA	NA	NA	0	0	0	0	0	0
EPlTAET00000000984	0	NA	NA	NA	NA	NA	EPlTAEG00000000984	MIR1122	microRNA MIR1122 [Source:RFAM;Acc:RF00906]	7B	13989377	13989469	NA	NA	NA	NA	0	0	0	0	0	0
EPlTAET00000000985	0	NA	NA	NA	NA	NA	EPlTAEG00000000985	MIR444	microRNA MIR444 [Source:RFAM;Acc:RF00920]	2B	266411451	266411575	NA	NA	NA	NA	0	0	0	0	0	0
EPlTAET00000000986	0	NA	NA	NA	NA	NA	EPlTAEG00000000986	MIR1122	microRNA MIR1122 [Source:RFAM;Acc:RF00906]	IWGSC_CSS_5BL_scaff_10890836	7399	7533	NA	NA	NA	NA	0	0	0	0	0	0
EPlTAET00000000989	0	NA	NA	NA	NA	NA	EPlTAEG00000000989	MIR1122	microRNA MIR1122 [Source:RFAM;Acc:RF00906]	6B	117470287	117470411	NA	NA	NA	NA	0	0	0	0	0	0
EPlTAET00000000990	0	NA	NA	NA	NA	NA	EPlTAEG00000000990	snoR8a	Small nucleolar RNA snoR8a [Source:RFAM;Acc:RF01284]	6A	142106247	142106354	NA	NA	NA	NA	0	0	0	0	0	0
EPlTAET00000000991	0	NA	NA	NA	NA	NA	EPlTAEG00000000991	snoR97	Small nucleolar RNA snoR97 [Source:RFAM;Acc:RF01215]	7D	212761412	212761517	NA	NA	NA	NA	0	0	0	0	0	0
EPlTAET00000000992	0	NA	NA	NA	NA	NA	EPlTAEG00000000992	MIR1122	microRNA MIR1122 [Source:RFAM;Acc:RF00906]	4D	73857904	73858038	NA	NA	NA	NA	0	0	0	0	0	0
EPlTAET00000000993	0	NA	NA	NA	NA	NA	EPlTAEG00000000993	MIR1122	microRNA MIR1122 [Source:RFAM;Acc:RF00906]	IWGSC_CSS_1AL_scaff_3941891	6448	6576	NA	NA	NA	NA	0	0	0	0	0	0
EPlTAET00000000994	0	NA	NA	NA	NA	NA	EPlTAEG00000000994	MIR444	microRNA MIR444 [Source:RFAM;Acc:RF00920]	5D	22007901	22008027	NA	NA	NA	NA	0	0	0	0	0	0
EPlTAET00000000995	0	NA	NA	NA	NA	NA	EPlTAEG00000000995	MIR1122	microRNA MIR1122 [Source:RFAM;Acc:RF00906]	IWGSC_CSS_6BS_scaff_2977747	2461	2575	NA	NA	NA	NA	0	0	0	0	0	0
EPlTAET00000000996	0	NA	NA	NA	NA	NA	EPlTAEG00000000996	MIR1122	microRNA MIR1122 [Source:RFAM;Acc:RF00906]	IWGSC_CSS_7DL_scaff_3376882	1019	1143	NA	NA	NA	NA	0	0	0	0	0	0
EPlTAET00000000997	0	NA	NA	NA	NA	NA	EPlTAEG00000000997	MIR1122	microRNA MIR1122 [Source:RFAM;Acc:RF00906]	1A	9489081	9489214	NA	NA	NA	NA	0	0	0	0	0	0
EPlTAET00000000999	0	NA	NA	NA	NA	NA	EPlTAEG00000000999	MIR1122	microRNA MIR1122 [Source:RFAM;Acc:RF00906]	6B	79217650	79217773	NA	NA	NA	NA	0	0	0	0	0	0
EPlTAET00000001000	0	NA	NA	NA	NA	NA	EPlTAEG00000001000	MIR444	microRNA MIR444 [Source:RFAM;Acc:RF00920]	3B	345909666	345909806	NA	NA	NA	NA	0	0	0	0	0	0
EPlTAET00000001001	0	NA	NA	NA	NA	NA	EPlTAEG00000001001	MIR1122	microRNA MIR1122 [Source:RFAM;Acc:RF00906]	IWGSC_CSS_7DL_scaff_3383301	3651	3764	NA	NA	NA	NA	0	0	0	0	0	0
EPlTAET00000001003	0	NA	NA	NA	NA	NA	EPlTAEG00000001003	tRNA-Lys	tRNA-Lys for anticodon CUU [Source:TRNASCAN_SE;Acc:tRNA-Lys]	5A	147372081	147372153	NA	-	-	NA	0	0	0	0	0	0
EPlTAET00000001004	0	NA	NA	NA	NA	NA	EPlTAEG00000001004	MIR1122	microRNA MIR1122 [Source:RFAM;Acc:RF00906]	3B	213413506	213413620	NA	NA	NA	NA	0	0	0	0	0	0
EPlTAET00000001005	0	NA	NA	NA	NA	NA	EPlTAEG00000001005	tRNA-Val	tRNA-Val for anticodon GAC [Source:TRNASCAN_SE;Acc:tRNA-Val]	3B	770138076	770138149	NA	gi|357516737|ref|XP_003628657.1| hypothetical protein MTR_8g063140	-	NA	0	0	0	0	0	0
EPlTAET00000001006	0	NA	NA	NA	NA	NA	EPlTAEG00000001006	MIR1122	microRNA MIR1122 [Source:RFAM;Acc:RF00906]	4B	251068355	251068448	NA	NA	NA	NA	0	0	0	0	0	0
EPlTAET00000001007	0	NA	NA	NA	NA	NA	EPlTAEG00000001007	snoZ105	Small nucleolar RNA Z105 [Source:RFAM;Acc:RF00145]	5B	231953818	231953884	NA	NA	NA	NA	0	0	0	0	0	0
EPlTAET00000001009	0	NA	NA	NA	NA	NA	EPlTAEG00000001009	MIR1122	microRNA MIR1122 [Source:RFAM;Acc:RF00906]	1A	5216448	5216582	NA	NA	NA	NA	0	0	0	0	0	0
EPlTAET00000001010	0	NA	NA	NA	NA	NA	EPlTAEG00000001010	MIR1122	microRNA MIR1122 [Source:RFAM;Acc:RF00906]	2B	5654904	5654997	NA	NA	NA	NA	0	0	0	0	0	0
EPlTAET00000001012	0	NA	NA	NA	NA	NA	EPlTAEG00000001012	MIR1122	microRNA MIR1122 [Source:RFAM;Acc:RF00906]	5A	133213833	133213966	NA	NA	NA	NA	0	0	0	0	0	0
EPlTAET00000001013	0	NA	NA	NA	NA	NA	EPlTAEG00000001013	MIR1122	microRNA MIR1122 [Source:RFAM;Acc:RF00906]	2D	75421303	75421437	NA	NA	NA	NA	0	0	0	0	0	0
EPlTAET00000001015	0	NA	NA	NA	NA	NA	EPlTAEG00000001015	tRNA-Gly	tRNA-Gly for anticodon GCC [Source:TRNASCAN_SE;Acc:tRNA-Gly]	2A	122663106	122663176	NA	gi|357511551|ref|XP_003626064.1| hypothetical protein MTR_7g110630	-	NA	0	0	0	0	0	0
EPlTAET00000001016	1.8592	-1.0135	3.3447	-0.303009	0.761883	NA	EPlTAEG00000001016	snoR12	Small nucleolar RNA R12 [Source:RFAM;Acc:RF00204]	5A	113581312	113581387	NA	NA	NA	NA	0	7.37365	0	0	3.78154	0
EPlTAET00000001017	0	NA	NA	NA	NA	NA	EPlTAEG00000001017	MIR169_2	microRNA MIR169_2 [Source:RFAM;Acc:RF00645]	5B	190176938	190177072	NA	NA	NA	NA	0	0	0	0	0	0
EPlTAET00000001018	0	NA	NA	NA	NA	NA	EPlTAEG00000001018	MIR1122	microRNA MIR1122 [Source:RFAM;Acc:RF00906]	7A	5850626	5850740	NA	NA	NA	NA	0	0	0	0	0	0
EPlTAET00000001019	0	NA	NA	NA	NA	NA	EPlTAEG00000001019	MIR1122	microRNA MIR1122 [Source:RFAM;Acc:RF00906]	5B	125134940	125135034	NA	NA	NA	NA	0	0	0	0	0	0
EPlTAET00000001020	0	NA	NA	NA	NA	NA	EPlTAEG00000001020	tRNA-Arg	tRNA-Arg for anticodon ACG [Source:TRNASCAN_SE;Acc:tRNA-Arg]	3B	619653883	619653956	NA	gi|168037787|ref|XP_001771384.1| predicted protein	-	NA	0	0	0	0	0	0
EPlTAET00000001021	0	NA	NA	NA	NA	NA	EPlTAEG00000001021	MIR1122	microRNA MIR1122 [Source:RFAM;Acc:RF00906]	1D	56696045	56696137	NA	NA	NA	NA	0	0	0	0	0	0
EPlTAET00000001022	0	NA	NA	NA	NA	NA	EPlTAEG00000001022	MIR1122	microRNA MIR1122 [Source:RFAM;Acc:RF00906]	5D	81058524	81058637	NA	NA	NA	NA	0	0	0	0	0	0
EPlTAET00000001023	0	NA	NA	NA	NA	NA	EPlTAEG00000001023	MIR1122	microRNA MIR1122 [Source:RFAM;Acc:RF00906]	2A	154029124	154029238	NA	NA	NA	NA	0	0	0	0	0	0
EPlTAET00000001024	0	NA	NA	NA	NA	NA	EPlTAEG00000001024	MIR1122	microRNA MIR1122 [Source:RFAM;Acc:RF00906]	5B	14089579	14089713	NA	NA	NA	NA	0	0	0	0	0	0
EPlTAET00000001025	0	NA	NA	NA	NA	NA	EPlTAEG00000001025	MIR444	microRNA MIR444 [Source:RFAM;Acc:RF00920]	5B	118844013	118844139	NA	NA	NA	NA	0	0	0	0	0	0
EPlTAET00000001026	0	NA	NA	NA	NA	NA	EPlTAEG00000001026	MIR1122	microRNA MIR1122 [Source:RFAM;Acc:RF00906]	1A	240480042	240480165	NA	NA	NA	NA	0	0	0	0	0	0
EPlTAET00000001027	0	NA	NA	NA	NA	NA	EPlTAEG00000001027	5.8S_rRNA	5.8S ribosomal RNA [Source:RFAM;Acc:RF00002]	IWGSC_CSS_5AS_scaff_1531087	4021	4135	NA	NA	NA	NA	0	0	0	0	0	0
EPlTAET00000001029	0	NA	NA	NA	NA	NA	EPlTAEG00000001029	MIR1122	microRNA MIR1122 [Source:RFAM;Acc:RF00906]	2D	129695043	129695157	NA	NA	NA	NA	0	0	0	0	0	0
EPlTAET00000001030	0	NA	NA	NA	NA	NA	EPlTAEG00000001030	MIR1122	microRNA MIR1122 [Source:RFAM;Acc:RF00906]	1D	125168244	125168367	NA	NA	NA	NA	0	0	0	0	0	0
EPlTAET00000001031	0	NA	NA	NA	NA	NA	EPlTAEG00000001031	MIR1122	microRNA MIR1122 [Source:RFAM;Acc:RF00906]	IWGSC_CSS_2BS_scaff_5244941	1895	1987	NA	NA	NA	NA	0	0	0	0	0	0
EPlTAET00000001032	0	NA	NA	NA	NA	NA	EPlTAEG00000001032	MIR1122	microRNA MIR1122 [Source:RFAM;Acc:RF00906]	2B	218790150	218790264	NA	NA	NA	NA	0	0	0	0	0	0
EPlTAET00000001033	0	NA	NA	NA	NA	NA	EPlTAEG00000001033	MIR807	microRNA MIR807 [Source:RFAM;Acc:RF00886]	IWGSC_CSS_4DL_scaff_14391947	12179	12275	NA	NA	NA	NA	0	0	0	0	0	0
EPlTAET00000001034	0	NA	NA	NA	NA	NA	EPlTAEG00000001034	MIR1122	microRNA MIR1122 [Source:RFAM;Acc:RF00906]	5D	135862642	135862757	NA	NA	NA	NA	0	0	0	0	0	0
EPlTAET00000001035	0	NA	NA	NA	NA	NA	EPlTAEG00000001035	MIR1122	microRNA MIR1122 [Source:RFAM;Acc:RF00906]	7A	27281288	27281402	NA	NA	NA	NA	0	0	0	0	0	0
EPlTAET00000001036	0	NA	NA	NA	NA	NA	EPlTAEG00000001036	MIR1122	microRNA MIR1122 [Source:RFAM;Acc:RF00906]	2A	12701403	12701517	NA	NA	NA	NA	0	0	0	0	0	0
EPlTAET00000001038	0	NA	NA	NA	NA	NA	EPlTAEG00000001038	tRNA-Gly	tRNA-Gly for anticodon GCC [Source:TRNASCAN_SE;Acc:tRNA-Gly]	IWGSC_CSS_1AS_scaff_3302382	1896	1966	NA	-	-	NA	0	0	0	0	0	0
EPlTAET00000001039	0	NA	NA	NA	NA	NA	EPlTAEG00000001039	tRNA-Leu	tRNA-Leu for anticodon CAA [Source:TRNASCAN_SE;Acc:tRNA-Leu]	IWGSC_CSS_6AL_scaff_5770527	4262	4342	NA	gi|297841019|ref|XP_002888391.1| hypothetical protein ARALYDRAFT_894061	-	NA	0	0	0	0	0	0
EPlTAET00000001040	0	NA	NA	NA	NA	NA	EPlTAEG00000001040	MIR444	microRNA MIR444 [Source:RFAM;Acc:RF00920]	7A	10086761	10086883	NA	NA	NA	NA	0	0	0	0	0	0
EPlTAET00000001041	0	NA	NA	NA	NA	NA	EPlTAEG00000001041	MIR169_2	microRNA MIR169_2 [Source:RFAM;Acc:RF00645]	2A	227063566	227063676	NA	NA	NA	NA	0	0	0	0	0	0
EPlTAET00000001042	0	NA	NA	NA	NA	NA	EPlTAEG00000001042	tRNA-Lys	tRNA-Lys for anticodon CUU [Source:TRNASCAN_SE;Acc:tRNA-Lys]	1A	52476024	52476092	NA	-	-	NA	0	0	0	0	0	0
EPlTAET00000001043	0	NA	NA	NA	NA	NA	EPlTAEG00000001043	MIR1122	microRNA MIR1122 [Source:RFAM;Acc:RF00906]	IWGSC_CSS_3AL_scaff_4352550	1496	1610	NA	NA	NA	NA	0	0	0	0	0	0
EPlTAET00000001045	0	NA	NA	NA	NA	NA	EPlTAEG00000001045	MIR444	microRNA MIR444 [Source:RFAM;Acc:RF00920]	IWGSC_CSS_5BL_scaff_10840505	1116	1238	NA	NA	NA	NA	0	0	0	0	0	0
EPlTAET00000001046	0	NA	NA	NA	NA	NA	EPlTAEG00000001046	MIR444	microRNA MIR444 [Source:RFAM;Acc:RF00920]	IWGSC_CSS_5AS_scaff_70987	1116	1240	NA	NA	NA	NA	0	0	0	0	0	0
EPlTAET00000001047	0	NA	NA	NA	NA	NA	EPlTAEG00000001047	MIR1122	microRNA MIR1122 [Source:RFAM;Acc:RF00906]	6A	177567150	177567284	NA	NA	NA	NA	0	0	0	0	0	0
EPlTAET00000001048	0	NA	NA	NA	NA	NA	EPlTAEG00000001048	MIR1122	microRNA MIR1122 [Source:RFAM;Acc:RF00906]	5D	91211673	91211797	NA	NA	NA	NA	0	0	0	0	0	0
EPlTAET00000001050	0	NA	NA	NA	NA	NA	EPlTAEG00000001050	MIR1122	microRNA MIR1122 [Source:RFAM;Acc:RF00906]	5D	85145000	85145104	NA	NA	NA	NA	0	0	0	0	0	0
EPlTAET00000001051	0	NA	NA	NA	NA	NA	EPlTAEG00000001051	MIR1122	microRNA MIR1122 [Source:RFAM;Acc:RF00906]	3B	390417328	390417442	NA	NA	NA	NA	0	0	0	0	0	0
EPlTAET00000001052	0	NA	NA	NA	NA	NA	EPlTAEG00000001052	snoR71	Plant small nucleolar RNA R71 [Source:RFAM;Acc:RF00097]	7B	130666045	130666151	NA	NA	NA	NA	0	0	0	0	0	0
EPlTAET00000001053	0	NA	NA	NA	NA	NA	EPlTAEG00000001053	MIR1122	microRNA MIR1122 [Source:RFAM;Acc:RF00906]	3B	487682136	487682260	NA	NA	NA	NA	0	0	0	0	0	0
EPlTAET00000001054	0	NA	NA	NA	NA	NA	EPlTAEG00000001054	MIR1122	microRNA MIR1122 [Source:RFAM;Acc:RF00906]	2B	140621725	140621859	NA	NA	NA	NA	0	0	0	0	0	0
EPlTAET00000001055	0	NA	NA	NA	NA	NA	EPlTAEG00000001055	snoR71	Plant small nucleolar RNA R71 [Source:RFAM;Acc:RF00097]	2A	141607508	141607610	NA	NA	NA	NA	0	0	0	0	0	0
EPlTAET00000001057	0	NA	NA	NA	NA	NA	EPlTAEG00000001057	MIR1122	microRNA MIR1122 [Source:RFAM;Acc:RF00906]	2A	57439391	57439483	NA	NA	NA	NA	0	0	0	0	0	0
EPlTAET00000001058	0	NA	NA	NA	NA	NA	EPlTAEG00000001058	MIR1122	microRNA MIR1122 [Source:RFAM;Acc:RF00906]	IWGSC_CSS_4AL_scaff_7091728	3213	3327	NA	NA	NA	NA	0	0	0	0	0	0
EPlTAET00000001059	0	NA	NA	NA	NA	NA	EPlTAEG00000001059	MIR807	microRNA MIR807 [Source:RFAM;Acc:RF00886]	2B	58501625	58501722	NA	NA	NA	NA	0	0	0	0	0	0
EPlTAET00000001060	0	NA	NA	NA	NA	NA	EPlTAEG00000001060	MIR1122	microRNA MIR1122 [Source:RFAM;Acc:RF00906]	IWGSC_CSS_1DS_scaff_1890282	9214	9328	NA	NA	NA	NA	0	0	0	0	0	0
EPlTAET00000001061	0	NA	NA	NA	NA	NA	EPlTAEG00000001061	tRNA-His	tRNA-His for anticodon GUG [Source:TRNASCAN_SE;Acc:tRNA-His]	2B	316307807	316307878	NA	gi|357476265|ref|XP_003608418.1| hypothetical protein MTR_4g093880	-	NA	0	0	0	0	0	0
EPlTAET00000001063	0	NA	NA	NA	NA	NA	EPlTAEG00000001063	MIR1122	microRNA MIR1122 [Source:RFAM;Acc:RF00906]	5A	116817285	116817399	NA	NA	NA	NA	0	0	0	0	0	0
EPlTAET00000001064	0	NA	NA	NA	NA	NA	EPlTAEG00000001064	MIR1122	microRNA MIR1122 [Source:RFAM;Acc:RF00906]	6D	148214605	148214709	NA	NA	NA	NA	0	0	0	0	0	0
EPlTAET00000001066	0	NA	NA	NA	NA	NA	EPlTAEG00000001066	MIR444	microRNA MIR444 [Source:RFAM;Acc:RF00920]	3B	175614869	175615020	NA	NA	NA	NA	0	0	0	0	0	0
EPlTAET00000001067	0	NA	NA	NA	NA	NA	EPlTAEG00000001067	MIR1122	microRNA MIR1122 [Source:RFAM;Acc:RF00906]	IWGSC_CSS_7DS_scaff_3968608	4001	4115	NA	NA	NA	NA	0	0	0	0	0	0
EPlTAET00000001068	0	NA	NA	NA	NA	NA	EPlTAEG00000001068	tRNA-Asp	tRNA-Asp for anticodon GUC [Source:TRNASCAN_SE;Acc:tRNA-Asp]	IWGSC_CSS_2BL_scaff_8058292	4624	4697	NA	gi|13449378|ref|NP_085560.1| hypothetical protein ArthMp093	-	NA	0	0	0	0	0	0
EPlTAET00000001069	0	NA	NA	NA	NA	NA	EPlTAEG00000001069	SNORD24	Small nucleolar RNA SNORD24 [Source:RFAM;Acc:RF00069]	7B	232258420	232258502	NA	NA	NA	NA	0	0	0	0	0	0
EPlTAET00000001070	0	NA	NA	NA	NA	NA	EPlTAEG00000001070	tRNA-Pro	tRNA-Pro for anticodon UGG [Source:TRNASCAN_SE;Acc:tRNA-Pro]	7D	231825040	231825111	NA	gi|508703024|gb|EOX94920.1| Uncharacterized protein TCM_004519	-	NA	0	0	0	0	0	0
EPlTAET00000001071	1.0504	5.9588	4.3511	1.3695	0.170843	NA	EPlTAEG00000001071	snoZ267	Small nucleolar RNA Z267 [Source:RFAM;Acc:RF00344]	5A	55802909	55802981	NA	NA	NA	NA	0	0	0	0	6.30256	0
EPlTAET00000001072	0	NA	NA	NA	NA	NA	EPlTAEG00000001072	MIR444	microRNA MIR444 [Source:RFAM;Acc:RF00920]	2A	71334360	71334482	NA	NA	NA	NA	0	0	0	0	0	0
EPlTAET00000001073	0	NA	NA	NA	NA	NA	EPlTAEG00000001073	MIR444	microRNA MIR444 [Source:RFAM;Acc:RF00920]	7A	158359934	158360060	NA	NA	NA	NA	0	0	0	0	0	0
EPlTAET00000001074	0	NA	NA	NA	NA	NA	EPlTAEG00000001074	MIR807	microRNA MIR807 [Source:RFAM;Acc:RF00886]	IWGSC_CSS_4AS_scaff_6010409	502	603	NA	NA	NA	NA	0	0	0	0	0	0
EPlTAET00000001075	0	NA	NA	NA	NA	NA	EPlTAEG00000001075	MIR1122	microRNA MIR1122 [Source:RFAM;Acc:RF00906]	3B	737050403	737050517	NA	NA	NA	NA	0	0	0	0	0	0
EPlTAET00000001076	0	NA	NA	NA	NA	NA	EPlTAEG00000001076	MIR1122	microRNA MIR1122 [Source:RFAM;Acc:RF00906]	3B	364754186	364754320	NA	NA	NA	NA	0	0	0	0	0	0
EPlTAET00000001077	0	NA	NA	NA	NA	NA	EPlTAEG00000001077	MIR1122	microRNA MIR1122 [Source:RFAM;Acc:RF00906]	IWGSC_CSS_1BS_scaff_3469533	1109	1233	NA	NA	NA	NA	0	0	0	0	0	0
EPlTAET00000001078	0	NA	NA	NA	NA	NA	EPlTAEG00000001078	tRNA-Lys	tRNA-Lys for anticodon CUU [Source:TRNASCAN_SE;Acc:tRNA-Lys]	IWGSC_CSS_6BS_scaff_2949856	915	983	NA	-	-	NA	0	0	0	0	0	0
EPlTAET00000001079	0	NA	NA	NA	NA	NA	EPlTAEG00000001079	MIR1122	microRNA MIR1122 [Source:RFAM;Acc:RF00906]	5A	143042603	143042715	NA	NA	NA	NA	0	0	0	0	0	0
EPlTAET00000001080	0	NA	NA	NA	NA	NA	EPlTAEG00000001080	MIR1122	microRNA MIR1122 [Source:RFAM;Acc:RF00906]	6B	203214533	203214647	NA	NA	NA	NA	0	0	0	0	0	0
EPlTAET00000001081	0	NA	NA	NA	NA	NA	EPlTAEG00000001081	snoR16	Small nucleolar RNA R16 [Source:RFAM;Acc:RF00296]	4A	16210141	16210224	NA	NA	NA	NA	0	0	0	0	0	0
EPlTAET00000001082	0	NA	NA	NA	NA	NA	EPlTAEG00000001082	snoZ101	Small nucleolar RNA Z101 [Source:RFAM;Acc:RF00358]	4B	309513767	309513864	NA	NA	NA	NA	0	0	0	0	0	0
EPlTAET00000001083	0	NA	NA	NA	NA	NA	EPlTAEG00000001083	snoZ221_snoR21b	Small nucleolar RNA Z221/R21b [Source:RFAM;Acc:RF00300]	5A	116543602	116543692	NA	NA	NA	NA	0	0	0	0	0	0
EPlTAET00000001084	0	NA	NA	NA	NA	NA	EPlTAEG00000001084	MIR444	microRNA MIR444 [Source:RFAM;Acc:RF00920]	IWGSC_CSS_4AL_scaff_7076325	6168	6288	NA	NA	NA	NA	0	0	0	0	0	0
EPlTAET00000001085	0	NA	NA	NA	NA	NA	EPlTAEG00000001085	MIR1122	microRNA MIR1122 [Source:RFAM;Acc:RF00906]	IWGSC_CSS_7BL_scaff_6733535	8782	8916	NA	NA	NA	NA	0	0	0	0	0	0
EPlTAET00000001086	0	NA	NA	NA	NA	NA	EPlTAEG00000001086	MIR1122	microRNA MIR1122 [Source:RFAM;Acc:RF00906]	IWGSC_CSS_1DL_scaff_2292431	570	674	NA	NA	NA	NA	0	0	0	0	0	0
EPlTAET00000001087	0	NA	NA	NA	NA	NA	EPlTAEG00000001087	MIR1122	microRNA MIR1122 [Source:RFAM;Acc:RF00906]	IWGSC_CSS_7AS_scaff_4253732	9897	10021	NA	NA	NA	NA	0	0	0	0	0	0
EPlTAET00000001088	0	NA	NA	NA	NA	NA	EPlTAEG00000001088	MIR807	microRNA MIR807 [Source:RFAM;Acc:RF00886]	IWGSC_CSS_7DS_scaff_3942718	1859	1954	NA	NA	NA	NA	0	0	0	0	0	0
EPlTAET00000001089	0	NA	NA	NA	NA	NA	EPlTAEG00000001089	MIR1122	microRNA MIR1122 [Source:RFAM;Acc:RF00906]	IWGSC_CSS_1BL_scaff_3903491	4227	4325	NA	NA	NA	NA	0	0	0	0	0	0
EPlTAET00000001090	0	NA	NA	NA	NA	NA	EPlTAEG00000001090	MIR1122	microRNA MIR1122 [Source:RFAM;Acc:RF00906]	7B	187692847	187692961	NA	NA	NA	NA	0	0	0	0	0	0
EPlTAET00000001091	0	NA	NA	NA	NA	NA	EPlTAEG00000001091	MIR2118	microRNA MIR2118 [Source:RFAM;Acc:RF01911]	1B	17888276	17888448	NA	NA	NA	NA	0	0	0	0	0	0
EPlTAET00000001092	0	NA	NA	NA	NA	NA	EPlTAEG00000001092	MIR1122	microRNA MIR1122 [Source:RFAM;Acc:RF00906]	3B	437144821	437144955	NA	NA	NA	NA	0	0	0	0	0	0
EPlTAET00000001093	0	NA	NA	NA	NA	NA	EPlTAEG00000001093	MIR1122	microRNA MIR1122 [Source:RFAM;Acc:RF00906]	6D	175105907	175105999	NA	NA	NA	NA	0	0	0	0	0	0
EPlTAET00000001094	0	NA	NA	NA	NA	NA	EPlTAEG00000001094	MIR444	microRNA MIR444 [Source:RFAM;Acc:RF00920]	IWGSC_CSS_5AS_scaff_1544938	9700	9824	NA	NA	NA	NA	0	0	0	0	0	0
EPlTAET00000001095	0	NA	NA	NA	NA	NA	EPlTAEG00000001095	MIR444	microRNA MIR444 [Source:RFAM;Acc:RF00920]	IWGSC_CSS_2BL_scaff_8090041	4182	4308	NA	NA	NA	NA	0	0	0	0	0	0
EPlTAET00000001096	0	NA	NA	NA	NA	NA	EPlTAEG00000001096	tRNA-Lys	tRNA-Lys for anticodon CUU [Source:TRNASCAN_SE;Acc:tRNA-Lys]	IWGSC_CSS_3AL_scaff_4450955	1311	1384	NA	-	-	NA	0	0	0	0	0	0
EPlTAET00000001097	0	NA	NA	NA	NA	NA	EPlTAEG00000001097	MIR1122	microRNA MIR1122 [Source:RFAM;Acc:RF00906]	1A	199319084	199319198	NA	NA	NA	NA	0	0	0	0	0	0
EPlTAET00000001098	0	NA	NA	NA	NA	NA	EPlTAEG00000001098	snoZ102_R77	Small nucleolar RNA Z102/R77 [Source:RFAM;Acc:RF00359]	IWGSC_CSS_5BS_scaff_2271606	12	98	NA	NA	NA	NA	0	0	0	0	0	0
EPlTAET00000001099	0	NA	NA	NA	NA	NA	EPlTAEG00000001099	MIR1122	microRNA MIR1122 [Source:RFAM;Acc:RF00906]	3B	460776989	460777113	NA	NA	NA	NA	0	0	0	0	0	0
EPlTAET00000001100	0	NA	NA	NA	NA	NA	EPlTAEG00000001100	tRNA-Cys	tRNA-Cys for anticodon GCA [Source:TRNASCAN_SE;Acc:tRNA-Cys]	IWGSC_CSS_2AS_scaff_5305654	27187	27257	NA	gi|145408469|ref|YP_001152092.1| ORF100	-	NA	0	0	0	0	0	0
EPlTAET00000001101	0	NA	NA	NA	NA	NA	EPlTAEG00000001101	MIR444	microRNA MIR444 [Source:RFAM;Acc:RF00920]	IWGSC_CSS_1AL_scaff_3869626	186	312	NA	NA	NA	NA	0	0	0	0	0	0
EPlTAET00000001102	0	NA	NA	NA	NA	NA	EPlTAEG00000001102	tRNA-Phe	tRNA-Phe for anticodon GAA [Source:TRNASCAN_SE;Acc:tRNA-Phe]	IWGSC_CSS_5BL_scaff_10896048	410	482	NA	gi|29565662|ref|NP_817244.1| ORF45d	-	NA	0	0	0	0	0	0
EPlTAET00000001104	0	NA	NA	NA	NA	NA	EPlTAEG00000001104	tRNA-Thr	tRNA-Thr for anticodon GGU [Source:TRNASCAN_SE;Acc:tRNA-Thr]	5D	76043757	76043830	NA	-	-	NA	0	0	0	0	0	0
EPlTAET00000001105	0	NA	NA	NA	NA	NA	EPlTAEG00000001105	tRNA-Lys	tRNA-Lys for anticodon CUU [Source:TRNASCAN_SE;Acc:tRNA-Lys]	2B	321510053	321510121	NA	-	-	NA	0	0	0	0	0	0
EPlTAET00000001106	0	NA	NA	NA	NA	NA	EPlTAEG00000001106	MIR444	microRNA MIR444 [Source:RFAM;Acc:RF00920]	5B	232134147	232134269	NA	NA	NA	NA	0	0	0	0	0	0
EPlTAET00000001107	0	NA	NA	NA	NA	NA	EPlTAEG00000001107	MIR444	microRNA MIR444 [Source:RFAM;Acc:RF00920]	IWGSC_CSS_1BL_scaff_3876437	3028	3154	NA	NA	NA	NA	0	0	0	0	0	0
EPlTAET00000001108	0	NA	NA	NA	NA	NA	EPlTAEG00000001108	tRNA-Gly	tRNA-Gly for anticodon GCC [Source:TRNASCAN_SE;Acc:tRNA-Gly]	5B	151036428	151036499	NA	gi|357518833|ref|XP_003629705.1| hypothetical protein MTR_8g085620	-	NA	0	0	0	0	0	0
EPlTAET00000001109	0	NA	NA	NA	NA	NA	EPlTAEG00000001109	MIR1122	microRNA MIR1122 [Source:RFAM;Acc:RF00906]	7B	18556162	18556286	NA	NA	NA	NA	0	0	0	0	0	0
EPlTAET00000001110	0	NA	NA	NA	NA	NA	EPlTAEG00000001110	tRNA-Lys	tRNA-Lys for anticodon CUU [Source:TRNASCAN_SE;Acc:tRNA-Lys]	4A	182305543	182305611	NA	-	-	NA	0	0	0	0	0	0
EPlTAET00000001111	0	NA	NA	NA	NA	NA	EPlTAEG00000001111	MIR1122	microRNA MIR1122 [Source:RFAM;Acc:RF00906]	7D	75879021	75879146	NA	NA	NA	NA	0	0	0	0	0	0
EPlTAET00000001112	0	NA	NA	NA	NA	NA	EPlTAEG00000001112	MIR444	microRNA MIR444 [Source:RFAM;Acc:RF00920]	IWGSC_CSS_3AL_scaff_4446538	2630	2754	NA	NA	NA	NA	0	0	0	0	0	0
EPlTAET00000001113	0	NA	NA	NA	NA	NA	EPlTAEG00000001113	snoR71	Plant small nucleolar RNA R71 [Source:RFAM;Acc:RF00097]	IWGSC_CSS_6DS_scaff_2123616	1379	1481	NA	NA	NA	NA	0	0	0	0	0	0
EPlTAET00000001114	0	NA	NA	NA	NA	NA	EPlTAEG00000001114	MIR1122	microRNA MIR1122 [Source:RFAM;Acc:RF00906]	2D	7325910	7326003	NA	NA	NA	NA	0	0	0	0	0	0
EPlTAET00000001115	0	NA	NA	NA	NA	NA	EPlTAEG00000001115	MIR1122	microRNA MIR1122 [Source:RFAM;Acc:RF00906]	IWGSC_CSS_4BL_scaff_7038547	5030	5154	NA	NA	NA	NA	0	0	0	0	0	0
EPlTAET00000001116	0	NA	NA	NA	NA	NA	EPlTAEG00000001116	MIR1122	microRNA MIR1122 [Source:RFAM;Acc:RF00906]	7B	441621	441755	NA	NA	NA	NA	0	0	0	0	0	0
EPlTAET00000001117	2.2195	7.0631	3.8558	1.8318	0.0669807	NA	EPlTAEG00000001117	SNORD15	Small nucleolar RNA SNORD15 [Source:RFAM;Acc:RF00067]	5D	136619879	136619965	NA	NA	NA	NA	0	0	0	7.01463	6.30256	0
EPlTAET00000001118	0	NA	NA	NA	NA	NA	EPlTAEG00000001118	MIR1122	microRNA MIR1122 [Source:RFAM;Acc:RF00906]	3D	123656551	123656644	NA	NA	NA	NA	0	0	0	0	0	0
EPlTAET00000001119	0	NA	NA	NA	NA	NA	EPlTAEG00000001119	MIR1122	microRNA MIR1122 [Source:RFAM;Acc:RF00906]	1B	169051780	169051914	NA	NA	NA	NA	0	0	0	0	0	0
EPlTAET00000001120	0	NA	NA	NA	NA	NA	EPlTAEG00000001120	snoR71	Plant small nucleolar RNA R71 [Source:RFAM;Acc:RF00097]	3B	286683641	286683738	NA	NA	NA	NA	0	0	0	0	0	0
EPlTAET00000001121	0	NA	NA	NA	NA	NA	EPlTAEG00000001121	snoR71	Plant small nucleolar RNA R71 [Source:RFAM;Acc:RF00097]	1B	71808547	71808649	NA	NA	NA	NA	0	0	0	0	0	0
EPlTAET00000001122	0	NA	NA	NA	NA	NA	EPlTAEG00000001122	MIR444	microRNA MIR444 [Source:RFAM;Acc:RF00920]	2D	55414586	55414713	NA	NA	NA	NA	0	0	0	0	0	0
EPlTAET00000001123	0	NA	NA	NA	NA	NA	EPlTAEG00000001123	snoR71	Plant small nucleolar RNA R71 [Source:RFAM;Acc:RF00097]	5A	139888412	139888509	NA	NA	NA	NA	0	0	0	0	0	0
EPlTAET00000001124	0	NA	NA	NA	NA	NA	EPlTAEG00000001124	U2	U2 spliceosomal RNA [Source:RFAM;Acc:RF00004]	1B	285208631	285208827	NA	NA	NA	NA	0	0	0	0	0	0
EPlTAET00000001125	0	NA	NA	NA	NA	NA	EPlTAEG00000001125	tRNA-Gly	tRNA-Gly for anticodon GCC [Source:TRNASCAN_SE;Acc:tRNA-Gly]	2B	19988543	19988613	NA	gi|357456301|ref|XP_003598431.1| 40S ribosomal protein S19-like protein	-	NA	0	0	0	0	0	0
EPlTAET00000001126	0	NA	NA	NA	NA	NA	EPlTAEG00000001126	MIR1122	microRNA MIR1122 [Source:RFAM;Acc:RF00906]	IWGSC_CSS_2AS_scaff_5273927	3299	3403	NA	NA	NA	NA	0	0	0	0	0	0
EPlTAET00000001127	0	NA	NA	NA	NA	NA	EPlTAEG00000001127	MIR1122	microRNA MIR1122 [Source:RFAM;Acc:RF00906]	5D	13365236	13365350	NA	NA	NA	NA	0	0	0	0	0	0
EPlTAET00000001128	0	NA	NA	NA	NA	NA	EPlTAEG00000001128	MIR1122	microRNA MIR1122 [Source:RFAM;Acc:RF00906]	IWGSC_CSS_5AS_scaff_1553227	5370	5504	NA	NA	NA	NA	0	0	0	0	0	0
EPlTAET00000001129	0	NA	NA	NA	NA	NA	EPlTAEG00000001129	MIR1122	microRNA MIR1122 [Source:RFAM;Acc:RF00906]	2A	232591735	232591849	NA	NA	NA	NA	0	0	0	0	0	0
EPlTAET00000001130	0	NA	NA	NA	NA	NA	EPlTAEG00000001130	MIR1122	microRNA MIR1122 [Source:RFAM;Acc:RF00906]	IWGSC_CSS_6BL_scaff_4361137	6729	6821	NA	NA	NA	NA	0	0	0	0	0	0
EPlTAET00000001133	0	NA	NA	NA	NA	NA	EPlTAEG00000001133	MIR444	microRNA MIR444 [Source:RFAM;Acc:RF00920]	IWGSC_CSS_1BL_scaff_812898	2893	3019	NA	NA	NA	NA	0	0	0	0	0	0
EPlTAET00000001134	0	NA	NA	NA	NA	NA	EPlTAEG00000001134	snoR71	Plant small nucleolar RNA R71 [Source:RFAM;Acc:RF00097]	IWGSC_CSS_5AS_scaff_1536237	10493	10597	NA	NA	NA	NA	0	0	0	0	0	0
EPlTAET00000001135	0	NA	NA	NA	NA	NA	EPlTAEG00000001135	MIR444	microRNA MIR444 [Source:RFAM;Acc:RF00920]	IWGSC_CSS_5BL_scaff_10784231	4867	4994	NA	NA	NA	NA	0	0	0	0	0	0
EPlTAET00000001136	0	NA	NA	NA	NA	NA	EPlTAEG00000001136	MIR1122	microRNA MIR1122 [Source:RFAM;Acc:RF00906]	1B	790339	790453	NA	NA	NA	NA	0	0	0	0	0	0
EPlTAET00000001137	0	NA	NA	NA	NA	NA	EPlTAEG00000001137	MIR444	microRNA MIR444 [Source:RFAM;Acc:RF00920]	4D	92514533	92514655	NA	NA	NA	NA	0	0	0	0	0	0
EPlTAET00000001138	27.2946	-0.4101	1.3435	-0.305285	0.760149	0.914018	EPlTAEG00000001138	MIR1122	microRNA MIR1122 [Source:RFAM;Acc:RF00906]	4A	163648338	163648442	NA	NA	NA	NA	79.9352	13.4066	0	8.76829	23.9497	37.7079
EPlTAET00000001139	0	NA	NA	NA	NA	NA	EPlTAEG00000001139	MIR1122	microRNA MIR1122 [Source:RFAM;Acc:RF00906]	4D	33667040	33667164	NA	NA	NA	NA	0	0	0	0	0	0
EPlTAET00000001140	0	NA	NA	NA	NA	NA	EPlTAEG00000001140	MIR807	microRNA MIR807 [Source:RFAM;Acc:RF00886]	IWGSC_CSS_7AL_scaff_4487413	2590	2691	NA	NA	NA	NA	0	0	0	0	0	0
EPlTAET00000001141	0	NA	NA	NA	NA	NA	EPlTAEG00000001141	tRNA-Lys	tRNA-Lys for anticodon CUU [Source:TRNASCAN_SE;Acc:tRNA-Lys]	4A	78622192	78622260	NA	-	-	NA	0	0	0	0	0	0
EPlTAET00000001142	0	NA	NA	NA	NA	NA	EPlTAEG00000001142	28S_rRNA	28S_rRNA [Source:RNAMMER;Acc:28S_rRNA]	IWGSC_CSS_6DS_scaff_2096856	2055	5914	NA	NA	NA	NA	0	0	0	0	0	0
EPlTAET00000001143	0	NA	NA	NA	NA	NA	EPlTAEG00000001143	MIR1122	microRNA MIR1122 [Source:RFAM;Acc:RF00906]	1A	7301204	7301296	NA	NA	NA	NA	0	0	0	0	0	0
EPlTAET00000001144	0	NA	NA	NA	NA	NA	EPlTAEG00000001144	MIR1122	microRNA MIR1122 [Source:RFAM;Acc:RF00906]	2A	117458769	117458883	NA	NA	NA	NA	0	0	0	0	0	0
EPlTAET00000001145	0	NA	NA	NA	NA	NA	EPlTAEG00000001145	MIR1122	microRNA MIR1122 [Source:RFAM;Acc:RF00906]	2D	47288966	47289100	NA	NA	NA	NA	0	0	0	0	0	0
EPlTAET00000001146	4.4786	1.5565	2.9688	0.524293	0.600075	NA	EPlTAEG00000001146	snoR137	small nucleolar RNA snoR137 [Source:RFAM;Acc:RF01433]	IWGSC_CSS_5DS_scaff_2782059	3473	3618	NA	NA	NA	NA	0	6.70332	0	0	20.1682	0
EPlTAET00000001147	0	NA	NA	NA	NA	NA	EPlTAEG00000001147	MIR1122	microRNA MIR1122 [Source:RFAM;Acc:RF00906]	IWGSC_CSS_2AL_scaff_6365794	3160	3274	NA	NA	NA	NA	0	0	0	0	0	0
EPlTAET00000001148	0	NA	NA	NA	NA	NA	EPlTAEG00000001148	MIR1122	microRNA MIR1122 [Source:RFAM;Acc:RF00906]	2B	342679632	342679724	NA	NA	NA	NA	0	0	0	0	0	0
EPlTAET00000001149	0	NA	NA	NA	NA	NA	EPlTAEG00000001149	MIR1122	microRNA MIR1122 [Source:RFAM;Acc:RF00906]	IWGSC_CSS_5BL_scaff_10907117	3306	3430	NA	NA	NA	NA	0	0	0	0	0	0
EPlTAET00000001150	0	NA	NA	NA	NA	NA	EPlTAEG00000001150	MIR1122	microRNA MIR1122 [Source:RFAM;Acc:RF00906]	IWGSC_CSS_6AL_scaff_5758882	2690	2804	NA	NA	NA	NA	0	0	0	0	0	0
EPlTAET00000001151	0	NA	NA	NA	NA	NA	EPlTAEG00000001151	MIR1122	microRNA MIR1122 [Source:RFAM;Acc:RF00906]	4D	92514527	92514661	NA	NA	NA	NA	0	0	0	0	0	0
EPlTAET00000001152	0	NA	NA	NA	NA	NA	EPlTAEG00000001152	tRNA-Asn	tRNA-Asn for anticodon GUU [Source:TRNASCAN_SE;Acc:tRNA-Asn]	2D	71791715	71791788	NA	gi|168046693|ref|XP_001775807.1| predicted protein	-	NA	0	0	0	0	0	0
EPlTAET00000001153	0	NA	NA	NA	NA	NA	EPlTAEG00000001153	MIR1122	microRNA MIR1122 [Source:RFAM;Acc:RF00906]	IWGSC_CSS_5AL_scaff_2750804	5317	5420	NA	NA	NA	NA	0	0	0	0	0	0
EPlTAET00000001154	0	NA	NA	NA	NA	NA	EPlTAEG00000001154	MIR444	microRNA MIR444 [Source:RFAM;Acc:RF00920]	IWGSC_CSS_7DL_scaff_3391014	9560	9686	NA	NA	NA	NA	0	0	0	0	0	0
EPlTAET00000001155	0	NA	NA	NA	NA	NA	EPlTAEG00000001155	MIR1122	microRNA MIR1122 [Source:RFAM;Acc:RF00906]	4B	96769390	96769524	NA	NA	NA	NA	0	0	0	0	0	0
EPlTAET00000001156	0	NA	NA	NA	NA	NA	EPlTAEG00000001156	MIR1122	microRNA MIR1122 [Source:RFAM;Acc:RF00906]	7D	215625363	215625455	NA	NA	NA	NA	0	0	0	0	0	0
EPlTAET00000001157	0	NA	NA	NA	NA	NA	EPlTAEG00000001157	MIR1122	microRNA MIR1122 [Source:RFAM;Acc:RF00906]	7B	8353850	8353984	NA	NA	NA	NA	0	0	0	0	0	0
EPlTAET00000001158	1.0717	6.0397	4.3236	1.39692	0.162439	NA	EPlTAEG00000001158	MIR1122	microRNA MIR1122 [Source:RFAM;Acc:RF00906]	4D	50351493	50351586	NA	NA	NA	NA	0	0	0	6.43008	0	0
EPlTAET00000001159	0	NA	NA	NA	NA	NA	EPlTAEG00000001159	MIR1122	microRNA MIR1122 [Source:RFAM;Acc:RF00906]	4D	68623800	68623914	NA	NA	NA	NA	0	0	0	0	0	0
EPlTAET00000001160	0	NA	NA	NA	NA	NA	EPlTAEG00000001160	tRNA-Met	tRNA-Met for anticodon CAU [Source:TRNASCAN_SE;Acc:tRNA-Met]	IWGSC_CSS_4AS_scaff_6008402	4893	4966	NA	-	-	NA	0	0	0	0	0	0
EPlTAET00000001161	0	NA	NA	NA	NA	NA	EPlTAEG00000001161	MIR1122	microRNA MIR1122 [Source:RFAM;Acc:RF00906]	5B	211864600	211864734	NA	NA	NA	NA	0	0	0	0	0	0
EPlTAET00000001162	0	NA	NA	NA	NA	NA	EPlTAEG00000001162	MIR2118	microRNA MIR2118 [Source:RFAM;Acc:RF01911]	IWGSC_CSS_2AL_scaff_6334851	5231	5404	NA	NA	NA	NA	0	0	0	0	0	0
EPlTAET00000001163	0	NA	NA	NA	NA	NA	EPlTAEG00000001163	MIR1122	microRNA MIR1122 [Source:RFAM;Acc:RF00906]	IWGSC_CSS_4DS_scaff_2312332	3716	3830	NA	NA	NA	NA	0	0	0	0	0	0
EPlTAET00000001165	0	NA	NA	NA	NA	NA	EPlTAEG00000001165	MIR1122	microRNA MIR1122 [Source:RFAM;Acc:RF00906]	7A	181105404	181105496	NA	NA	NA	NA	0	0	0	0	0	0
EPlTAET00000001166	0.4202	4.6098	4.304	1.07106	0.284144	NA	EPlTAEG00000001166	snoZ102_R77	Small nucleolar RNA Z102/R77 [Source:RFAM;Acc:RF00359]	4A	16216425	16216505	NA	NA	NA	NA	0	0	0	0	2.52102	0
EPlTAET00000001167	0	NA	NA	NA	NA	NA	EPlTAEG00000001167	MIR1122	microRNA MIR1122 [Source:RFAM;Acc:RF00906]	IWGSC_CSS_5BL_scaff_10794451	8612	8704	NA	NA	NA	NA	0	0	0	0	0	0
EPlTAET00000001169	0	NA	NA	NA	NA	NA	EPlTAEG00000001169	MIR1122	microRNA MIR1122 [Source:RFAM;Acc:RF00906]	2B	167860760	167860894	NA	NA	NA	NA	0	0	0	0	0	0
EPlTAET00000001171	0	NA	NA	NA	NA	NA	EPlTAEG00000001171	snoR71	Plant small nucleolar RNA R71 [Source:RFAM;Acc:RF00097]	4A	107492131	107492233	NA	NA	NA	NA	0	0	0	0	0	0
EPlTAET00000001173	0	NA	NA	NA	NA	NA	EPlTAEG00000001173	MIR1122	microRNA MIR1122 [Source:RFAM;Acc:RF00906]	2B	3801023	3801157	NA	NA	NA	NA	0	0	0	0	0	0
EPlTAET00000001174	0	NA	NA	NA	NA	NA	EPlTAEG00000001174	MIR1122	microRNA MIR1122 [Source:RFAM;Acc:RF00906]	IWGSC_CSS_5BL_scaff_10816404	5132	5246	NA	NA	NA	NA	0	0	0	0	0	0
EPlTAET00000001175	0	NA	NA	NA	NA	NA	EPlTAEG00000001175	MIR1122	microRNA MIR1122 [Source:RFAM;Acc:RF00906]	IWGSC_CSS_2BS_scaff_5177346	7237	7361	NA	NA	NA	NA	0	0	0	0	0	0
EPlTAET00000001176	0	NA	NA	NA	NA	NA	EPlTAEG00000001176	MIR1122	microRNA MIR1122 [Source:RFAM;Acc:RF00906]	IWGSC_CSS_5BL_scaff_10926772	1378	1502	NA	NA	NA	NA	0	0	0	0	0	0
EPlTAET00000001178	0	NA	NA	NA	NA	NA	EPlTAEG00000001178	U2	U2 spliceosomal RNA [Source:RFAM;Acc:RF00004]	6D	12598659	12598748	NA	NA	NA	NA	0	0	0	0	0	0
EPlTAET00000001179	0	NA	NA	NA	NA	NA	EPlTAEG00000001179	MIR1122	microRNA MIR1122 [Source:RFAM;Acc:RF00906]	4A	191836822	191836956	NA	NA	NA	NA	0	0	0	0	0	0
EPlTAET00000001180	0	NA	NA	NA	NA	NA	EPlTAEG00000001180	MIR1122	microRNA MIR1122 [Source:RFAM;Acc:RF00906]	IWGSC_CSS_3AL_scaff_4130816	921	1017	NA	NA	NA	NA	0	0	0	0	0	0
EPlTAET00000001181	0	NA	NA	NA	NA	NA	EPlTAEG00000001181	MIR1122	microRNA MIR1122 [Source:RFAM;Acc:RF00906]	IWGSC_CSS_5AS_scaff_1550112	827	960	NA	NA	NA	NA	0	0	0	0	0	0
EPlTAET00000001182	0	NA	NA	NA	NA	NA	EPlTAEG00000001182	MIR1122	microRNA MIR1122 [Source:RFAM;Acc:RF00906]	IWGSC_CSS_5AL_scaff_2804056	2523	2637	NA	NA	NA	NA	0	0	0	0	0	0
EPlTAET00000001183	0	NA	NA	NA	NA	NA	EPlTAEG00000001183	MIR444	microRNA MIR444 [Source:RFAM;Acc:RF00920]	5B	258241060	258241184	NA	NA	NA	NA	0	0	0	0	0	0
EPlTAET00000001184	0	NA	NA	NA	NA	NA	EPlTAEG00000001184	MIR1122	microRNA MIR1122 [Source:RFAM;Acc:RF00906]	2B	119935557	119935680	NA	NA	NA	NA	0	0	0	0	0	0
EPlTAET00000001185	0	NA	NA	NA	NA	NA	EPlTAEG00000001185	MIR1122	microRNA MIR1122 [Source:RFAM;Acc:RF00906]	3B	234459101	234459215	NA	NA	NA	NA	0	0	0	0	0	0
EPlTAET00000001186	0	NA	NA	NA	NA	NA	EPlTAEG00000001186	MIR1122	microRNA MIR1122 [Source:RFAM;Acc:RF00906]	6D	174020199	174020291	NA	NA	NA	NA	0	0	0	0	0	0
EPlTAET00000001187	0	NA	NA	NA	NA	NA	EPlTAEG00000001187	MIR1122	microRNA MIR1122 [Source:RFAM;Acc:RF00906]	5B	87440040	87440133	NA	NA	NA	NA	0	0	0	0	0	0
EPlTAET00000001188	0	NA	NA	NA	NA	NA	EPlTAEG00000001188	MIR1122	microRNA MIR1122 [Source:RFAM;Acc:RF00906]	5D	35090593	35090709	NA	NA	NA	NA	0	0	0	0	0	0
EPlTAET00000001189	0	NA	NA	NA	NA	NA	EPlTAEG00000001189	MIR1122	microRNA MIR1122 [Source:RFAM;Acc:RF00906]	IWGSC_CSS_7BL_scaff_6513272	3078	3187	NA	NA	NA	NA	0	0	0	0	0	0
EPlTAET00000001190	0	NA	NA	NA	NA	NA	EPlTAEG00000001190	MIR1122	microRNA MIR1122 [Source:RFAM;Acc:RF00906]	3B	195872501	195872594	NA	NA	NA	NA	0	0	0	0	0	0
EPlTAET00000001191	0	NA	NA	NA	NA	NA	EPlTAEG00000001191	MIR821	microRNA MIR821 [Source:RFAM;Acc:RF00885]	IWGSC_CSS_1DS_scaff_1915734	1051	1286	NA	NA	NA	NA	0	0	0	0	0	0
EPlTAET00000001192	0	NA	NA	NA	NA	NA	EPlTAEG00000001192	MIR807	microRNA MIR807 [Source:RFAM;Acc:RF00886]	5B	270984928	270985029	NA	NA	NA	NA	0	0	0	0	0	0
EPlTAET00000001193	0	NA	NA	NA	NA	NA	EPlTAEG00000001193	MIR1122	microRNA MIR1122 [Source:RFAM;Acc:RF00906]	IWGSC_CSS_6AS_scaff_4414083	1762	1876	NA	NA	NA	NA	0	0	0	0	0	0
EPlTAET00000001194	0	NA	NA	NA	NA	NA	EPlTAEG00000001194	MIR1122	microRNA MIR1122 [Source:RFAM;Acc:RF00906]	2A	937225	937359	NA	NA	NA	NA	0	0	0	0	0	0
EPlTAET00000001195	0	NA	NA	NA	NA	NA	EPlTAEG00000001195	MIR169_5	microRNA MIR169_5 [Source:RFAM;Acc:RF00865]	IWGSC_CSS_5DL_scaff_4542798	2331	2474	NA	NA	NA	NA	0	0	0	0	0	0
EPlTAET00000001196	0	NA	NA	NA	NA	NA	EPlTAEG00000001196	MIR1122	microRNA MIR1122 [Source:RFAM;Acc:RF00906]	IWGSC_CSS_4DL_scaff_14413513	1165	1279	NA	NA	NA	NA	0	0	0	0	0	0
EPlTAET00000001197	0	NA	NA	NA	NA	NA	EPlTAEG00000001197	MIR1122	microRNA MIR1122 [Source:RFAM;Acc:RF00906]	4B	230427681	230427805	NA	NA	NA	NA	0	0	0	0	0	0
EPlTAET00000001198	0	NA	NA	NA	NA	NA	EPlTAEG00000001198	MIR1122	microRNA MIR1122 [Source:RFAM;Acc:RF00906]	5B	210200617	210200710	NA	NA	NA	NA	0	0	0	0	0	0
EPlTAET00000001199	0	NA	NA	NA	NA	NA	EPlTAEG00000001199	MIR1122	microRNA MIR1122 [Source:RFAM;Acc:RF00906]	6B	185183871	185183995	NA	NA	NA	NA	0	0	0	0	0	0
EPlTAET00000001200	0	NA	NA	NA	NA	NA	EPlTAEG00000001200	MIR1122	microRNA MIR1122 [Source:RFAM;Acc:RF00906]	2B	105874105	105874228	NA	NA	NA	NA	0	0	0	0	0	0
EPlTAET00000001202	0	NA	NA	NA	NA	NA	EPlTAEG00000001202	MIR1122	microRNA MIR1122 [Source:RFAM;Acc:RF00906]	5B	243375233	243375325	NA	NA	NA	NA	0	0	0	0	0	0
EPlTAET00000001204	0	NA	NA	NA	NA	NA	EPlTAEG00000001204	MIR1122	microRNA MIR1122 [Source:RFAM;Acc:RF00906]	3B	613430932	613431046	NA	NA	NA	NA	0	0	0	0	0	0
EPlTAET00000001205	0	NA	NA	NA	NA	NA	EPlTAEG00000001205	snoR71	Plant small nucleolar RNA R71 [Source:RFAM;Acc:RF00097]	6B	108298354	108298460	NA	NA	NA	NA	0	0	0	0	0	0
EPlTAET00000001206	0	NA	NA	NA	NA	NA	EPlTAEG00000001206	MIR1122	microRNA MIR1122 [Source:RFAM;Acc:RF00906]	1A	31063511	31063604	NA	NA	NA	NA	0	0	0	0	0	0
EPlTAET00000001207	0	NA	NA	NA	NA	NA	EPlTAEG00000001207	MIR1122	microRNA MIR1122 [Source:RFAM;Acc:RF00906]	5D	112331578	112331702	NA	NA	NA	NA	0	0	0	0	0	0
EPlTAET00000001208	0	NA	NA	NA	NA	NA	EPlTAEG00000001208	MIR1122	microRNA MIR1122 [Source:RFAM;Acc:RF00906]	7B	171277615	171277719	NA	NA	NA	NA	0	0	0	0	0	0
EPlTAET00000001209	0	NA	NA	NA	NA	NA	EPlTAEG00000001209	MIR1122	microRNA MIR1122 [Source:RFAM;Acc:RF00906]	1D	126929926	126930050	NA	NA	NA	NA	0	0	0	0	0	0
EPlTAET00000001210	0	NA	NA	NA	NA	NA	EPlTAEG00000001210	tRNA-Lys	tRNA-Lys for anticodon CUU [Source:TRNASCAN_SE;Acc:tRNA-Lys]	4D	37099230	37099298	NA	-	-	NA	0	0	0	0	0	0
EPlTAET00000001211	0	NA	NA	NA	NA	NA	EPlTAEG00000001211	MIR1122	microRNA MIR1122 [Source:RFAM;Acc:RF00906]	2A	150323081	150323195	NA	NA	NA	NA	0	0	0	0	0	0
EPlTAET00000001212	0	NA	NA	NA	NA	NA	EPlTAEG00000001212	tRNA-Asp	tRNA-Asp for anticodon GUC [Source:TRNASCAN_SE;Acc:tRNA-Asp]	IWGSC_CSS_3AS_scaff_3447034	6061	6134	NA	-	-	NA	0	0	0	0	0	0
EPlTAET00000001213	0	NA	NA	NA	NA	NA	EPlTAEG00000001213	tRNA-Arg	tRNA-Arg for anticodon ACG [Source:TRNASCAN_SE;Acc:tRNA-Arg]	IWGSC_CSS_5BL_scaff_10788352	3118	3189	NA	-	-	NA	0	0	0	0	0	0
EPlTAET00000001214	0	NA	NA	NA	NA	NA	EPlTAEG00000001214	MIR444	microRNA MIR444 [Source:RFAM;Acc:RF00920]	5A	14488983	14489105	NA	NA	NA	NA	0	0	0	0	0	0
EPlTAET00000001215	0	NA	NA	NA	NA	NA	EPlTAEG00000001215	tRNA-Leu	tRNA-Leu for anticodon CAA [Source:TRNASCAN_SE;Acc:tRNA-Leu]	IWGSC_CSS_4BL_scaff_7037833	341	420	NA	gi|897641|gb|AAA84691.1| unknown	-	NA	0	0	0	0	0	0
EPlTAET00000001216	0	NA	NA	NA	NA	NA	EPlTAEG00000001216	MIR1122	microRNA MIR1122 [Source:RFAM;Acc:RF00906]	5A	83133435	83133549	NA	NA	NA	NA	0	0	0	0	0	0
EPlTAET00000001217	0	NA	NA	NA	NA	NA	EPlTAEG00000001217	snoR69Y	Small nucleolar RNA snoR69Y [Source:RFAM;Acc:RF01198]	IWGSC_CSS_1DS_scaff_1888302	4783	4883	NA	NA	NA	NA	0	0	0	0	0	0
EPlTAET00000001218	0	NA	NA	NA	NA	NA	EPlTAEG00000001218	MIR444	microRNA MIR444 [Source:RFAM;Acc:RF00920]	7B	131980568	131980692	NA	NA	NA	NA	0	0	0	0	0	0
EPlTAET00000001219	0	NA	NA	NA	NA	NA	EPlTAEG00000001219	tRNA-His	tRNA-His for anticodon GUG [Source:TRNASCAN_SE;Acc:tRNA-His]	IWGSC_CSS_6AS_scaff_4373644	2397	2468	NA	gi|357476265|ref|XP_003608418.1| hypothetical protein MTR_4g093880	-	NA	0	0	0	0	0	0
EPlTAET00000001220	0	NA	NA	NA	NA	NA	EPlTAEG00000001220	MIR1122	microRNA MIR1122 [Source:RFAM;Acc:RF00906]	3B	128211888	128212002	NA	NA	NA	NA	0	0	0	0	0	0
EPlTAET00000001221	0	NA	NA	NA	NA	NA	EPlTAEG00000001221	MIR1122	microRNA MIR1122 [Source:RFAM;Acc:RF00906]	1B	260759595	260759709	NA	NA	NA	NA	0	0	0	0	0	0
EPlTAET00000001222	0	NA	NA	NA	NA	NA	EPlTAEG00000001222	MIR444	microRNA MIR444 [Source:RFAM;Acc:RF00920]	2B	224895602	224895724	NA	NA	NA	NA	0	0	0	0	0	0
EPlTAET00000001223	0	NA	NA	NA	NA	NA	EPlTAEG00000001223	MIR444	microRNA MIR444 [Source:RFAM;Acc:RF00920]	IWGSC_CSS_2BL_scaff_8038269	5720	5844	NA	NA	NA	NA	0	0	0	0	0	0
EPlTAET00000001224	0	NA	NA	NA	NA	NA	EPlTAEG00000001224	MIR444	microRNA MIR444 [Source:RFAM;Acc:RF00920]	6B	104644934	104645060	NA	NA	NA	NA	0	0	0	0	0	0
EPlTAET00000001225	0	NA	NA	NA	NA	NA	EPlTAEG00000001225	MIR1122	microRNA MIR1122 [Source:RFAM;Acc:RF00906]	IWGSC_CSS_6DL_scaff_3325353	3917	4041	NA	NA	NA	NA	0	0	0	0	0	0
EPlTAET00000001226	0	NA	NA	NA	NA	NA	EPlTAEG00000001226	MIR444	microRNA MIR444 [Source:RFAM;Acc:RF00920]	4D	73857908	73858034	NA	NA	NA	NA	0	0	0	0	0	0
EPlTAET00000001227	0	NA	NA	NA	NA	NA	EPlTAEG00000001227	MIR1122	microRNA MIR1122 [Source:RFAM;Acc:RF00906]	5B	169637476	169637568	NA	NA	NA	NA	0	0	0	0	0	0
EPlTAET00000001229	0	NA	NA	NA	NA	NA	EPlTAEG00000001229	MIR444	microRNA MIR444 [Source:RFAM;Acc:RF00920]	1A	214423735	214423861	NA	NA	NA	NA	0	0	0	0	0	0
EPlTAET00000001230	0	NA	NA	NA	NA	NA	EPlTAEG00000001230	MIR1122	microRNA MIR1122 [Source:RFAM;Acc:RF00906]	3A	142587114	142587228	NA	NA	NA	NA	0	0	0	0	0	0
EPlTAET00000001231	0	NA	NA	NA	NA	NA	EPlTAEG00000001231	snoZ102_R77	Small nucleolar RNA Z102/R77 [Source:RFAM;Acc:RF00359]	5B	5552762	5552848	NA	NA	NA	NA	0	0	0	0	0	0
EPlTAET00000001233	0	NA	NA	NA	NA	NA	EPlTAEG00000001233	MIR444	microRNA MIR444 [Source:RFAM;Acc:RF00920]	5B	177466441	177466563	NA	NA	NA	NA	0	0	0	0	0	0
EPlTAET00000001234	0	NA	NA	NA	NA	NA	EPlTAEG00000001234	MIR1122	microRNA MIR1122 [Source:RFAM;Acc:RF00906]	5D	22479254	22479378	NA	NA	NA	NA	0	0	0	0	0	0
EPlTAET00000001235	0	NA	NA	NA	NA	NA	EPlTAEG00000001235	tRNA-Ala	tRNA-Ala for anticodon AGC [Source:TRNASCAN_SE;Acc:tRNA-Ala]	IWGSC_CSS_4DS_scaff_2299443	2071	2143	NA	gi|121281923|gb|ABM53547.1| conserved hypothetical protein	-	NA	0	0	0	0	0	0
EPlTAET00000001236	0	NA	NA	NA	NA	NA	EPlTAEG00000001236	MIR807	microRNA MIR807 [Source:RFAM;Acc:RF00886]	2A	74804827	74804909	NA	NA	NA	NA	0	0	0	0	0	0
EPlTAET00000001237	0	NA	NA	NA	NA	NA	EPlTAEG00000001237	tRNA-Met	tRNA-Met for anticodon CAU [Source:TRNASCAN_SE;Acc:tRNA-Met]	3A	1129095	1129166	NA	gi|357455321|ref|XP_003597941.1| hypothetical protein MTR_2g104240	-	NA	0	0	0	0	0	0
EPlTAET00000001238	0	NA	NA	NA	NA	NA	EPlTAEG00000001238	snoR71	Plant small nucleolar RNA R71 [Source:RFAM;Acc:RF00097]	IWGSC_CSS_5AL_scaff_2807220	1210	1317	NA	NA	NA	NA	0	0	0	0	0	0
EPlTAET00000001239	0	NA	NA	NA	NA	NA	EPlTAEG00000001239	tRNA-Val	tRNA-Val for anticodon GAC [Source:TRNASCAN_SE;Acc:tRNA-Val]	6A	206347580	206347653	NA	gi|474175190|gb|EMS57767.1| HIV Tat-specific factor 1-like protein	-	NA	0	0	0	0	0	0
EPlTAET00000001240	0	NA	NA	NA	NA	NA	EPlTAEG00000001240	MIR1122	microRNA MIR1122 [Source:RFAM;Acc:RF00906]	IWGSC_CSS_7AL_scaff_4508923	616	730	NA	NA	NA	NA	0	0	0	0	0	0
EPlTAET00000001241	0	NA	NA	NA	NA	NA	EPlTAEG00000001241	MIR1122	microRNA MIR1122 [Source:RFAM;Acc:RF00906]	7B	199536459	199536573	NA	NA	NA	NA	0	0	0	0	0	0
EPlTAET00000001242	0	NA	NA	NA	NA	NA	EPlTAEG00000001242	MIR1122	microRNA MIR1122 [Source:RFAM;Acc:RF00906]	5B	128224123	128224230	NA	NA	NA	NA	0	0	0	0	0	0
EPlTAET00000001243	0	NA	NA	NA	NA	NA	EPlTAEG00000001243	MIR444	microRNA MIR444 [Source:RFAM;Acc:RF00920]	IWGSC_CSS_4AL_scaff_7175027	3599	3721	NA	NA	NA	NA	0	0	0	0	0	0
EPlTAET00000001244	0	NA	NA	NA	NA	NA	EPlTAEG00000001244	MIR1122	microRNA MIR1122 [Source:RFAM;Acc:RF00906]	IWGSC_CSS_1BL_scaff_3911241	777	911	NA	NA	NA	NA	0	0	0	0	0	0
EPlTAET00000001245	0	NA	NA	NA	NA	NA	EPlTAEG00000001245	MIR444	microRNA MIR444 [Source:RFAM;Acc:RF00920]	7B	198174400	198174522	NA	NA	NA	NA	0	0	0	0	0	0
EPlTAET00000001246	0	NA	NA	NA	NA	NA	EPlTAEG00000001246	MIR1122	microRNA MIR1122 [Source:RFAM;Acc:RF00906]	IWGSC_CSS_4BS_scaff_4948173	6250	6378	NA	NA	NA	NA	0	0	0	0	0	0
EPlTAET00000001247	0	NA	NA	NA	NA	NA	EPlTAEG00000001247	MIR1122	microRNA MIR1122 [Source:RFAM;Acc:RF00906]	IWGSC_CSS_2BS_scaff_5221952	2593	2697	NA	NA	NA	NA	0	0	0	0	0	0
EPlTAET00000001248	0	NA	NA	NA	NA	NA	EPlTAEG00000001248	MIR164	microRNA MIR164 [Source:RFAM;Acc:RF00647]	IWGSC_CSS_6BL_scaff_4395451	3366	3454	NA	NA	NA	NA	0	0	0	0	0	0
EPlTAET00000001249	0	NA	NA	NA	NA	NA	EPlTAEG00000001249	MIR1122	microRNA MIR1122 [Source:RFAM;Acc:RF00906]	7B	212794732	212794846	NA	NA	NA	NA	0	0	0	0	0	0
EPlTAET00000001250	0	NA	NA	NA	NA	NA	EPlTAEG00000001250	MIR1122	microRNA MIR1122 [Source:RFAM;Acc:RF00906]	IWGSC_CSS_6BS_scaff_3042355	2255	2369	NA	NA	NA	NA	0	0	0	0	0	0
EPlTAET00000001252	0	NA	NA	NA	NA	NA	EPlTAEG00000001252	MIR1122	microRNA MIR1122 [Source:RFAM;Acc:RF00906]	IWGSC_CSS_5AS_scaff_1527033	6443	6557	NA	NA	NA	NA	0	0	0	0	0	0
EPlTAET00000001253	0	NA	NA	NA	NA	NA	EPlTAEG00000001253	MIR1122	microRNA MIR1122 [Source:RFAM;Acc:RF00906]	1D	23424142	23424234	NA	NA	NA	NA	0	0	0	0	0	0
EPlTAET00000001254	0	NA	NA	NA	NA	NA	EPlTAEG00000001254	MIR1122	microRNA MIR1122 [Source:RFAM;Acc:RF00906]	IWGSC_CSS_6BL_scaff_4375629	1324	1448	NA	NA	NA	NA	0	0	0	0	0	0
EPlTAET00000001255	0	NA	NA	NA	NA	NA	EPlTAEG00000001255	MIR1122	microRNA MIR1122 [Source:RFAM;Acc:RF00906]	2B	6408359	6408483	NA	NA	NA	NA	0	0	0	0	0	0
EPlTAET00000001256	0	NA	NA	NA	NA	NA	EPlTAEG00000001256	MIR1122	microRNA MIR1122 [Source:RFAM;Acc:RF00906]	2B	192368354	192368446	NA	NA	NA	NA	0	0	0	0	0	0
EPlTAET00000001257	0	NA	NA	NA	NA	NA	EPlTAEG00000001257	snoR71	Plant small nucleolar RNA R71 [Source:RFAM;Acc:RF00097]	1A	118920621	118920723	NA	NA	NA	NA	0	0	0	0	0	0
EPlTAET00000001258	0	NA	NA	NA	NA	NA	EPlTAEG00000001258	MIR444	microRNA MIR444 [Source:RFAM;Acc:RF00920]	5B	78974783	78974909	NA	NA	NA	NA	0	0	0	0	0	0
EPlTAET00000001259	0	NA	NA	NA	NA	NA	EPlTAEG00000001259	MIR1122	microRNA MIR1122 [Source:RFAM;Acc:RF00906]	IWGSC_CSS_2BS_scaff_5223453	2372	2506	NA	NA	NA	NA	0	0	0	0	0	0
EPlTAET00000001260	0	NA	NA	NA	NA	NA	EPlTAEG00000001260	MIR169_5	microRNA MIR169_5 [Source:RFAM;Acc:RF00865]	5B	270395913	270396049	NA	NA	NA	NA	0	0	0	0	0	0
EPlTAET00000001261	0	NA	NA	NA	NA	NA	EPlTAEG00000001261	snoR71	Plant small nucleolar RNA R71 [Source:RFAM;Acc:RF00097]	5A	11584827	11584929	NA	NA	NA	NA	0	0	0	0	0	0
EPlTAET00000001262	0	NA	NA	NA	NA	NA	EPlTAEG00000001262	MIR1122	microRNA MIR1122 [Source:RFAM;Acc:RF00906]	IWGSC_CSS_3AL_scaff_4399920	1364	1478	NA	NA	NA	NA	0	0	0	0	0	0
EPlTAET00000001263	0	NA	NA	NA	NA	NA	EPlTAEG00000001263	MIR1122	microRNA MIR1122 [Source:RFAM;Acc:RF00906]	IWGSC_CSS_6BL_scaff_4272146	615	728	NA	NA	NA	NA	0	0	0	0	0	0
EPlTAET00000001264	0	NA	NA	NA	NA	NA	EPlTAEG00000001264	MIR444	microRNA MIR444 [Source:RFAM;Acc:RF00920]	3B	668446124	668446248	NA	NA	NA	NA	0	0	0	0	0	0
EPlTAET00000001265	0	NA	NA	NA	NA	NA	EPlTAEG00000001265	MIR1122	microRNA MIR1122 [Source:RFAM;Acc:RF00906]	6D	116353097	116353235	NA	NA	NA	NA	0	0	0	0	0	0
EPlTAET00000001266	0	NA	NA	NA	NA	NA	EPlTAEG00000001266	MIR1122	microRNA MIR1122 [Source:RFAM;Acc:RF00906]	5A	120847329	120847443	NA	NA	NA	NA	0	0	0	0	0	0
EPlTAET00000001268	4.0913	-7.8182	3.6499	-2.14201	0.032193	NA	EPlTAEG00000001268	snoR113	Small nucleolar RNA snoR113 [Source:RFAM;Acc:RF01420]	1A	9486960	9487072	NA	NA	NA	NA	0	8.04399	16.5037	0	0	0
EPlTAET00000001269	0	NA	NA	NA	NA	NA	EPlTAEG00000001269	MIR444	microRNA MIR444 [Source:RFAM;Acc:RF00920]	3B	594177970	594178091	NA	NA	NA	NA	0	0	0	0	0	0
EPlTAET00000001270	0	NA	NA	NA	NA	NA	EPlTAEG00000001270	MIR1122	microRNA MIR1122 [Source:RFAM;Acc:RF00906]	5D	79520985	79521077	NA	NA	NA	NA	0	0	0	0	0	0
EPlTAET00000001271	0	NA	NA	NA	NA	NA	EPlTAEG00000001271	MIR1122	microRNA MIR1122 [Source:RFAM;Acc:RF00906]	2B	49799048	49799162	NA	NA	NA	NA	0	0	0	0	0	0
EPlTAET00000001272	0	NA	NA	NA	NA	NA	EPlTAEG00000001272	MIR1122	microRNA MIR1122 [Source:RFAM;Acc:RF00906]	7A	154833674	154833787	NA	NA	NA	NA	0	0	0	0	0	0
EPlTAET00000001273	0	NA	NA	NA	NA	NA	EPlTAEG00000001273	MIR1122	microRNA MIR1122 [Source:RFAM;Acc:RF00906]	5D	60448046	60448138	NA	NA	NA	NA	0	0	0	0	0	0
EPlTAET00000001274	0	NA	NA	NA	NA	NA	EPlTAEG00000001274	MIR1122	microRNA MIR1122 [Source:RFAM;Acc:RF00906]	2A	246213917	246214042	NA	NA	NA	NA	0	0	0	0	0	0
EPlTAET00000001275	0	NA	NA	NA	NA	NA	EPlTAEG00000001275	MIR1122	microRNA MIR1122 [Source:RFAM;Acc:RF00906]	4A	199363693	199363785	NA	NA	NA	NA	0	0	0	0	0	0
EPlTAET00000001276	0	NA	NA	NA	NA	NA	EPlTAEG00000001276	MIR444	microRNA MIR444 [Source:RFAM;Acc:RF00920]	IWGSC_CSS_4BL_scaff_7038547	5285	5407	NA	NA	NA	NA	0	0	0	0	0	0
EPlTAET00000001277	0	NA	NA	NA	NA	NA	EPlTAEG00000001277	MIR444	microRNA MIR444 [Source:RFAM;Acc:RF00920]	IWGSC_CSS_4BS_scaff_4869160	2672	2800	NA	NA	NA	NA	0	0	0	0	0	0
EPlTAET00000001278	0	NA	NA	NA	NA	NA	EPlTAEG00000001278	MIR1122	microRNA MIR1122 [Source:RFAM;Acc:RF00906]	IWGSC_CSS_2BL_scaff_7993701	7802	7894	NA	NA	NA	NA	0	0	0	0	0	0
EPlTAET00000001279	0	NA	NA	NA	NA	NA	EPlTAEG00000001279	tRNA-Leu	tRNA-Leu for anticodon CAA [Source:TRNASCAN_SE;Acc:tRNA-Leu]	2B	181518331	181518410	NA	gi|357477361|ref|XP_003608966.1| Fibroblast growth factor receptor	-	NA	0	0	0	0	0	0
EPlTAET00000001280	0	NA	NA	NA	NA	NA	EPlTAEG00000001280	MIR1122	microRNA MIR1122 [Source:RFAM;Acc:RF00906]	6B	185183871	185183995	NA	NA	NA	NA	0	0	0	0	0	0
EPlTAET00000001282	0	NA	NA	NA	NA	NA	EPlTAEG00000001282	MIR1122	microRNA MIR1122 [Source:RFAM;Acc:RF00906]	IWGSC_CSS_5DL_scaff_4588609	277	411	NA	NA	NA	NA	0	0	0	0	0	0
EPlTAET00000001283	0	NA	NA	NA	NA	NA	EPlTAEG00000001283	MIR1122	microRNA MIR1122 [Source:RFAM;Acc:RF00906]	IWGSC_CSS_4DS_scaff_2312332	13433	13558	NA	NA	NA	NA	0	0	0	0	0	0
EPlTAET00000001285	0	NA	NA	NA	NA	NA	EPlTAEG00000001285	MIR1122	microRNA MIR1122 [Source:RFAM;Acc:RF00906]	1B	117489922	117490046	NA	NA	NA	NA	0	0	0	0	0	0
EPlTAET00000001286	0	NA	NA	NA	NA	NA	EPlTAEG00000001286	MIR1122	microRNA MIR1122 [Source:RFAM;Acc:RF00906]	1B	215123422	215123556	NA	NA	NA	NA	0	0	0	0	0	0
EPlTAET00000001287	0	NA	NA	NA	NA	NA	EPlTAEG00000001287	MIR1122	microRNA MIR1122 [Source:RFAM;Acc:RF00906]	IWGSC_CSS_2BL_scaff_8087568	8944	9078	NA	NA	NA	NA	0	0	0	0	0	0
EPlTAET00000001288	0	NA	NA	NA	NA	NA	EPlTAEG00000001288	MIR1122	microRNA MIR1122 [Source:RFAM;Acc:RF00906]	5B	99365813	99365928	NA	NA	NA	NA	0	0	0	0	0	0
EPlTAET00000001290	0	NA	NA	NA	NA	NA	EPlTAEG00000001290	MIR1122	microRNA MIR1122 [Source:RFAM;Acc:RF00906]	6A	203908117	203908231	NA	NA	NA	NA	0	0	0	0	0	0
EPlTAET00000001291	0	NA	NA	NA	NA	NA	EPlTAEG00000001291	MIR444	microRNA MIR444 [Source:RFAM;Acc:RF00920]	6B	12152702	12152789	NA	NA	NA	NA	0	0	0	0	0	0
EPlTAET00000001292	0	NA	NA	NA	NA	NA	EPlTAEG00000001292	MIR1122	microRNA MIR1122 [Source:RFAM;Acc:RF00906]	IWGSC_CSS_2BS_scaff_5234037	7832	7946	NA	NA	NA	NA	0	0	0	0	0	0
EPlTAET00000001293	0	NA	NA	NA	NA	NA	EPlTAEG00000001293	MIR1122	microRNA MIR1122 [Source:RFAM;Acc:RF00906]	1B	175519792	175519916	NA	NA	NA	NA	0	0	0	0	0	0
EPlTAET00000001294	0	NA	NA	NA	NA	NA	EPlTAEG00000001294	MIR1122	microRNA MIR1122 [Source:RFAM;Acc:RF00906]	IWGSC_CSS_4DL_scaff_14344537	4373	4465	NA	NA	NA	NA	0	0	0	0	0	0
EPlTAET00000001295	0	NA	NA	NA	NA	NA	EPlTAEG00000001295	MIR1122	microRNA MIR1122 [Source:RFAM;Acc:RF00906]	5D	14552916	14553050	NA	NA	NA	NA	0	0	0	0	0	0
EPlTAET00000001296	0	NA	NA	NA	NA	NA	EPlTAEG00000001296	MIR444	microRNA MIR444 [Source:RFAM;Acc:RF00920]	6D	20532742	20532868	NA	NA	NA	NA	0	0	0	0	0	0
EPlTAET00000001297	0	NA	NA	NA	NA	NA	EPlTAEG00000001297	MIR169_2	microRNA MIR169_2 [Source:RFAM;Acc:RF00645]	7D	179244360	179244475	NA	NA	NA	NA	0	0	0	0	0	0
EPlTAET00000001298	0	NA	NA	NA	NA	NA	EPlTAEG00000001298	MIR1122	microRNA MIR1122 [Source:RFAM;Acc:RF00906]	1B	19444660	19444784	NA	NA	NA	NA	0	0	0	0	0	0
EPlTAET00000001299	0	NA	NA	NA	NA	NA	EPlTAEG00000001299	tRNA-Lys	tRNA-Lys for anticodon CUU [Source:TRNASCAN_SE;Acc:tRNA-Lys]	IWGSC_CSS_4AL_scaff_7115854	5064	5136	NA	-	-	NA	0	0	0	0	0	0
EPlTAET00000001300	0	NA	NA	NA	NA	NA	EPlTAEG00000001300	MIR1122	microRNA MIR1122 [Source:RFAM;Acc:RF00906]	2B	12636865	12636979	NA	NA	NA	NA	0	0	0	0	0	0
EPlTAET00000001301	0	NA	NA	NA	NA	NA	EPlTAEG00000001301	MIR1122	microRNA MIR1122 [Source:RFAM;Acc:RF00906]	IWGSC_CSS_6AL_scaff_5794357	1340	1474	NA	NA	NA	NA	0	0	0	0	0	0
EPlTAET00000001302	0	NA	NA	NA	NA	NA	EPlTAEG00000001302	tRNA-Gly	tRNA-Gly for anticodon GCC [Source:TRNASCAN_SE;Acc:tRNA-Gly]	4D	29202662	29202735	NA	-	-	NA	0	0	0	0	0	0
EPlTAET00000001303	0	NA	NA	NA	NA	NA	EPlTAEG00000001303	MIR444	microRNA MIR444 [Source:RFAM;Acc:RF00920]	4B	106152454	106152576	NA	NA	NA	NA	0	0	0	0	0	0
EPlTAET00000001304	0	NA	NA	NA	NA	NA	EPlTAEG00000001304	MIR1122	microRNA MIR1122 [Source:RFAM;Acc:RF00906]	7D	118736820	118736913	NA	NA	NA	NA	0	0	0	0	0	0
EPlTAET00000001305	0	NA	NA	NA	NA	NA	EPlTAEG00000001305	MIR1122	microRNA MIR1122 [Source:RFAM;Acc:RF00906]	3B	142121288	142121422	NA	NA	NA	NA	0	0	0	0	0	0
EPlTAET00000001306	0	NA	NA	NA	NA	NA	EPlTAEG00000001306	snoZ247	Small nucleolar RNA Z247 [Source:RFAM;Acc:RF00321]	IWGSC_CSS_6AS_scaff_4374581	2988	3126	NA	NA	NA	NA	0	0	0	0	0	0
EPlTAET00000001307	0	NA	NA	NA	NA	NA	EPlTAEG00000001307	MIR1122	microRNA MIR1122 [Source:RFAM;Acc:RF00906]	7D	119028986	119029078	NA	NA	NA	NA	0	0	0	0	0	0
EPlTAET00000001308	0	NA	NA	NA	NA	NA	EPlTAEG00000001308	MIR1122	microRNA MIR1122 [Source:RFAM;Acc:RF00906]	1A	9489081	9489214	NA	NA	NA	NA	0	0	0	0	0	0
EPlTAET00000001309	0	NA	NA	NA	NA	NA	EPlTAEG00000001309	MIR444	microRNA MIR444 [Source:RFAM;Acc:RF00920]	5B	134193638	134193764	NA	NA	NA	NA	0	0	0	0	0	0
EPlTAET00000001310	0	NA	NA	NA	NA	NA	EPlTAEG00000001310	MIR1122	microRNA MIR1122 [Source:RFAM;Acc:RF00906]	7B	39213997	39214089	NA	NA	NA	NA	0	0	0	0	0	0
EPlTAET00000001311	0	NA	NA	NA	NA	NA	EPlTAEG00000001311	MIR1122	microRNA MIR1122 [Source:RFAM;Acc:RF00906]	7B	54066902	54066994	NA	NA	NA	NA	0	0	0	0	0	0
EPlTAET00000001312	0	NA	NA	NA	NA	NA	EPlTAEG00000001312	MIR444	microRNA MIR444 [Source:RFAM;Acc:RF00920]	3B	126219921	126220056	NA	NA	NA	NA	0	0	0	0	0	0
EPlTAET00000001313	0	NA	NA	NA	NA	NA	EPlTAEG00000001313	MIR1122	microRNA MIR1122 [Source:RFAM;Acc:RF00906]	4B	10183132	10183246	NA	NA	NA	NA	0	0	0	0	0	0
EPlTAET00000001314	0	NA	NA	NA	NA	NA	EPlTAEG00000001314	MIR444	microRNA MIR444 [Source:RFAM;Acc:RF00920]	2B	121756984	121757110	NA	NA	NA	NA	0	0	0	0	0	0
EPlTAET00000001315	0	NA	NA	NA	NA	NA	EPlTAEG00000001315	MIR1122	microRNA MIR1122 [Source:RFAM;Acc:RF00906]	IWGSC_CSS_1DS_scaff_1892114	7418	7532	NA	NA	NA	NA	0	0	0	0	0	0
EPlTAET00000001316	0	NA	NA	NA	NA	NA	EPlTAEG00000001316	MIR1122	microRNA MIR1122 [Source:RFAM;Acc:RF00906]	6B	150812519	150812633	NA	NA	NA	NA	0	0	0	0	0	0
EPlTAET00000001317	0	NA	NA	NA	NA	NA	EPlTAEG00000001317	MIR1122	microRNA MIR1122 [Source:RFAM;Acc:RF00906]	2B	249644379	249644493	NA	NA	NA	NA	0	0	0	0	0	0
EPlTAET00000001318	0	NA	NA	NA	NA	NA	EPlTAEG00000001318	MIR1122	microRNA MIR1122 [Source:RFAM;Acc:RF00906]	2D	88090266	88090391	NA	NA	NA	NA	0	0	0	0	0	0
EPlTAET00000001319	0	NA	NA	NA	NA	NA	EPlTAEG00000001319	28S_rRNA	28S_rRNA [Source:RNAMMER;Acc:28S_rRNA]	IWGSC_CSS_6AL_scaff_5759931	420	4283	NA	NA	NA	NA	0	0	0	0	0	0
EPlTAET00000001320	0	NA	NA	NA	NA	NA	EPlTAEG00000001320	MIR1122	microRNA MIR1122 [Source:RFAM;Acc:RF00906]	5B	87758317	87758409	NA	NA	NA	NA	0	0	0	0	0	0
EPlTAET00000001322	0	NA	NA	NA	NA	NA	EPlTAEG00000001322	MIR1122	microRNA MIR1122 [Source:RFAM;Acc:RF00906]	4B	19884215	19884339	NA	NA	NA	NA	0	0	0	0	0	0
EPlTAET00000001323	0	NA	NA	NA	NA	NA	EPlTAEG00000001323	MIR444	microRNA MIR444 [Source:RFAM;Acc:RF00920]	IWGSC_CSS_5BL_scaff_10918673	5012	5150	NA	NA	NA	NA	0	0	0	0	0	0
EPlTAET00000001324	0	NA	NA	NA	NA	NA	EPlTAEG00000001324	MIR1122	microRNA MIR1122 [Source:RFAM;Acc:RF00906]	IWGSC_CSS_2BS_scaff_5219493	229	343	NA	NA	NA	NA	0	0	0	0	0	0
EPlTAET00000001325	0	NA	NA	NA	NA	NA	EPlTAEG00000001325	MIR1122	microRNA MIR1122 [Source:RFAM;Acc:RF00906]	1D	126742174	126742288	NA	NA	NA	NA	0	0	0	0	0	0
EPlTAET00000001326	0	NA	NA	NA	NA	NA	EPlTAEG00000001326	MIR444	microRNA MIR444 [Source:RFAM;Acc:RF00920]	6D	175413688	175413829	NA	NA	NA	NA	0	0	0	0	0	0
EPlTAET00000001327	0	NA	NA	NA	NA	NA	EPlTAEG00000001327	MIR1122	microRNA MIR1122 [Source:RFAM;Acc:RF00906]	IWGSC_CSS_5AS_scaff_1549180	2982	3096	NA	NA	NA	NA	0	0	0	0	0	0
EPlTAET00000001330	0	NA	NA	NA	NA	NA	EPlTAEG00000001330	MIR1122	microRNA MIR1122 [Source:RFAM;Acc:RF00906]	7A	33644360	33644494	NA	NA	NA	NA	0	0	0	0	0	0
EPlTAET00000001331	0	NA	NA	NA	NA	NA	EPlTAEG00000001331	MIR1122	microRNA MIR1122 [Source:RFAM;Acc:RF00906]	1B	215123422	215123556	NA	NA	NA	NA	0	0	0	0	0	0
EPlTAET00000001332	0	NA	NA	NA	NA	NA	EPlTAEG00000001332	MIR444	microRNA MIR444 [Source:RFAM;Acc:RF00920]	7D	233325807	233325933	NA	NA	NA	NA	0	0	0	0	0	0
EPlTAET00000001333	0	NA	NA	NA	NA	NA	EPlTAEG00000001333	MIR1122	microRNA MIR1122 [Source:RFAM;Acc:RF00906]	7D	41205540	41205644	NA	NA	NA	NA	0	0	0	0	0	0
EPlTAET00000001334	0	NA	NA	NA	NA	NA	EPlTAEG00000001334	tRNA-Asn	tRNA-Asn for anticodon GUU [Source:TRNASCAN_SE;Acc:tRNA-Asn]	7D	63030416	63030484	NA	-	-	NA	0	0	0	0	0	0
EPlTAET00000001335	0	NA	NA	NA	NA	NA	EPlTAEG00000001335	tRNA-Ser	tRNA-Ser for anticodon UGA [Source:TRNASCAN_SE;Acc:tRNA-Ser]	4A	176332952	176333033	NA	gi|357454871|ref|XP_003597716.1| hypothetical protein MTR_2g101510	-	NA	0	0	0	0	0	0
EPlTAET00000001336	0.2167	3.5901	4.2062	0.853527	0.393367	NA	EPlTAEG00000001336	U2	U2 spliceosomal RNA [Source:RFAM;Acc:RF00004]	7A	153733351	153733547	NA	NA	NA	NA	0	0	0	0	0	1.30027
EPlTAET00000001337	0	NA	NA	NA	NA	NA	EPlTAEG00000001337	SNORD25	Small nucleolar RNA SNORD25 [Source:RFAM;Acc:RF00054]	IWGSC_CSS_4DL_scaff_14351777	4688	4783	NA	NA	NA	NA	0	0	0	0	0	0
EPlTAET00000001338	0	NA	NA	NA	NA	NA	EPlTAEG00000001338	MIR444	microRNA MIR444 [Source:RFAM;Acc:RF00920]	5D	14552920	14553046	NA	NA	NA	NA	0	0	0	0	0	0
EPlTAET00000001339	0	NA	NA	NA	NA	NA	EPlTAEG00000001339	MIR1122	microRNA MIR1122 [Source:RFAM;Acc:RF00906]	IWGSC_CSS_2BL_scaff_8027784	1381	1505	NA	NA	NA	NA	0	0	0	0	0	0
EPlTAET00000001340	0	NA	NA	NA	NA	NA	EPlTAEG00000001340	tRNA-Thr	tRNA-Thr for anticodon GGU [Source:TRNASCAN_SE;Acc:tRNA-Thr]	7A	4443456	4443528	NA	-	-	NA	0	0	0	0	0	0
EPlTAET00000001341	0	NA	NA	NA	NA	NA	EPlTAEG00000001341	snoR97	Small nucleolar RNA snoR97 [Source:RFAM;Acc:RF01215]	6D	26840219	26840324	NA	NA	NA	NA	0	0	0	0	0	0
EPlTAET00000001342	0	NA	NA	NA	NA	NA	EPlTAEG00000001342	MIR1122	microRNA MIR1122 [Source:RFAM;Acc:RF00906]	3D	116328513	116328606	NA	NA	NA	NA	0	0	0	0	0	0
EPlTAET00000001343	0	NA	NA	NA	NA	NA	EPlTAEG00000001343	MIR1122	microRNA MIR1122 [Source:RFAM;Acc:RF00906]	7B	245143883	245143997	NA	NA	NA	NA	0	0	0	0	0	0
EPlTAET00000001344	0	NA	NA	NA	NA	NA	EPlTAEG00000001344	tRNA-Lys	tRNA-Lys for anticodon CUU [Source:TRNASCAN_SE;Acc:tRNA-Lys]	3B	741945975	741946047	NA	gi|357518425|ref|XP_003629501.1| hypothetical protein MTR_8g078220	-	NA	0	0	0	0	0	0
EPlTAET00000001345	0	NA	NA	NA	NA	NA	EPlTAEG00000001345	MIR1122	microRNA MIR1122 [Source:RFAM;Acc:RF00906]	4A	3431412	3431505	NA	NA	NA	NA	0	0	0	0	0	0
EPlTAET00000001346	0	NA	NA	NA	NA	NA	EPlTAEG00000001346	MIR1122	microRNA MIR1122 [Source:RFAM;Acc:RF00906]	IWGSC_CSS_7BL_scaff_6743373	2110	2224	NA	NA	NA	NA	0	0	0	0	0	0
EPlTAET00000001347	1.517	6.4915	4.2926	1.51224	0.130472	NA	EPlTAEG00000001347	MIR1122	microRNA MIR1122 [Source:RFAM;Acc:RF00906]	6B	6086795	6086929	NA	NA	NA	NA	0	0	0	0	0	9.10192
EPlTAET00000001348	0	NA	NA	NA	NA	NA	EPlTAEG00000001348	tRNA-Asn	tRNA-Asn for anticodon GUU [Source:TRNASCAN_SE;Acc:tRNA-Asn]	IWGSC_CSS_4DL_scaff_14368322	766	839	NA	gi|168046693|ref|XP_001775807.1| predicted protein	-	NA	0	0	0	0	0	0
EPlTAET00000001349	0	NA	NA	NA	NA	NA	EPlTAEG00000001349	MIR1122	microRNA MIR1122 [Source:RFAM;Acc:RF00906]	2D	26699499	26699613	NA	NA	NA	NA	0	0	0	0	0	0
EPlTAET00000001350	0	NA	NA	NA	NA	NA	EPlTAEG00000001350	MIR1122	microRNA MIR1122 [Source:RFAM;Acc:RF00906]	IWGSC_CSS_2BS_scaff_5234037	3513	3647	NA	NA	NA	NA	0	0	0	0	0	0
EPlTAET00000001351	0	NA	NA	NA	NA	NA	EPlTAEG00000001351	MIR444	microRNA MIR444 [Source:RFAM;Acc:RF00920]	1A	192093477	192093624	NA	NA	NA	NA	0	0	0	0	0	0
EPlTAET00000001352	0	NA	NA	NA	NA	NA	EPlTAEG00000001352	MIR1122	microRNA MIR1122 [Source:RFAM;Acc:RF00906]	4B	230163536	230163670	NA	NA	NA	NA	0	0	0	0	0	0
EPlTAET00000001353	0	NA	NA	NA	NA	NA	EPlTAEG00000001353	snoZ247	Small nucleolar RNA Z247 [Source:RFAM;Acc:RF00321]	7A	53113608	53113746	NA	NA	NA	NA	0	0	0	0	0	0
EPlTAET00000001354	0	NA	NA	NA	NA	NA	EPlTAEG00000001354	MIR444	microRNA MIR444 [Source:RFAM;Acc:RF00920]	5D	155877253	155877379	NA	NA	NA	NA	0	0	0	0	0	0
EPlTAET00000001355	0	NA	NA	NA	NA	NA	EPlTAEG00000001355	MIR444	microRNA MIR444 [Source:RFAM;Acc:RF00920]	6A	381397	381521	NA	NA	NA	NA	0	0	0	0	0	0
EPlTAET00000001356	0	NA	NA	NA	NA	NA	EPlTAEG00000001356	tRNA-Glu	tRNA-Glu for anticodon CUC [Source:TRNASCAN_SE;Acc:tRNA-Glu]	5B	226758954	226759027	NA	-	-	NA	0	0	0	0	0	0
EPlTAET00000001358	0	NA	NA	NA	NA	NA	EPlTAEG00000001358	tRNA-Ser	tRNA-Ser for anticodon UGA [Source:TRNASCAN_SE;Acc:tRNA-Ser]	7A	3206745	3206826	NA	gi|357478031|ref|XP_003609301.1| hypothetical protein MTR_4g114190	-	NA	0	0	0	0	0	0
EPlTAET00000001359	0	NA	NA	NA	NA	NA	EPlTAEG00000001359	MIR1122	microRNA MIR1122 [Source:RFAM;Acc:RF00906]	1A	222298193	222298327	NA	NA	NA	NA	0	0	0	0	0	0
EPlTAET00000001360	0	NA	NA	NA	NA	NA	EPlTAEG00000001360	IsrR	Antisense RNA which regulates isiA expression [Source:RFAM;Acc:RF01419]	IWGSC_CSS_6BL_scaff_4396621	6426	6612	NA	gi|11592|emb|CAA32263.1| unnamed protein product	-	GO:0009772 GO:0030076 GO:0045156 GO:0009523 GO:0018298 GO:0016168 GO:0016021 GO:0009535	0	0	0	0	0	0
EPlTAET00000001361	0	NA	NA	NA	NA	NA	EPlTAEG00000001361	tRNA-Ser	tRNA-Ser for anticodon UGA [Source:TRNASCAN_SE;Acc:tRNA-Ser]	IWGSC_CSS_1AL_scaff_3909992	2507	2588	NA	gi|357454871|ref|XP_003597716.1| hypothetical protein MTR_2g101510	-	NA	0	0	0	0	0	0
EPlTAET00000001362	0	NA	NA	NA	NA	NA	EPlTAEG00000001362	MIR1122	microRNA MIR1122 [Source:RFAM;Acc:RF00906]	2B	106043682	106043816	NA	NA	NA	NA	0	0	0	0	0	0
EPlTAET00000001363	12.1992	-0.9083	1.898	-0.478557	0.632254	0.850732	EPlTAEG00000001363	U4	U4 spliceosomal RNA [Source:RFAM;Acc:RF00015]	IWGSC_CSS_7AS_scaff_4202121	134	284	NA	NA	NA	NA	30.2458	17.4286	0	4.09187	21.4287	0
EPlTAET00000001364	0	NA	NA	NA	NA	NA	EPlTAEG00000001364	tRNA-Met	tRNA-Met for anticodon CAU [Source:TRNASCAN_SE;Acc:tRNA-Met]	6A	195615530	195615603	NA	-	-	NA	0	0	0	0	0	0
EPlTAET00000001365	0	NA	NA	NA	NA	NA	EPlTAEG00000001365	MIR1122	microRNA MIR1122 [Source:RFAM;Acc:RF00906]	5D	108757844	108757978	NA	NA	NA	NA	0	0	0	0	0	0
EPlTAET00000001366	0	NA	NA	NA	NA	NA	EPlTAEG00000001366	MIR1122	microRNA MIR1122 [Source:RFAM;Acc:RF00906]	IWGSC_CSS_6AL_scaff_5758882	2690	2804	NA	NA	NA	NA	0	0	0	0	0	0
EPlTAET00000001367	0.6303	5.2107	4.3573	1.19585	0.231753	NA	EPlTAEG00000001367	MIR1122	microRNA MIR1122 [Source:RFAM;Acc:RF00906]	4B	111196982	111197117	NA	NA	NA	NA	0	0	0	0	3.78154	0
EPlTAET00000001368	0	NA	NA	NA	NA	NA	EPlTAEG00000001368	tRNA-Ser	tRNA-Ser for anticodon UGA [Source:TRNASCAN_SE;Acc:tRNA-Ser]	IWGSC_CSS_2AS_scaff_5251772	3046	3127	NA	gi|474170855|gb|EMS57569.1| Phosphatidylinositol N-acetylglucosaminyltransferase subunit A	-	NA	0	0	0	0	0	0
EPlTAET00000001369	0	NA	NA	NA	NA	NA	EPlTAEG00000001369	tRNA-Ala	tRNA-Ala for anticodon AGC [Source:TRNASCAN_SE;Acc:tRNA-Ala]	IWGSC_CSS_7DS_scaff_3901888	433	505	NA	gi|168015379|ref|XP_001760228.1| predicted protein	-	NA	0	0	0	0	0	0
EPlTAET00000001370	0	NA	NA	NA	NA	NA	EPlTAEG00000001370	MIR1122	microRNA MIR1122 [Source:RFAM;Acc:RF00906]	IWGSC_CSS_2AL_scaff_6389348	14267	14391	NA	NA	NA	NA	0	0	0	0	0	0
EPlTAET00000001371	0	NA	NA	NA	NA	NA	EPlTAEG00000001371	snoR44_J54	Small nucleolar RNA R44/J54/Z268 family [Source:RFAM;Acc:RF00357]	1B	293732280	293732373	NA	NA	NA	NA	0	0	0	0	0	0
EPlTAET00000001372	0	NA	NA	NA	NA	NA	EPlTAEG00000001372	MIR1122	microRNA MIR1122 [Source:RFAM;Acc:RF00906]	7A	153145116	153145208	NA	NA	NA	NA	0	0	0	0	0	0
EPlTAET00000001373	0	NA	NA	NA	NA	NA	EPlTAEG00000001373	MIR1122	microRNA MIR1122 [Source:RFAM;Acc:RF00906]	IWGSC_CSS_1BL_scaff_3837477	3957	4081	NA	NA	NA	NA	0	0	0	0	0	0
EPlTAET00000001374	0	NA	NA	NA	NA	NA	EPlTAEG00000001374	MIR1122	microRNA MIR1122 [Source:RFAM;Acc:RF00906]	2D	40944992	40945084	NA	NA	NA	NA	0	0	0	0	0	0
EPlTAET00000001376	0	NA	NA	NA	NA	NA	EPlTAEG00000001376	mir-160	mir-160 microRNA precursor family [Source:RFAM;Acc:RF00247]	5D	138155564	138155659	NA	NA	NA	NA	0	0	0	0	0	0
EPlTAET00000001377	0	NA	NA	NA	NA	NA	EPlTAEG00000001377	tRNA-Met	tRNA-Met for anticodon CAU [Source:TRNASCAN_SE;Acc:tRNA-Met]	IWGSC_CSS_6DS_scaff_2109221	5049	5122	NA	gi|145408532|ref|YP_001152155.1| ORF40m	-	NA	0	0	0	0	0	0
EPlTAET00000001378	0	NA	NA	NA	NA	NA	EPlTAEG00000001378	MIR1122	microRNA MIR1122 [Source:RFAM;Acc:RF00906]	2A	162805386	162805520	NA	NA	NA	NA	0	0	0	0	0	0
EPlTAET00000001379	0	NA	NA	NA	NA	NA	EPlTAEG00000001379	MIR1122	microRNA MIR1122 [Source:RFAM;Acc:RF00906]	1D	111397514	111397637	NA	NA	NA	NA	0	0	0	0	0	0
EPlTAET00000001380	0	NA	NA	NA	NA	NA	EPlTAEG00000001380	MIR1122	microRNA MIR1122 [Source:RFAM;Acc:RF00906]	7D	118736820	118736913	NA	NA	NA	NA	0	0	0	0	0	0
EPlTAET00000001381	0	NA	NA	NA	NA	NA	EPlTAEG00000001381	MIR1122	microRNA MIR1122 [Source:RFAM;Acc:RF00906]	IWGSC_CSS_2BL_scaff_8041862	1953	2046	NA	NA	NA	NA	0	0	0	0	0	0
EPlTAET00000001383	0	NA	NA	NA	NA	NA	EPlTAEG00000001383	MIR444	microRNA MIR444 [Source:RFAM;Acc:RF00920]	2A	162805392	162805514	NA	NA	NA	NA	0	0	0	0	0	0
EPlTAET00000001384	0	NA	NA	NA	NA	NA	EPlTAEG00000001384	MIR1122	microRNA MIR1122 [Source:RFAM;Acc:RF00906]	3B	525160429	525160553	NA	NA	NA	NA	0	0	0	0	0	0
EPlTAET00000001385	0	NA	NA	NA	NA	NA	EPlTAEG00000001385	MIR1122	microRNA MIR1122 [Source:RFAM;Acc:RF00906]	5B	248803080	248803204	NA	NA	NA	NA	0	0	0	0	0	0
EPlTAET00000001386	0	NA	NA	NA	NA	NA	EPlTAEG00000001386	MIR1122	microRNA MIR1122 [Source:RFAM;Acc:RF00906]	6B	132687268	132687402	NA	NA	NA	NA	0	0	0	0	0	0
EPlTAET00000001387	0	NA	NA	NA	NA	NA	EPlTAEG00000001387	MIR444	microRNA MIR444 [Source:RFAM;Acc:RF00920]	6A	47264441	47264563	NA	NA	NA	NA	0	0	0	0	0	0
EPlTAET00000001389	0	NA	NA	NA	NA	NA	EPlTAEG00000001389	MIR807	microRNA MIR807 [Source:RFAM;Acc:RF00886]	4A	198408256	198408357	NA	NA	NA	NA	0	0	0	0	0	0
EPlTAET00000001390	0	NA	NA	NA	NA	NA	EPlTAEG00000001390	mir-395	mir-395 microRNA precursor family [Source:RFAM;Acc:RF00451]	2A	230402617	230402702	NA	NA	NA	NA	0	0	0	0	0	0
EPlTAET00000001391	0.2101	3.5579	4.2037	0.846369	0.397347	NA	EPlTAEG00000001391	U54	Small nucleolar RNA U54 [Source:RFAM;Acc:RF00206]	2B	324728970	324729049	NA	NA	NA	NA	0	0	0	0	1.26051	0
EPlTAET00000001392	0	NA	NA	NA	NA	NA	EPlTAEG00000001392	MIR1122	microRNA MIR1122 [Source:RFAM;Acc:RF00906]	5B	13179022	13179146	NA	NA	NA	NA	0	0	0	0	0	0
EPlTAET00000001393	0	NA	NA	NA	NA	NA	EPlTAEG00000001393	MIR1122	microRNA MIR1122 [Source:RFAM;Acc:RF00906]	7B	233366261	233366395	NA	NA	NA	NA	0	0	0	0	0	0
EPlTAET00000001394	0.4202	4.6098	4.304	1.07106	0.284144	NA	EPlTAEG00000001394	tRNA-Thr	tRNA-Thr for anticodon GGU [Source:TRNASCAN_SE;Acc:tRNA-Thr]	4B	301157437	301157510	NA	-	-	NA	0	0	0	0	2.52102	0
EPlTAET00000001395	0	NA	NA	NA	NA	NA	EPlTAEG00000001395	MIR444	microRNA MIR444 [Source:RFAM;Acc:RF00920]	1A	26123487	26123629	NA	NA	NA	NA	0	0	0	0	0	0
EPlTAET00000001396	0	NA	NA	NA	NA	NA	EPlTAEG00000001396	MIR1122	microRNA MIR1122 [Source:RFAM;Acc:RF00906]	1A	183718006	183718119	NA	NA	NA	NA	0	0	0	0	0	0
EPlTAET00000001397	0	NA	NA	NA	NA	NA	EPlTAEG00000001397	U6	U6 spliceosomal RNA [Source:RFAM;Acc:RF00026]	5B	267420535	267420636	NA	NA	NA	NA	0	0	0	0	0	0
EPlTAET00000001398	0	NA	NA	NA	NA	NA	EPlTAEG00000001398	MIR1122	microRNA MIR1122 [Source:RFAM;Acc:RF00906]	3B	155436728	155436862	NA	NA	NA	NA	0	0	0	0	0	0
EPlTAET00000001399	0.2101	3.5579	4.2037	0.846369	0.397347	NA	EPlTAEG00000001399	snoZ107_R87	Small nucleolar RNA Z107/R87 [Source:RFAM;Acc:RF00360]	IWGSC_CSS_5BS_scaff_2271606	3463	3566	NA	NA	NA	NA	0	0	0	0	1.26051	0
EPlTAET00000001400	0	NA	NA	NA	NA	NA	EPlTAEG00000001400	tRNA-Lys	tRNA-Lys for anticodon CUU [Source:TRNASCAN_SE;Acc:tRNA-Lys]	IWGSC_CSS_6BS_scaff_3031556	2483	2551	NA	-	-	NA	0	0	0	0	0	0
EPlTAET00000001401	0	NA	NA	NA	NA	NA	EPlTAEG00000001401	MIR444	microRNA MIR444 [Source:RFAM;Acc:RF00920]	IWGSC_CSS_7BL_scaff_6733535	8787	8911	NA	NA	NA	NA	0	0	0	0	0	0
EPlTAET00000001403	0	NA	NA	NA	NA	NA	EPlTAEG00000001403	28S_rRNA	28S_rRNA [Source:RNAMMER;Acc:28S_rRNA]	IWGSC_CSS_5BS_scaff_2249233	1666	5529	NA	NA	NA	NA	0	0	0	0	0	0
EPlTAET00000001404	0	NA	NA	NA	NA	NA	EPlTAEG00000001404	MIR444	microRNA MIR444 [Source:RFAM;Acc:RF00920]	5B	37155168	37155290	NA	NA	NA	NA	0	0	0	0	0	0
EPlTAET00000001405	0	NA	NA	NA	NA	NA	EPlTAEG00000001405	MIR1122	microRNA MIR1122 [Source:RFAM;Acc:RF00906]	6D	115372726	115372840	NA	NA	NA	NA	0	0	0	0	0	0
EPlTAET00000001406	0	NA	NA	NA	NA	NA	EPlTAEG00000001406	tRNA-Asp	tRNA-Asp for anticodon GUC [Source:TRNASCAN_SE;Acc:tRNA-Asp]	7D	204080806	204080879	NA	-	-	NA	0	0	0	0	0	0
EPlTAET00000001408	0	NA	NA	NA	NA	NA	EPlTAEG00000001408	MIR1122	microRNA MIR1122 [Source:RFAM;Acc:RF00906]	6B	154745640	154745762	NA	NA	NA	NA	0	0	0	0	0	0
EPlTAET00000001409	0	NA	NA	NA	NA	NA	EPlTAEG00000001409	MIR1122	microRNA MIR1122 [Source:RFAM;Acc:RF00906]	5B	15301593	15301726	NA	NA	NA	NA	0	0	0	0	0	0
EPlTAET00000001410	0	NA	NA	NA	NA	NA	EPlTAEG00000001410	snoR104	Small nucleolar RNA snoR104 [Source:RFAM;Acc:RF01220]	IWGSC_CSS_4AS_scaff_5976110	1270	1387	NA	NA	NA	NA	0	0	0	0	0	0
EPlTAET00000001411	0	NA	NA	NA	NA	NA	EPlTAEG00000001411	tRNA-Trp	tRNA-Trp for anticodon CCA [Source:TRNASCAN_SE;Acc:tRNA-Trp]	2B	38983615	38983686	NA	gi|297833066|ref|XP_002884415.1| hypothetical protein ARALYDRAFT_896404	-	NA	0	0	0	0	0	0
EPlTAET00000001412	0	NA	NA	NA	NA	NA	EPlTAEG00000001412	MIR1122	microRNA MIR1122 [Source:RFAM;Acc:RF00906]	2A	207607490	207607615	NA	NA	NA	NA	0	0	0	0	0	0
EPlTAET00000001413	3.6217	1.5986	3.039	0.526038	0.598862	NA	EPlTAEG00000001413	snoU83	Small nucleolar RNA U83 [Source:RFAM;Acc:RF01179]	5B	5551250	5551327	NA	NA	NA	NA	0	5.36266	0	16.3675	0	0
EPlTAET00000001414	0	NA	NA	NA	NA	NA	EPlTAEG00000001414	MIR1122	microRNA MIR1122 [Source:RFAM;Acc:RF00906]	2B	195718761	195718885	NA	NA	NA	NA	0	0	0	0	0	0
EPlTAET00000001415	0	NA	NA	NA	NA	NA	EPlTAEG00000001415	MIR1122	microRNA MIR1122 [Source:RFAM;Acc:RF00906]	7B	59781137	59781271	NA	NA	NA	NA	0	0	0	0	0	0
EPlTAET00000001416	0	NA	NA	NA	NA	NA	EPlTAEG00000001416	MIR444	microRNA MIR444 [Source:RFAM;Acc:RF00920]	IWGSC_CSS_1DL_scaff_2290471	6895	7021	NA	NA	NA	NA	0	0	0	0	0	0
EPlTAET00000001417	0	NA	NA	NA	NA	NA	EPlTAEG00000001417	MIR1122	microRNA MIR1122 [Source:RFAM;Acc:RF00906]	3B	213426142	213426256	NA	NA	NA	NA	0	0	0	0	0	0
EPlTAET00000001419	0	NA	NA	NA	NA	NA	EPlTAEG00000001419	MIR1122	microRNA MIR1122 [Source:RFAM;Acc:RF00906]	IWGSC_CSS_6DL_scaff_3241040	4074	4166	NA	NA	NA	NA	0	0	0	0	0	0
EPlTAET00000001420	0	NA	NA	NA	NA	NA	EPlTAEG00000001420	MIR1122	microRNA MIR1122 [Source:RFAM;Acc:RF00906]	2B	288646270	288646404	NA	NA	NA	NA	0	0	0	0	0	0
EPlTAET00000001421	0	NA	NA	NA	NA	NA	EPlTAEG00000001421	snoZ103	Small nucleolar RNA Z103 [Source:RFAM;Acc:RF00149]	4A	16214506	16214605	NA	NA	NA	NA	0	0	0	0	0	0
EPlTAET00000001422	0	NA	NA	NA	NA	NA	EPlTAEG00000001422	MIR1122	microRNA MIR1122 [Source:RFAM;Acc:RF00906]	2A	12699196	12699288	NA	NA	NA	NA	0	0	0	0	0	0
EPlTAET00000001424	0	NA	NA	NA	NA	NA	EPlTAEG00000001424	MIR1122	microRNA MIR1122 [Source:RFAM;Acc:RF00906]	5B	54857058	54857192	NA	NA	NA	NA	0	0	0	0	0	0
EPlTAET00000001425	0	NA	NA	NA	NA	NA	EPlTAEG00000001425	MIR1122	microRNA MIR1122 [Source:RFAM;Acc:RF00906]	5B	116471998	116472132	NA	NA	NA	NA	0	0	0	0	0	0
EPlTAET00000001426	0	NA	NA	NA	NA	NA	EPlTAEG00000001426	mir-395	mir-395 microRNA precursor family [Source:RFAM;Acc:RF00451]	IWGSC_CSS_2BL_scaff_7962226	8065	8206	NA	NA	NA	NA	0	0	0	0	0	0
EPlTAET00000001427	0	NA	NA	NA	NA	NA	EPlTAEG00000001427	MIR1122	microRNA MIR1122 [Source:RFAM;Acc:RF00906]	IWGSC_CSS_6BL_scaff_4262397	507	631	NA	NA	NA	NA	0	0	0	0	0	0
EPlTAET00000001428	0	NA	NA	NA	NA	NA	EPlTAEG00000001428	MIR444	microRNA MIR444 [Source:RFAM;Acc:RF00920]	IWGSC_CSS_5AS_scaff_1507248	656	778	NA	NA	NA	NA	0	0	0	0	0	0
EPlTAET00000001429	0	NA	NA	NA	NA	NA	EPlTAEG00000001429	MIR1122	microRNA MIR1122 [Source:RFAM;Acc:RF00906]	6D	159693008	159693122	NA	NA	NA	NA	0	0	0	0	0	0
EPlTAET00000001430	0	NA	NA	NA	NA	NA	EPlTAEG00000001430	MIR1122	microRNA MIR1122 [Source:RFAM;Acc:RF00906]	1D	22191776	22191890	NA	NA	NA	NA	0	0	0	0	0	0
EPlTAET00000001431	0	NA	NA	NA	NA	NA	EPlTAEG00000001431	MIR807	microRNA MIR807 [Source:RFAM;Acc:RF00886]	4B	63811129	63811224	NA	NA	NA	NA	0	0	0	0	0	0
EPlTAET00000001432	0	NA	NA	NA	NA	NA	EPlTAEG00000001432	snoR71	Plant small nucleolar RNA R71 [Source:RFAM;Acc:RF00097]	IWGSC_CSS_4BL_scaff_7025583	987	1078	NA	NA	NA	NA	0	0	0	0	0	0
EPlTAET00000001433	0	NA	NA	NA	NA	NA	EPlTAEG00000001433	tRNA-Lys	tRNA-Lys for anticodon CUU [Source:TRNASCAN_SE;Acc:tRNA-Lys]	3B	165673284	165673352	NA	-	-	NA	0	0	0	0	0	0
EPlTAET00000001434	0	NA	NA	NA	NA	NA	EPlTAEG00000001434	MIR444	microRNA MIR444 [Source:RFAM;Acc:RF00920]	IWGSC_CSS_7BL_scaff_6738570	1502	1624	NA	NA	NA	NA	0	0	0	0	0	0
EPlTAET00000001435	0	NA	NA	NA	NA	NA	EPlTAEG00000001435	snoR71	Plant small nucleolar RNA R71 [Source:RFAM;Acc:RF00097]	3D	66954086	66954192	NA	NA	NA	NA	0	0	0	0	0	0
EPlTAET00000001436	0	NA	NA	NA	NA	NA	EPlTAEG00000001436	snoZ247	Small nucleolar RNA Z247 [Source:RFAM;Acc:RF00321]	IWGSC_CSS_5DL_scaff_4565127	8716	8854	NA	NA	NA	NA	0	0	0	0	0	0
EPlTAET00000001437	2.6549	7.3153	3.7995	1.92535	0.0541862	NA	EPlTAEG00000001437	snoZ199	Small nucleolar RNA Z199 [Source:RFAM;Acc:RF00200]	3D	118199173	118199257	NA	NA	NA	NA	0	0	0	5.84553	10.0841	0
EPlTAET00000001438	0	NA	NA	NA	NA	NA	EPlTAEG00000001438	MIR1122	microRNA MIR1122 [Source:RFAM;Acc:RF00906]	IWGSC_CSS_5BL_scaff_10863164	4063	4177	NA	NA	NA	NA	0	0	0	0	0	0
EPlTAET00000001439	0.1117	-2.7783	4.2002	-0.661478	0.508306	NA	EPlTAEG00000001439	snoR143	small nucleolar RNA snoR143 [Source:RFAM;Acc:RF01432]	6D	147669154	147669322	NA	NA	NA	NA	0	0.670332	0	0	0	0
EPlTAET00000001440	0	NA	NA	NA	NA	NA	EPlTAEG00000001440	MIR1122	microRNA MIR1122 [Source:RFAM;Acc:RF00906]	3B	517302274	517302367	NA	NA	NA	NA	0	0	0	0	0	0
EPlTAET00000001441	0	NA	NA	NA	NA	NA	EPlTAEG00000001441	MIR1122	microRNA MIR1122 [Source:RFAM;Acc:RF00906]	2A	245836379	245836502	NA	NA	NA	NA	0	0	0	0	0	0
EPlTAET00000001442	0	NA	NA	NA	NA	NA	EPlTAEG00000001442	MIR444	microRNA MIR444 [Source:RFAM;Acc:RF00920]	4B	63011442	63011564	NA	NA	NA	NA	0	0	0	0	0	0
EPlTAET00000001443	0	NA	NA	NA	NA	NA	EPlTAEG00000001443	MIR444	microRNA MIR444 [Source:RFAM;Acc:RF00920]	4B	306561553	306561675	NA	NA	NA	NA	0	0	0	0	0	0
EPlTAET00000001444	0	NA	NA	NA	NA	NA	EPlTAEG00000001444	MIR1122	microRNA MIR1122 [Source:RFAM;Acc:RF00906]	IWGSC_CSS_2BL_scaff_8051422	6444	6578	NA	NA	NA	NA	0	0	0	0	0	0
EPlTAET00000001445	0	NA	NA	NA	NA	NA	EPlTAEG00000001445	MIR1122	microRNA MIR1122 [Source:RFAM;Acc:RF00906]	IWGSC_CSS_6BS_scaff_2991604	4195	4309	NA	NA	NA	NA	0	0	0	0	0	0
EPlTAET00000001446	0	NA	NA	NA	NA	NA	EPlTAEG00000001446	MIR444	microRNA MIR444 [Source:RFAM;Acc:RF00920]	IWGSC_CSS_5DL_scaff_1538303	2937	3062	NA	NA	NA	NA	0	0	0	0	0	0
EPlTAET00000001447	14.9049	4.1036	1.994	2.05802	0.0395886	0.154363	EPlTAEG00000001447	SSU_rRNA_eukarya	Eukaryotic small subunit ribosomal RNA [Source:RFAM;Acc:RF01960]	IWGSC_CSS_4AS_scaff_6012339	1	1651	NA	NA	NA	NA	4.32082	0.670332	0	0	2.52102	81.9173
EPlTAET00000001448	0.2101	3.5579	4.2037	0.846369	0.397347	NA	EPlTAEG00000001448	MIR1122	microRNA MIR1122 [Source:RFAM;Acc:RF00906]	5B	234078131	234078223	NA	NA	NA	NA	0	0	0	0	1.26051	0
EPlTAET00000001449	0.2101	3.5579	4.2037	0.846369	0.397347	NA	EPlTAEG00000001449	tRNA-Ile	tRNA-Ile for anticodon AAU [Source:TRNASCAN_SE;Acc:tRNA-Ile]	2A	12915029	12915102	NA	-	-	NA	0	0	0	0	1.26051	0
EPlTAET00000001450	0	NA	NA	NA	NA	NA	EPlTAEG00000001450	MIR1122	microRNA MIR1122 [Source:RFAM;Acc:RF00906]	IWGSC_CSS_4DL_scaff_14434436	9893	10017	NA	NA	NA	NA	0	0	0	0	0	0
EPlTAET00000001451	0	NA	NA	NA	NA	NA	EPlTAEG00000001451	MIR1122	microRNA MIR1122 [Source:RFAM;Acc:RF00906]	IWGSC_CSS_7BL_scaff_6743373	2649	2746	NA	NA	NA	NA	0	0	0	0	0	0
EPlTAET00000001452	0	NA	NA	NA	NA	NA	EPlTAEG00000001452	MIR1122	microRNA MIR1122 [Source:RFAM;Acc:RF00906]	2D	71794616	71794720	NA	NA	NA	NA	0	0	0	0	0	0
EPlTAET00000001453	0	NA	NA	NA	NA	NA	EPlTAEG00000001453	MIR1122	microRNA MIR1122 [Source:RFAM;Acc:RF00906]	5B	181019121	181019235	NA	NA	NA	NA	0	0	0	0	0	0
EPlTAET00000001454	0	NA	NA	NA	NA	NA	EPlTAEG00000001454	MIR1122	microRNA MIR1122 [Source:RFAM;Acc:RF00906]	IWGSC_CSS_7AS_scaff_4234529	1243	1366	NA	NA	NA	NA	0	0	0	0	0	0
EPlTAET00000001455	0	NA	NA	NA	NA	NA	EPlTAEG00000001455	MIR1122	microRNA MIR1122 [Source:RFAM;Acc:RF00906]	5D	20576048	20576138	NA	NA	NA	NA	0	0	0	0	0	0
EPlTAET00000001456	0	NA	NA	NA	NA	NA	EPlTAEG00000001456	MIR1122	microRNA MIR1122 [Source:RFAM;Acc:RF00906]	IWGSC_CSS_5AL_scaff_2799306	6649	6780	NA	NA	NA	NA	0	0	0	0	0	0
EPlTAET00000001457	0	NA	NA	NA	NA	NA	EPlTAEG00000001457	MIR1122	microRNA MIR1122 [Source:RFAM;Acc:RF00906]	IWGSC_CSS_2BS_scaff_5224233	546	670	NA	NA	NA	NA	0	0	0	0	0	0
EPlTAET00000001458	0	NA	NA	NA	NA	NA	EPlTAEG00000001458	MIR444	microRNA MIR444 [Source:RFAM;Acc:RF00920]	6D	51278445	51278568	NA	NA	NA	NA	0	0	0	0	0	0
EPlTAET00000001459	0	NA	NA	NA	NA	NA	EPlTAEG00000001459	tRNA-Met	tRNA-Met for anticodon CAU [Source:TRNASCAN_SE;Acc:tRNA-Met]	IWGSC_CSS_5AL_scaff_2766612	9092	9164	NA	-	-	NA	0	0	0	0	0	0
EPlTAET00000001460	1.2605	6.2245	4.3273	1.4384	0.150319	NA	EPlTAEG00000001460	MIR1122	microRNA MIR1122 [Source:RFAM;Acc:RF00906]	2D	22514398	22514501	NA	NA	NA	NA	0	0	0	0	7.56307	0
EPlTAET00000001461	0	NA	NA	NA	NA	NA	EPlTAEG00000001461	MIR1122	microRNA MIR1122 [Source:RFAM;Acc:RF00906]	3A	117552086	117552200	NA	NA	NA	NA	0	0	0	0	0	0
EPlTAET00000001462	0	NA	NA	NA	NA	NA	EPlTAEG00000001462	tRNA-Lys	tRNA-Lys for anticodon CUU [Source:TRNASCAN_SE;Acc:tRNA-Lys]	7D	173594899	173594967	NA	-	-	NA	0	0	0	0	0	0
EPlTAET00000001463	0	NA	NA	NA	NA	NA	EPlTAEG00000001463	snoZ105	Small nucleolar RNA Z105 [Source:RFAM;Acc:RF00145]	5D	137429750	137429816	NA	NA	NA	NA	0	0	0	0	0	0
EPlTAET00000001464	0	NA	NA	NA	NA	NA	EPlTAEG00000001464	MIR1122	microRNA MIR1122 [Source:RFAM;Acc:RF00906]	6B	8376715	8376839	NA	NA	NA	NA	0	0	0	0	0	0
EPlTAET00000001465	1.9804	-6.7638	4.223	-1.60167	0.109229	NA	EPlTAEG00000001465	snoZ119	Small nucleolar RNA Z119 [Source:RFAM;Acc:RF00361]	3A	157667950	157668044	NA	NA	NA	NA	11.8823	0	0	0	0	0
EPlTAET00000001466	0	NA	NA	NA	NA	NA	EPlTAEG00000001466	snoZ159	Small nucleolar RNA Z159/U59 [Source:RFAM;Acc:RF00160]	IWGSC_CSS_5DL_scaff_4579940	10962	11057	NA	NA	NA	NA	0	0	0	0	0	0
EPlTAET00000001467	0	NA	NA	NA	NA	NA	EPlTAEG00000001467	MIR1122	microRNA MIR1122 [Source:RFAM;Acc:RF00906]	7D	22531627	22531719	NA	NA	NA	NA	0	0	0	0	0	0
EPlTAET00000001468	0.6303	5.2107	4.3573	1.19585	0.231753	NA	EPlTAEG00000001468	MIR821	microRNA MIR821 [Source:RFAM;Acc:RF00885]	IWGSC_CSS_4DL_scaff_14421476	199	492	NA	NA	NA	NA	0	0	0	0	3.78154	0
EPlTAET00000001469	0	NA	NA	NA	NA	NA	EPlTAEG00000001469	MIR1122	microRNA MIR1122 [Source:RFAM;Acc:RF00906]	1D	123277746	123277839	NA	NA	NA	NA	0	0	0	0	0	0
EPlTAET00000001470	0	NA	NA	NA	NA	NA	EPlTAEG00000001470	MIR1122	microRNA MIR1122 [Source:RFAM;Acc:RF00906]	7A	12373845	12373968	NA	NA	NA	NA	0	0	0	0	0	0
EPlTAET00000001471	0	NA	NA	NA	NA	NA	EPlTAEG00000001471	MIR171_1	microRNA MIR171_1 [Source:RFAM;Acc:RF00643]	IWGSC_CSS_6BS_scaff_3031431	1974	2079	NA	NA	NA	NA	0	0	0	0	0	0
EPlTAET00000001472	0	NA	NA	NA	NA	NA	EPlTAEG00000001472	MIR444	microRNA MIR444 [Source:RFAM;Acc:RF00920]	2B	300107243	300107364	NA	NA	NA	NA	0	0	0	0	0	0
EPlTAET00000001473	0	NA	NA	NA	NA	NA	EPlTAEG00000001473	tRNA-Met	tRNA-Met for anticodon CAU [Source:TRNASCAN_SE;Acc:tRNA-Met]	6A	6770119	6770190	NA	gi|357455321|ref|XP_003597941.1| hypothetical protein MTR_2g104240	-	NA	0	0	0	0	0	0
EPlTAET00000001474	3.0158	-2.6978	2.8358	-0.951335	0.341434	NA	EPlTAEG00000001474	snoR69Y	Small nucleolar RNA snoR69Y [Source:RFAM;Acc:RF01198]	1A	119851632	119851730	NA	NA	NA	NA	0	9.38465	6.18888	0	2.52102	0
EPlTAET00000001476	0	NA	NA	NA	NA	NA	EPlTAEG00000001476	MIR1122	microRNA MIR1122 [Source:RFAM;Acc:RF00906]	2D	135344429	135344553	NA	NA	NA	NA	0	0	0	0	0	0
EPlTAET00000001477	0	NA	NA	NA	NA	NA	EPlTAEG00000001477	MIR1122	microRNA MIR1122 [Source:RFAM;Acc:RF00906]	2B	188742478	188742612	NA	NA	NA	NA	0	0	0	0	0	0
EPlTAET00000001478	0	NA	NA	NA	NA	NA	EPlTAEG00000001478	MIR1122	microRNA MIR1122 [Source:RFAM;Acc:RF00906]	6B	93116957	93117071	NA	NA	NA	NA	0	0	0	0	0	0
EPlTAET00000001479	0	NA	NA	NA	NA	NA	EPlTAEG00000001479	IsrR	Antisense RNA which regulates isiA expression [Source:RFAM;Acc:RF01419]	IWGSC_CSS_5AL_scaff_2780961	855	1041	NA	gi|11592|emb|CAA32263.1| unnamed protein product	-	GO:0009772 GO:0030076 GO:0045156 GO:0009523 GO:0018298 GO:0016168 GO:0016021 GO:0009535	0	0	0	0	0	0
EPlTAET00000001480	0	NA	NA	NA	NA	NA	EPlTAEG00000001480	MIR1122	microRNA MIR1122 [Source:RFAM;Acc:RF00906]	3B	613434676	613434768	NA	NA	NA	NA	0	0	0	0	0	0
EPlTAET00000001481	0	NA	NA	NA	NA	NA	EPlTAEG00000001481	MIR1122	microRNA MIR1122 [Source:RFAM;Acc:RF00906]	5B	18529556	18529690	NA	NA	NA	NA	0	0	0	0	0	0
EPlTAET00000001482	0	NA	NA	NA	NA	NA	EPlTAEG00000001482	MIR1122	microRNA MIR1122 [Source:RFAM;Acc:RF00906]	3B	647111902	647112036	NA	NA	NA	NA	0	0	0	0	0	0
EPlTAET00000001483	0	NA	NA	NA	NA	NA	EPlTAEG00000001483	tRNA-Lys	tRNA-Lys for anticodon CUU [Source:TRNASCAN_SE;Acc:tRNA-Lys]	4B	43508273	43508341	NA	-	-	NA	0	0	0	0	0	0
EPlTAET00000001484	0	NA	NA	NA	NA	NA	EPlTAEG00000001484	MIR444	microRNA MIR444 [Source:RFAM;Acc:RF00920]	3B	463294583	463294701	NA	NA	NA	NA	0	0	0	0	0	0
EPlTAET00000001485	0	NA	NA	NA	NA	NA	EPlTAEG00000001485	MIR1122	microRNA MIR1122 [Source:RFAM;Acc:RF00906]	2A	12721306	12721420	NA	NA	NA	NA	0	0	0	0	0	0
EPlTAET00000001486	0	NA	NA	NA	NA	NA	EPlTAEG00000001486	MIR1122	microRNA MIR1122 [Source:RFAM;Acc:RF00906]	5A	80551340	80551464	NA	NA	NA	NA	0	0	0	0	0	0
EPlTAET00000001487	0	NA	NA	NA	NA	NA	EPlTAEG00000001487	MIR1122	microRNA MIR1122 [Source:RFAM;Acc:RF00906]	3B	656298356	656298470	NA	NA	NA	NA	0	0	0	0	0	0
EPlTAET00000001488	0	NA	NA	NA	NA	NA	EPlTAEG00000001488	MIR1122	microRNA MIR1122 [Source:RFAM;Acc:RF00906]	7B	216629547	216629661	NA	NA	NA	NA	0	0	0	0	0	0
EPlTAET00000001489	0	NA	NA	NA	NA	NA	EPlTAEG00000001489	MIR1122	microRNA MIR1122 [Source:RFAM;Acc:RF00906]	IWGSC_CSS_5DL_scaff_4547238	7833	7948	NA	NA	NA	NA	0	0	0	0	0	0
EPlTAET00000001491	0	NA	NA	NA	NA	NA	EPlTAEG00000001491	MIR444	microRNA MIR444 [Source:RFAM;Acc:RF00920]	IWGSC_CSS_5BL_scaff_10790093	12154	12276	NA	NA	NA	NA	0	0	0	0	0	0
EPlTAET00000001492	0	NA	NA	NA	NA	NA	EPlTAEG00000001492	MIR1122	microRNA MIR1122 [Source:RFAM;Acc:RF00906]	5D	126955045	126955169	NA	NA	NA	NA	0	0	0	0	0	0
EPlTAET00000001493	0	NA	NA	NA	NA	NA	EPlTAEG00000001493	tRNA-Pro	tRNA-Pro for anticodon UGG [Source:TRNASCAN_SE;Acc:tRNA-Pro]	IWGSC_CSS_4AS_scaff_5941294	421	495	NA	gi|353526402|ref|YP_004927474.1| orf106a (mitochondrion)	-	NA	0	0	0	0	0	0
EPlTAET00000001494	0	NA	NA	NA	NA	NA	EPlTAEG00000001494	MIR1122	microRNA MIR1122 [Source:RFAM;Acc:RF00906]	7D	16989418	16989509	NA	NA	NA	NA	0	0	0	0	0	0
EPlTAET00000001495	0	NA	NA	NA	NA	NA	EPlTAEG00000001495	snoR71	Plant small nucleolar RNA R71 [Source:RFAM;Acc:RF00097]	1B	215854768	215854874	NA	NA	NA	NA	0	0	0	0	0	0
EPlTAET00000001497	0	NA	NA	NA	NA	NA	EPlTAEG00000001497	MIR1122	microRNA MIR1122 [Source:RFAM;Acc:RF00906]	7D	213561130	213561244	NA	NA	NA	NA	0	0	0	0	0	0
EPlTAET00000001498	0	NA	NA	NA	NA	NA	EPlTAEG00000001498	MIR1122	microRNA MIR1122 [Source:RFAM;Acc:RF00906]	6B	160690072	160690164	NA	NA	NA	NA	0	0	0	0	0	0
EPlTAET00000001499	0	NA	NA	NA	NA	NA	EPlTAEG00000001499	tRNA-Asp	tRNA-Asp for anticodon GUC [Source:TRNASCAN_SE;Acc:tRNA-Asp]	IWGSC_CSS_5BS_scaff_2241054	13422	13495	NA	-	-	NA	0	0	0	0	0	0
EPlTAET00000001500	0	NA	NA	NA	NA	NA	EPlTAEG00000001500	MIR444	microRNA MIR444 [Source:RFAM;Acc:RF00920]	3D	30890934	30891082	NA	NA	NA	NA	0	0	0	0	0	0
EPlTAET00000001501	0	NA	NA	NA	NA	NA	EPlTAEG00000001501	MIR1122	microRNA MIR1122 [Source:RFAM;Acc:RF00906]	5B	55158184	55158317	NA	NA	NA	NA	0	0	0	0	0	0
EPlTAET00000001502	0	NA	NA	NA	NA	NA	EPlTAEG00000001502	MIR1122	microRNA MIR1122 [Source:RFAM;Acc:RF00906]	4B	259947191	259947315	NA	NA	NA	NA	0	0	0	0	0	0
EPlTAET00000001504	0	NA	NA	NA	NA	NA	EPlTAEG00000001504	U2	U2 spliceosomal RNA [Source:RFAM;Acc:RF00004]	7B	217244414	217244517	NA	NA	NA	NA	0	0	0	0	0	0
EPlTAET00000001505	0	NA	NA	NA	NA	NA	EPlTAEG00000001505	MIR444	microRNA MIR444 [Source:RFAM;Acc:RF00920]	6D	28057927	28058065	NA	NA	NA	NA	0	0	0	0	0	0
EPlTAET00000001506	0	NA	NA	NA	NA	NA	EPlTAEG00000001506	MIR444	microRNA MIR444 [Source:RFAM;Acc:RF00920]	6D	151558582	151558705	NA	NA	NA	NA	0	0	0	0	0	0
EPlTAET00000001507	0	NA	NA	NA	NA	NA	EPlTAEG00000001507	snoR71	Plant small nucleolar RNA R71 [Source:RFAM;Acc:RF00097]	5B	164157891	164157994	NA	NA	NA	NA	0	0	0	0	0	0
EPlTAET00000001508	0	NA	NA	NA	NA	NA	EPlTAEG00000001508	MIR444	microRNA MIR444 [Source:RFAM;Acc:RF00920]	IWGSC_CSS_5AS_scaff_1512325	959	1081	NA	NA	NA	NA	0	0	0	0	0	0
EPlTAET00000001509	0	NA	NA	NA	NA	NA	EPlTAEG00000001509	MIR1122	microRNA MIR1122 [Source:RFAM;Acc:RF00906]	7B	239522580	239522704	NA	NA	NA	NA	0	0	0	0	0	0
EPlTAET00000001510	0	NA	NA	NA	NA	NA	EPlTAEG00000001510	MIR1122	microRNA MIR1122 [Source:RFAM;Acc:RF00906]	6B	144960135	144960269	NA	NA	NA	NA	0	0	0	0	0	0
EPlTAET00000001511	0	NA	NA	NA	NA	NA	EPlTAEG00000001511	tRNA-Asp	tRNA-Asp for anticodon GUC [Source:TRNASCAN_SE;Acc:tRNA-Asp]	IWGSC_CSS_6BL_scaff_4374944	723	793	NA	-	-	NA	0	0	0	0	0	0
EPlTAET00000001512	0	NA	NA	NA	NA	NA	EPlTAEG00000001512	tRNA-Glu	tRNA-Glu for anticodon CUC [Source:TRNASCAN_SE;Acc:tRNA-Glu]	7A	142431555	142431627	NA	-	-	NA	0	0	0	0	0	0
EPlTAET00000001513	0	NA	NA	NA	NA	NA	EPlTAEG00000001513	MIR444	microRNA MIR444 [Source:RFAM;Acc:RF00920]	6D	105469074	105469196	NA	NA	NA	NA	0	0	0	0	0	0
EPlTAET00000001514	0	NA	NA	NA	NA	NA	EPlTAEG00000001514	MIR1122	microRNA MIR1122 [Source:RFAM;Acc:RF00906]	IWGSC_CSS_5DL_scaff_4604825	4769	4861	NA	NA	NA	NA	0	0	0	0	0	0
EPlTAET00000001515	0	NA	NA	NA	NA	NA	EPlTAEG00000001515	MIR1122	microRNA MIR1122 [Source:RFAM;Acc:RF00906]	IWGSC_CSS_6BS_scaff_3042477	30	164	NA	NA	NA	NA	0	0	0	0	0	0
EPlTAET00000001516	0	NA	NA	NA	NA	NA	EPlTAEG00000001516	MIR1122	microRNA MIR1122 [Source:RFAM;Acc:RF00906]	7D	90580448	90580572	NA	NA	NA	NA	0	0	0	0	0	0
EPlTAET00000001517	0	NA	NA	NA	NA	NA	EPlTAEG00000001517	MIR1122	microRNA MIR1122 [Source:RFAM;Acc:RF00906]	7A	31608182	31608316	NA	NA	NA	NA	0	0	0	0	0	0
EPlTAET00000001518	0	NA	NA	NA	NA	NA	EPlTAEG00000001518	MIR1122	microRNA MIR1122 [Source:RFAM;Acc:RF00906]	6B	40596388	40596503	NA	NA	NA	NA	0	0	0	0	0	0
EPlTAET00000001519	0	NA	NA	NA	NA	NA	EPlTAEG00000001519	MIR444	microRNA MIR444 [Source:RFAM;Acc:RF00920]	6D	103400333	103400479	NA	NA	NA	NA	0	0	0	0	0	0
EPlTAET00000001520	0	NA	NA	NA	NA	NA	EPlTAEG00000001520	MIR1122	microRNA MIR1122 [Source:RFAM;Acc:RF00906]	IWGSC_CSS_5BL_scaff_10863719	2329	2443	NA	NA	NA	NA	0	0	0	0	0	0
EPlTAET00000001521	0	NA	NA	NA	NA	NA	EPlTAEG00000001521	snoZ223	Small nucleolar RNA Z223 [Source:RFAM;Acc:RF00135]	7D	212761612	212761708	NA	NA	NA	NA	0	0	0	0	0	0
EPlTAET00000001522	0	NA	NA	NA	NA	NA	EPlTAEG00000001522	MIR1122	microRNA MIR1122 [Source:RFAM;Acc:RF00906]	6D	12631539	12631645	NA	NA	NA	NA	0	0	0	0	0	0
EPlTAET00000001523	0	NA	NA	NA	NA	NA	EPlTAEG00000001523	MIR444	microRNA MIR444 [Source:RFAM;Acc:RF00920]	1A	194327291	194327417	NA	NA	NA	NA	0	0	0	0	0	0
EPlTAET00000001524	0	NA	NA	NA	NA	NA	EPlTAEG00000001524	MIR1122	microRNA MIR1122 [Source:RFAM;Acc:RF00906]	1A	175533285	175533409	NA	NA	NA	NA	0	0	0	0	0	0
EPlTAET00000001525	19.3981	-5.0483	1.5142	-3.33392	0.000856319	0.00845426	EPlTAEG00000001525	snoR38	Small nucleolar RNA R38 [Source:RFAM;Acc:RF00213]	IWGSC_CSS_5DL_scaff_4579940	9230	9322	NA	NA	NA	NA	28.0853	42.2309	42.2907	0	3.78154	0
EPlTAET00000001526	0	NA	NA	NA	NA	NA	EPlTAEG00000001526	MIR1122	microRNA MIR1122 [Source:RFAM;Acc:RF00906]	1A	114758785	114758899	NA	NA	NA	NA	0	0	0	0	0	0
EPlTAET00000001527	0	NA	NA	NA	NA	NA	EPlTAEG00000001527	snoR71	Plant small nucleolar RNA R71 [Source:RFAM;Acc:RF00097]	5A	20833454	20833560	NA	NA	NA	NA	0	0	0	0	0	0
EPlTAET00000001528	0	NA	NA	NA	NA	NA	EPlTAEG00000001528	snoR71	Plant small nucleolar RNA R71 [Source:RFAM;Acc:RF00097]	7B	42124517	42124616	NA	NA	NA	NA	0	0	0	0	0	0
EPlTAET00000001529	0	NA	NA	NA	NA	NA	EPlTAEG00000001529	MIR444	microRNA MIR444 [Source:RFAM;Acc:RF00920]	5D	41702336	41702484	NA	NA	NA	NA	0	0	0	0	0	0
EPlTAET00000001530	0	NA	NA	NA	NA	NA	EPlTAEG00000001530	MIR1122	microRNA MIR1122 [Source:RFAM;Acc:RF00906]	5B	210200617	210200710	NA	NA	NA	NA	0	0	0	0	0	0
EPlTAET00000001531	0	NA	NA	NA	NA	NA	EPlTAEG00000001531	MIR1122	microRNA MIR1122 [Source:RFAM;Acc:RF00906]	4B	7220464	7220598	NA	NA	NA	NA	0	0	0	0	0	0
EPlTAET00000001533	0	NA	NA	NA	NA	NA	EPlTAEG00000001533	MIR444	microRNA MIR444 [Source:RFAM;Acc:RF00920]	3B	645692532	645692658	NA	NA	NA	NA	0	0	0	0	0	0
EPlTAET00000001534	0	NA	NA	NA	NA	NA	EPlTAEG00000001534	MIR1122	microRNA MIR1122 [Source:RFAM;Acc:RF00906]	5B	193886168	193886260	NA	NA	NA	NA	0	0	0	0	0	0
EPlTAET00000001535	0	NA	NA	NA	NA	NA	EPlTAEG00000001535	MIR1122	microRNA MIR1122 [Source:RFAM;Acc:RF00906]	5B	258333752	258333866	NA	NA	NA	NA	0	0	0	0	0	0
EPlTAET00000001536	0	NA	NA	NA	NA	NA	EPlTAEG00000001536	MIR807	microRNA MIR807 [Source:RFAM;Acc:RF00886]	4A	196166370	196166471	NA	NA	NA	NA	0	0	0	0	0	0
EPlTAET00000001537	0	NA	NA	NA	NA	NA	EPlTAEG00000001537	MIR444	microRNA MIR444 [Source:RFAM;Acc:RF00920]	3B	14832325	14832447	NA	NA	NA	NA	0	0	0	0	0	0
EPlTAET00000001538	0	NA	NA	NA	NA	NA	EPlTAEG00000001538	MIR1122	microRNA MIR1122 [Source:RFAM;Acc:RF00906]	IWGSC_CSS_4AL_scaff_7075019	2347	2461	NA	NA	NA	NA	0	0	0	0	0	0
EPlTAET00000001539	0	NA	NA	NA	NA	NA	EPlTAEG00000001539	MIR2118	microRNA MIR2118 [Source:RFAM;Acc:RF01911]	2D	23667534	23667704	NA	NA	NA	NA	0	0	0	0	0	0
EPlTAET00000001540	0	NA	NA	NA	NA	NA	EPlTAEG00000001540	MIR444	microRNA MIR444 [Source:RFAM;Acc:RF00920]	IWGSC_CSS_4BS_scaff_4949548	2252	2387	NA	NA	NA	NA	0	0	0	0	0	0
EPlTAET00000001541	0	NA	NA	NA	NA	NA	EPlTAEG00000001541	tRNA-Ser	tRNA-Ser for anticodon UGA [Source:TRNASCAN_SE;Acc:tRNA-Ser]	IWGSC_CSS_7AS_scaff_4209128	5099	5185	NA	gi|9838417|ref|NP_064030.1| orf129c gene product (mitochondrion)	-	NA	0	0	0	0	0	0
EPlTAET00000001542	0	NA	NA	NA	NA	NA	EPlTAEG00000001542	MIR1122	microRNA MIR1122 [Source:RFAM;Acc:RF00906]	2B	188246157	188246250	NA	NA	NA	NA	0	0	0	0	0	0
EPlTAET00000001543	0	NA	NA	NA	NA	NA	EPlTAEG00000001543	MIR1122	microRNA MIR1122 [Source:RFAM;Acc:RF00906]	5B	15129314	15129437	NA	NA	NA	NA	0	0	0	0	0	0
EPlTAET00000001544	0	NA	NA	NA	NA	NA	EPlTAEG00000001544	MIR1122	microRNA MIR1122 [Source:RFAM;Acc:RF00906]	5D	130026172	130026286	NA	NA	NA	NA	0	0	0	0	0	0
EPlTAET00000001545	0	NA	NA	NA	NA	NA	EPlTAEG00000001545	MIR444	microRNA MIR444 [Source:RFAM;Acc:RF00920]	IWGSC_CSS_5BL_scaff_10833281	209	331	NA	NA	NA	NA	0	0	0	0	0	0
EPlTAET00000001546	0	NA	NA	NA	NA	NA	EPlTAEG00000001546	MIR1122	microRNA MIR1122 [Source:RFAM;Acc:RF00906]	7B	3057145	3057249	NA	NA	NA	NA	0	0	0	0	0	0
EPlTAET00000001547	1.4403	-6.3023	4.303	-1.46463	0.143023	NA	EPlTAEG00000001547	U5	U5 spliceosomal RNA [Source:RFAM;Acc:RF00020]	2D	127655310	127655429	NA	NA	NA	NA	8.64164	0	0	0	0	0
EPlTAET00000001548	0	NA	NA	NA	NA	NA	EPlTAEG00000001548	MIR444	microRNA MIR444 [Source:RFAM;Acc:RF00920]	6B	92574488	92574612	NA	NA	NA	NA	0	0	0	0	0	0
EPlTAET00000001549	0	NA	NA	NA	NA	NA	EPlTAEG00000001549	tRNA-Asn	tRNA-Asn for anticodon GUU [Source:TRNASCAN_SE;Acc:tRNA-Asn]	IWGSC_CSS_7BS_scaff_3086454	5028	5115	NA	-	-	NA	0	0	0	0	0	0
EPlTAET00000001550	0	NA	NA	NA	NA	NA	EPlTAEG00000001550	tRNA-Gly	tRNA-Gly for anticodon GCC [Source:TRNASCAN_SE;Acc:tRNA-Gly]	6A	6877913	6877983	NA	gi|357456301|ref|XP_003598431.1| 40S ribosomal protein S19-like protein	-	NA	0	0	0	0	0	0
EPlTAET00000001551	0	NA	NA	NA	NA	NA	EPlTAEG00000001551	MIR1122	microRNA MIR1122 [Source:RFAM;Acc:RF00906]	4A	63008915	63009029	NA	NA	NA	NA	0	0	0	0	0	0
EPlTAET00000001552	0	NA	NA	NA	NA	NA	EPlTAEG00000001552	MIR1122	microRNA MIR1122 [Source:RFAM;Acc:RF00906]	5B	70518797	70518889	NA	NA	NA	NA	0	0	0	0	0	0
EPlTAET00000001554	0	NA	NA	NA	NA	NA	EPlTAEG00000001554	MIR444	microRNA MIR444 [Source:RFAM;Acc:RF00920]	IWGSC_CSS_4AS_scaff_5944754	3533	3659	NA	NA	NA	NA	0	0	0	0	0	0
EPlTAET00000001555	16.0812	2.2453	1.4247	1.57593	0.115041	0.326584	EPlTAEG00000001555	snoZ188	Small nucleolar RNA Z188 [Source:RFAM;Acc:RF00311]	5B	71930700	71930809	NA	NA	NA	NA	10.8021	6.03299	0	33.3195	15.1261	31.2066
EPlTAET00000001556	0	NA	NA	NA	NA	NA	EPlTAEG00000001556	MIR1122	microRNA MIR1122 [Source:RFAM;Acc:RF00906]	IWGSC_CSS_6DS_scaff_2111568	402	527	NA	NA	NA	NA	0	0	0	0	0	0
EPlTAET00000001557	0	NA	NA	NA	NA	NA	EPlTAEG00000001557	MIR444	microRNA MIR444 [Source:RFAM;Acc:RF00920]	7B	29395155	29395277	NA	NA	NA	NA	0	0	0	0	0	0
EPlTAET00000001558	0	NA	NA	NA	NA	NA	EPlTAEG00000001558	tRNA-Lys	tRNA-Lys for anticodon CUU [Source:TRNASCAN_SE;Acc:tRNA-Lys]	IWGSC_CSS_4DS_scaff_2291305	3369	3437	NA	-	-	NA	0	0	0	0	0	0
EPlTAET00000001559	0	NA	NA	NA	NA	NA	EPlTAEG00000001559	MIR1122	microRNA MIR1122 [Source:RFAM;Acc:RF00906]	2D	34536710	34536824	NA	NA	NA	NA	0	0	0	0	0	0
EPlTAET00000001560	0	NA	NA	NA	NA	NA	EPlTAEG00000001560	MIR1122	microRNA MIR1122 [Source:RFAM;Acc:RF00906]	IWGSC_CSS_7DS_scaff_621665	2318	2432	NA	NA	NA	NA	0	0	0	0	0	0
EPlTAET00000001561	0	NA	NA	NA	NA	NA	EPlTAEG00000001561	MIR444	microRNA MIR444 [Source:RFAM;Acc:RF00920]	IWGSC_CSS_7AL_scaff_4531987	3222	3344	NA	NA	NA	NA	0	0	0	0	0	0
EPlTAET00000001562	0	NA	NA	NA	NA	NA	EPlTAEG00000001562	MIR1122	microRNA MIR1122 [Source:RFAM;Acc:RF00906]	7A	100747429	100747522	NA	NA	NA	NA	0	0	0	0	0	0
EPlTAET00000001563	0	NA	NA	NA	NA	NA	EPlTAEG00000001563	MIR1122	microRNA MIR1122 [Source:RFAM;Acc:RF00906]	IWGSC_CSS_1BL_scaff_3812249	1405	1519	NA	NA	NA	NA	0	0	0	0	0	0
EPlTAET00000001564	0	NA	NA	NA	NA	NA	EPlTAEG00000001564	MIR1122	microRNA MIR1122 [Source:RFAM;Acc:RF00906]	IWGSC_CSS_5DL_scaff_4604072	17039	17173	NA	NA	NA	NA	0	0	0	0	0	0
EPlTAET00000001565	0	NA	NA	NA	NA	NA	EPlTAEG00000001565	MIR444	microRNA MIR444 [Source:RFAM;Acc:RF00920]	IWGSC_CSS_5BL_scaff_10909782	318	442	NA	NA	NA	NA	0	0	0	0	0	0
EPlTAET00000001566	0.2101	3.5579	4.2037	0.846369	0.397347	NA	EPlTAEG00000001566	snoR99	Small nucleolar RNA snoR99 [Source:RFAM;Acc:RF01208]	IWGSC_CSS_7BS_scaff_3137621	10480	10580	NA	NA	NA	NA	0	0	0	0	1.26051	0
EPlTAET00000001567	0	NA	NA	NA	NA	NA	EPlTAEG00000001567	MIR1122	microRNA MIR1122 [Source:RFAM;Acc:RF00906]	1A	141456732	141456846	NA	NA	NA	NA	0	0	0	0	0	0
EPlTAET00000001568	0	NA	NA	NA	NA	NA	EPlTAEG00000001568	MIR1122	microRNA MIR1122 [Source:RFAM;Acc:RF00906]	IWGSC_CSS_7DL_scaff_3345112	2334	2457	NA	NA	NA	NA	0	0	0	0	0	0
EPlTAET00000001569	0	NA	NA	NA	NA	NA	EPlTAEG00000001569	MIR1122	microRNA MIR1122 [Source:RFAM;Acc:RF00906]	5A	62104840	62104965	NA	NA	NA	NA	0	0	0	0	0	0
EPlTAET00000001570	0	NA	NA	NA	NA	NA	EPlTAEG00000001570	MIR444	microRNA MIR444 [Source:RFAM;Acc:RF00920]	7B	168514208	168514332	NA	NA	NA	NA	0	0	0	0	0	0
EPlTAET00000001571	0	NA	NA	NA	NA	NA	EPlTAEG00000001571	MIR1122	microRNA MIR1122 [Source:RFAM;Acc:RF00906]	IWGSC_CSS_2BS_scaff_5220288	9128	9242	NA	NA	NA	NA	0	0	0	0	0	0
EPlTAET00000001572	0	NA	NA	NA	NA	NA	EPlTAEG00000001572	MIR1122	microRNA MIR1122 [Source:RFAM;Acc:RF00906]	7A	128215123	128215257	NA	NA	NA	NA	0	0	0	0	0	0
EPlTAET00000001573	7.826	-0.8597	2.2055	-0.389809	0.696677	0.885248	EPlTAEG00000001573	U6atac	U6atac minor spliceosomal RNA [Source:RFAM;Acc:RF00619]	6B	126585452	126585575	NA	NA	NA	NA	8.64164	21.4506	0	0	1.26051	15.6033
EPlTAET00000001574	0	NA	NA	NA	NA	NA	EPlTAEG00000001574	MIR1122	microRNA MIR1122 [Source:RFAM;Acc:RF00906]	6B	4549453	4549577	NA	NA	NA	NA	0	0	0	0	0	0
EPlTAET00000001575	0	NA	NA	NA	NA	NA	EPlTAEG00000001575	MIR1122	microRNA MIR1122 [Source:RFAM;Acc:RF00906]	2B	330705374	330705466	NA	NA	NA	NA	0	0	0	0	0	0
EPlTAET00000001576	0	NA	NA	NA	NA	NA	EPlTAEG00000001576	MIR1122	microRNA MIR1122 [Source:RFAM;Acc:RF00906]	4B	260740105	260740239	NA	NA	NA	NA	0	0	0	0	0	0
EPlTAET00000001577	0	NA	NA	NA	NA	NA	EPlTAEG00000001577	MIR1122	microRNA MIR1122 [Source:RFAM;Acc:RF00906]	5A	26804706	26804820	NA	NA	NA	NA	0	0	0	0	0	0
EPlTAET00000001578	0	NA	NA	NA	NA	NA	EPlTAEG00000001578	snoR71	Plant small nucleolar RNA R71 [Source:RFAM;Acc:RF00097]	IWGSC_CSS_2AS_scaff_5277868	3954	4062	NA	NA	NA	NA	0	0	0	0	0	0
EPlTAET00000001579	0	NA	NA	NA	NA	NA	EPlTAEG00000001579	MIR1122	microRNA MIR1122 [Source:RFAM;Acc:RF00906]	IWGSC_CSS_6BL_scaff_4327913	682	786	NA	NA	NA	NA	0	0	0	0	0	0
EPlTAET00000001580	0	NA	NA	NA	NA	NA	EPlTAEG00000001580	MIR1122	microRNA MIR1122 [Source:RFAM;Acc:RF00906]	7B	12952427	12952541	NA	NA	NA	NA	0	0	0	0	0	0
EPlTAET00000001581	0	NA	NA	NA	NA	NA	EPlTAEG00000001581	U1	U1 spliceosomal RNA [Source:RFAM;Acc:RF00003]	7D	28903545	28903706	NA	NA	NA	NA	0	0	0	0	0	0
EPlTAET00000001583	0	NA	NA	NA	NA	NA	EPlTAEG00000001583	tRNA-Gln	tRNA-Gln for anticodon CUG [Source:TRNASCAN_SE;Acc:tRNA-Gln]	IWGSC_CSS_7AS_scaff_4232573	191	262	NA	gi|94502607|ref|YP_588362.1| hypothetical protein ZeamMp101	-	NA	0	0	0	0	0	0
EPlTAET00000001584	0	NA	NA	NA	NA	NA	EPlTAEG00000001584	IsrR	Antisense RNA which regulates isiA expression [Source:RFAM;Acc:RF01419]	IWGSC_CSS_1DL_scaff_2288661	3649	3834	NA	gi|426406625|ref|YP_007026539.1| photosystem II CP43 chlorophyll apoprotein	-	GO:0009772 GO:0030076 GO:0045156 GO:0009523 GO:0018298 GO:0016168 GO:0016021 GO:0009535	0	0	0	0	0	0
EPlTAET00000001585	0	NA	NA	NA	NA	NA	EPlTAEG00000001585	tRNA-Pro	tRNA-Pro for anticodon UGG [Source:TRNASCAN_SE;Acc:tRNA-Pro]	IWGSC_CSS_5DS_scaff_2780464	2785	2858	NA	gi|527209761|gb|EPS74398.1| hypothetical protein M569_00361. partial	-	NA	0	0	0	0	0	0
EPlTAET00000001586	0	NA	NA	NA	NA	NA	EPlTAEG00000001586	snoR71	Plant small nucleolar RNA R71 [Source:RFAM;Acc:RF00097]	3B	370782927	370783029	NA	NA	NA	NA	0	0	0	0	0	0
EPlTAET00000001587	6.4055	0.8128	2.379	0.341656	0.73261	0.902082	EPlTAEG00000001587	5.8S_rRNA	5.8S ribosomal RNA [Source:RFAM;Acc:RF00002]	IWGSC_CSS_1AS_scaff_3295810	3184	3296	NA	NA	NA	NA	0	12.7363	1.03148	0	1.26051	23.4049
EPlTAET00000001588	0	NA	NA	NA	NA	NA	EPlTAEG00000001588	MIR1122	microRNA MIR1122 [Source:RFAM;Acc:RF00906]	6D	15110506	15110598	NA	NA	NA	NA	0	0	0	0	0	0
EPlTAET00000001589	0	NA	NA	NA	NA	NA	EPlTAEG00000001589	MIR1122	microRNA MIR1122 [Source:RFAM;Acc:RF00906]	1A	184514252	184514366	NA	NA	NA	NA	0	0	0	0	0	0
EPlTAET00000001590	0	NA	NA	NA	NA	NA	EPlTAEG00000001590	MIR1122	microRNA MIR1122 [Source:RFAM;Acc:RF00906]	4A	122994206	122994298	NA	NA	NA	NA	0	0	0	0	0	0
EPlTAET00000001591	0	NA	NA	NA	NA	NA	EPlTAEG00000001591	MIR444	microRNA MIR444 [Source:RFAM;Acc:RF00920]	3B	227381783	227381907	NA	NA	NA	NA	0	0	0	0	0	0
EPlTAET00000001592	0	NA	NA	NA	NA	NA	EPlTAEG00000001592	MIR444	microRNA MIR444 [Source:RFAM;Acc:RF00920]	IWGSC_CSS_2BS_scaff_5238621	1452	1574	NA	NA	NA	NA	0	0	0	0	0	0
EPlTAET00000001593	0	NA	NA	NA	NA	NA	EPlTAEG00000001593	MIR1122	microRNA MIR1122 [Source:RFAM;Acc:RF00906]	2A	112751895	112752029	NA	NA	NA	NA	0	0	0	0	0	0
EPlTAET00000001594	0	NA	NA	NA	NA	NA	EPlTAEG00000001594	MIR1122	microRNA MIR1122 [Source:RFAM;Acc:RF00906]	2A	202645	202759	NA	NA	NA	NA	0	0	0	0	0	0
EPlTAET00000001595	0	NA	NA	NA	NA	NA	EPlTAEG00000001595	MIR444	microRNA MIR444 [Source:RFAM;Acc:RF00920]	6B	23240142	23240264	NA	NA	NA	NA	0	0	0	0	0	0
EPlTAET00000001596	0	NA	NA	NA	NA	NA	EPlTAEG00000001596	tRNA-Tyr	tRNA-Tyr for anticodon GUA [Source:TRNASCAN_SE;Acc:tRNA-Tyr]	IWGSC_CSS_1DS_scaff_1882222	4728	4809	NA	-	-	NA	0	0	0	0	0	0
EPlTAET00000001598	0	NA	NA	NA	NA	NA	EPlTAEG00000001598	MIR1122	microRNA MIR1122 [Source:RFAM;Acc:RF00906]	IWGSC_CSS_6AL_scaff_5802135	9239	9331	NA	NA	NA	NA	0	0	0	0	0	0
EPlTAET00000001599	0	NA	NA	NA	NA	NA	EPlTAEG00000001599	tRNA-Arg	tRNA-Arg for anticodon ACG [Source:TRNASCAN_SE;Acc:tRNA-Arg]	IWGSC_CSS_2DS_scaff_5317949	458	529	NA	-	-	NA	0	0	0	0	0	0
EPlTAET00000001600	0	NA	NA	NA	NA	NA	EPlTAEG00000001600	MIR1122	microRNA MIR1122 [Source:RFAM;Acc:RF00906]	IWGSC_CSS_4DL_scaff_14434436	9893	10017	NA	NA	NA	NA	0	0	0	0	0	0
EPlTAET00000001601	0	NA	NA	NA	NA	NA	EPlTAEG00000001601	MIR1122	microRNA MIR1122 [Source:RFAM;Acc:RF00906]	3A	352119	352243	NA	NA	NA	NA	0	0	0	0	0	0
EPlTAET00000001602	0.2101	3.5579	4.2037	0.846369	0.397347	NA	EPlTAEG00000001602	MIR444	microRNA MIR444 [Source:RFAM;Acc:RF00920]	2A	241116239	241116395	NA	NA	NA	NA	0	0	0	0	1.26051	0
EPlTAET00000001603	0	NA	NA	NA	NA	NA	EPlTAEG00000001603	MIR1122	microRNA MIR1122 [Source:RFAM;Acc:RF00906]	1B	279245464	279245598	NA	NA	NA	NA	0	0	0	0	0	0
EPlTAET00000001604	0	NA	NA	NA	NA	NA	EPlTAEG00000001604	MIR1122	microRNA MIR1122 [Source:RFAM;Acc:RF00906]	4A	107016786	107016920	NA	NA	NA	NA	0	0	0	0	0	0
EPlTAET00000001605	0	NA	NA	NA	NA	NA	EPlTAEG00000001605	MIR1122	microRNA MIR1122 [Source:RFAM;Acc:RF00906]	2B	95229233	95229347	NA	NA	NA	NA	0	0	0	0	0	0
EPlTAET00000001606	0	NA	NA	NA	NA	NA	EPlTAEG00000001606	MIR1122	microRNA MIR1122 [Source:RFAM;Acc:RF00906]	1B	18712872	18712996	NA	NA	NA	NA	0	0	0	0	0	0
EPlTAET00000001607	0	NA	NA	NA	NA	NA	EPlTAEG00000001607	MIR1122	microRNA MIR1122 [Source:RFAM;Acc:RF00906]	1B	6103619	6103733	NA	NA	NA	NA	0	0	0	0	0	0
EPlTAET00000001608	0	NA	NA	NA	NA	NA	EPlTAEG00000001608	MIR807	microRNA MIR807 [Source:RFAM;Acc:RF00886]	IWGSC_CSS_2AL_scaff_6429658	166	261	NA	NA	NA	NA	0	0	0	0	0	0
EPlTAET00000001610	0	NA	NA	NA	NA	NA	EPlTAEG00000001610	snoR12	Small nucleolar RNA R12 [Source:RFAM;Acc:RF00204]	5D	129161475	129161542	NA	NA	NA	NA	0	0	0	0	0	0
EPlTAET00000001611	0	NA	NA	NA	NA	NA	EPlTAEG00000001611	MIR1122	microRNA MIR1122 [Source:RFAM;Acc:RF00906]	7A	5849968	5850102	NA	NA	NA	NA	0	0	0	0	0	0
EPlTAET00000001612	0	NA	NA	NA	NA	NA	EPlTAEG00000001612	MIR1122	microRNA MIR1122 [Source:RFAM;Acc:RF00906]	1D	110563920	110564054	NA	NA	NA	NA	0	0	0	0	0	0
EPlTAET00000001613	0	NA	NA	NA	NA	NA	EPlTAEG00000001613	MIR1122	microRNA MIR1122 [Source:RFAM;Acc:RF00906]	1A	186240109	186240213	NA	NA	NA	NA	0	0	0	0	0	0
EPlTAET00000001614	0	NA	NA	NA	NA	NA	EPlTAEG00000001614	MIR444	microRNA MIR444 [Source:RFAM;Acc:RF00920]	IWGSC_CSS_7BS_scaff_3104577	659	781	NA	NA	NA	NA	0	0	0	0	0	0
EPlTAET00000001615	0	NA	NA	NA	NA	NA	EPlTAEG00000001615	MIR1122	microRNA MIR1122 [Source:RFAM;Acc:RF00906]	7B	29395149	29395283	NA	NA	NA	NA	0	0	0	0	0	0
EPlTAET00000001616	0	NA	NA	NA	NA	NA	EPlTAEG00000001616	MIR1122	microRNA MIR1122 [Source:RFAM;Acc:RF00906]	IWGSC_CSS_4AL_scaff_7083488	2780	2905	NA	NA	NA	NA	0	0	0	0	0	0
EPlTAET00000001617	0	NA	NA	NA	NA	NA	EPlTAEG00000001617	MIR1122	microRNA MIR1122 [Source:RFAM;Acc:RF00906]	6A	16328042	16328156	NA	NA	NA	NA	0	0	0	0	0	0
EPlTAET00000001618	0	NA	NA	NA	NA	NA	EPlTAEG00000001618	MIR1122	microRNA MIR1122 [Source:RFAM;Acc:RF00906]	2B	201536899	201537033	NA	NA	NA	NA	0	0	0	0	0	0
EPlTAET00000001619	0	NA	NA	NA	NA	NA	EPlTAEG00000001619	MIR1122	microRNA MIR1122 [Source:RFAM;Acc:RF00906]	IWGSC_CSS_2AS_scaff_5252688	2569	2703	NA	NA	NA	NA	0	0	0	0	0	0
EPlTAET00000001620	0	NA	NA	NA	NA	NA	EPlTAEG00000001620	MIR1122	microRNA MIR1122 [Source:RFAM;Acc:RF00906]	5B	258241055	258241189	NA	NA	NA	NA	0	0	0	0	0	0
EPlTAET00000001621	0	NA	NA	NA	NA	NA	EPlTAEG00000001621	MIR444	microRNA MIR444 [Source:RFAM;Acc:RF00920]	7D	12770382	12770506	NA	NA	NA	NA	0	0	0	0	0	0
EPlTAET00000001622	0	NA	NA	NA	NA	NA	EPlTAEG00000001622	MIR444	microRNA MIR444 [Source:RFAM;Acc:RF00920]	IWGSC_CSS_1AL_scaff_3918088	2134	2254	NA	NA	NA	NA	0	0	0	0	0	0
EPlTAET00000001623	0	NA	NA	NA	NA	NA	EPlTAEG00000001623	MIR1122	microRNA MIR1122 [Source:RFAM;Acc:RF00906]	IWGSC_CSS_4AL_scaff_7130894	4519	4652	NA	NA	NA	NA	0	0	0	0	0	0
EPlTAET00000001624	0	NA	NA	NA	NA	NA	EPlTAEG00000001624	snoR71	Plant small nucleolar RNA R71 [Source:RFAM;Acc:RF00097]	IWGSC_CSS_6DL_scaff_3262726	681	783	NA	NA	NA	NA	0	0	0	0	0	0
EPlTAET00000001625	0	NA	NA	NA	NA	NA	EPlTAEG00000001625	mir-395	mir-395 microRNA precursor family [Source:RFAM;Acc:RF00451]	2B	328460786	328460867	NA	NA	NA	NA	0	0	0	0	0	0
EPlTAET00000001626	0	NA	NA	NA	NA	NA	EPlTAEG00000001626	MIR1122	microRNA MIR1122 [Source:RFAM;Acc:RF00906]	2D	128341536	128341642	NA	NA	NA	NA	0	0	0	0	0	0
EPlTAET00000001627	0	NA	NA	NA	NA	NA	EPlTAEG00000001627	tRNA-Lys	tRNA-Lys for anticodon CUU [Source:TRNASCAN_SE;Acc:tRNA-Lys]	IWGSC_CSS_5BL_scaff_10925201	1535	1603	NA	-	-	NA	0	0	0	0	0	0
EPlTAET00000001628	2.0405	-1.9845	3.3515	-0.592115	0.553774	NA	EPlTAEG00000001628	snoR77	Small nucleolar RNA snoR77 [Source:RFAM;Acc:RF01230]	1B	293731888	293732023	NA	NA	NA	NA	9.72185	0	0	0	2.52102	0
EPlTAET00000001630	0	NA	NA	NA	NA	NA	EPlTAEG00000001630	MIR1122	microRNA MIR1122 [Source:RFAM;Acc:RF00906]	IWGSC_CSS_2BS_scaff_5187596	7371	7464	NA	NA	NA	NA	0	0	0	0	0	0
EPlTAET00000001631	0	NA	NA	NA	NA	NA	EPlTAEG00000001631	SSU_rRNA_eukarya	Eukaryotic small subunit ribosomal RNA [Source:RFAM;Acc:RF01960]	IWGSC_CSS_1DL_scaff_2246047	491	2016	NA	NA	NA	NA	0	0	0	0	0	0
EPlTAET00000001632	0	NA	NA	NA	NA	NA	EPlTAEG00000001632	MIR1122	microRNA MIR1122 [Source:RFAM;Acc:RF00906]	7B	242595524	242595638	NA	NA	NA	NA	0	0	0	0	0	0
EPlTAET00000001633	0	NA	NA	NA	NA	NA	EPlTAEG00000001633	tRNA-Met	tRNA-Met for anticodon CAU [Source:TRNASCAN_SE;Acc:tRNA-Met]	6D	52572891	52572963	NA	gi|147822618|emb|CAN61884.1| hypothetical protein VITISV_030707	-	NA	0	0	0	0	0	0
EPlTAET00000001634	0	NA	NA	NA	NA	NA	EPlTAEG00000001634	snoR71	Plant small nucleolar RNA R71 [Source:RFAM;Acc:RF00097]	6D	53975084	53975186	NA	NA	NA	NA	0	0	0	0	0	0
EPlTAET00000001635	0	NA	NA	NA	NA	NA	EPlTAEG00000001635	tRNA-Met	tRNA-Met for anticodon CAU [Source:TRNASCAN_SE;Acc:tRNA-Met]	IWGSC_CSS_3AS_scaff_3330229	1198	1270	NA	-	-	NA	0	0	0	0	0	0
EPlTAET00000001636	0	NA	NA	NA	NA	NA	EPlTAEG00000001636	MIR1122	microRNA MIR1122 [Source:RFAM;Acc:RF00906]	4D	77383893	77384007	NA	NA	NA	NA	0	0	0	0	0	0
EPlTAET00000001637	0	NA	NA	NA	NA	NA	EPlTAEG00000001637	MIR1122	microRNA MIR1122 [Source:RFAM;Acc:RF00906]	3B	434864471	434864605	NA	NA	NA	NA	0	0	0	0	0	0
EPlTAET00000001638	0	NA	NA	NA	NA	NA	EPlTAEG00000001638	MIR1122	microRNA MIR1122 [Source:RFAM;Acc:RF00906]	3A	164506468	164506582	NA	NA	NA	NA	0	0	0	0	0	0
EPlTAET00000001639	0	NA	NA	NA	NA	NA	EPlTAEG00000001639	tRNA-Lys	tRNA-Lys for anticodon CUU [Source:TRNASCAN_SE;Acc:tRNA-Lys]	1B	131481618	131481686	NA	-	-	NA	0	0	0	0	0	0
EPlTAET00000001640	0	NA	NA	NA	NA	NA	EPlTAEG00000001640	MIR1122	microRNA MIR1122 [Source:RFAM;Acc:RF00906]	2B	215799485	215799609	NA	NA	NA	NA	0	0	0	0	0	0
EPlTAET00000001641	0	NA	NA	NA	NA	NA	EPlTAEG00000001641	MIR1122	microRNA MIR1122 [Source:RFAM;Acc:RF00906]	1A	191913012	191913126	NA	NA	NA	NA	0	0	0	0	0	0
EPlTAET00000001642	0	NA	NA	NA	NA	NA	EPlTAEG00000001642	MIR1122	microRNA MIR1122 [Source:RFAM;Acc:RF00906]	7A	1647229	1647342	NA	NA	NA	NA	0	0	0	0	0	0
EPlTAET00000001643	0	NA	NA	NA	NA	NA	EPlTAEG00000001643	MIR444	microRNA MIR444 [Source:RFAM;Acc:RF00920]	2B	86641953	86642075	NA	NA	NA	NA	0	0	0	0	0	0
EPlTAET00000001644	0	NA	NA	NA	NA	NA	EPlTAEG00000001644	MIR444	microRNA MIR444 [Source:RFAM;Acc:RF00920]	1A	132820254	132820396	NA	NA	NA	NA	0	0	0	0	0	0
EPlTAET00000001645	0	NA	NA	NA	NA	NA	EPlTAEG00000001645	MIR1122	microRNA MIR1122 [Source:RFAM;Acc:RF00906]	2A	224933642	224933766	NA	NA	NA	NA	0	0	0	0	0	0
EPlTAET00000001646	0	NA	NA	NA	NA	NA	EPlTAEG00000001646	MIR1122	microRNA MIR1122 [Source:RFAM;Acc:RF00906]	6D	16250542	16250646	NA	NA	NA	NA	0	0	0	0	0	0
EPlTAET00000001647	0	NA	NA	NA	NA	NA	EPlTAEG00000001647	MIR444	microRNA MIR444 [Source:RFAM;Acc:RF00920]	IWGSC_CSS_4AL_scaff_7078559	2098	2221	NA	NA	NA	NA	0	0	0	0	0	0
EPlTAET00000001648	0	NA	NA	NA	NA	NA	EPlTAEG00000001648	tRNA-Lys	tRNA-Lys for anticodon CUU [Source:TRNASCAN_SE;Acc:tRNA-Lys]	2B	49466434	49466502	NA	-	-	NA	0	0	0	0	0	0
EPlTAET00000001649	0	NA	NA	NA	NA	NA	EPlTAEG00000001649	MIR1122	microRNA MIR1122 [Source:RFAM;Acc:RF00906]	7A	146828513	146828627	NA	NA	NA	NA	0	0	0	0	0	0
EPlTAET00000001650	0	NA	NA	NA	NA	NA	EPlTAEG00000001650	snoR71	Plant small nucleolar RNA R71 [Source:RFAM;Acc:RF00097]	6D	19666236	19666342	NA	NA	NA	NA	0	0	0	0	0	0
EPlTAET00000001652	0	NA	NA	NA	NA	NA	EPlTAEG00000001652	MIR1122	microRNA MIR1122 [Source:RFAM;Acc:RF00906]	7B	8353850	8353984	NA	NA	NA	NA	0	0	0	0	0	0
EPlTAET00000001653	0	NA	NA	NA	NA	NA	EPlTAEG00000001653	MIR1122	microRNA MIR1122 [Source:RFAM;Acc:RF00906]	5B	177466435	177466569	NA	NA	NA	NA	0	0	0	0	0	0
EPlTAET00000001654	0	NA	NA	NA	NA	NA	EPlTAEG00000001654	MIR1122	microRNA MIR1122 [Source:RFAM;Acc:RF00906]	IWGSC_CSS_2BS_scaff_5210331	55	169	NA	NA	NA	NA	0	0	0	0	0	0
EPlTAET00000001655	0	NA	NA	NA	NA	NA	EPlTAEG00000001655	snoR71	Plant small nucleolar RNA R71 [Source:RFAM;Acc:RF00097]	2A	25662860	25662966	NA	NA	NA	NA	0	0	0	0	0	0
EPlTAET00000001656	0	NA	NA	NA	NA	NA	EPlTAEG00000001656	MIR1122	microRNA MIR1122 [Source:RFAM;Acc:RF00906]	1B	51583500	51583594	NA	NA	NA	NA	0	0	0	0	0	0
EPlTAET00000001657	0	NA	NA	NA	NA	NA	EPlTAEG00000001657	mir-395	mir-395 microRNA precursor family [Source:RFAM;Acc:RF00451]	2B	328460508	328460593	NA	NA	NA	NA	0	0	0	0	0	0
EPlTAET00000001658	0	NA	NA	NA	NA	NA	EPlTAEG00000001658	tRNA-Gly	tRNA-Gly for anticodon GCC [Source:TRNASCAN_SE;Acc:tRNA-Gly]	IWGSC_CSS_1DL_scaff_2288661	1742	1812	NA	-	-	NA	0	0	0	0	0	0
EPlTAET00000001659	0	NA	NA	NA	NA	NA	EPlTAEG00000001659	MIR1122	microRNA MIR1122 [Source:RFAM;Acc:RF00906]	6B	20438019	20438133	NA	NA	NA	NA	0	0	0	0	0	0
EPlTAET00000001660	0	NA	NA	NA	NA	NA	EPlTAEG00000001660	MIR444	microRNA MIR444 [Source:RFAM;Acc:RF00920]	IWGSC_CSS_4DS_scaff_2288093	4631	4771	NA	NA	NA	NA	0	0	0	0	0	0
EPlTAET00000001661	0	NA	NA	NA	NA	NA	EPlTAEG00000001661	MIR444	microRNA MIR444 [Source:RFAM;Acc:RF00920]	3B	61139266	61139388	NA	NA	NA	NA	0	0	0	0	0	0
EPlTAET00000001662	0	NA	NA	NA	NA	NA	EPlTAEG00000001662	MIR444	microRNA MIR444 [Source:RFAM;Acc:RF00920]	7B	233450711	233450833	NA	NA	NA	NA	0	0	0	0	0	0
EPlTAET00000001663	0	NA	NA	NA	NA	NA	EPlTAEG00000001663	MIR1122	microRNA MIR1122 [Source:RFAM;Acc:RF00906]	6A	71026989	71027081	NA	NA	NA	NA	0	0	0	0	0	0
EPlTAET00000001664	0	NA	NA	NA	NA	NA	EPlTAEG00000001664	MIR1122	microRNA MIR1122 [Source:RFAM;Acc:RF00906]	IWGSC_CSS_7DL_scaff_3351674	6065	6179	NA	NA	NA	NA	0	0	0	0	0	0
EPlTAET00000001666	0	NA	NA	NA	NA	NA	EPlTAEG00000001666	P27	Pseudomonas sRNA P27 [Source:RFAM;Acc:RF01674]	IWGSC_CSS_1AL_scaff_3949897	4093	4277	NA	NA	NA	NA	0	0	0	0	0	0
EPlTAET00000001667	0	NA	NA	NA	NA	NA	EPlTAEG00000001667	MIR1122	microRNA MIR1122 [Source:RFAM;Acc:RF00906]	IWGSC_CSS_7BL_scaff_6646133	3892	4026	NA	NA	NA	NA	0	0	0	0	0	0
EPlTAET00000001668	0	NA	NA	NA	NA	NA	EPlTAEG00000001668	MIR1122	microRNA MIR1122 [Source:RFAM;Acc:RF00906]	7A	1117798	1117912	NA	NA	NA	NA	0	0	0	0	0	0
EPlTAET00000001669	0	NA	NA	NA	NA	NA	EPlTAEG00000001669	MIR1122	microRNA MIR1122 [Source:RFAM;Acc:RF00906]	IWGSC_CSS_3DS_scaff_2544547	932	1046	NA	NA	NA	NA	0	0	0	0	0	0
EPlTAET00000001670	0	NA	NA	NA	NA	NA	EPlTAEG00000001670	MIR807	microRNA MIR807 [Source:RFAM;Acc:RF00886]	6B	58481544	58481645	NA	NA	NA	NA	0	0	0	0	0	0
EPlTAET00000001671	0	NA	NA	NA	NA	NA	EPlTAEG00000001671	MIR1122	microRNA MIR1122 [Source:RFAM;Acc:RF00906]	IWGSC_CSS_5BL_scaff_10816404	5132	5246	NA	NA	NA	NA	0	0	0	0	0	0
EPlTAET00000001672	0	NA	NA	NA	NA	NA	EPlTAEG00000001672	MIR1122	microRNA MIR1122 [Source:RFAM;Acc:RF00906]	IWGSC_CSS_6BL_scaff_4347859	1791	1884	NA	NA	NA	NA	0	0	0	0	0	0
EPlTAET00000001673	0	NA	NA	NA	NA	NA	EPlTAEG00000001673	MIR1122	microRNA MIR1122 [Source:RFAM;Acc:RF00906]	6B	79069235	79069360	NA	NA	NA	NA	0	0	0	0	0	0
EPlTAET00000001674	0	NA	NA	NA	NA	NA	EPlTAEG00000001674	MIR444	microRNA MIR444 [Source:RFAM;Acc:RF00920]	IWGSC_CSS_7BL_scaff_6714564	3210	3332	NA	NA	NA	NA	0	0	0	0	0	0
EPlTAET00000001675	0	NA	NA	NA	NA	NA	EPlTAEG00000001675	MIR1122	microRNA MIR1122 [Source:RFAM;Acc:RF00906]	4B	229055386	229055478	NA	NA	NA	NA	0	0	0	0	0	0
EPlTAET00000001676	0	NA	NA	NA	NA	NA	EPlTAEG00000001676	MIR444	microRNA MIR444 [Source:RFAM;Acc:RF00920]	3B	612848328	612848465	NA	NA	NA	NA	0	0	0	0	0	0
EPlTAET00000001677	0	NA	NA	NA	NA	NA	EPlTAEG00000001677	MIR1122	microRNA MIR1122 [Source:RFAM;Acc:RF00906]	5B	85507324	85507416	NA	NA	NA	NA	0	0	0	0	0	0
EPlTAET00000001678	0	NA	NA	NA	NA	NA	EPlTAEG00000001678	MIR1122	microRNA MIR1122 [Source:RFAM;Acc:RF00906]	2B	60646196	60646310	NA	NA	NA	NA	0	0	0	0	0	0
EPlTAET00000001679	0	NA	NA	NA	NA	NA	EPlTAEG00000001679	MIR444	microRNA MIR444 [Source:RFAM;Acc:RF00920]	IWGSC_CSS_5BL_scaff_10924704	3112	3236	NA	NA	NA	NA	0	0	0	0	0	0
EPlTAET00000001680	11.2162	0.3138	1.9985	0.157031	0.87522	0.960432	EPlTAEG00000001680	MIR1122	microRNA MIR1122 [Source:RFAM;Acc:RF00906]	4B	122859195	122859287	NA	NA	NA	NA	25.9249	4.02199	0	0	11.3446	26.0055
EPlTAET00000001681	0	NA	NA	NA	NA	NA	EPlTAEG00000001681	MIR444	microRNA MIR444 [Source:RFAM;Acc:RF00920]	5D	41702344	41702476	NA	NA	NA	NA	0	0	0	0	0	0
EPlTAET00000001682	0	NA	NA	NA	NA	NA	EPlTAEG00000001682	MIR1122	microRNA MIR1122 [Source:RFAM;Acc:RF00906]	4B	111880066	111880158	NA	NA	NA	NA	0	0	0	0	0	0
EPlTAET00000001683	0	NA	NA	NA	NA	NA	EPlTAEG00000001683	MIR1122	microRNA MIR1122 [Source:RFAM;Acc:RF00906]	4B	80152974	80153089	NA	NA	NA	NA	0	0	0	0	0	0
EPlTAET00000001684	0	NA	NA	NA	NA	NA	EPlTAEG00000001684	MIR444	microRNA MIR444 [Source:RFAM;Acc:RF00920]	IWGSC_CSS_5AS_scaff_1551934	4783	4920	NA	NA	NA	NA	0	0	0	0	0	0
EPlTAET00000001685	0	NA	NA	NA	NA	NA	EPlTAEG00000001685	MIR1122	microRNA MIR1122 [Source:RFAM;Acc:RF00906]	4A	168117378	168117492	NA	NA	NA	NA	0	0	0	0	0	0
EPlTAET00000001686	0	NA	NA	NA	NA	NA	EPlTAEG00000001686	MIR1122	microRNA MIR1122 [Source:RFAM;Acc:RF00906]	2A	1198334	1198449	NA	NA	NA	NA	0	0	0	0	0	0
EPlTAET00000001687	0	NA	NA	NA	NA	NA	EPlTAEG00000001687	MIR444	microRNA MIR444 [Source:RFAM;Acc:RF00920]	6A	206599553	206599673	NA	NA	NA	NA	0	0	0	0	0	0
EPlTAET00000001688	0	NA	NA	NA	NA	NA	EPlTAEG00000001688	MIR1122	microRNA MIR1122 [Source:RFAM;Acc:RF00906]	IWGSC_CSS_7DS_scaff_3884849	3402	3494	NA	NA	NA	NA	0	0	0	0	0	0
EPlTAET00000001689	0	NA	NA	NA	NA	NA	EPlTAEG00000001689	MIR1122	microRNA MIR1122 [Source:RFAM;Acc:RF00906]	IWGSC_CSS_5AL_scaff_2751724	2195	2309	NA	NA	NA	NA	0	0	0	0	0	0
EPlTAET00000001690	0	NA	NA	NA	NA	NA	EPlTAEG00000001690	tRNA-Lys	tRNA-Lys for anticodon CUU [Source:TRNASCAN_SE;Acc:tRNA-Lys]	IWGSC_CSS_4DL_scaff_14385815	529	597	NA	-	-	NA	0	0	0	0	0	0
EPlTAET00000001691	0	NA	NA	NA	NA	NA	EPlTAEG00000001691	MIR444	microRNA MIR444 [Source:RFAM;Acc:RF00920]	5B	230876687	230876809	NA	NA	NA	NA	0	0	0	0	0	0
EPlTAET00000001692	0	NA	NA	NA	NA	NA	EPlTAEG00000001692	MIR1122	microRNA MIR1122 [Source:RFAM;Acc:RF00906]	IWGSC_CSS_2DL_scaff_9825634	482	596	NA	NA	NA	NA	0	0	0	0	0	0
EPlTAET00000001693	0	NA	NA	NA	NA	NA	EPlTAEG00000001693	MIR444	microRNA MIR444 [Source:RFAM;Acc:RF00920]	IWGSC_CSS_2DS_scaff_5386361	2383	2502	NA	NA	NA	NA	0	0	0	0	0	0
EPlTAET00000001694	0	NA	NA	NA	NA	NA	EPlTAEG00000001694	MIR1122	microRNA MIR1122 [Source:RFAM;Acc:RF00906]	7A	20860730	20860822	NA	NA	NA	NA	0	0	0	0	0	0
EPlTAET00000001695	0	NA	NA	NA	NA	NA	EPlTAEG00000001695	MIR1122	microRNA MIR1122 [Source:RFAM;Acc:RF00906]	IWGSC_CSS_4AS_scaff_5959662	3795	3909	NA	NA	NA	NA	0	0	0	0	0	0
EPlTAET00000001696	0	NA	NA	NA	NA	NA	EPlTAEG00000001696	MIR807	microRNA MIR807 [Source:RFAM;Acc:RF00886]	IWGSC_CSS_5BL_scaff_10807067	302	397	NA	NA	NA	NA	0	0	0	0	0	0
EPlTAET00000001697	0	NA	NA	NA	NA	NA	EPlTAEG00000001697	tRNA-Gly	tRNA-Gly for anticodon GCC [Source:TRNASCAN_SE;Acc:tRNA-Gly]	IWGSC_CSS_2BS_scaff_3595733	4299	4369	NA	gi|357511551|ref|XP_003626064.1| hypothetical protein MTR_7g110630	-	NA	0	0	0	0	0	0
EPlTAET00000001698	0	NA	NA	NA	NA	NA	EPlTAEG00000001698	snoZ223	Small nucleolar RNA Z223 [Source:RFAM;Acc:RF00135]	4A	16210426	16210521	NA	NA	NA	NA	0	0	0	0	0	0
EPlTAET00000001699	0	NA	NA	NA	NA	NA	EPlTAEG00000001699	MIR1122	microRNA MIR1122 [Source:RFAM;Acc:RF00906]	IWGSC_CSS_5DL_scaff_4604825	4769	4861	NA	NA	NA	NA	0	0	0	0	0	0
EPlTAET00000001700	0	NA	NA	NA	NA	NA	EPlTAEG00000001700	MIR444	microRNA MIR444 [Source:RFAM;Acc:RF00920]	2A	125572781	125572903	NA	NA	NA	NA	0	0	0	0	0	0
EPlTAET00000001701	0	NA	NA	NA	NA	NA	EPlTAEG00000001701	MIR807	microRNA MIR807 [Source:RFAM;Acc:RF00886]	5A	25809732	25809833	NA	NA	NA	NA	0	0	0	0	0	0
EPlTAET00000001702	0	NA	NA	NA	NA	NA	EPlTAEG00000001702	MIR1122	microRNA MIR1122 [Source:RFAM;Acc:RF00906]	7A	167602422	167602536	NA	NA	NA	NA	0	0	0	0	0	0
EPlTAET00000001703	0	NA	NA	NA	NA	NA	EPlTAEG00000001703	MIR1122	microRNA MIR1122 [Source:RFAM;Acc:RF00906]	2B	194908414	194908548	NA	NA	NA	NA	0	0	0	0	0	0
EPlTAET00000001704	0	NA	NA	NA	NA	NA	EPlTAEG00000001704	MIR444	microRNA MIR444 [Source:RFAM;Acc:RF00920]	2B	152531043	152531167	NA	NA	NA	NA	0	0	0	0	0	0
EPlTAET00000001705	0	NA	NA	NA	NA	NA	EPlTAEG00000001705	snoR71	Plant small nucleolar RNA R71 [Source:RFAM;Acc:RF00097]	1A	167468744	167468850	NA	NA	NA	NA	0	0	0	0	0	0
EPlTAET00000001706	0	NA	NA	NA	NA	NA	EPlTAEG00000001706	MIR1122	microRNA MIR1122 [Source:RFAM;Acc:RF00906]	1A	197609404	197609537	NA	NA	NA	NA	0	0	0	0	0	0
EPlTAET00000001707	0	NA	NA	NA	NA	NA	EPlTAEG00000001707	MIR1122	microRNA MIR1122 [Source:RFAM;Acc:RF00906]	IWGSC_CSS_5AL_scaff_2782144	2689	2803	NA	NA	NA	NA	0	0	0	0	0	0
EPlTAET00000001708	0	NA	NA	NA	NA	NA	EPlTAEG00000001708	MIR1122	microRNA MIR1122 [Source:RFAM;Acc:RF00906]	6A	35858155	35858278	NA	NA	NA	NA	0	0	0	0	0	0
EPlTAET00000001709	0	NA	NA	NA	NA	NA	EPlTAEG00000001709	tRNA-Gly	tRNA-Gly for anticodon GCC [Source:TRNASCAN_SE;Acc:tRNA-Gly]	IWGSC_CSS_4DL_scaff_14415829	1801	1871	NA	gi|357456301|ref|XP_003598431.1| 40S ribosomal protein S19-like protein	-	NA	0	0	0	0	0	0
EPlTAET00000001710	0	NA	NA	NA	NA	NA	EPlTAEG00000001710	MIR1122	microRNA MIR1122 [Source:RFAM;Acc:RF00906]	5D	41702343	41702477	NA	NA	NA	NA	0	0	0	0	0	0
EPlTAET00000001711	0	NA	NA	NA	NA	NA	EPlTAEG00000001711	MIR1122	microRNA MIR1122 [Source:RFAM;Acc:RF00906]	1D	129253357	129253471	NA	NA	NA	NA	0	0	0	0	0	0
EPlTAET00000001712	0	NA	NA	NA	NA	NA	EPlTAEG00000001712	MIR2118	microRNA MIR2118 [Source:RFAM;Acc:RF01911]	IWGSC_CSS_2BS_scaff_2469304	1	165	NA	NA	NA	NA	0	0	0	0	0	0
EPlTAET00000001713	0	NA	NA	NA	NA	NA	EPlTAEG00000001713	MIR1122	microRNA MIR1122 [Source:RFAM;Acc:RF00906]	5B	147840354	147840458	NA	NA	NA	NA	0	0	0	0	0	0
EPlTAET00000001714	0	NA	NA	NA	NA	NA	EPlTAEG00000001714	MIR807	microRNA MIR807 [Source:RFAM;Acc:RF00886]	2D	148396429	148396532	NA	NA	NA	NA	0	0	0	0	0	0
EPlTAET00000001715	0	NA	NA	NA	NA	NA	EPlTAEG00000001715	tRNA-Asp	tRNA-Asp for anticodon GUC [Source:TRNASCAN_SE;Acc:tRNA-Asp]	IWGSC_CSS_2AS_scaff_5306288	7504	7577	NA	gi|13449378|ref|NP_085560.1| hypothetical protein ArthMp093	-	NA	0	0	0	0	0	0
EPlTAET00000001716	0	NA	NA	NA	NA	NA	EPlTAEG00000001716	MIR1122	microRNA MIR1122 [Source:RFAM;Acc:RF00906]	2A	186964298	186964402	NA	NA	NA	NA	0	0	0	0	0	0
EPlTAET00000001717	0	NA	NA	NA	NA	NA	EPlTAEG00000001717	MIR1122	microRNA MIR1122 [Source:RFAM;Acc:RF00906]	6B	20438019	20438133	NA	NA	NA	NA	0	0	0	0	0	0
EPlTAET00000001718	0	NA	NA	NA	NA	NA	EPlTAEG00000001718	MIR444	microRNA MIR444 [Source:RFAM;Acc:RF00920]	3B	580412244	580412366	NA	NA	NA	NA	0	0	0	0	0	0
EPlTAET00000001719	0	NA	NA	NA	NA	NA	EPlTAEG00000001719	MIR1122	microRNA MIR1122 [Source:RFAM;Acc:RF00906]	1A	184514252	184514366	NA	NA	NA	NA	0	0	0	0	0	0
EPlTAET00000001720	0	NA	NA	NA	NA	NA	EPlTAEG00000001720	MIR1122	microRNA MIR1122 [Source:RFAM;Acc:RF00906]	1D	125168244	125168367	NA	NA	NA	NA	0	0	0	0	0	0
EPlTAET00000001721	0	NA	NA	NA	NA	NA	EPlTAEG00000001721	MIR1122	microRNA MIR1122 [Source:RFAM;Acc:RF00906]	3B	597451095	597451219	NA	NA	NA	NA	0	0	0	0	0	0
EPlTAET00000001722	0	NA	NA	NA	NA	NA	EPlTAEG00000001722	MIR1122	microRNA MIR1122 [Source:RFAM;Acc:RF00906]	4B	257914656	257914771	NA	NA	NA	NA	0	0	0	0	0	0
EPlTAET00000001723	0	NA	NA	NA	NA	NA	EPlTAEG00000001723	MIR1122	microRNA MIR1122 [Source:RFAM;Acc:RF00906]	2A	15605314	15605428	NA	NA	NA	NA	0	0	0	0	0	0
EPlTAET00000001724	0	NA	NA	NA	NA	NA	EPlTAEG00000001724	MIR1122	microRNA MIR1122 [Source:RFAM;Acc:RF00906]	IWGSC_CSS_1BS_scaff_3447825	3391	3505	NA	NA	NA	NA	0	0	0	0	0	0
EPlTAET00000001725	0	NA	NA	NA	NA	NA	EPlTAEG00000001725	MIR1122	microRNA MIR1122 [Source:RFAM;Acc:RF00906]	IWGSC_CSS_7BL_scaff_6740769	4821	4913	NA	NA	NA	NA	0	0	0	0	0	0
EPlTAET00000001726	0	NA	NA	NA	NA	NA	EPlTAEG00000001726	MIR1122	microRNA MIR1122 [Source:RFAM;Acc:RF00906]	2A	249555344	249555458	NA	NA	NA	NA	0	0	0	0	0	0
EPlTAET00000001727	0	NA	NA	NA	NA	NA	EPlTAEG00000001727	MIR1122	microRNA MIR1122 [Source:RFAM;Acc:RF00906]	IWGSC_CSS_3AL_scaff_4344599	1389	1523	NA	NA	NA	NA	0	0	0	0	0	0
EPlTAET00000001728	0	NA	NA	NA	NA	NA	EPlTAEG00000001728	MIR1122	microRNA MIR1122 [Source:RFAM;Acc:RF00906]	7D	128587310	128587424	NA	NA	NA	NA	0	0	0	0	0	0
EPlTAET00000001729	0.1117	-2.7783	4.2002	-0.661478	0.508306	NA	EPlTAEG00000001729	MIR1122	microRNA MIR1122 [Source:RFAM;Acc:RF00906]	4B	284354181	284354305	NA	NA	NA	NA	0	0.670332	0	0	0	0
EPlTAET00000001730	0	NA	NA	NA	NA	NA	EPlTAEG00000001730	tRNA-Gln	tRNA-Gln for anticodon CUG [Source:TRNASCAN_SE;Acc:tRNA-Gln]	IWGSC_CSS_7AL_scaff_4555458	2477	2548	NA	gi|94502607|ref|YP_588362.1| hypothetical protein ZeamMp101	-	NA	0	0	0	0	0	0
EPlTAET00000001731	0	NA	NA	NA	NA	NA	EPlTAEG00000001731	MIR1122	microRNA MIR1122 [Source:RFAM;Acc:RF00906]	IWGSC_CSS_5AL_scaff_2809029	7289	7423	NA	NA	NA	NA	0	0	0	0	0	0
EPlTAET00000001732	0	NA	NA	NA	NA	NA	EPlTAEG00000001732	MIR1122	microRNA MIR1122 [Source:RFAM;Acc:RF00906]	2B	141846477	141846571	NA	NA	NA	NA	0	0	0	0	0	0
EPlTAET00000001734	0	NA	NA	NA	NA	NA	EPlTAEG00000001734	MIR444	microRNA MIR444 [Source:RFAM;Acc:RF00920]	IWGSC_CSS_1BS_scaff_3432538	17108	17232	NA	NA	NA	NA	0	0	0	0	0	0
EPlTAET00000001735	0	NA	NA	NA	NA	NA	EPlTAEG00000001735	MIR1122	microRNA MIR1122 [Source:RFAM;Acc:RF00906]	5B	59559520	59559633	NA	NA	NA	NA	0	0	0	0	0	0
EPlTAET00000001736	0	NA	NA	NA	NA	NA	EPlTAEG00000001736	MIR807	microRNA MIR807 [Source:RFAM;Acc:RF00886]	5B	238203557	238203652	NA	NA	NA	NA	0	0	0	0	0	0
EPlTAET00000001737	0	NA	NA	NA	NA	NA	EPlTAEG00000001737	MIR444	microRNA MIR444 [Source:RFAM;Acc:RF00920]	2A	144300756	144300878	NA	NA	NA	NA	0	0	0	0	0	0
EPlTAET00000001739	0	NA	NA	NA	NA	NA	EPlTAEG00000001739	tRNA-Tyr	tRNA-Tyr for anticodon GUA [Source:TRNASCAN_SE;Acc:tRNA-Tyr]	5D	21451257	21451338	NA	gi|488848749|ref|WP_002761155.1| hypothetical protein	-	NA	0	0	0	0	0	0
EPlTAET00000001740	0	NA	NA	NA	NA	NA	EPlTAEG00000001740	MIR1122	microRNA MIR1122 [Source:RFAM;Acc:RF00906]	3A	182271174	182271288	NA	NA	NA	NA	0	0	0	0	0	0
EPlTAET00000001741	0	NA	NA	NA	NA	NA	EPlTAEG00000001741	MIR1122	microRNA MIR1122 [Source:RFAM;Acc:RF00906]	3B	67066772	67066896	NA	NA	NA	NA	0	0	0	0	0	0
EPlTAET00000001742	0	NA	NA	NA	NA	NA	EPlTAEG00000001742	MIR1122	microRNA MIR1122 [Source:RFAM;Acc:RF00906]	2B	268109822	268109956	NA	NA	NA	NA	0	0	0	0	0	0
EPlTAET00000001743	0	NA	NA	NA	NA	NA	EPlTAEG00000001743	MIR444	microRNA MIR444 [Source:RFAM;Acc:RF00920]	7A	69984010	69984134	NA	NA	NA	NA	0	0	0	0	0	0
EPlTAET00000001744	0	NA	NA	NA	NA	NA	EPlTAEG00000001744	MIR1122	microRNA MIR1122 [Source:RFAM;Acc:RF00906]	IWGSC_CSS_4DS_scaff_2280349	5099	5203	NA	NA	NA	NA	0	0	0	0	0	0
EPlTAET00000001745	0	NA	NA	NA	NA	NA	EPlTAEG00000001745	MIR1122	microRNA MIR1122 [Source:RFAM;Acc:RF00906]	1D	126742174	126742288	NA	NA	NA	NA	0	0	0	0	0	0
EPlTAET00000001746	0	NA	NA	NA	NA	NA	EPlTAEG00000001746	tRNA-Arg	tRNA-Arg for anticodon ACG [Source:TRNASCAN_SE;Acc:tRNA-Arg]	5B	71932392	71932464	NA	gi|508781873|gb|EOY29129.1| Ras guanine nucleotide exchange factor K	-	NA	0	0	0	0	0	0
EPlTAET00000001747	0	NA	NA	NA	NA	NA	EPlTAEG00000001747	MIR1122	microRNA MIR1122 [Source:RFAM;Acc:RF00906]	7D	102369643	102369768	NA	NA	NA	NA	0	0	0	0	0	0
EPlTAET00000001748	0	NA	NA	NA	NA	NA	EPlTAEG00000001748	MIR1122	microRNA MIR1122 [Source:RFAM;Acc:RF00906]	IWGSC_CSS_6BS_scaff_2903686	379	503	NA	NA	NA	NA	0	0	0	0	0	0
EPlTAET00000001749	0	NA	NA	NA	NA	NA	EPlTAEG00000001749	MIR1122	microRNA MIR1122 [Source:RFAM;Acc:RF00906]	5B	262804940	262805054	NA	NA	NA	NA	0	0	0	0	0	0
EPlTAET00000001750	0	NA	NA	NA	NA	NA	EPlTAEG00000001750	tRNA-Pro	tRNA-Pro for anticodon UGG [Source:TRNASCAN_SE;Acc:tRNA-Pro]	IWGSC_CSS_7BL_scaff_6746156	2658	2729	NA	gi|357466941|ref|XP_003603755.1| hypothetical protein MTR_3g113860	-	NA	0	0	0	0	0	0
EPlTAET00000001751	0	NA	NA	NA	NA	NA	EPlTAEG00000001751	MIR444	microRNA MIR444 [Source:RFAM;Acc:RF00920]	IWGSC_CSS_7AL_scaff_4430538	4074	4196	NA	NA	NA	NA	0	0	0	0	0	0
EPlTAET00000001752	0	NA	NA	NA	NA	NA	EPlTAEG00000001752	tRNA-Leu	tRNA-Leu for anticodon CAA [Source:TRNASCAN_SE;Acc:tRNA-Leu]	3D	122598522	122598605	NA	-	-	NA	0	0	0	0	0	0
EPlTAET00000001754	7.1973	2.4132	2.3575	1.02361	0.306018	0.599497	EPlTAEG00000001754	snoZ157	Small nucleolar RNA Z157/R69/R10 [Source:RFAM;Acc:RF00333]	1B	12212950	12213049	NA	NA	NA	NA	0	6.70332	0	25.1358	11.3446	0
EPlTAET00000001755	0	NA	NA	NA	NA	NA	EPlTAEG00000001755	MIR807	microRNA MIR807 [Source:RFAM;Acc:RF00886]	IWGSC_CSS_7BS_scaff_3162401	2418	2519	NA	NA	NA	NA	0	0	0	0	0	0
EPlTAET00000001756	0	NA	NA	NA	NA	NA	EPlTAEG00000001756	MIR1122	microRNA MIR1122 [Source:RFAM;Acc:RF00906]	6D	172842573	172842707	NA	NA	NA	NA	0	0	0	0	0	0
EPlTAET00000001757	0	NA	NA	NA	NA	NA	EPlTAEG00000001757	MIR444	microRNA MIR444 [Source:RFAM;Acc:RF00920]	7D	155864101	155864223	NA	NA	NA	NA	0	0	0	0	0	0
EPlTAET00000001758	0	NA	NA	NA	NA	NA	EPlTAEG00000001758	MIR1122	microRNA MIR1122 [Source:RFAM;Acc:RF00906]	3B	178916505	178916619	NA	NA	NA	NA	0	0	0	0	0	0
EPlTAET00000001759	6.0258	0.3906	2.3128	0.168885	0.865887	0.956991	EPlTAEG00000001759	MIR444	microRNA MIR444 [Source:RFAM;Acc:RF00920]	IWGSC_CSS_4DL_scaff_14330649	2074	2196	NA	NA	NA	NA	0	13.4066	2.06296	0	3.78154	16.9036
EPlTAET00000001760	0	NA	NA	NA	NA	NA	EPlTAEG00000001760	tRNA-Ser	tRNA-Ser for anticodon UGA [Source:TRNASCAN_SE;Acc:tRNA-Ser]	IWGSC_CSS_4AS_scaff_6012962	894	980	NA	-	-	NA	0	0	0	0	0	0
EPlTAET00000001761	0	NA	NA	NA	NA	NA	EPlTAEG00000001761	MIR1122	microRNA MIR1122 [Source:RFAM;Acc:RF00906]	IWGSC_CSS_2BL_scaff_7967169	900	1014	NA	NA	NA	NA	0	0	0	0	0	0
EPlTAET00000001762	0	NA	NA	NA	NA	NA	EPlTAEG00000001762	MIR171_1	microRNA MIR171_1 [Source:RFAM;Acc:RF00643]	IWGSC_CSS_2AL_scaff_6330957	2048	2149	NA	NA	NA	NA	0	0	0	0	0	0
EPlTAET00000001763	0	NA	NA	NA	NA	NA	EPlTAEG00000001763	MIR1122	microRNA MIR1122 [Source:RFAM;Acc:RF00906]	1B	6234954	6235078	NA	NA	NA	NA	0	0	0	0	0	0
EPlTAET00000001764	0	NA	NA	NA	NA	NA	EPlTAEG00000001764	MIR1122	microRNA MIR1122 [Source:RFAM;Acc:RF00906]	5B	180022585	180022678	NA	NA	NA	NA	0	0	0	0	0	0
EPlTAET00000001765	0	NA	NA	NA	NA	NA	EPlTAEG00000001765	MIR1122	microRNA MIR1122 [Source:RFAM;Acc:RF00906]	3B	536171006	536171130	NA	NA	NA	NA	0	0	0	0	0	0
EPlTAET00000001768	0	NA	NA	NA	NA	NA	EPlTAEG00000001768	MIR1122	microRNA MIR1122 [Source:RFAM;Acc:RF00906]	5B	156790482	156790637	NA	NA	NA	NA	0	0	0	0	0	0
EPlTAET00000001769	0.1117	-2.7783	4.2002	-0.661478	0.508306	NA	EPlTAEG00000001769	MIR1122	microRNA MIR1122 [Source:RFAM;Acc:RF00906]	2D	96768625	96768717	NA	NA	NA	NA	0	0.670332	0	0	0	0
EPlTAET00000001770	3.6841	7.7785	3.9947	1.9472	0.0515107	NA	EPlTAEG00000001770	MIR444	microRNA MIR444 [Source:RFAM;Acc:RF00920]	IWGSC_CSS_7DS_scaff_3968558	10702	10838	NA	NA	NA	NA	0	0	0	0	0	22.1047
EPlTAET00000001771	0	NA	NA	NA	NA	NA	EPlTAEG00000001771	snoR71	Plant small nucleolar RNA R71 [Source:RFAM;Acc:RF00097]	2A	123417212	123417307	NA	NA	NA	NA	0	0	0	0	0	0
EPlTAET00000001773	0	NA	NA	NA	NA	NA	EPlTAEG00000001773	MIR1122	microRNA MIR1122 [Source:RFAM;Acc:RF00906]	IWGSC_CSS_4AL_scaff_7163808	4502	4616	NA	NA	NA	NA	0	0	0	0	0	0
EPlTAET00000001774	0	NA	NA	NA	NA	NA	EPlTAEG00000001774	MIR1122	microRNA MIR1122 [Source:RFAM;Acc:RF00906]	IWGSC_CSS_2AL_scaff_6318452	498	612	NA	NA	NA	NA	0	0	0	0	0	0
EPlTAET00000001775	0	NA	NA	NA	NA	NA	EPlTAEG00000001775	MIR444	microRNA MIR444 [Source:RFAM;Acc:RF00920]	6B	158949999	158950125	NA	NA	NA	NA	0	0	0	0	0	0
EPlTAET00000001777	0	NA	NA	NA	NA	NA	EPlTAEG00000001777	MIR1122	microRNA MIR1122 [Source:RFAM;Acc:RF00906]	4B	177893895	177894009	NA	NA	NA	NA	0	0	0	0	0	0
EPlTAET00000001778	0	NA	NA	NA	NA	NA	EPlTAEG00000001778	tRNA-Lys	tRNA-Lys for anticodon CUU [Source:TRNASCAN_SE;Acc:tRNA-Lys]	5B	121672992	121673060	NA	-	-	NA	0	0	0	0	0	0
EPlTAET00000001780	0	NA	NA	NA	NA	NA	EPlTAEG00000001780	MIR1122	microRNA MIR1122 [Source:RFAM;Acc:RF00906]	IWGSC_CSS_7BS_scaff_3074555	2723	2837	NA	NA	NA	NA	0	0	0	0	0	0
EPlTAET00000001781	0	NA	NA	NA	NA	NA	EPlTAEG00000001781	MIR1122	microRNA MIR1122 [Source:RFAM;Acc:RF00906]	6B	144958267	144958359	NA	NA	NA	NA	0	0	0	0	0	0
EPlTAET00000001782	0	NA	NA	NA	NA	NA	EPlTAEG00000001782	tRNA-Gly	tRNA-Gly for anticodon GCC [Source:TRNASCAN_SE;Acc:tRNA-Gly]	5D	70523561	70523631	NA	gi|357456301|ref|XP_003598431.1| 40S ribosomal protein S19-like protein	-	NA	0	0	0	0	0	0
EPlTAET00000001784	0	NA	NA	NA	NA	NA	EPlTAEG00000001784	MIR807	microRNA MIR807 [Source:RFAM;Acc:RF00886]	4B	222258808	222258909	NA	NA	NA	NA	0	0	0	0	0	0
EPlTAET00000001785	0	NA	NA	NA	NA	NA	EPlTAEG00000001785	MIR1122	microRNA MIR1122 [Source:RFAM;Acc:RF00906]	6A	58973582	58973696	NA	NA	NA	NA	0	0	0	0	0	0
EPlTAET00000001786	73.8075	2.4797	0.8688	2.85425	0.00431386	0.0305409	EPlTAEG00000001786	28S_rRNA	28S_rRNA [Source:RNAMMER;Acc:28S_rRNA]	IWGSC_CSS_1AS_scaff_3295810	49	2980	NA	NA	NA	NA	25.9249	40.8903	0	88.2675	110.925	176.837
EPlTAET00000001787	0	NA	NA	NA	NA	NA	EPlTAEG00000001787	tRNA-Lys	tRNA-Lys for anticodon CUU [Source:TRNASCAN_SE;Acc:tRNA-Lys]	1A	241960636	241960704	NA	-	-	NA	0	0	0	0	0	0
EPlTAET00000001789	0	NA	NA	NA	NA	NA	EPlTAEG00000001789	MIR444	microRNA MIR444 [Source:RFAM;Acc:RF00920]	5B	226189429	226189555	NA	NA	NA	NA	0	0	0	0	0	0
EPlTAET00000001791	0	NA	NA	NA	NA	NA	EPlTAEG00000001791	MIR1122	microRNA MIR1122 [Source:RFAM;Acc:RF00906]	7D	143691126	143691240	NA	NA	NA	NA	0	0	0	0	0	0
EPlTAET00000001792	0	NA	NA	NA	NA	NA	EPlTAEG00000001792	MIR444	microRNA MIR444 [Source:RFAM;Acc:RF00920]	IWGSC_CSS_2AS_scaff_5222472	2503	2629	NA	NA	NA	NA	0	0	0	0	0	0
EPlTAET00000001793	0	NA	NA	NA	NA	NA	EPlTAEG00000001793	tRNA-Ser	tRNA-Ser for anticodon UGA [Source:TRNASCAN_SE;Acc:tRNA-Ser]	IWGSC_CSS_2AL_scaff_6317017	144	225	NA	gi|357455027|ref|XP_003597794.1| hypothetical protein MTR_2g102410	-	NA	0	0	0	0	0	0
EPlTAET00000001794	0	NA	NA	NA	NA	NA	EPlTAEG00000001794	MIR1122	microRNA MIR1122 [Source:RFAM;Acc:RF00906]	IWGSC_CSS_5BL_scaff_10925423	7242	7356	NA	NA	NA	NA	0	0	0	0	0	0
EPlTAET00000001795	0	NA	NA	NA	NA	NA	EPlTAEG00000001795	MIR444	microRNA MIR444 [Source:RFAM;Acc:RF00920]	1B	29149351	29149473	NA	NA	NA	NA	0	0	0	0	0	0
EPlTAET00000001796	0	NA	NA	NA	NA	NA	EPlTAEG00000001796	MIR1122	microRNA MIR1122 [Source:RFAM;Acc:RF00906]	3A	55545589	55545703	NA	NA	NA	NA	0	0	0	0	0	0
EPlTAET00000001797	0	NA	NA	NA	NA	NA	EPlTAEG00000001797	28S_rRNA	28S_rRNA [Source:RNAMMER;Acc:28S_rRNA]	IWGSC_CSS_4BL_scaff_6961746	2037	5900	NA	NA	NA	NA	0	0	0	0	0	0
EPlTAET00000001798	0	NA	NA	NA	NA	NA	EPlTAEG00000001798	MIR1122	microRNA MIR1122 [Source:RFAM;Acc:RF00906]	6B	128244719	128244833	NA	NA	NA	NA	0	0	0	0	0	0
EPlTAET00000001799	0	NA	NA	NA	NA	NA	EPlTAEG00000001799	MIR1122	microRNA MIR1122 [Source:RFAM;Acc:RF00906]	1B	125402859	125402973	NA	NA	NA	NA	0	0	0	0	0	0
EPlTAET00000001800	0	NA	NA	NA	NA	NA	EPlTAEG00000001800	MIR1122	microRNA MIR1122 [Source:RFAM;Acc:RF00906]	IWGSC_CSS_7AS_scaff_4251719	2990	3124	NA	NA	NA	NA	0	0	0	0	0	0
EPlTAET00000001801	0	NA	NA	NA	NA	NA	EPlTAEG00000001801	MIR1122	microRNA MIR1122 [Source:RFAM;Acc:RF00906]	5D	90368724	90368848	NA	NA	NA	NA	0	0	0	0	0	0
EPlTAET00000001803	0	NA	NA	NA	NA	NA	EPlTAEG00000001803	tRNA-Lys	tRNA-Lys for anticodon CUU [Source:TRNASCAN_SE;Acc:tRNA-Lys]	IWGSC_CSS_4AS_scaff_6013330	3195	3263	NA	-	-	NA	0	0	0	0	0	0
EPlTAET00000001804	7.3135	2.0581	2.1052	0.977589	0.328278	0.622586	EPlTAEG00000001804	SNORD14	Small nucleolar RNA SNORD14 [Source:RFAM;Acc:RF00016]	1B	285024082	285024202	NA	NA	NA	NA	8.64164	0	0	19.8748	7.56307	7.80164
EPlTAET00000001805	0	NA	NA	NA	NA	NA	EPlTAEG00000001805	MIR1122	microRNA MIR1122 [Source:RFAM;Acc:RF00906]	1A	178575104	178575218	NA	NA	NA	NA	0	0	0	0	0	0
EPlTAET00000001806	0	NA	NA	NA	NA	NA	EPlTAEG00000001806	MIR1122	microRNA MIR1122 [Source:RFAM;Acc:RF00906]	2A	210433463	210433597	NA	NA	NA	NA	0	0	0	0	0	0
EPlTAET00000001807	0	NA	NA	NA	NA	NA	EPlTAEG00000001807	MIR1122	microRNA MIR1122 [Source:RFAM;Acc:RF00906]	5B	2556959	2557093	NA	NA	NA	NA	0	0	0	0	0	0
EPlTAET00000001808	0	NA	NA	NA	NA	NA	EPlTAEG00000001808	MIR1122	microRNA MIR1122 [Source:RFAM;Acc:RF00906]	IWGSC_CSS_4AS_scaff_5957727	16886	17000	NA	NA	NA	NA	0	0	0	0	0	0
EPlTAET00000001809	0	NA	NA	NA	NA	NA	EPlTAEG00000001809	MIR444	microRNA MIR444 [Source:RFAM;Acc:RF00920]	IWGSC_CSS_6AS_scaff_4404519	728	854	NA	NA	NA	NA	0	0	0	0	0	0
EPlTAET00000001810	0	NA	NA	NA	NA	NA	EPlTAEG00000001810	mir-399	mir-399 microRNA precursor family [Source:RFAM;Acc:RF00445]	1B	260694893	260695032	NA	NA	NA	NA	0	0	0	0	0	0
EPlTAET00000001811	0	NA	NA	NA	NA	NA	EPlTAEG00000001811	MIR1122	microRNA MIR1122 [Source:RFAM;Acc:RF00906]	4A	30230318	30230422	NA	NA	NA	NA	0	0	0	0	0	0
EPlTAET00000001812	0	NA	NA	NA	NA	NA	EPlTAEG00000001812	MIR1122	microRNA MIR1122 [Source:RFAM;Acc:RF00906]	2D	672235	672359	NA	NA	NA	NA	0	0	0	0	0	0
EPlTAET00000001813	0	NA	NA	NA	NA	NA	EPlTAEG00000001813	MIR1122	microRNA MIR1122 [Source:RFAM;Acc:RF00906]	IWGSC_CSS_2DL_scaff_9910672	1519	1653	NA	NA	NA	NA	0	0	0	0	0	0
EPlTAET00000001816	0	NA	NA	NA	NA	NA	EPlTAEG00000001816	MIR444	microRNA MIR444 [Source:RFAM;Acc:RF00920]	IWGSC_CSS_2BL_scaff_8011144	1371	1495	NA	NA	NA	NA	0	0	0	0	0	0
EPlTAET00000001817	0	NA	NA	NA	NA	NA	EPlTAEG00000001817	snoR71	Plant small nucleolar RNA R71 [Source:RFAM;Acc:RF00097]	7A	94361490	94361598	NA	NA	NA	NA	0	0	0	0	0	0
EPlTAET00000001818	0	NA	NA	NA	NA	NA	EPlTAEG00000001818	tRNA-Lys	tRNA-Lys for anticodon CUU [Source:TRNASCAN_SE;Acc:tRNA-Lys]	IWGSC_CSS_6DS_scaff_2123269	6765	6833	NA	-	-	NA	0	0	0	0	0	0
EPlTAET00000001819	0	NA	NA	NA	NA	NA	EPlTAEG00000001819	MIR807	microRNA MIR807 [Source:RFAM;Acc:RF00886]	4A	34955567	34955669	NA	NA	NA	NA	0	0	0	0	0	0
EPlTAET00000001820	0	NA	NA	NA	NA	NA	EPlTAEG00000001820	MIR807	microRNA MIR807 [Source:RFAM;Acc:RF00886]	5A	83186621	83186716	NA	NA	NA	NA	0	0	0	0	0	0
EPlTAET00000001821	0	NA	NA	NA	NA	NA	EPlTAEG00000001821	MIR1122	microRNA MIR1122 [Source:RFAM;Acc:RF00906]	IWGSC_CSS_1AL_scaff_3969296	151	265	NA	NA	NA	NA	0	0	0	0	0	0
EPlTAET00000001822	5.7578	8.4268	3.2914	2.56021	0.010461	0.0599083	EPlTAEG00000001822	MIR1122	microRNA MIR1122 [Source:RFAM;Acc:RF00906]	3B	539388231	539388335	NA	NA	NA	NA	0	0	0	7.59919	11.3446	15.6033
EPlTAET00000001823	0	NA	NA	NA	NA	NA	EPlTAEG00000001823	MIR1122	microRNA MIR1122 [Source:RFAM;Acc:RF00906]	7D	139553387	139553491	NA	NA	NA	NA	0	0	0	0	0	0
EPlTAET00000001824	0	NA	NA	NA	NA	NA	EPlTAEG00000001824	MIR1122	microRNA MIR1122 [Source:RFAM;Acc:RF00906]	6D	162130953	162131056	NA	NA	NA	NA	0	0	0	0	0	0
EPlTAET00000001825	0	NA	NA	NA	NA	NA	EPlTAEG00000001825	SNORD46	Small nucleolar RNA SNORD46 [Source:RFAM;Acc:RF00218]	7D	212760879	212760963	NA	NA	NA	NA	0	0	0	0	0	0
EPlTAET00000001826	0	NA	NA	NA	NA	NA	EPlTAEG00000001826	tRNA-Arg	tRNA-Arg for anticodon ACG [Source:TRNASCAN_SE;Acc:tRNA-Arg]	IWGSC_CSS_5DL_scaff_4588237	6942	7014	NA	gi|357492553|ref|XP_003616565.1| hypothetical protein MTR_5g081820	-	NA	0	0	0	0	0	0
EPlTAET00000001827	0.5586	-4.9814	4.3262	-1.15146	0.249542	NA	EPlTAEG00000001827	snoR71	Plant small nucleolar RNA R71 [Source:RFAM;Acc:RF00097]	6D	149149062	149149164	NA	NA	NA	NA	0	3.35166	0	0	0	0
EPlTAET00000001828	0	NA	NA	NA	NA	NA	EPlTAEG00000001828	MIR807	microRNA MIR807 [Source:RFAM;Acc:RF00886]	IWGSC_CSS_4AL_scaff_7171323	4289	4390	NA	NA	NA	NA	0	0	0	0	0	0
EPlTAET00000001829	3.972	-1.7124	2.574	-0.665281	0.505871	NA	EPlTAEG00000001829	snoZ247	Small nucleolar RNA Z247 [Source:RFAM;Acc:RF00321]	1A	18685305	18685443	NA	NA	NA	NA	0	0.670332	17.5352	0.584553	5.04205	0
EPlTAET00000001830	0	NA	NA	NA	NA	NA	EPlTAEG00000001830	MIR807	microRNA MIR807 [Source:RFAM;Acc:RF00886]	7A	74332478	74332575	NA	NA	NA	NA	0	0	0	0	0	0
EPlTAET00000001831	0	NA	NA	NA	NA	NA	EPlTAEG00000001831	MIR1122	microRNA MIR1122 [Source:RFAM;Acc:RF00906]	4A	155064019	155064133	NA	NA	NA	NA	0	0	0	0	0	0
EPlTAET00000001832	0.2101	3.5579	4.2037	0.846369	0.397347	NA	EPlTAEG00000001832	MIR1122	microRNA MIR1122 [Source:RFAM;Acc:RF00906]	2B	101669641	101669755	NA	NA	NA	NA	0	0	0	0	1.26051	0
EPlTAET00000001833	0	NA	NA	NA	NA	NA	EPlTAEG00000001833	MIR1122	microRNA MIR1122 [Source:RFAM;Acc:RF00906]	IWGSC_CSS_5BL_scaff_10864773	4662	4755	NA	NA	NA	NA	0	0	0	0	0	0
EPlTAET00000001834	0	NA	NA	NA	NA	NA	EPlTAEG00000001834	snoZ43	Small nucleolar RNA Z43 [Source:RFAM;Acc:RF00330]	2D	33131100	33131178	NA	NA	NA	NA	0	0	0	0	0	0
EPlTAET00000001835	0	NA	NA	NA	NA	NA	EPlTAEG00000001835	MIR1122	microRNA MIR1122 [Source:RFAM;Acc:RF00906]	1B	11720931	11721065	NA	NA	NA	NA	0	0	0	0	0	0
EPlTAET00000001836	0	NA	NA	NA	NA	NA	EPlTAEG00000001836	MIR1122	microRNA MIR1122 [Source:RFAM;Acc:RF00906]	7B	55907744	55907868	NA	NA	NA	NA	0	0	0	0	0	0
EPlTAET00000001837	0	NA	NA	NA	NA	NA	EPlTAEG00000001837	MIR1122	microRNA MIR1122 [Source:RFAM;Acc:RF00906]	7A	166616359	166616473	NA	NA	NA	NA	0	0	0	0	0	0
EPlTAET00000001838	0	NA	NA	NA	NA	NA	EPlTAEG00000001838	tRNA-Lys	tRNA-Lys for anticodon CUU [Source:TRNASCAN_SE;Acc:tRNA-Lys]	5B	217506884	217506951	NA	-	-	NA	0	0	0	0	0	0
EPlTAET00000001839	0	NA	NA	NA	NA	NA	EPlTAEG00000001839	MIR1122	microRNA MIR1122 [Source:RFAM;Acc:RF00906]	7A	150790638	150790762	NA	NA	NA	NA	0	0	0	0	0	0
EPlTAET00000001840	0	NA	NA	NA	NA	NA	EPlTAEG00000001840	MIR1122	microRNA MIR1122 [Source:RFAM;Acc:RF00906]	IWGSC_CSS_5BL_scaff_10857486	4786	4910	NA	NA	NA	NA	0	0	0	0	0	0
EPlTAET00000001841	0.4202	4.6098	4.304	1.07106	0.284144	NA	EPlTAEG00000001841	MIR1122	microRNA MIR1122 [Source:RFAM;Acc:RF00906]	2D	38006154	38006246	NA	NA	NA	NA	0	0	0	0	2.52102	0
EPlTAET00000001842	0	NA	NA	NA	NA	NA	EPlTAEG00000001842	MIR1122	microRNA MIR1122 [Source:RFAM;Acc:RF00906]	3B	18101585	18101677	NA	NA	NA	NA	0	0	0	0	0	0
EPlTAET00000001843	0	NA	NA	NA	NA	NA	EPlTAEG00000001843	MIR1122	microRNA MIR1122 [Source:RFAM;Acc:RF00906]	5B	177183346	177183470	NA	NA	NA	NA	0	0	0	0	0	0
EPlTAET00000001844	0	NA	NA	NA	NA	NA	EPlTAEG00000001844	MIR1122	microRNA MIR1122 [Source:RFAM;Acc:RF00906]	5B	211653972	211654095	NA	NA	NA	NA	0	0	0	0	0	0
EPlTAET00000001846	0	NA	NA	NA	NA	NA	EPlTAEG00000001846	MIR444	microRNA MIR444 [Source:RFAM;Acc:RF00920]	1A	47866962	47867084	NA	NA	NA	NA	0	0	0	0	0	0
EPlTAET00000001847	0	NA	NA	NA	NA	NA	EPlTAEG00000001847	MIR1122	microRNA MIR1122 [Source:RFAM;Acc:RF00906]	7B	30126424	30126548	NA	NA	NA	NA	0	0	0	0	0	0
EPlTAET00000001849	0	NA	NA	NA	NA	NA	EPlTAEG00000001849	MIR1122	microRNA MIR1122 [Source:RFAM;Acc:RF00906]	2B	206380939	206381073	NA	NA	NA	NA	0	0	0	0	0	0
EPlTAET00000001850	0	NA	NA	NA	NA	NA	EPlTAEG00000001850	MIR1122	microRNA MIR1122 [Source:RFAM;Acc:RF00906]	IWGSC_CSS_5DL_scaff_4603963	6458	6592	NA	NA	NA	NA	0	0	0	0	0	0
EPlTAET00000001851	0.5921	1.2914	3.6007	0.358664	0.719847	NA	EPlTAEG00000001851	MIR1122	microRNA MIR1122 [Source:RFAM;Acc:RF00906]	7A	32482440	32482574	NA	NA	NA	NA	0	0	1.03148	0	2.52102	0
EPlTAET00000001852	0	NA	NA	NA	NA	NA	EPlTAEG00000001852	MIR444	microRNA MIR444 [Source:RFAM;Acc:RF00920]	2B	219441043	219441165	NA	NA	NA	NA	0	0	0	0	0	0
EPlTAET00000001853	0	NA	NA	NA	NA	NA	EPlTAEG00000001853	MIR1122	microRNA MIR1122 [Source:RFAM;Acc:RF00906]	IWGSC_CSS_4DL_scaff_14426650	1334	1459	NA	NA	NA	NA	0	0	0	0	0	0
EPlTAET00000001854	0	NA	NA	NA	NA	NA	EPlTAEG00000001854	MIR1122	microRNA MIR1122 [Source:RFAM;Acc:RF00906]	IWGSC_CSS_2BL_scaff_7971319	1389	1513	NA	NA	NA	NA	0	0	0	0	0	0
EPlTAET00000001855	0	NA	NA	NA	NA	NA	EPlTAEG00000001855	MIR1122	microRNA MIR1122 [Source:RFAM;Acc:RF00906]	IWGSC_CSS_2BS_scaff_5204940	6904	7038	NA	NA	NA	NA	0	0	0	0	0	0
EPlTAET00000001856	0	NA	NA	NA	NA	NA	EPlTAEG00000001856	tRNA-Lys	tRNA-Lys for anticodon CUU [Source:TRNASCAN_SE;Acc:tRNA-Lys]	IWGSC_CSS_6BL_scaff_4400021	2510	2578	NA	-	-	NA	0	0	0	0	0	0
EPlTAET00000001857	0	NA	NA	NA	NA	NA	EPlTAEG00000001857	MIR1122	microRNA MIR1122 [Source:RFAM;Acc:RF00906]	IWGSC_CSS_6BL_scaff_4297422	1437	1561	NA	NA	NA	NA	0	0	0	0	0	0
EPlTAET00000001858	0	NA	NA	NA	NA	NA	EPlTAEG00000001858	tRNA-Trp	tRNA-Trp for anticodon CCA [Source:TRNASCAN_SE;Acc:tRNA-Trp]	IWGSC_CSS_1DS_scaff_1891123	2666	2739	NA	gi|357436127|ref|XP_003588339.1| hypothetical protein MTR_1g006140	-	NA	0	0	0	0	0	0
EPlTAET00000001859	0	NA	NA	NA	NA	NA	EPlTAEG00000001859	MIR1122	microRNA MIR1122 [Source:RFAM;Acc:RF00906]	IWGSC_CSS_6BS_scaff_2963727	8266	8390	NA	NA	NA	NA	0	0	0	0	0	0
EPlTAET00000001860	0	NA	NA	NA	NA	NA	EPlTAEG00000001860	MIR1122	microRNA MIR1122 [Source:RFAM;Acc:RF00906]	2A	238650683	238650787	NA	NA	NA	NA	0	0	0	0	0	0
EPlTAET00000001861	0	NA	NA	NA	NA	NA	EPlTAEG00000001861	MIR1122	microRNA MIR1122 [Source:RFAM;Acc:RF00906]	7B	174417905	174418028	NA	NA	NA	NA	0	0	0	0	0	0
EPlTAET00000001862	0	NA	NA	NA	NA	NA	EPlTAEG00000001862	tRNA-Ser	tRNA-Ser for anticodon UGA [Source:TRNASCAN_SE;Acc:tRNA-Ser]	1D	126161257	126161338	NA	gi|357454871|ref|XP_003597716.1| hypothetical protein MTR_2g101510	-	NA	0	0	0	0	0	0
EPlTAET00000001863	0	NA	NA	NA	NA	NA	EPlTAEG00000001863	tRNA-His	tRNA-His for anticodon GUG [Source:TRNASCAN_SE;Acc:tRNA-His]	IWGSC_CSS_1AS_scaff_3303722	2205	2278	NA	gi|357502805|ref|XP_003621691.1| A subunit of NADH dehydrogenase	-	NA	0	0	0	0	0	0
EPlTAET00000001864	0	NA	NA	NA	NA	NA	EPlTAEG00000001864	MIR1122	microRNA MIR1122 [Source:RFAM;Acc:RF00906]	2A	1198334	1198449	NA	NA	NA	NA	0	0	0	0	0	0
EPlTAET00000001865	0	NA	NA	NA	NA	NA	EPlTAEG00000001865	MIR444	microRNA MIR444 [Source:RFAM;Acc:RF00920]	1B	148739073	148739195	NA	NA	NA	NA	0	0	0	0	0	0
EPlTAET00000001866	0	NA	NA	NA	NA	NA	EPlTAEG00000001866	MIR444	microRNA MIR444 [Source:RFAM;Acc:RF00920]	2A	241116255	241116379	NA	NA	NA	NA	0	0	0	0	0	0
EPlTAET00000001867	0	NA	NA	NA	NA	NA	EPlTAEG00000001867	MIR1122	microRNA MIR1122 [Source:RFAM;Acc:RF00906]	IWGSC_CSS_3AL_scaff_4452664	4854	4968	NA	NA	NA	NA	0	0	0	0	0	0
EPlTAET00000001868	0	NA	NA	NA	NA	NA	EPlTAEG00000001868	snoR71	Plant small nucleolar RNA R71 [Source:RFAM;Acc:RF00097]	2B	101102504	101102610	NA	NA	NA	NA	0	0	0	0	0	0
EPlTAET00000001869	0	NA	NA	NA	NA	NA	EPlTAEG00000001869	snoZ102_R77	Small nucleolar RNA Z102/R77 [Source:RFAM;Acc:RF00359]	4A	16216706	16216792	NA	NA	NA	NA	0	0	0	0	0	0
EPlTAET00000001870	0	NA	NA	NA	NA	NA	EPlTAEG00000001870	MIR807	microRNA MIR807 [Source:RFAM;Acc:RF00886]	4B	201460447	201460548	NA	NA	NA	NA	0	0	0	0	0	0
EPlTAET00000001871	0	NA	NA	NA	NA	NA	EPlTAEG00000001871	MIR1122	microRNA MIR1122 [Source:RFAM;Acc:RF00906]	3B	332328151	332328288	NA	NA	NA	NA	0	0	0	0	0	0
EPlTAET00000001872	0	NA	NA	NA	NA	NA	EPlTAEG00000001872	MIR1122	microRNA MIR1122 [Source:RFAM;Acc:RF00906]	IWGSC_CSS_4AL_scaff_7159085	1714	1848	NA	NA	NA	NA	0	0	0	0	0	0
EPlTAET00000001874	0	NA	NA	NA	NA	NA	EPlTAEG00000001874	MIR1122	microRNA MIR1122 [Source:RFAM;Acc:RF00906]	2A	138478284	138478371	NA	NA	NA	NA	0	0	0	0	0	0
EPlTAET00000001875	0	NA	NA	NA	NA	NA	EPlTAEG00000001875	MIR1122	microRNA MIR1122 [Source:RFAM;Acc:RF00906]	IWGSC_CSS_3AL_scaff_4448843	3994	4098	NA	NA	NA	NA	0	0	0	0	0	0
EPlTAET00000001876	0.0974	2.8229	4.2333	0.666821	0.504886	NA	EPlTAEG00000001876	MIR1122	microRNA MIR1122 [Source:RFAM;Acc:RF00906]	2A	146902642	146902735	NA	NA	NA	NA	0	0	0	0.584553	0	0
EPlTAET00000001877	0	NA	NA	NA	NA	NA	EPlTAEG00000001877	MIR1122	microRNA MIR1122 [Source:RFAM;Acc:RF00906]	IWGSC_CSS_7BL_scaff_6679932	2667	2781	NA	NA	NA	NA	0	0	0	0	0	0
EPlTAET00000001878	17.4476	2.5268	1.4154	1.78522	0.0742249	0.242464	EPlTAEG00000001878	MIR1122	microRNA MIR1122 [Source:RFAM;Acc:RF00906]	1B	261725787	261725879	NA	NA	NA	NA	0	10.055	5.1574	14.6138	17.6472	57.2121
EPlTAET00000001879	0	NA	NA	NA	NA	NA	EPlTAEG00000001879	tRNA-Thr	tRNA-Thr for anticodon GGU [Source:TRNASCAN_SE;Acc:tRNA-Thr]	IWGSC_CSS_7DS_scaff_3912759	4780	4853	NA	-	-	NA	0	0	0	0	0	0
EPlTAET00000001880	0	NA	NA	NA	NA	NA	EPlTAEG00000001880	MIR1122	microRNA MIR1122 [Source:RFAM;Acc:RF00906]	7D	16571350	16571454	NA	NA	NA	NA	0	0	0	0	0	0
EPlTAET00000001881	0	NA	NA	NA	NA	NA	EPlTAEG00000001881	MIR1122	microRNA MIR1122 [Source:RFAM;Acc:RF00906]	3D	121330068	121330160	NA	NA	NA	NA	0	0	0	0	0	0
EPlTAET00000001882	0	NA	NA	NA	NA	NA	EPlTAEG00000001882	MIR1122	microRNA MIR1122 [Source:RFAM;Acc:RF00906]	4D	120519194	120519308	NA	NA	NA	NA	0	0	0	0	0	0
EPlTAET00000001883	0	NA	NA	NA	NA	NA	EPlTAEG00000001883	group-II-D1D4-3	Group II catalytic intron D1-D4-3 [Source:RFAM;Acc:RF02001]	IWGSC_CSS_4DS_scaff_1571055	1721	1893	NA	NA	NA	NA	0	0	0	0	0	0
EPlTAET00000001884	0	NA	NA	NA	NA	NA	EPlTAEG00000001884	MIR1122	microRNA MIR1122 [Source:RFAM;Acc:RF00906]	2B	109553258	109553372	NA	NA	NA	NA	0	0	0	0	0	0
EPlTAET00000001885	2.1738	7.0433	3.8857	1.81262	0.0698903	NA	EPlTAEG00000001885	SNORD14	Small nucleolar RNA SNORD14 [Source:RFAM;Acc:RF00016]	1B	293608864	293608984	NA	NA	NA	NA	0	0	0	10.522	2.52102	0
EPlTAET00000001886	0	NA	NA	NA	NA	NA	EPlTAEG00000001886	MIR1122	microRNA MIR1122 [Source:RFAM;Acc:RF00906]	IWGSC_CSS_1AL_scaff_3975903	711	836	NA	NA	NA	NA	0	0	0	0	0	0
EPlTAET00000001887	0	NA	NA	NA	NA	NA	EPlTAEG00000001887	tRNA-Lys	tRNA-Lys for anticodon CUU [Source:TRNASCAN_SE;Acc:tRNA-Lys]	1B	10821911	10821986	NA	-	-	NA	0	0	0	0	0	0
EPlTAET00000001888	0	NA	NA	NA	NA	NA	EPlTAEG00000001888	MIR1122	microRNA MIR1122 [Source:RFAM;Acc:RF00906]	1A	195048901	195049035	NA	NA	NA	NA	0	0	0	0	0	0
EPlTAET00000001889	0	NA	NA	NA	NA	NA	EPlTAEG00000001889	MIR1122	microRNA MIR1122 [Source:RFAM;Acc:RF00906]	IWGSC_CSS_5DL_scaff_4605307	1744	1878	NA	NA	NA	NA	0	0	0	0	0	0
EPlTAET00000001890	0	NA	NA	NA	NA	NA	EPlTAEG00000001890	MIR444	microRNA MIR444 [Source:RFAM;Acc:RF00920]	2B	239970222	239970344	NA	NA	NA	NA	0	0	0	0	0	0
EPlTAET00000001891	1.4403	-6.3023	4.303	-1.46463	0.143023	NA	EPlTAEG00000001891	MIR1122	microRNA MIR1122 [Source:RFAM;Acc:RF00906]	7B	205388402	205388536	NA	NA	NA	NA	8.64164	0	0	0	0	0
EPlTAET00000001892	0	NA	NA	NA	NA	NA	EPlTAEG00000001892	tRNA-Met	tRNA-Met for anticodon CAU [Source:TRNASCAN_SE;Acc:tRNA-Met]	IWGSC_CSS_5DS_scaff_2779475	3146	3218	NA	gi|147822618|emb|CAN61884.1| hypothetical protein VITISV_030707	-	NA	0	0	0	0	0	0
EPlTAET00000001893	0	NA	NA	NA	NA	NA	EPlTAEG00000001893	MIR807	microRNA MIR807 [Source:RFAM;Acc:RF00886]	2B	297715937	297716040	NA	NA	NA	NA	0	0	0	0	0	0
EPlTAET00000001894	0	NA	NA	NA	NA	NA	EPlTAEG00000001894	tRNA-Asn	tRNA-Asn for anticodon GUU [Source:TRNASCAN_SE;Acc:tRNA-Asn]	IWGSC_CSS_7AL_scaff_4466105	1173	1244	NA	gi|11466010|ref|NP_054552.1| hypothetical protein NitaCp078	-	NA	0	0	0	0	0	0
EPlTAET00000001895	0	NA	NA	NA	NA	NA	EPlTAEG00000001895	MIR1122	microRNA MIR1122 [Source:RFAM;Acc:RF00906]	3A	73050620	73050734	NA	NA	NA	NA	0	0	0	0	0	0
EPlTAET00000001896	0	NA	NA	NA	NA	NA	EPlTAEG00000001896	tRNA-Lys	tRNA-Lys for anticodon CUU [Source:TRNASCAN_SE;Acc:tRNA-Lys]	3B	605280815	605280887	NA	gi|357518425|ref|XP_003629501.1| hypothetical protein MTR_8g078220	-	NA	0	0	0	0	0	0
EPlTAET00000001897	0	NA	NA	NA	NA	NA	EPlTAEG00000001897	MIR1122	microRNA MIR1122 [Source:RFAM;Acc:RF00906]	IWGSC_CSS_5BL_scaff_10867703	2427	2551	NA	NA	NA	NA	0	0	0	0	0	0
EPlTAET00000001898	0	NA	NA	NA	NA	NA	EPlTAEG00000001898	MIR1122	microRNA MIR1122 [Source:RFAM;Acc:RF00906]	2A	35138441	35138564	NA	NA	NA	NA	0	0	0	0	0	0
EPlTAET00000001899	0	NA	NA	NA	NA	NA	EPlTAEG00000001899	MIR1122	microRNA MIR1122 [Source:RFAM;Acc:RF00906]	4D	118743789	118743893	NA	NA	NA	NA	0	0	0	0	0	0
EPlTAET00000001900	0	NA	NA	NA	NA	NA	EPlTAEG00000001900	MIR444	microRNA MIR444 [Source:RFAM;Acc:RF00920]	3A	24596444	24596568	NA	NA	NA	NA	0	0	0	0	0	0
EPlTAET00000001901	0	NA	NA	NA	NA	NA	EPlTAEG00000001901	MIR1122	microRNA MIR1122 [Source:RFAM;Acc:RF00906]	1B	179708841	179708955	NA	NA	NA	NA	0	0	0	0	0	0
EPlTAET00000001902	0	NA	NA	NA	NA	NA	EPlTAEG00000001902	MIR1122	microRNA MIR1122 [Source:RFAM;Acc:RF00906]	4B	226676068	226676202	NA	NA	NA	NA	0	0	0	0	0	0
EPlTAET00000001903	0	NA	NA	NA	NA	NA	EPlTAEG00000001903	U4	U4 spliceosomal RNA [Source:RFAM;Acc:RF00015]	3B	46509302	46509453	NA	NA	NA	NA	0	0	0	0	0	0
EPlTAET00000001904	0	NA	NA	NA	NA	NA	EPlTAEG00000001904	snoR71	Plant small nucleolar RNA R71 [Source:RFAM;Acc:RF00097]	6D	163543621	163543727	NA	NA	NA	NA	0	0	0	0	0	0
EPlTAET00000001905	0	NA	NA	NA	NA	NA	EPlTAEG00000001905	MIR1122	microRNA MIR1122 [Source:RFAM;Acc:RF00906]	IWGSC_CSS_2BL_scaff_8027784	1381	1505	NA	NA	NA	NA	0	0	0	0	0	0
EPlTAET00000001906	0	NA	NA	NA	NA	NA	EPlTAEG00000001906	MIR1122	microRNA MIR1122 [Source:RFAM;Acc:RF00906]	5B	208302825	208302917	NA	NA	NA	NA	0	0	0	0	0	0
EPlTAET00000001907	0	NA	NA	NA	NA	NA	EPlTAEG00000001907	MIR807	microRNA MIR807 [Source:RFAM;Acc:RF00886]	IWGSC_CSS_2BL_scaff_7972872	2014	2115	NA	NA	NA	NA	0	0	0	0	0	0
EPlTAET00000001908	0	NA	NA	NA	NA	NA	EPlTAEG00000001908	MIR444	microRNA MIR444 [Source:RFAM;Acc:RF00920]	IWGSC_CSS_6DS_scaff_2102847	1435	1582	NA	NA	NA	NA	0	0	0	0	0	0
EPlTAET00000001909	0	NA	NA	NA	NA	NA	EPlTAEG00000001909	MIR1122	microRNA MIR1122 [Source:RFAM;Acc:RF00906]	7D	155864095	155864229	NA	NA	NA	NA	0	0	0	0	0	0
EPlTAET00000001910	0	NA	NA	NA	NA	NA	EPlTAEG00000001910	5.8S_rRNA	5.8S ribosomal RNA [Source:RFAM;Acc:RF00002]	IWGSC_CSS_5AS_scaff_1531087	1117	1231	NA	NA	NA	NA	0	0	0	0	0	0
EPlTAET00000001911	0	NA	NA	NA	NA	NA	EPlTAEG00000001911	tRNA-Tyr	tRNA-Tyr for anticodon GUA [Source:TRNASCAN_SE;Acc:tRNA-Tyr]	IWGSC_CSS_2DS_scaff_5341704	3124	3205	NA	gi|488848749|ref|WP_002761155.1| hypothetical protein	-	NA	0	0	0	0	0	0
EPlTAET00000001912	0	NA	NA	NA	NA	NA	EPlTAEG00000001912	snoR71	Plant small nucleolar RNA R71 [Source:RFAM;Acc:RF00097]	5A	108577083	108577180	NA	NA	NA	NA	0	0	0	0	0	0
EPlTAET00000001913	0	NA	NA	NA	NA	NA	EPlTAEG00000001913	MIR1122	microRNA MIR1122 [Source:RFAM;Acc:RF00906]	IWGSC_CSS_2BS_scaff_5198471	14299	14424	NA	NA	NA	NA	0	0	0	0	0	0
EPlTAET00000001914	0	NA	NA	NA	NA	NA	EPlTAEG00000001914	tRNA-Lys	tRNA-Lys for anticodon CUU [Source:TRNASCAN_SE;Acc:tRNA-Lys]	5A	45791492	45791560	NA	-	-	NA	0	0	0	0	0	0
EPlTAET00000001915	0.5176	4.9377	4.0648	1.21474	0.224464	NA	EPlTAEG00000001915	snoR60	Small nucleolar RNA snoR60 [Source:RFAM;Acc:RF00339]	7B	226102181	226102255	NA	NA	NA	NA	0	0	0	0.584553	2.52102	0
EPlTAET00000001916	0	NA	NA	NA	NA	NA	EPlTAEG00000001916	MIR444	microRNA MIR444 [Source:RFAM;Acc:RF00920]	IWGSC_CSS_5DL_scaff_4599910	3092	3215	NA	NA	NA	NA	0	0	0	0	0	0
EPlTAET00000001917	0	NA	NA	NA	NA	NA	EPlTAEG00000001917	tRNA-Cys	tRNA-Cys for anticodon GCA [Source:TRNASCAN_SE;Acc:tRNA-Cys]	5B	266846978	266847049	NA	-	-	NA	0	0	0	0	0	0
EPlTAET00000001918	1.6807	6.6426	4.267	1.55673	0.119534	NA	EPlTAEG00000001918	snoR134	small nucleolar RNA snoR134 [Source:RFAM;Acc:RF01430]	7D	212764079	212764234	NA	NA	NA	NA	0	0	0	0	10.0841	0
EPlTAET00000001919	0	NA	NA	NA	NA	NA	EPlTAEG00000001919	MIR444	microRNA MIR444 [Source:RFAM;Acc:RF00920]	IWGSC_CSS_2AS_scaff_5306695	4136	4258	NA	NA	NA	NA	0	0	0	0	0	0
EPlTAET00000001920	0	NA	NA	NA	NA	NA	EPlTAEG00000001920	MIR1122	microRNA MIR1122 [Source:RFAM;Acc:RF00906]	5B	258374522	258374656	NA	NA	NA	NA	0	0	0	0	0	0
EPlTAET00000001921	0	NA	NA	NA	NA	NA	EPlTAEG00000001921	tRNA-Lys	tRNA-Lys for anticodon CUU [Source:TRNASCAN_SE;Acc:tRNA-Lys]	3A	165347667	165347739	NA	gi|357518425|ref|XP_003629501.1| hypothetical protein MTR_8g078220	-	NA	0	0	0	0	0	0
EPlTAET00000001922	0	NA	NA	NA	NA	NA	EPlTAEG00000001922	MIR1122	microRNA MIR1122 [Source:RFAM;Acc:RF00906]	6B	158947184	158947308	NA	NA	NA	NA	0	0	0	0	0	0
EPlTAET00000001924	0	NA	NA	NA	NA	NA	EPlTAEG00000001924	MIR1122	microRNA MIR1122 [Source:RFAM;Acc:RF00906]	IWGSC_CSS_3AS_scaff_3346747	4996	5120	NA	NA	NA	NA	0	0	0	0	0	0
EPlTAET00000001925	0	NA	NA	NA	NA	NA	EPlTAEG00000001925	MIR1122	microRNA MIR1122 [Source:RFAM;Acc:RF00906]	IWGSC_CSS_5BL_scaff_10908881	637	751	NA	NA	NA	NA	0	0	0	0	0	0
EPlTAET00000001926	0	NA	NA	NA	NA	NA	EPlTAEG00000001926	tRNA-Lys	tRNA-Lys for anticodon CUU [Source:TRNASCAN_SE;Acc:tRNA-Lys]	IWGSC_CSS_4AL_scaff_7142423	6458	6526	NA	-	-	NA	0	0	0	0	0	0
EPlTAET00000001927	0	NA	NA	NA	NA	NA	EPlTAEG00000001927	MIR1122	microRNA MIR1122 [Source:RFAM;Acc:RF00906]	2A	133763200	133763325	NA	NA	NA	NA	0	0	0	0	0	0
EPlTAET00000001928	0	NA	NA	NA	NA	NA	EPlTAEG00000001928	MIR1122	microRNA MIR1122 [Source:RFAM;Acc:RF00906]	5B	128228195	128228321	NA	NA	NA	NA	0	0	0	0	0	0
EPlTAET00000001929	0	NA	NA	NA	NA	NA	EPlTAEG00000001929	tRNA-Lys	tRNA-Lys for anticodon CUU [Source:TRNASCAN_SE;Acc:tRNA-Lys]	IWGSC_CSS_4DL_scaff_14337103	659	727	NA	-	-	NA	0	0	0	0	0	0
EPlTAET00000001930	0	NA	NA	NA	NA	NA	EPlTAEG00000001930	tRNA-Asp	tRNA-Asp for anticodon GUC [Source:TRNASCAN_SE;Acc:tRNA-Asp]	IWGSC_CSS_4AL_scaff_7111137	7639	7708	NA	-	-	NA	0	0	0	0	0	0
EPlTAET00000001932	0	NA	NA	NA	NA	NA	EPlTAEG00000001932	MIR1122	microRNA MIR1122 [Source:RFAM;Acc:RF00906]	2D	57285895	57285988	NA	NA	NA	NA	0	0	0	0	0	0
EPlTAET00000001933	0	NA	NA	NA	NA	NA	EPlTAEG00000001933	MIR1122	microRNA MIR1122 [Source:RFAM;Acc:RF00906]	IWGSC_CSS_4AL_scaff_7131042	5013	5137	NA	NA	NA	NA	0	0	0	0	0	0
EPlTAET00000001934	0	NA	NA	NA	NA	NA	EPlTAEG00000001934	tRNA-Met	tRNA-Met for anticodon CAU [Source:TRNASCAN_SE;Acc:tRNA-Met]	4D	106171195	106171266	NA	gi|357455321|ref|XP_003597941.1| hypothetical protein MTR_2g104240	-	NA	0	0	0	0	0	0
EPlTAET00000001935	0	NA	NA	NA	NA	NA	EPlTAEG00000001935	MIR1122	microRNA MIR1122 [Source:RFAM;Acc:RF00906]	4B	10749378	10749492	NA	NA	NA	NA	0	0	0	0	0	0
EPlTAET00000001936	0	NA	NA	NA	NA	NA	EPlTAEG00000001936	MIR1122	microRNA MIR1122 [Source:RFAM;Acc:RF00906]	2A	199144993	199145097	NA	NA	NA	NA	0	0	0	0	0	0
EPlTAET00000001937	0	NA	NA	NA	NA	NA	EPlTAEG00000001937	MIR1122	microRNA MIR1122 [Source:RFAM;Acc:RF00906]	IWGSC_CSS_4AL_scaff_7076325	6172	6286	NA	NA	NA	NA	0	0	0	0	0	0
EPlTAET00000001938	0	NA	NA	NA	NA	NA	EPlTAEG00000001938	PK-G12rRNA	Pseudoknot of the domain G(G12) of 23S ribosomal RNA [Source:RFAM;Acc:RF01118]	IWGSC_CSS_7AL_scaff_4553891	1487	1590	NA	NA	NA	NA	0	0	0	0	0	0
EPlTAET00000001939	0	NA	NA	NA	NA	NA	EPlTAEG00000001939	snoR97	Small nucleolar RNA snoR97 [Source:RFAM;Acc:RF01215]	IWGSC_CSS_2BL_scaff_8085078	2696	2801	NA	NA	NA	NA	0	0	0	0	0	0
EPlTAET00000001940	0	NA	NA	NA	NA	NA	EPlTAEG00000001940	MIR1122	microRNA MIR1122 [Source:RFAM;Acc:RF00906]	3D	87104958	87105072	NA	NA	NA	NA	0	0	0	0	0	0
EPlTAET00000001941	0	NA	NA	NA	NA	NA	EPlTAEG00000001941	snoZ118	Small nucleolar RNA Z118/Z121/Z120 [Source:RFAM;Acc:RF00142]	2B	248099146	248099249	NA	NA	NA	NA	0	0	0	0	0	0
EPlTAET00000001942	0	NA	NA	NA	NA	NA	EPlTAEG00000001942	MIR1122	microRNA MIR1122 [Source:RFAM;Acc:RF00906]	7D	144658346	144658450	NA	NA	NA	NA	0	0	0	0	0	0
EPlTAET00000001943	0	NA	NA	NA	NA	NA	EPlTAEG00000001943	MIR1122	microRNA MIR1122 [Source:RFAM;Acc:RF00906]	IWGSC_CSS_5AS_scaff_70987	1111	1245	NA	NA	NA	NA	0	0	0	0	0	0
EPlTAET00000001944	0	NA	NA	NA	NA	NA	EPlTAEG00000001944	MIR1122	microRNA MIR1122 [Source:RFAM;Acc:RF00906]	3B	333967138	333967262	NA	NA	NA	NA	0	0	0	0	0	0
EPlTAET00000001945	0	NA	NA	NA	NA	NA	EPlTAEG00000001945	snoR71	Plant small nucleolar RNA R71 [Source:RFAM;Acc:RF00097]	IWGSC_CSS_5AS_scaff_1504259	2277	2381	NA	NA	NA	NA	0	0	0	0	0	0
EPlTAET00000001946	0	NA	NA	NA	NA	NA	EPlTAEG00000001946	tRNA-Ala	tRNA-Ala for anticodon AGC [Source:TRNASCAN_SE;Acc:tRNA-Ala]	5A	119603886	119603958	NA	gi|168015379|ref|XP_001760228.1| predicted protein	-	NA	0	0	0	0	0	0
EPlTAET00000001947	0	NA	NA	NA	NA	NA	EPlTAEG00000001947	tRNA-Phe	tRNA-Phe for anticodon GAA [Source:TRNASCAN_SE;Acc:tRNA-Phe]	IWGSC_CSS_2DS_scaff_5380650	291	363	NA	gi|29565662|ref|NP_817244.1| ORF45d	-	NA	0	0	0	0	0	0
EPlTAET00000001948	0	NA	NA	NA	NA	NA	EPlTAEG00000001948	MIR1122	microRNA MIR1122 [Source:RFAM;Acc:RF00906]	6B	128722057	128722181	NA	NA	NA	NA	0	0	0	0	0	0
EPlTAET00000001949	0	NA	NA	NA	NA	NA	EPlTAEG00000001949	MIR1122	microRNA MIR1122 [Source:RFAM;Acc:RF00906]	2B	257166801	257166915	NA	NA	NA	NA	0	0	0	0	0	0
EPlTAET00000001950	0	NA	NA	NA	NA	NA	EPlTAEG00000001950	MIR444	microRNA MIR444 [Source:RFAM;Acc:RF00920]	3B	437144827	437144949	NA	NA	NA	NA	0	0	0	0	0	0
EPlTAET00000001951	0	NA	NA	NA	NA	NA	EPlTAEG00000001951	MIR807	microRNA MIR807 [Source:RFAM;Acc:RF00886]	5A	16624216	16624317	NA	NA	NA	NA	0	0	0	0	0	0
EPlTAET00000001952	0	NA	NA	NA	NA	NA	EPlTAEG00000001952	snoR71	Plant small nucleolar RNA R71 [Source:RFAM;Acc:RF00097]	IWGSC_CSS_4BS_scaff_4869617	3129	3228	NA	NA	NA	NA	0	0	0	0	0	0
EPlTAET00000001953	0	NA	NA	NA	NA	NA	EPlTAEG00000001953	MIR807	microRNA MIR807 [Source:RFAM;Acc:RF00886]	2A	29160943	29161048	NA	NA	NA	NA	0	0	0	0	0	0
EPlTAET00000001954	0	NA	NA	NA	NA	NA	EPlTAEG00000001954	MIR807	microRNA MIR807 [Source:RFAM;Acc:RF00886]	3B	591861252	591861350	NA	NA	NA	NA	0	0	0	0	0	0
EPlTAET00000001955	0	NA	NA	NA	NA	NA	EPlTAEG00000001955	MIR2118	microRNA MIR2118 [Source:RFAM;Acc:RF01911]	IWGSC_CSS_5AS_scaff_1514513	4638	4803	NA	NA	NA	NA	0	0	0	0	0	0
EPlTAET00000001956	0	NA	NA	NA	NA	NA	EPlTAEG00000001956	MIR1122	microRNA MIR1122 [Source:RFAM;Acc:RF00906]	6A	49845124	49845238	NA	NA	NA	NA	0	0	0	0	0	0
EPlTAET00000001957	0	NA	NA	NA	NA	NA	EPlTAEG00000001957	MIR444	microRNA MIR444 [Source:RFAM;Acc:RF00920]	IWGSC_CSS_6AS_scaff_4344974	5550	5672	NA	NA	NA	NA	0	0	0	0	0	0
EPlTAET00000001958	0	NA	NA	NA	NA	NA	EPlTAEG00000001958	tRNA-Lys	tRNA-Lys for anticodon CUU [Source:TRNASCAN_SE;Acc:tRNA-Lys]	1B	115922394	115922462	NA	-	-	NA	0	0	0	0	0	0
EPlTAET00000001959	0	NA	NA	NA	NA	NA	EPlTAEG00000001959	MIR444	microRNA MIR444 [Source:RFAM;Acc:RF00920]	IWGSC_CSS_6AL_scaff_5791601	4934	5056	NA	NA	NA	NA	0	0	0	0	0	0
EPlTAET00000001960	0	NA	NA	NA	NA	NA	EPlTAEG00000001960	MIR1122	microRNA MIR1122 [Source:RFAM;Acc:RF00906]	4D	61668981	61669085	NA	NA	NA	NA	0	0	0	0	0	0
EPlTAET00000001961	0	NA	NA	NA	NA	NA	EPlTAEG00000001961	MIR1122	microRNA MIR1122 [Source:RFAM;Acc:RF00906]	7B	29919994	29920122	NA	NA	NA	NA	0	0	0	0	0	0
EPlTAET00000001962	0	NA	NA	NA	NA	NA	EPlTAEG00000001962	MIR1122	microRNA MIR1122 [Source:RFAM;Acc:RF00906]	2B	21253399	21253523	NA	NA	NA	NA	0	0	0	0	0	0
EPlTAET00000001963	0	NA	NA	NA	NA	NA	EPlTAEG00000001963	tRNA-Pro	tRNA-Pro for anticodon UGG [Source:TRNASCAN_SE;Acc:tRNA-Pro]	4D	60247984	60248051	NA	-	-	NA	0	0	0	0	0	0
EPlTAET00000001964	0	NA	NA	NA	NA	NA	EPlTAEG00000001964	MIR1122	microRNA MIR1122 [Source:RFAM;Acc:RF00906]	IWGSC_CSS_5BL_scaff_10866470	1573	1666	NA	NA	NA	NA	0	0	0	0	0	0
EPlTAET00000001965	0	NA	NA	NA	NA	NA	EPlTAEG00000001965	MIR1122	microRNA MIR1122 [Source:RFAM;Acc:RF00906]	7D	151003088	151003192	NA	NA	NA	NA	0	0	0	0	0	0
EPlTAET00000001966	0	NA	NA	NA	NA	NA	EPlTAEG00000001966	MIR1122	microRNA MIR1122 [Source:RFAM;Acc:RF00906]	3D	57156615	57156729	NA	NA	NA	NA	0	0	0	0	0	0
EPlTAET00000001967	0	NA	NA	NA	NA	NA	EPlTAEG00000001967	MIR1122	microRNA MIR1122 [Source:RFAM;Acc:RF00906]	5B	257869231	257869345	NA	NA	NA	NA	0	0	0	0	0	0
EPlTAET00000001968	0	NA	NA	NA	NA	NA	EPlTAEG00000001968	MIR1122	microRNA MIR1122 [Source:RFAM;Acc:RF00906]	1B	28884958	28885072	NA	NA	NA	NA	0	0	0	0	0	0
EPlTAET00000001969	0	NA	NA	NA	NA	NA	EPlTAEG00000001969	MIR444	microRNA MIR444 [Source:RFAM;Acc:RF00920]	IWGSC_CSS_2DL_scaff_9909226	791	917	NA	NA	NA	NA	0	0	0	0	0	0
EPlTAET00000001970	0	NA	NA	NA	NA	NA	EPlTAEG00000001970	tRNA-Lys	tRNA-Lys for anticodon CUU [Source:TRNASCAN_SE;Acc:tRNA-Lys]	5B	69724974	69725042	NA	-	-	NA	0	0	0	0	0	0
EPlTAET00000001971	0	NA	NA	NA	NA	NA	EPlTAEG00000001971	MIR444	microRNA MIR444 [Source:RFAM;Acc:RF00920]	1A	17362996	17363118	NA	NA	NA	NA	0	0	0	0	0	0
EPlTAET00000001972	0	NA	NA	NA	NA	NA	EPlTAEG00000001972	MIR1122	microRNA MIR1122 [Source:RFAM;Acc:RF00906]	3B	520415265	520415390	NA	NA	NA	NA	0	0	0	0	0	0
EPlTAET00000001973	0	NA	NA	NA	NA	NA	EPlTAEG00000001973	MIR1122	microRNA MIR1122 [Source:RFAM;Acc:RF00906]	IWGSC_CSS_2DS_scaff_5311450	1675	1789	NA	NA	NA	NA	0	0	0	0	0	0
EPlTAET00000001974	1.6203	-6.4731	4.2768	-1.51355	0.13014	NA	EPlTAEG00000001974	MIR1122	microRNA MIR1122 [Source:RFAM;Acc:RF00906]	IWGSC_CSS_2DS_scaff_5359231	3181	3315	NA	NA	NA	NA	9.72185	0	0	0	0	0
EPlTAET00000001975	0	NA	NA	NA	NA	NA	EPlTAEG00000001975	MIR444	microRNA MIR444 [Source:RFAM;Acc:RF00920]	2B	216084362	216084487	NA	NA	NA	NA	0	0	0	0	0	0
EPlTAET00000001976	0	NA	NA	NA	NA	NA	EPlTAEG00000001976	MIR1122	microRNA MIR1122 [Source:RFAM;Acc:RF00906]	6B	64448888	64449022	NA	NA	NA	NA	0	0	0	0	0	0
EPlTAET00000001978	0	NA	NA	NA	NA	NA	EPlTAEG00000001978	tRNA-Val	tRNA-Val for anticodon GAC [Source:TRNASCAN_SE;Acc:tRNA-Val]	3D	99165030	99165103	NA	gi|474175190|gb|EMS57767.1| HIV Tat-specific factor 1-like protein	-	NA	0	0	0	0	0	0
EPlTAET00000001979	0	NA	NA	NA	NA	NA	EPlTAEG00000001979	MIR1122	microRNA MIR1122 [Source:RFAM;Acc:RF00906]	IWGSC_CSS_2AS_scaff_5228237	6121	6245	NA	NA	NA	NA	0	0	0	0	0	0
EPlTAET00000001980	0	NA	NA	NA	NA	NA	EPlTAEG00000001980	MIR1122	microRNA MIR1122 [Source:RFAM;Acc:RF00906]	2D	139353512	139353604	NA	NA	NA	NA	0	0	0	0	0	0
EPlTAET00000001981	0	NA	NA	NA	NA	NA	EPlTAEG00000001981	MIR1122	microRNA MIR1122 [Source:RFAM;Acc:RF00906]	IWGSC_CSS_1AS_scaff_3298747	9391	9505	NA	NA	NA	NA	0	0	0	0	0	0
EPlTAET00000001982	0	NA	NA	NA	NA	NA	EPlTAEG00000001982	MIR1122	microRNA MIR1122 [Source:RFAM;Acc:RF00906]	2A	94092879	94092993	NA	NA	NA	NA	0	0	0	0	0	0
EPlTAET00000001983	0	NA	NA	NA	NA	NA	EPlTAEG00000001983	MIR1122	microRNA MIR1122 [Source:RFAM;Acc:RF00906]	1B	255058381	255058515	NA	NA	NA	NA	0	0	0	0	0	0
EPlTAET00000001984	0	NA	NA	NA	NA	NA	EPlTAEG00000001984	MIR807	microRNA MIR807 [Source:RFAM;Acc:RF00886]	IWGSC_CSS_4AL_scaff_7172550	8639	8740	NA	NA	NA	NA	0	0	0	0	0	0
EPlTAET00000001985	0	NA	NA	NA	NA	NA	EPlTAEG00000001985	MIR1122	microRNA MIR1122 [Source:RFAM;Acc:RF00906]	IWGSC_CSS_6BL_scaff_3625604	197	311	NA	NA	NA	NA	0	0	0	0	0	0
EPlTAET00000001986	0	NA	NA	NA	NA	NA	EPlTAEG00000001986	MIR1122	microRNA MIR1122 [Source:RFAM;Acc:RF00906]	IWGSC_CSS_7DS_scaff_3878647	1604	1697	NA	NA	NA	NA	0	0	0	0	0	0
EPlTAET00000001987	0	NA	NA	NA	NA	NA	EPlTAEG00000001987	tRNA-Lys	tRNA-Lys for anticodon CUU [Source:TRNASCAN_SE;Acc:tRNA-Lys]	2A	146149668	146149737	NA	-	-	NA	0	0	0	0	0	0
EPlTAET00000001988	0	NA	NA	NA	NA	NA	EPlTAEG00000001988	MIR1122	microRNA MIR1122 [Source:RFAM;Acc:RF00906]	3A	173907600	173907714	NA	NA	NA	NA	0	0	0	0	0	0
EPlTAET00000001989	0	NA	NA	NA	NA	NA	EPlTAEG00000001989	MIR1122	microRNA MIR1122 [Source:RFAM;Acc:RF00906]	1A	118417629	118417743	NA	NA	NA	NA	0	0	0	0	0	0
EPlTAET00000001990	5.8446	8.4449	3.6173	2.33457	0.0195661	0.093471	EPlTAEG00000001990	snoZ101	Small nucleolar RNA Z101 [Source:RFAM;Acc:RF00358]	5B	5181263	5181361	NA	NA	NA	NA	0	0	0	0	1.26051	33.8071
EPlTAET00000001991	0	NA	NA	NA	NA	NA	EPlTAEG00000001991	MIR1122	microRNA MIR1122 [Source:RFAM;Acc:RF00906]	4B	4951425	4951518	NA	NA	NA	NA	0	0	0	0	0	0
EPlTAET00000001992	0	NA	NA	NA	NA	NA	EPlTAEG00000001992	tRNA-Lys	tRNA-Lys for anticodon CUU [Source:TRNASCAN_SE;Acc:tRNA-Lys]	7D	83659732	83659800	NA	-	-	NA	0	0	0	0	0	0
EPlTAET00000001993	0	NA	NA	NA	NA	NA	EPlTAEG00000001993	MIR1122	microRNA MIR1122 [Source:RFAM;Acc:RF00906]	1B	56261499	56261623	NA	NA	NA	NA	0	0	0	0	0	0
EPlTAET00000001994	0	NA	NA	NA	NA	NA	EPlTAEG00000001994	MIR1122	microRNA MIR1122 [Source:RFAM;Acc:RF00906]	7A	52105637	52105729	NA	NA	NA	NA	0	0	0	0	0	0
EPlTAET00000001996	0	NA	NA	NA	NA	NA	EPlTAEG00000001996	MIR1122	microRNA MIR1122 [Source:RFAM;Acc:RF00906]	4B	152388381	152388505	NA	NA	NA	NA	0	0	0	0	0	0
EPlTAET00000001997	0	NA	NA	NA	NA	NA	EPlTAEG00000001997	MIR444	microRNA MIR444 [Source:RFAM;Acc:RF00920]	7A	33644366	33644488	NA	NA	NA	NA	0	0	0	0	0	0
EPlTAET00000001998	0	NA	NA	NA	NA	NA	EPlTAEG00000001998	MIR1122	microRNA MIR1122 [Source:RFAM;Acc:RF00906]	1A	156246673	156246807	NA	NA	NA	NA	0	0	0	0	0	0
EPlTAET00000001999	0	NA	NA	NA	NA	NA	EPlTAEG00000001999	MIR1122	microRNA MIR1122 [Source:RFAM;Acc:RF00906]	5B	198812960	198813084	NA	NA	NA	NA	0	0	0	0	0	0
EPlTAET00000002000	0	NA	NA	NA	NA	NA	EPlTAEG00000002000	MIR1122	microRNA MIR1122 [Source:RFAM;Acc:RF00906]	IWGSC_CSS_4DS_scaff_1817444	4261	4375	NA	NA	NA	NA	0	0	0	0	0	0
EPlTAET00000002001	0	NA	NA	NA	NA	NA	EPlTAEG00000002001	MIR1122	microRNA MIR1122 [Source:RFAM;Acc:RF00906]	5A	114576648	114576772	NA	NA	NA	NA	0	0	0	0	0	0
EPlTAET00000002002	0	NA	NA	NA	NA	NA	EPlTAEG00000002002	MIR1122	microRNA MIR1122 [Source:RFAM;Acc:RF00906]	4D	57741626	57741751	NA	NA	NA	NA	0	0	0	0	0	0
EPlTAET00000002003	0	NA	NA	NA	NA	NA	EPlTAEG00000002003	MIR1122	microRNA MIR1122 [Source:RFAM;Acc:RF00906]	3B	434864471	434864605	NA	NA	NA	NA	0	0	0	0	0	0
EPlTAET00000002004	5.1812	8.2703	3.6158	2.2873	0.0221784	0.102294	EPlTAEG00000002004	snoU19	Small nucleolar RNA U19 [Source:RFAM;Acc:RF01236]	IWGSC_CSS_4DS_scaff_2288468	5177	5292	NA	NA	NA	NA	0	0	0	0	3.78154	27.3058
EPlTAET00000002006	0	NA	NA	NA	NA	NA	EPlTAEG00000002006	tRNA-Arg	tRNA-Arg for anticodon ACG [Source:TRNASCAN_SE;Acc:tRNA-Arg]	7B	173045892	173045964	NA	-	-	NA	0	0	0	0	0	0
EPlTAET00000002007	11.8537	9.4688	3.1098	3.04482	0.00232819	0.0187985	EPlTAEG00000002007	snoR118	small nucleolar RNA snoR118 [Source:RFAM;Acc:RF01424]	4D	6038722	6038809	NA	NA	NA	NA	0	0	0	14.0293	3.78154	53.3112
EPlTAET00000002008	0	NA	NA	NA	NA	NA	EPlTAEG00000002008	MIR1122	microRNA MIR1122 [Source:RFAM;Acc:RF00906]	5D	144625306	144625399	NA	NA	NA	NA	0	0	0	0	0	0
EPlTAET00000002009	0	NA	NA	NA	NA	NA	EPlTAEG00000002009	MIR1122	microRNA MIR1122 [Source:RFAM;Acc:RF00906]	5D	70383594	70383718	NA	NA	NA	NA	0	0	0	0	0	0
EPlTAET00000002010	0	NA	NA	NA	NA	NA	EPlTAEG00000002010	MIR444	microRNA MIR444 [Source:RFAM;Acc:RF00920]	IWGSC_CSS_7AL_scaff_4432053	972	1094	NA	NA	NA	NA	0	0	0	0	0	0
EPlTAET00000002011	0	NA	NA	NA	NA	NA	EPlTAEG00000002011	MIR1122	microRNA MIR1122 [Source:RFAM;Acc:RF00906]	7D	31540929	31541022	NA	NA	NA	NA	0	0	0	0	0	0
EPlTAET00000002012	0	NA	NA	NA	NA	NA	EPlTAEG00000002012	MIR1122	microRNA MIR1122 [Source:RFAM;Acc:RF00906]	IWGSC_CSS_4BS_scaff_4948294	5285	5409	NA	NA	NA	NA	0	0	0	0	0	0
EPlTAET00000002013	0	NA	NA	NA	NA	NA	EPlTAEG00000002013	MIR444	microRNA MIR444 [Source:RFAM;Acc:RF00920]	4B	142345887	142346013	NA	NA	NA	NA	0	0	0	0	0	0
EPlTAET00000002014	0	NA	NA	NA	NA	NA	EPlTAEG00000002014	MIR1122	microRNA MIR1122 [Source:RFAM;Acc:RF00906]	2D	110954039	110954163	NA	NA	NA	NA	0	0	0	0	0	0
EPlTAET00000002015	0	NA	NA	NA	NA	NA	EPlTAEG00000002015	MIR1122	microRNA MIR1122 [Source:RFAM;Acc:RF00906]	3B	666446767	666446881	NA	NA	NA	NA	0	0	0	0	0	0
EPlTAET00000002017	0	NA	NA	NA	NA	NA	EPlTAEG00000002017	MIR444	microRNA MIR444 [Source:RFAM;Acc:RF00920]	7A	171247935	171248057	NA	NA	NA	NA	0	0	0	0	0	0
EPlTAET00000002018	0	NA	NA	NA	NA	NA	EPlTAEG00000002018	MIR1122	microRNA MIR1122 [Source:RFAM;Acc:RF00906]	7A	111788302	111788425	NA	NA	NA	NA	0	0	0	0	0	0
EPlTAET00000002020	0	NA	NA	NA	NA	NA	EPlTAEG00000002020	tRNA-Thr	tRNA-Thr for anticodon GGU [Source:TRNASCAN_SE;Acc:tRNA-Thr]	1D	29570043	29570115	NA	-	-	NA	0	0	0	0	0	0
EPlTAET00000002021	0	NA	NA	NA	NA	NA	EPlTAEG00000002021	MIR169_5	microRNA MIR169_5 [Source:RFAM;Acc:RF00865]	2A	252019214	252019341	NA	NA	NA	NA	0	0	0	0	0	0
EPlTAET00000002022	0	NA	NA	NA	NA	NA	EPlTAEG00000002022	MIR1122	microRNA MIR1122 [Source:RFAM;Acc:RF00906]	2D	5165769	5165861	NA	NA	NA	NA	0	0	0	0	0	0
EPlTAET00000002023	0	NA	NA	NA	NA	NA	EPlTAEG00000002023	MIR1122	microRNA MIR1122 [Source:RFAM;Acc:RF00906]	7A	141611625	141611717	NA	NA	NA	NA	0	0	0	0	0	0
EPlTAET00000002024	0	NA	NA	NA	NA	NA	EPlTAEG00000002024	tRNA-Lys	tRNA-Lys for anticodon CUU [Source:TRNASCAN_SE;Acc:tRNA-Lys]	2D	15205910	15205976	NA	-	-	NA	0	0	0	0	0	0
EPlTAET00000002025	0	NA	NA	NA	NA	NA	EPlTAEG00000002025	MIR1122	microRNA MIR1122 [Source:RFAM;Acc:RF00906]	4D	90807017	90807133	NA	NA	NA	NA	0	0	0	0	0	0
EPlTAET00000002026	0	NA	NA	NA	NA	NA	EPlTAEG00000002026	MIR1122	microRNA MIR1122 [Source:RFAM;Acc:RF00906]	IWGSC_CSS_7DL_scaff_3378324	3293	3395	NA	NA	NA	NA	0	0	0	0	0	0
EPlTAET00000002028	0	NA	NA	NA	NA	NA	EPlTAEG00000002028	MIR1122	microRNA MIR1122 [Source:RFAM;Acc:RF00906]	1A	168253888	168254022	NA	NA	NA	NA	0	0	0	0	0	0
EPlTAET00000002029	0	NA	NA	NA	NA	NA	EPlTAEG00000002029	MIR1122	microRNA MIR1122 [Source:RFAM;Acc:RF00906]	4B	314296215	314296349	NA	NA	NA	NA	0	0	0	0	0	0
EPlTAET00000002030	0	NA	NA	NA	NA	NA	EPlTAEG00000002030	MIR1122	microRNA MIR1122 [Source:RFAM;Acc:RF00906]	3B	112182926	112183018	NA	NA	NA	NA	0	0	0	0	0	0
EPlTAET00000002031	0	NA	NA	NA	NA	NA	EPlTAEG00000002031	snoR64	Small nucleolar RNA R64/Z200 family [Source:RFAM;Acc:RF00267]	4A	16213700	16213791	NA	NA	NA	NA	0	0	0	0	0	0
EPlTAET00000002032	0	NA	NA	NA	NA	NA	EPlTAEG00000002032	MIR1122	microRNA MIR1122 [Source:RFAM;Acc:RF00906]	6A	190306180	190306294	NA	NA	NA	NA	0	0	0	0	0	0
EPlTAET00000002033	0	NA	NA	NA	NA	NA	EPlTAEG00000002033	MIR1122	microRNA MIR1122 [Source:RFAM;Acc:RF00906]	2B	176341383	176341507	NA	NA	NA	NA	0	0	0	0	0	0
EPlTAET00000002034	0	NA	NA	NA	NA	NA	EPlTAEG00000002034	MIR1122	microRNA MIR1122 [Source:RFAM;Acc:RF00906]	4B	1632338	1632431	NA	NA	NA	NA	0	0	0	0	0	0
EPlTAET00000002035	0	NA	NA	NA	NA	NA	EPlTAEG00000002035	MIR1122	microRNA MIR1122 [Source:RFAM;Acc:RF00906]	2A	105073029	105073143	NA	NA	NA	NA	0	0	0	0	0	0
EPlTAET00000002036	0	NA	NA	NA	NA	NA	EPlTAEG00000002036	mir-395	mir-395 microRNA precursor family [Source:RFAM;Acc:RF00451]	2D	143139755	143139862	NA	NA	NA	NA	0	0	0	0	0	0
EPlTAET00000002037	0	NA	NA	NA	NA	NA	EPlTAEG00000002037	MIR1122	microRNA MIR1122 [Source:RFAM;Acc:RF00906]	7B	68966755	68966847	NA	NA	NA	NA	0	0	0	0	0	0
EPlTAET00000002038	0	NA	NA	NA	NA	NA	EPlTAEG00000002038	tRNA-Arg	tRNA-Arg for anticodon ACG [Source:TRNASCAN_SE;Acc:tRNA-Arg]	7D	229004871	229004943	NA	-	-	NA	0	0	0	0	0	0
EPlTAET00000002039	0	NA	NA	NA	NA	NA	EPlTAEG00000002039	MIR1122	microRNA MIR1122 [Source:RFAM;Acc:RF00906]	1B	29147069	29147170	NA	NA	NA	NA	0	0	0	0	0	0
EPlTAET00000002040	0	NA	NA	NA	NA	NA	EPlTAEG00000002040	MIR1122	microRNA MIR1122 [Source:RFAM;Acc:RF00906]	7B	241272820	241272915	NA	NA	NA	NA	0	0	0	0	0	0
EPlTAET00000002041	0	NA	NA	NA	NA	NA	EPlTAEG00000002041	tRNA-Gln	tRNA-Gln for anticodon CUG [Source:TRNASCAN_SE;Acc:tRNA-Gln]	3B	631643141	631643212	NA	-	-	NA	0	0	0	0	0	0
EPlTAET00000002042	0	NA	NA	NA	NA	NA	EPlTAEG00000002042	MIR807	microRNA MIR807 [Source:RFAM;Acc:RF00886]	3D	116249808	116249903	NA	NA	NA	NA	0	0	0	0	0	0
EPlTAET00000002043	0	NA	NA	NA	NA	NA	EPlTAEG00000002043	MIR1122	microRNA MIR1122 [Source:RFAM;Acc:RF00906]	2A	205434055	205434169	NA	NA	NA	NA	0	0	0	0	0	0
EPlTAET00000002044	0	NA	NA	NA	NA	NA	EPlTAEG00000002044	MIR1122	microRNA MIR1122 [Source:RFAM;Acc:RF00906]	6B	60021736	60021860	NA	NA	NA	NA	0	0	0	0	0	0
EPlTAET00000002045	0	NA	NA	NA	NA	NA	EPlTAEG00000002045	tRNA-Ala	tRNA-Ala for anticodon AGC [Source:TRNASCAN_SE;Acc:tRNA-Ala]	IWGSC_CSS_7DS_scaff_3906902	2131	2203	NA	gi|168015379|ref|XP_001760228.1| predicted protein	-	NA	0	0	0	0	0	0
EPlTAET00000002046	0	NA	NA	NA	NA	NA	EPlTAEG00000002046	snoR71	Plant small nucleolar RNA R71 [Source:RFAM;Acc:RF00097]	6A	49394195	49394301	NA	NA	NA	NA	0	0	0	0	0	0
EPlTAET00000002047	0	NA	NA	NA	NA	NA	EPlTAEG00000002047	MIR1122	microRNA MIR1122 [Source:RFAM;Acc:RF00906]	6D	174698024	174698118	NA	NA	NA	NA	0	0	0	0	0	0
EPlTAET00000002048	0	NA	NA	NA	NA	NA	EPlTAEG00000002048	MIR1122	microRNA MIR1122 [Source:RFAM;Acc:RF00906]	4D	38538890	38538982	NA	NA	NA	NA	0	0	0	0	0	0
EPlTAET00000002049	0	NA	NA	NA	NA	NA	EPlTAEG00000002049	MIR1122	microRNA MIR1122 [Source:RFAM;Acc:RF00906]	3A	163866158	163866271	NA	NA	NA	NA	0	0	0	0	0	0
EPlTAET00000002050	0	NA	NA	NA	NA	NA	EPlTAEG00000002050	MIR1122	microRNA MIR1122 [Source:RFAM;Acc:RF00906]	6D	15110506	15110598	NA	NA	NA	NA	0	0	0	0	0	0
EPlTAET00000002051	0	NA	NA	NA	NA	NA	EPlTAEG00000002051	tRNA-Arg	tRNA-Arg for anticodon ACG [Source:TRNASCAN_SE;Acc:tRNA-Arg]	4A	13966192	13966265	NA	gi|224166222|ref|XP_002338902.1| predicted protein	-	NA	0	0	0	0	0	0
EPlTAET00000002052	0	NA	NA	NA	NA	NA	EPlTAEG00000002052	MIR1122	microRNA MIR1122 [Source:RFAM;Acc:RF00906]	6A	186919823	186919957	NA	NA	NA	NA	0	0	0	0	0	0
EPlTAET00000002053	0	NA	NA	NA	NA	NA	EPlTAEG00000002053	snoZ105	Small nucleolar RNA Z105 [Source:RFAM;Acc:RF00145]	5B	231950587	231950654	NA	NA	NA	NA	0	0	0	0	0	0
EPlTAET00000002055	0	NA	NA	NA	NA	NA	EPlTAEG00000002055	MIR1122	microRNA MIR1122 [Source:RFAM;Acc:RF00906]	IWGSC_CSS_5BL_scaff_10913912	943	1067	NA	NA	NA	NA	0	0	0	0	0	0
EPlTAET00000002056	0	NA	NA	NA	NA	NA	EPlTAEG00000002056	MIR1122	microRNA MIR1122 [Source:RFAM;Acc:RF00906]	1B	238966488	238966580	NA	NA	NA	NA	0	0	0	0	0	0
EPlTAET00000002057	0	NA	NA	NA	NA	NA	EPlTAEG00000002057	MIR444	microRNA MIR444 [Source:RFAM;Acc:RF00920]	6A	156352637	156352763	NA	NA	NA	NA	0	0	0	0	0	0
EPlTAET00000002058	0	NA	NA	NA	NA	NA	EPlTAEG00000002058	MIR821	microRNA MIR821 [Source:RFAM;Acc:RF00885]	6A	81517687	81517981	NA	NA	NA	NA	0	0	0	0	0	0
EPlTAET00000002059	0	NA	NA	NA	NA	NA	EPlTAEG00000002059	MIR1122	microRNA MIR1122 [Source:RFAM;Acc:RF00906]	7D	212470155	212470279	NA	NA	NA	NA	0	0	0	0	0	0
EPlTAET00000002060	0	NA	NA	NA	NA	NA	EPlTAEG00000002060	MIR1122	microRNA MIR1122 [Source:RFAM;Acc:RF00906]	3B	654852265	654852379	NA	NA	NA	NA	0	0	0	0	0	0
EPlTAET00000002061	0	NA	NA	NA	NA	NA	EPlTAEG00000002061	MIR807	microRNA MIR807 [Source:RFAM;Acc:RF00886]	3A	36348892	36348993	NA	NA	NA	NA	0	0	0	0	0	0
EPlTAET00000002062	0	NA	NA	NA	NA	NA	EPlTAEG00000002062	MIR1122	microRNA MIR1122 [Source:RFAM;Acc:RF00906]	IWGSC_CSS_1DL_scaff_2280683	3330	3454	NA	NA	NA	NA	0	0	0	0	0	0
EPlTAET00000002063	0	NA	NA	NA	NA	NA	EPlTAEG00000002063	MIR1122	microRNA MIR1122 [Source:RFAM;Acc:RF00906]	5B	96855663	96855797	NA	NA	NA	NA	0	0	0	0	0	0
EPlTAET00000002064	0	NA	NA	NA	NA	NA	EPlTAEG00000002064	MIR1122	microRNA MIR1122 [Source:RFAM;Acc:RF00906]	6B	91038075	91038209	NA	NA	NA	NA	0	0	0	0	0	0
EPlTAET00000002066	0	NA	NA	NA	NA	NA	EPlTAEG00000002066	MIR444	microRNA MIR444 [Source:RFAM;Acc:RF00920]	IWGSC_CSS_1DL_scaff_2287963	2369	2495	NA	NA	NA	NA	0	0	0	0	0	0
EPlTAET00000002067	0	NA	NA	NA	NA	NA	EPlTAEG00000002067	MIR1122	microRNA MIR1122 [Source:RFAM;Acc:RF00906]	IWGSC_CSS_7BL_scaff_6652314	2636	2760	NA	NA	NA	NA	0	0	0	0	0	0
EPlTAET00000002068	0	NA	NA	NA	NA	NA	EPlTAEG00000002068	MIR1122	microRNA MIR1122 [Source:RFAM;Acc:RF00906]	7B	79261031	79261165	NA	NA	NA	NA	0	0	0	0	0	0
EPlTAET00000002069	0	NA	NA	NA	NA	NA	EPlTAEG00000002069	snoR71	Plant small nucleolar RNA R71 [Source:RFAM;Acc:RF00097]	4B	50576857	50576962	NA	NA	NA	NA	0	0	0	0	0	0
EPlTAET00000002070	0	NA	NA	NA	NA	NA	EPlTAEG00000002070	U3	Small nucleolar RNA U3 [Source:RFAM;Acc:RF00012]	3A	159504366	159504580	NA	NA	NA	NA	0	0	0	0	0	0
EPlTAET00000002071	0	NA	NA	NA	NA	NA	EPlTAEG00000002071	MIR444	microRNA MIR444 [Source:RFAM;Acc:RF00920]	2B	163602027	163602174	NA	NA	NA	NA	0	0	0	0	0	0
EPlTAET00000002072	0	NA	NA	NA	NA	NA	EPlTAEG00000002072	MIR444	microRNA MIR444 [Source:RFAM;Acc:RF00920]	IWGSC_CSS_7AS_scaff_4256139	1570	1692	NA	NA	NA	NA	0	0	0	0	0	0
EPlTAET00000002073	0.0974	2.8229	4.2333	0.666821	0.504886	NA	EPlTAEG00000002073	tRNA-Gln	tRNA-Gln for anticodon CUG [Source:TRNASCAN_SE;Acc:tRNA-Gln]	1D	9655270	9655341	NA	gi|147815496|emb|CAN65992.1| hypothetical protein VITISV_042149	-	NA	0	0	0	0.584553	0	0
EPlTAET00000002074	0	NA	NA	NA	NA	NA	EPlTAEG00000002074	MIR444	microRNA MIR444 [Source:RFAM;Acc:RF00920]	5B	7640040	7640180	NA	NA	NA	NA	0	0	0	0	0	0
EPlTAET00000002075	0	NA	NA	NA	NA	NA	EPlTAEG00000002075	MIR1122	microRNA MIR1122 [Source:RFAM;Acc:RF00906]	IWGSC_CSS_3AL_scaff_3624297	1820	1954	NA	NA	NA	NA	0	0	0	0	0	0
EPlTAET00000002078	0	NA	NA	NA	NA	NA	EPlTAEG00000002078	MIR444	microRNA MIR444 [Source:RFAM;Acc:RF00920]	3A	182274825	182274949	NA	NA	NA	NA	0	0	0	0	0	0
EPlTAET00000002079	0	NA	NA	NA	NA	NA	EPlTAEG00000002079	MIR1122	microRNA MIR1122 [Source:RFAM;Acc:RF00906]	2A	133766449	133766572	NA	NA	NA	NA	0	0	0	0	0	0
EPlTAET00000002080	0	NA	NA	NA	NA	NA	EPlTAEG00000002080	U2	U2 spliceosomal RNA [Source:RFAM;Acc:RF00004]	2B	337443972	337444107	NA	NA	NA	NA	0	0	0	0	0	0
EPlTAET00000002081	0	NA	NA	NA	NA	NA	EPlTAEG00000002081	MIR807	microRNA MIR807 [Source:RFAM;Acc:RF00886]	IWGSC_CSS_5BS_scaff_2295070	10382	10483	NA	NA	NA	NA	0	0	0	0	0	0
EPlTAET00000002082	0	NA	NA	NA	NA	NA	EPlTAEG00000002082	MIR444	microRNA MIR444 [Source:RFAM;Acc:RF00920]	1B	15145418	15145540	NA	NA	NA	NA	0	0	0	0	0	0
EPlTAET00000002083	0	NA	NA	NA	NA	NA	EPlTAEG00000002083	MIR444	microRNA MIR444 [Source:RFAM;Acc:RF00920]	7B	28635929	28636051	NA	NA	NA	NA	0	0	0	0	0	0
EPlTAET00000002084	0	NA	NA	NA	NA	NA	EPlTAEG00000002084	MIR1122	microRNA MIR1122 [Source:RFAM;Acc:RF00906]	5B	199281374	199281507	NA	NA	NA	NA	0	0	0	0	0	0
EPlTAET00000002085	0	NA	NA	NA	NA	NA	EPlTAEG00000002085	snoZ247	Small nucleolar RNA Z247 [Source:RFAM;Acc:RF00321]	7D	112202692	112202830	NA	NA	NA	NA	0	0	0	0	0	0
EPlTAET00000002086	0	NA	NA	NA	NA	NA	EPlTAEG00000002086	snoZ199	Small nucleolar RNA Z199 [Source:RFAM;Acc:RF00200]	1B	25850919	25850997	NA	NA	NA	NA	0	0	0	0	0	0
EPlTAET00000002087	0	NA	NA	NA	NA	NA	EPlTAEG00000002087	MIR807	microRNA MIR807 [Source:RFAM;Acc:RF00886]	7A	179467305	179467400	NA	NA	NA	NA	0	0	0	0	0	0
EPlTAET00000002088	0	NA	NA	NA	NA	NA	EPlTAEG00000002088	MIR1122	microRNA MIR1122 [Source:RFAM;Acc:RF00906]	IWGSC_CSS_1DL_scaff_2238670	3976	4068	NA	NA	NA	NA	0	0	0	0	0	0
EPlTAET00000002089	0	NA	NA	NA	NA	NA	EPlTAEG00000002089	MIR444	microRNA MIR444 [Source:RFAM;Acc:RF00920]	1A	219284859	219284983	NA	NA	NA	NA	0	0	0	0	0	0
EPlTAET00000002090	0	NA	NA	NA	NA	NA	EPlTAEG00000002090	tRNA-Thr	tRNA-Thr for anticodon GGU [Source:TRNASCAN_SE;Acc:tRNA-Thr]	2A	254142623	254142694	NA	-	-	NA	0	0	0	0	0	0
EPlTAET00000002091	0	NA	NA	NA	NA	NA	EPlTAEG00000002091	MIR444	microRNA MIR444 [Source:RFAM;Acc:RF00920]	7A	133013912	133014034	NA	NA	NA	NA	0	0	0	0	0	0
EPlTAET00000002092	0	NA	NA	NA	NA	NA	EPlTAEG00000002092	MIR1122	microRNA MIR1122 [Source:RFAM;Acc:RF00906]	2B	64729142	64729256	NA	NA	NA	NA	0	0	0	0	0	0
EPlTAET00000002093	0	NA	NA	NA	NA	NA	EPlTAEG00000002093	MIR1122	microRNA MIR1122 [Source:RFAM;Acc:RF00906]	5A	129502184	129502318	NA	NA	NA	NA	0	0	0	0	0	0
EPlTAET00000002095	0	NA	NA	NA	NA	NA	EPlTAEG00000002095	MIR1122	microRNA MIR1122 [Source:RFAM;Acc:RF00906]	6B	191405702	191405836	NA	NA	NA	NA	0	0	0	0	0	0
EPlTAET00000002096	0	NA	NA	NA	NA	NA	EPlTAEG00000002096	MIR1122	microRNA MIR1122 [Source:RFAM;Acc:RF00906]	IWGSC_CSS_2BS_scaff_5242702	794	908	NA	NA	NA	NA	0	0	0	0	0	0
EPlTAET00000002097	0.1117	-2.7783	4.2002	-0.661478	0.508306	NA	EPlTAEG00000002097	MIR444	microRNA MIR444 [Source:RFAM;Acc:RF00920]	IWGSC_CSS_6AS_scaff_4394830	1992	2118	NA	NA	NA	NA	0	0.670332	0	0	0	0
EPlTAET00000002099	0	NA	NA	NA	NA	NA	EPlTAEG00000002099	MIR1122	microRNA MIR1122 [Source:RFAM;Acc:RF00906]	IWGSC_CSS_7AL_scaff_4505216	1283	1397	NA	NA	NA	NA	0	0	0	0	0	0
EPlTAET00000002100	0	NA	NA	NA	NA	NA	EPlTAEG00000002100	MIR1122	microRNA MIR1122 [Source:RFAM;Acc:RF00906]	IWGSC_CSS_1AS_scaff_3257579	1672	1796	NA	NA	NA	NA	0	0	0	0	0	0
EPlTAET00000002101	0	NA	NA	NA	NA	NA	EPlTAEG00000002101	MIR1122	microRNA MIR1122 [Source:RFAM;Acc:RF00906]	4A	193543731	193543845	NA	NA	NA	NA	0	0	0	0	0	0
EPlTAET00000002102	0	NA	NA	NA	NA	NA	EPlTAEG00000002102	MIR1122	microRNA MIR1122 [Source:RFAM;Acc:RF00906]	4D	92514527	92514661	NA	NA	NA	NA	0	0	0	0	0	0
EPlTAET00000002103	0	NA	NA	NA	NA	NA	EPlTAEG00000002103	MIR1122	microRNA MIR1122 [Source:RFAM;Acc:RF00906]	IWGSC_CSS_7DS_scaff_3865301	1674	1798	NA	NA	NA	NA	0	0	0	0	0	0
EPlTAET00000002104	0	NA	NA	NA	NA	NA	EPlTAEG00000002104	tRNA-Cys	tRNA-Cys for anticodon GCA [Source:TRNASCAN_SE;Acc:tRNA-Cys]	IWGSC_CSS_4AL_scaff_7175209	5811	5882	NA	-	-	NA	0	0	0	0	0	0
EPlTAET00000002105	0	NA	NA	NA	NA	NA	EPlTAEG00000002105	MIR821	microRNA MIR821 [Source:RFAM;Acc:RF00885]	IWGSC_CSS_4DL_scaff_14421476	231	462	NA	NA	NA	NA	0	0	0	0	0	0
EPlTAET00000002106	0	NA	NA	NA	NA	NA	EPlTAEG00000002106	MIR1122	microRNA MIR1122 [Source:RFAM;Acc:RF00906]	IWGSC_CSS_7DL_scaff_3330055	823	955	NA	NA	NA	NA	0	0	0	0	0	0
EPlTAET00000002107	1.3003	6.2671	4.3232	1.44965	0.147157	NA	EPlTAEG00000002107	MIR1122	microRNA MIR1122 [Source:RFAM;Acc:RF00906]	2D	134731261	134731359	NA	NA	NA	NA	0	0	0	0	0	7.80164
EPlTAET00000002108	0	NA	NA	NA	NA	NA	EPlTAEG00000002108	MIR444	microRNA MIR444 [Source:RFAM;Acc:RF00920]	3B	565813925	565814051	NA	NA	NA	NA	0	0	0	0	0	0
EPlTAET00000002109	0	NA	NA	NA	NA	NA	EPlTAEG00000002109	MIR1122	microRNA MIR1122 [Source:RFAM;Acc:RF00906]	IWGSC_CSS_1DS_scaff_1896439	8691	8805	NA	NA	NA	NA	0	0	0	0	0	0
EPlTAET00000002110	0.2101	3.5579	4.2037	0.846369	0.397347	NA	EPlTAEG00000002110	MIR444	microRNA MIR444 [Source:RFAM;Acc:RF00920]	2D	20689815	20689953	NA	NA	NA	NA	0	0	0	0	1.26051	0
EPlTAET00000002111	0	NA	NA	NA	NA	NA	EPlTAEG00000002111	MIR1122	microRNA MIR1122 [Source:RFAM;Acc:RF00906]	1B	288797840	288797954	NA	NA	NA	NA	0	0	0	0	0	0
EPlTAET00000002112	0	NA	NA	NA	NA	NA	EPlTAEG00000002112	MIR807	microRNA MIR807 [Source:RFAM;Acc:RF00886]	2B	201542108	201542209	NA	NA	NA	NA	0	0	0	0	0	0
EPlTAET00000002113	0	NA	NA	NA	NA	NA	EPlTAEG00000002113	MIR1122	microRNA MIR1122 [Source:RFAM;Acc:RF00906]	IWGSC_CSS_7DL_scaff_3391014	8618	8710	NA	NA	NA	NA	0	0	0	0	0	0
EPlTAET00000002115	0	NA	NA	NA	NA	NA	EPlTAEG00000002115	MIR1122	microRNA MIR1122 [Source:RFAM;Acc:RF00906]	1B	248859647	248859771	NA	NA	NA	NA	0	0	0	0	0	0
EPlTAET00000002116	0	NA	NA	NA	NA	NA	EPlTAEG00000002116	MIR1122	microRNA MIR1122 [Source:RFAM;Acc:RF00906]	IWGSC_CSS_7DL_scaff_3313393	6763	6855	NA	NA	NA	NA	0	0	0	0	0	0
EPlTAET00000002117	0	NA	NA	NA	NA	NA	EPlTAEG00000002117	MIR444	microRNA MIR444 [Source:RFAM;Acc:RF00920]	5B	14089585	14089707	NA	NA	NA	NA	0	0	0	0	0	0
EPlTAET00000002118	0	NA	NA	NA	NA	NA	EPlTAEG00000002118	MIR1122	microRNA MIR1122 [Source:RFAM;Acc:RF00906]	3D	38571645	38571749	NA	NA	NA	NA	0	0	0	0	0	0
EPlTAET00000002119	0	NA	NA	NA	NA	NA	EPlTAEG00000002119	MIR1122	microRNA MIR1122 [Source:RFAM;Acc:RF00906]	4B	271878955	271879080	NA	NA	NA	NA	0	0	0	0	0	0
EPlTAET00000002120	0	NA	NA	NA	NA	NA	EPlTAEG00000002120	MIR1122	microRNA MIR1122 [Source:RFAM;Acc:RF00906]	3B	613434676	613434768	NA	NA	NA	NA	0	0	0	0	0	0
EPlTAET00000002122	0	NA	NA	NA	NA	NA	EPlTAEG00000002122	MIR1122	microRNA MIR1122 [Source:RFAM;Acc:RF00906]	7B	206743437	206743552	NA	NA	NA	NA	0	0	0	0	0	0
EPlTAET00000002123	0	NA	NA	NA	NA	NA	EPlTAEG00000002123	MIR1122	microRNA MIR1122 [Source:RFAM;Acc:RF00906]	IWGSC_CSS_7AL_scaff_4491418	3116	3230	NA	NA	NA	NA	0	0	0	0	0	0
EPlTAET00000002124	0	NA	NA	NA	NA	NA	EPlTAEG00000002124	snoZ102_R77	Small nucleolar RNA Z102/R77 [Source:RFAM;Acc:RF00359]	IWGSC_CSS_5AS_scaff_1549180	9154	9240	NA	NA	NA	NA	0	0	0	0	0	0
EPlTAET00000002126	0	NA	NA	NA	NA	NA	EPlTAEG00000002126	MIR1122	microRNA MIR1122 [Source:RFAM;Acc:RF00906]	5D	74596204	74596318	NA	NA	NA	NA	0	0	0	0	0	0
EPlTAET00000002127	0	NA	NA	NA	NA	NA	EPlTAEG00000002127	MIR1122	microRNA MIR1122 [Source:RFAM;Acc:RF00906]	3B	723480669	723480783	NA	NA	NA	NA	0	0	0	0	0	0
EPlTAET00000002128	0	NA	NA	NA	NA	NA	EPlTAEG00000002128	tRNA-Lys	tRNA-Lys for anticodon CUU [Source:TRNASCAN_SE;Acc:tRNA-Lys]	IWGSC_CSS_7DL_scaff_3327937	5796	5864	NA	-	-	NA	0	0	0	0	0	0
EPlTAET00000002129	0	NA	NA	NA	NA	NA	EPlTAEG00000002129	snoR71	Plant small nucleolar RNA R71 [Source:RFAM;Acc:RF00097]	3B	409810402	409810504	NA	NA	NA	NA	0	0	0	0	0	0
EPlTAET00000002131	0	NA	NA	NA	NA	NA	EPlTAEG00000002131	MIR444	microRNA MIR444 [Source:RFAM;Acc:RF00920]	IWGSC_CSS_1BS_scaff_3479083	11217	11339	NA	NA	NA	NA	0	0	0	0	0	0
EPlTAET00000002132	0	NA	NA	NA	NA	NA	EPlTAEG00000002132	MIR1122	microRNA MIR1122 [Source:RFAM;Acc:RF00906]	1B	154218897	154219031	NA	NA	NA	NA	0	0	0	0	0	0
EPlTAET00000002133	0	NA	NA	NA	NA	NA	EPlTAEG00000002133	MIR1122	microRNA MIR1122 [Source:RFAM;Acc:RF00906]	7B	180092035	180092146	NA	NA	NA	NA	0	0	0	0	0	0
EPlTAET00000002134	0	NA	NA	NA	NA	NA	EPlTAEG00000002134	MIR1122	microRNA MIR1122 [Source:RFAM;Acc:RF00906]	7B	26202	26294	NA	NA	NA	NA	0	0	0	0	0	0
EPlTAET00000002135	0	NA	NA	NA	NA	NA	EPlTAEG00000002135	MIR1122	microRNA MIR1122 [Source:RFAM;Acc:RF00906]	2B	334029598	334029722	NA	NA	NA	NA	0	0	0	0	0	0
EPlTAET00000002136	0	NA	NA	NA	NA	NA	EPlTAEG00000002136	MIR1122	microRNA MIR1122 [Source:RFAM;Acc:RF00906]	2B	140621725	140621859	NA	NA	NA	NA	0	0	0	0	0	0
EPlTAET00000002137	0	NA	NA	NA	NA	NA	EPlTAEG00000002137	MIR1122	microRNA MIR1122 [Source:RFAM;Acc:RF00906]	2A	142178982	142179096	NA	NA	NA	NA	0	0	0	0	0	0
EPlTAET00000002138	0	NA	NA	NA	NA	NA	EPlTAEG00000002138	MIR1122	microRNA MIR1122 [Source:RFAM;Acc:RF00906]	6D	39774499	39774622	NA	NA	NA	NA	0	0	0	0	0	0
EPlTAET00000002139	0	NA	NA	NA	NA	NA	EPlTAEG00000002139	MIR1122	microRNA MIR1122 [Source:RFAM;Acc:RF00906]	IWGSC_CSS_6BS_scaff_2950822	3510	3644	NA	NA	NA	NA	0	0	0	0	0	0
EPlTAET00000002140	0	NA	NA	NA	NA	NA	EPlTAEG00000002140	MIR1122	microRNA MIR1122 [Source:RFAM;Acc:RF00906]	6D	28057929	28058063	NA	NA	NA	NA	0	0	0	0	0	0
EPlTAET00000002141	0	NA	NA	NA	NA	NA	EPlTAEG00000002141	MIR1122	microRNA MIR1122 [Source:RFAM;Acc:RF00906]	IWGSC_CSS_4BL_scaff_7038547	5030	5154	NA	NA	NA	NA	0	0	0	0	0	0
EPlTAET00000002142	0	NA	NA	NA	NA	NA	EPlTAEG00000002142	MIR1122	microRNA MIR1122 [Source:RFAM;Acc:RF00906]	1A	217161659	217161792	NA	NA	NA	NA	0	0	0	0	0	0
EPlTAET00000002144	0	NA	NA	NA	NA	NA	EPlTAEG00000002144	MIR1122	microRNA MIR1122 [Source:RFAM;Acc:RF00906]	2B	14371386	14371500	NA	NA	NA	NA	0	0	0	0	0	0
EPlTAET00000002145	0	NA	NA	NA	NA	NA	EPlTAEG00000002145	MIR444	microRNA MIR444 [Source:RFAM;Acc:RF00920]	IWGSC_CSS_2BL_scaff_8082479	10968	11091	NA	NA	NA	NA	0	0	0	0	0	0
EPlTAET00000002146	0	NA	NA	NA	NA	NA	EPlTAEG00000002146	MIR1122	microRNA MIR1122 [Source:RFAM;Acc:RF00906]	3A	6881443	6881577	NA	NA	NA	NA	0	0	0	0	0	0
EPlTAET00000002147	0	NA	NA	NA	NA	NA	EPlTAEG00000002147	MIR1122	microRNA MIR1122 [Source:RFAM;Acc:RF00906]	4A	198396192	198396284	NA	NA	NA	NA	0	0	0	0	0	0
EPlTAET00000002148	0	NA	NA	NA	NA	NA	EPlTAEG00000002148	MIR1122	microRNA MIR1122 [Source:RFAM;Acc:RF00906]	1A	7301204	7301296	NA	NA	NA	NA	0	0	0	0	0	0
EPlTAET00000002149	0	NA	NA	NA	NA	NA	EPlTAEG00000002149	tRNA-Arg	tRNA-Arg for anticodon ACG [Source:TRNASCAN_SE;Acc:tRNA-Arg]	IWGSC_CSS_7AL_scaff_4466105	826	899	NA	gi|224166222|ref|XP_002338902.1| predicted protein	-	NA	0	0	0	0	0	0
EPlTAET00000002150	7.0674	-2.5428	2.7453	-0.926246	0.354318	0.647862	EPlTAEG00000002150	snoZ101	Small nucleolar RNA Z101 [Source:RFAM;Acc:RF00358]	4A	16217164	16217260	NA	NA	NA	NA	0	0	36.1018	0	6.30256	0
EPlTAET00000002151	0	NA	NA	NA	NA	NA	EPlTAEG00000002151	MIR1122	microRNA MIR1122 [Source:RFAM;Acc:RF00906]	4D	43385768	43385893	NA	NA	NA	NA	0	0	0	0	0	0
EPlTAET00000002152	0	NA	NA	NA	NA	NA	EPlTAEG00000002152	MIR444	microRNA MIR444 [Source:RFAM;Acc:RF00920]	5A	129502190	129502312	NA	NA	NA	NA	0	0	0	0	0	0
EPlTAET00000002153	0	NA	NA	NA	NA	NA	EPlTAEG00000002153	MIR444	microRNA MIR444 [Source:RFAM;Acc:RF00920]	4B	281841668	281841790	NA	NA	NA	NA	0	0	0	0	0	0
EPlTAET00000002154	0	NA	NA	NA	NA	NA	EPlTAEG00000002154	MIR444	microRNA MIR444 [Source:RFAM;Acc:RF00920]	7D	38932355	38932477	NA	NA	NA	NA	0	0	0	0	0	0
EPlTAET00000002156	0	NA	NA	NA	NA	NA	EPlTAEG00000002156	MIR1122	microRNA MIR1122 [Source:RFAM;Acc:RF00906]	1A	198316951	198317065	NA	NA	NA	NA	0	0	0	0	0	0
EPlTAET00000002157	0	NA	NA	NA	NA	NA	EPlTAEG00000002157	snoR71	Plant small nucleolar RNA R71 [Source:RFAM;Acc:RF00097]	1B	147133662	147133764	NA	NA	NA	NA	0	0	0	0	0	0
EPlTAET00000002158	0	NA	NA	NA	NA	NA	EPlTAEG00000002158	tRNA-Lys	tRNA-Lys for anticodon CUU [Source:TRNASCAN_SE;Acc:tRNA-Lys]	1A	35919165	35919234	NA	-	-	NA	0	0	0	0	0	0
EPlTAET00000002159	0	NA	NA	NA	NA	NA	EPlTAEG00000002159	MIR1122	microRNA MIR1122 [Source:RFAM;Acc:RF00906]	3B	731640994	731641108	NA	NA	NA	NA	0	0	0	0	0	0
EPlTAET00000002160	0	NA	NA	NA	NA	NA	EPlTAEG00000002160	MIR1122	microRNA MIR1122 [Source:RFAM;Acc:RF00906]	5D	77522043	77522157	NA	NA	NA	NA	0	0	0	0	0	0
EPlTAET00000002161	0	NA	NA	NA	NA	NA	EPlTAEG00000002161	MIR444	microRNA MIR444 [Source:RFAM;Acc:RF00920]	3B	86140503	86140621	NA	NA	NA	NA	0	0	0	0	0	0
EPlTAET00000002163	0	NA	NA	NA	NA	NA	EPlTAEG00000002163	snoR71	Plant small nucleolar RNA R71 [Source:RFAM;Acc:RF00097]	6D	45828461	45828567	NA	NA	NA	NA	0	0	0	0	0	0
EPlTAET00000002164	0	NA	NA	NA	NA	NA	EPlTAEG00000002164	MIR1122	microRNA MIR1122 [Source:RFAM;Acc:RF00906]	4B	311141334	311141448	NA	NA	NA	NA	0	0	0	0	0	0
EPlTAET00000002165	0	NA	NA	NA	NA	NA	EPlTAEG00000002165	MIR1122	microRNA MIR1122 [Source:RFAM;Acc:RF00906]	5A	51345014	51345148	NA	NA	NA	NA	0	0	0	0	0	0
EPlTAET00000002166	0	NA	NA	NA	NA	NA	EPlTAEG00000002166	MIR444	microRNA MIR444 [Source:RFAM;Acc:RF00920]	7A	14842639	14842761	NA	NA	NA	NA	0	0	0	0	0	0
EPlTAET00000002167	0	NA	NA	NA	NA	NA	EPlTAEG00000002167	MIR1122	microRNA MIR1122 [Source:RFAM;Acc:RF00906]	1A	217749591	217749695	NA	NA	NA	NA	0	0	0	0	0	0
EPlTAET00000002169	0	NA	NA	NA	NA	NA	EPlTAEG00000002169	MIR1122	microRNA MIR1122 [Source:RFAM;Acc:RF00906]	4B	313714737	313714852	NA	NA	NA	NA	0	0	0	0	0	0
[truncated: 63,536 more rows]

## Sheet: ROOTS
Transcriptome and proteome analysis reveal new insight into proximal and distal responses of wheat to foliar infection by Xanthomonas translucens. Garcia-Seco, D., Chiapello, M., Bracale, M., Pesce, C., Bagnaresi, P., Dubois, E., Moulin, L., Vannini, C., Koebnik, R.
id	baseMean	log2FoldChange	lfcSE	stat	pvalue	padj	Gene.stable.ID	Gene.name	Gene.description	Chromosome.scaffold.name	Transcript.start..bp.	Transcript.end..bp.	GO_tutte_info_IWGSC_1.0_popseq_2.2	B2GO_best.hit.to.nr	B2GO_EC	B2GO_GO	R_CTRL-1	R_CTRL-2	R_CTRL-3	R_CTRL_XANTHO-1	R_CTRL_XANTHO-2	R_CTRL_XANTHO-3
EPlTAET00000000001	0	NA	NA	NA	NA	NA	EPlTAEG00000000001	MIR1122	microRNA MIR1122 [Source:RFAM;Acc:RF00906]	5A	614057	614191	NA	NA	NA	NA	0	0	0	0	0	0
EPlTAET00000000002	0	NA	NA	NA	NA	NA	EPlTAEG00000000002	MIR444	microRNA MIR444 [Source:RFAM;Acc:RF00920]	IWGSC_CSS_2AS_scaff_5236835	4836	4976	NA	NA	NA	NA	0	0	0	0	0	0
EPlTAET00000000003	0	NA	NA	NA	NA	NA	EPlTAEG00000000003	tRNA-Lys	tRNA-Lys for anticodon CUU [Source:TRNASCAN_SE;Acc:tRNA-Lys]	5A	87087205	87087273	NA	-	-	NA	0	0	0	0	0	0
EPlTAET00000000004	0	NA	NA	NA	NA	NA	EPlTAEG00000000004	MIR1122	microRNA MIR1122 [Source:RFAM;Acc:RF00906]	2D	40944992	40945084	NA	NA	NA	NA	0	0	0	0	0	0
EPlTAET00000000005	0	NA	NA	NA	NA	NA	EPlTAEG00000000005	MIR444	microRNA MIR444 [Source:RFAM;Acc:RF00920]	IWGSC_CSS_1BL_scaff_3854313	2380	2509	NA	NA	NA	NA	0	0	0	0	0	0
EPlTAET00000000006	0	NA	NA	NA	NA	NA	EPlTAEG00000000006	MIR1122	microRNA MIR1122 [Source:RFAM;Acc:RF00906]	2B	331207509	331207601	NA	NA	NA	NA	0	0	0	0	0	0
EPlTAET00000000007	0	NA	NA	NA	NA	NA	EPlTAEG00000000007	snoR104	Small nucleolar RNA snoR104 [Source:RFAM;Acc:RF01220]	IWGSC_CSS_4AS_scaff_5976110	4417	4521	NA	NA	NA	NA	0	0	0	0	0	0
EPlTAET00000000008	0	NA	NA	NA	NA	NA	EPlTAEG00000000008	tRNA-Lys	tRNA-Lys for anticodon CUU [Source:TRNASCAN_SE;Acc:tRNA-Lys]	2A	210859842	210859908	NA	-	-	NA	0	0	0	0	0	0
EPlTAET00000000009	0	NA	NA	NA	NA	NA	EPlTAEG00000000009	MIR1122	microRNA MIR1122 [Source:RFAM;Acc:RF00906]	5B	197828503	197828637	NA	NA	NA	NA	0	0	0	0	0	0
EPlTAET00000000010	0	NA	NA	NA	NA	NA	EPlTAEG00000000010	MIR444	microRNA MIR444 [Source:RFAM;Acc:RF00920]	4D	59017867	59017993	NA	NA	NA	NA	0	0	0	0	0	0
EPlTAET00000000011	0	NA	NA	NA	NA	NA	EPlTAEG00000000011	MIR1122	microRNA MIR1122 [Source:RFAM;Acc:RF00906]	IWGSC_CSS_6AL_scaff_5832375	7475	7599	NA	NA	NA	NA	0	0	0	0	0	0
EPlTAET00000000013	0	NA	NA	NA	NA	NA	EPlTAEG00000000013	tRNA-Lys	tRNA-Lys for anticodon CUU [Source:TRNASCAN_SE;Acc:tRNA-Lys]	6D	27491604	27491672	NA	-	-	NA	0	0	0	0	0	0
EPlTAET00000000014	0	NA	NA	NA	NA	NA	EPlTAEG00000000014	tRNA-Lys	tRNA-Lys for anticodon CUU [Source:TRNASCAN_SE;Acc:tRNA-Lys]	4A	149336008	149336076	NA	-	-	NA	0	0	0	0	0	0
EPlTAET00000000016	0	NA	NA	NA	NA	NA	EPlTAEG00000000016	MIR1122	microRNA MIR1122 [Source:RFAM;Acc:RF00906]	6B	144960135	144960269	NA	NA	NA	NA	0	0	0	0	0	0
EPlTAET00000000017	0	NA	NA	NA	NA	NA	EPlTAEG00000000017	MIR1122	microRNA MIR1122 [Source:RFAM;Acc:RF00906]	2D	29322377	29322511	NA	NA	NA	NA	0	0	0	0	0	0
EPlTAET00000000018	0	NA	NA	NA	NA	NA	EPlTAEG00000000018	MIR1122	microRNA MIR1122 [Source:RFAM;Acc:RF00906]	5B	132540273	132540389	NA	NA	NA	NA	0	0	0	0	0	0
EPlTAET00000000019	0	NA	NA	NA	NA	NA	EPlTAEG00000000019	MIR444	microRNA MIR444 [Source:RFAM;Acc:RF00920]	IWGSC_CSS_2DS_scaff_1035809	1889	2011	NA	NA	NA	NA	0	0	0	0	0	0
EPlTAET00000000021	0	NA	NA	NA	NA	NA	EPlTAEG00000000021	MIR1122	microRNA MIR1122 [Source:RFAM;Acc:RF00906]	IWGSC_CSS_1BL_scaff_3917436	7572	7686	NA	NA	NA	NA	0	0	0	0	0	0
EPlTAET00000000022	0	NA	NA	NA	NA	NA	EPlTAEG00000000022	snoR71	Plant small nucleolar RNA R71 [Source:RFAM;Acc:RF00097]	6D	77148502	77148604	NA	NA	NA	NA	0	0	0	0	0	0
EPlTAET00000000023	0	NA	NA	NA	NA	NA	EPlTAEG00000000023	MIR1122	microRNA MIR1122 [Source:RFAM;Acc:RF00906]	5A	110889078	110889202	NA	NA	NA	NA	0	0	0	0	0	0
EPlTAET00000000024	0	NA	NA	NA	NA	NA	EPlTAEG00000000024	MIR1122	microRNA MIR1122 [Source:RFAM;Acc:RF00906]	2B	16941591	16941705	NA	NA	NA	NA	0	0	0	0	0	0
EPlTAET00000000025	0	NA	NA	NA	NA	NA	EPlTAEG00000000025	MIR169_5	microRNA MIR169_5 [Source:RFAM;Acc:RF00865]	7B	233284932	233285073	NA	NA	NA	NA	0	0	0	0	0	0
EPlTAET00000000026	0	NA	NA	NA	NA	NA	EPlTAEG00000000026	tRNA-Lys	tRNA-Lys for anticodon CUU [Source:TRNASCAN_SE;Acc:tRNA-Lys]	3B	408172283	408172351	NA	-	-	NA	0	0	0	0	0	0
EPlTAET00000000027	0	NA	NA	NA	NA	NA	EPlTAEG00000000027	snoR71	Plant small nucleolar RNA R71 [Source:RFAM;Acc:RF00097]	IWGSC_CSS_5AL_scaff_2768198	738	844	NA	NA	NA	NA	0	0	0	0	0	0
EPlTAET00000000028	0	NA	NA	NA	NA	NA	EPlTAEG00000000028	tRNA-Phe	tRNA-Phe for anticodon GAA [Source:TRNASCAN_SE;Acc:tRNA-Phe]	IWGSC_CSS_5AL_scaff_2766612	5114	5186	NA	gi|29565662|ref|NP_817244.1| ORF45d	-	NA	0	0	0	0	0	0
EPlTAET00000000029	0	NA	NA	NA	NA	NA	EPlTAEG00000000029	MIR1122	microRNA MIR1122 [Source:RFAM;Acc:RF00906]	IWGSC_CSS_3DL_scaff_6951579	1990	2104	NA	NA	NA	NA	0	0	0	0	0	0
EPlTAET00000000030	0	NA	NA	NA	NA	NA	EPlTAEG00000000030	MIR1122	microRNA MIR1122 [Source:RFAM;Acc:RF00906]	6A	381392	381526	NA	NA	NA	NA	0	0	0	0	0	0
EPlTAET00000000031	0	NA	NA	NA	NA	NA	EPlTAEG00000000031	MIR1122	microRNA MIR1122 [Source:RFAM;Acc:RF00906]	2D	34106003	34106095	NA	NA	NA	NA	0	0	0	0	0	0
EPlTAET00000000032	0	NA	NA	NA	NA	NA	EPlTAEG00000000032	MIR1122	microRNA MIR1122 [Source:RFAM;Acc:RF00906]	4A	209978501	209978615	NA	NA	NA	NA	0	0	0	0	0	0
EPlTAET00000000034	0	NA	NA	NA	NA	NA	EPlTAEG00000000034	MIR1122	microRNA MIR1122 [Source:RFAM;Acc:RF00906]	5A	80551340	80551464	NA	NA	NA	NA	0	0	0	0	0	0
EPlTAET00000000035	0	NA	NA	NA	NA	NA	EPlTAEG00000000035	MIR1122	microRNA MIR1122 [Source:RFAM;Acc:RF00906]	7B	244863523	244863622	NA	NA	NA	NA	0	0	0	0	0	0
EPlTAET00000000036	0	NA	NA	NA	NA	NA	EPlTAEG00000000036	MIR1122	microRNA MIR1122 [Source:RFAM;Acc:RF00906]	IWGSC_CSS_6AL_scaff_5769498	1722	1836	NA	NA	NA	NA	0	0	0	0	0	0
EPlTAET00000000037	0	NA	NA	NA	NA	NA	EPlTAEG00000000037	MIR1122	microRNA MIR1122 [Source:RFAM;Acc:RF00906]	1D	2175706	2175798	NA	NA	NA	NA	0	0	0	0	0	0
EPlTAET00000000038	0	NA	NA	NA	NA	NA	EPlTAEG00000000038	MIR807	microRNA MIR807 [Source:RFAM;Acc:RF00886]	IWGSC_CSS_4AL_scaff_7130962	2123	2224	NA	NA	NA	NA	0	0	0	0	0	0
EPlTAET00000000039	0	NA	NA	NA	NA	NA	EPlTAEG00000000039	MIR1122	microRNA MIR1122 [Source:RFAM;Acc:RF00906]	IWGSC_CSS_5AS_scaff_1548530	1208	1300	NA	NA	NA	NA	0	0	0	0	0	0
EPlTAET00000000040	0	NA	NA	NA	NA	NA	EPlTAEG00000000040	MIR1122	microRNA MIR1122 [Source:RFAM;Acc:RF00906]	2A	207607490	207607615	NA	NA	NA	NA	0	0	0	0	0	0
EPlTAET00000000041	0	NA	NA	NA	NA	NA	EPlTAEG00000000041	snoZ247	Small nucleolar RNA Z247 [Source:RFAM;Acc:RF00321]	2A	220582480	220582623	NA	NA	NA	NA	0	0	0	0	0	0
EPlTAET00000000042	0	NA	NA	NA	NA	NA	EPlTAEG00000000042	MIR1122	microRNA MIR1122 [Source:RFAM;Acc:RF00906]	2A	12720794	12720908	NA	NA	NA	NA	0	0	0	0	0	0
EPlTAET00000000043	0	NA	NA	NA	NA	NA	EPlTAEG00000000043	snoZ247	Small nucleolar RNA Z247 [Source:RFAM;Acc:RF00321]	IWGSC_CSS_5BL_scaff_10849215	3095	3233	NA	NA	NA	NA	0	0	0	0	0	0
EPlTAET00000000044	0	NA	NA	NA	NA	NA	EPlTAEG00000000044	MIR1122	microRNA MIR1122 [Source:RFAM;Acc:RF00906]	IWGSC_CSS_5AS_scaff_1549180	2982	3096	NA	NA	NA	NA	0	0	0	0	0	0
EPlTAET00000000045	0	NA	NA	NA	NA	NA	EPlTAEG00000000045	MIR396	microRNA MIR396 [Source:RFAM;Acc:RF00648]	7B	8739151	8739255	NA	NA	NA	NA	0	0	0	0	0	0
EPlTAET00000000046	0	NA	NA	NA	NA	NA	EPlTAEG00000000046	MIR1122	microRNA MIR1122 [Source:RFAM;Acc:RF00906]	2B	67156455	67156562	NA	NA	NA	NA	0	0	0	0	0	0
EPlTAET00000000047	0	NA	NA	NA	NA	NA	EPlTAEG00000000047	MIR1122	microRNA MIR1122 [Source:RFAM;Acc:RF00906]	1A	190992990	190993124	NA	NA	NA	NA	0	0	0	0	0	0
EPlTAET00000000048	0	NA	NA	NA	NA	NA	EPlTAEG00000000048	MIR1122	microRNA MIR1122 [Source:RFAM;Acc:RF00906]	IWGSC_CSS_5DL_scaff_4516982	3835	3959	NA	NA	NA	NA	0	0	0	0	0	0
EPlTAET00000000049	0	NA	NA	NA	NA	NA	EPlTAEG00000000049	MIR1122	microRNA MIR1122 [Source:RFAM;Acc:RF00906]	6D	9179557	9179649	NA	NA	NA	NA	0	0	0	0	0	0
EPlTAET00000000050	0	NA	NA	NA	NA	NA	EPlTAEG00000000050	tRNA-Gly	tRNA-Gly for anticodon GCC [Source:TRNASCAN_SE;Acc:tRNA-Gly]	IWGSC_CSS_2BL_scaff_8003979	125	195	NA	-	-	NA	0	0	0	0	0	0
EPlTAET00000000051	0	NA	NA	NA	NA	NA	EPlTAEG00000000051	MIR1122	microRNA MIR1122 [Source:RFAM;Acc:RF00906]	2B	314203844	314203936	NA	NA	NA	NA	0	0	0	0	0	0
EPlTAET00000000052	0	NA	NA	NA	NA	NA	EPlTAEG00000000052	MIR1122	microRNA MIR1122 [Source:RFAM;Acc:RF00906]	4D	26846635	26846739	NA	NA	NA	NA	0	0	0	0	0	0
EPlTAET00000000053	0	NA	NA	NA	NA	NA	EPlTAEG00000000053	MIR1122	microRNA MIR1122 [Source:RFAM;Acc:RF00906]	IWGSC_CSS_4AL_scaff_7169564	5190	5314	NA	NA	NA	NA	0	0	0	0	0	0
EPlTAET00000000054	0	NA	NA	NA	NA	NA	EPlTAEG00000000054	MIR1122	microRNA MIR1122 [Source:RFAM;Acc:RF00906]	3B	194591759	194591882	NA	NA	NA	NA	0	0	0	0	0	0
EPlTAET00000000055	0	NA	NA	NA	NA	NA	EPlTAEG00000000055	SNORD34	Small nucleolar RNA SNORD34 [Source:RFAM;Acc:RF00147]	7B	176124057	176124145	NA	NA	NA	NA	0	0	0	0	0	0
EPlTAET00000000056	0	NA	NA	NA	NA	NA	EPlTAEG00000000056	MIR444	microRNA MIR444 [Source:RFAM;Acc:RF00920]	5B	231873101	231873233	NA	NA	NA	NA	0	0	0	0	0	0
EPlTAET00000000058	0	NA	NA	NA	NA	NA	EPlTAEG00000000058	MIR1122	microRNA MIR1122 [Source:RFAM;Acc:RF00906]	5B	177466435	177466569	NA	NA	NA	NA	0	0	0	0	0	0
EPlTAET00000000059	0	NA	NA	NA	NA	NA	EPlTAEG00000000059	MIR1122	microRNA MIR1122 [Source:RFAM;Acc:RF00906]	5B	7640041	7640174	NA	NA	NA	NA	0	0	0	0	0	0
EPlTAET00000000060	0	NA	NA	NA	NA	NA	EPlTAEG00000000060	MIR444	microRNA MIR444 [Source:RFAM;Acc:RF00920]	3A	235919	236045	NA	NA	NA	NA	0	0	0	0	0	0
EPlTAET00000000061	0	NA	NA	NA	NA	NA	EPlTAEG00000000061	snoR71	Plant small nucleolar RNA R71 [Source:RFAM;Acc:RF00097]	7D	87557593	87557695	NA	NA	NA	NA	0	0	0	0	0	0
EPlTAET00000000062	0	NA	NA	NA	NA	NA	EPlTAEG00000000062	MIR1122	microRNA MIR1122 [Source:RFAM;Acc:RF00906]	5B	201690893	201691018	NA	NA	NA	NA	0	0	0	0	0	0
EPlTAET00000000063	0	NA	NA	NA	NA	NA	EPlTAEG00000000063	MIR1122	microRNA MIR1122 [Source:RFAM;Acc:RF00906]	2B	157329946	157330071	NA	NA	NA	NA	0	0	0	0	0	0
EPlTAET00000000064	0	NA	NA	NA	NA	NA	EPlTAEG00000000064	tRNA-Thr	tRNA-Thr for anticodon GGU [Source:TRNASCAN_SE;Acc:tRNA-Thr]	IWGSC_CSS_4DS_scaff_2324116	27	98	NA	gi|145408512|ref|YP_001152135.1| ORF41h	-	NA	0	0	0	0	0	0
EPlTAET00000000065	0	NA	NA	NA	NA	NA	EPlTAEG00000000065	MIR444	microRNA MIR444 [Source:RFAM;Acc:RF00920]	1B	293270761	293270883	NA	NA	NA	NA	0	0	0	0	0	0
EPlTAET00000000066	0	NA	NA	NA	NA	NA	EPlTAEG00000000066	MIR1122	microRNA MIR1122 [Source:RFAM;Acc:RF00906]	1A	125487506	125487630	NA	NA	NA	NA	0	0	0	0	0	0
EPlTAET00000000067	0	NA	NA	NA	NA	NA	EPlTAEG00000000067	snoU36a	SnoRNA U36a [Source:RFAM;Acc:RF01302]	4A	16212284	16212367	NA	NA	NA	NA	0	0	0	0	0	0
EPlTAET00000000068	0	NA	NA	NA	NA	NA	EPlTAEG00000000068	MIR1122	microRNA MIR1122 [Source:RFAM;Acc:RF00906]	7B	213505620	213505744	NA	NA	NA	NA	0	0	0	0	0	0
EPlTAET00000000069	0	NA	NA	NA	NA	NA	EPlTAEG00000000069	MIR1122	microRNA MIR1122 [Source:RFAM;Acc:RF00906]	1D	106498357	106498490	NA	NA	NA	NA	0	0	0	0	0	0
EPlTAET00000000070	0	NA	NA	NA	NA	NA	EPlTAEG00000000070	MIR1122	microRNA MIR1122 [Source:RFAM;Acc:RF00906]	4D	119791225	119791329	NA	NA	NA	NA	0	0	0	0	0	0
EPlTAET00000000071	0	NA	NA	NA	NA	NA	EPlTAEG00000000071	tRNA-Met	tRNA-Met for anticodon CAU [Source:TRNASCAN_SE;Acc:tRNA-Met]	IWGSC_CSS_7DS_scaff_3895884	17862	17935	NA	-	-	NA	0	0	0	0	0	0
EPlTAET00000000072	0	NA	NA	NA	NA	NA	EPlTAEG00000000072	MIR1122	microRNA MIR1122 [Source:RFAM;Acc:RF00906]	3B	142120514	142120646	NA	NA	NA	NA	0	0	0	0	0	0
EPlTAET00000000073	0	NA	NA	NA	NA	NA	EPlTAEG00000000073	MIR444	microRNA MIR444 [Source:RFAM;Acc:RF00920]	2A	183190181	183190307	NA	NA	NA	NA	0	0	0	0	0	0
EPlTAET00000000074	0	NA	NA	NA	NA	NA	EPlTAEG00000000074	MIR1122	microRNA MIR1122 [Source:RFAM;Acc:RF00906]	5D	127212659	127212751	NA	NA	NA	NA	0	0	0	0	0	0
EPlTAET00000000075	0	NA	NA	NA	NA	NA	EPlTAEG00000000075	MIR444	microRNA MIR444 [Source:RFAM;Acc:RF00920]	7B	16455457	16455579	NA	NA	NA	NA	0	0	0	0	0	0
EPlTAET00000000076	0	NA	NA	NA	NA	NA	EPlTAEG00000000076	MIR1122	microRNA MIR1122 [Source:RFAM;Acc:RF00906]	IWGSC_CSS_5DL_scaff_4603963	6458	6592	NA	NA	NA	NA	0	0	0	0	0	0
EPlTAET00000000077	0	NA	NA	NA	NA	NA	EPlTAEG00000000077	MIR1122	microRNA MIR1122 [Source:RFAM;Acc:RF00906]	2A	113423539	113423653	NA	NA	NA	NA	0	0	0	0	0	0
EPlTAET00000000079	0	NA	NA	NA	NA	NA	EPlTAEG00000000079	MIR1122	microRNA MIR1122 [Source:RFAM;Acc:RF00906]	4B	152392411	152392546	NA	NA	NA	NA	0	0	0	0	0	0
EPlTAET00000000080	0	NA	NA	NA	NA	NA	EPlTAEG00000000080	U6	U6 spliceosomal RNA [Source:RFAM;Acc:RF00026]	IWGSC_CSS_4AL_scaff_7140605	6462	6564	NA	NA	NA	NA	0	0	0	0	0	0
EPlTAET00000000081	0	NA	NA	NA	NA	NA	EPlTAEG00000000081	MIR1122	microRNA MIR1122 [Source:RFAM;Acc:RF00906]	4A	107023518	107023632	NA	NA	NA	NA	0	0	0	0	0	0
EPlTAET00000000082	0	NA	NA	NA	NA	NA	EPlTAEG00000000082	MIR807	microRNA MIR807 [Source:RFAM;Acc:RF00886]	7D	4338243	4338338	NA	NA	NA	NA	0	0	0	0	0	0
EPlTAET00000000083	0	NA	NA	NA	NA	NA	EPlTAEG00000000083	tRNA-Pro	tRNA-Pro for anticodon UGG [Source:TRNASCAN_SE;Acc:tRNA-Pro]	IWGSC_CSS_1BL_scaff_3859233	510	583	NA	-	-	NA	0	0	0	0	0	0
EPlTAET00000000084	0	NA	NA	NA	NA	NA	EPlTAEG00000000084	MIR444	microRNA MIR444 [Source:RFAM;Acc:RF00920]	IWGSC_CSS_1BS_scaff_3460727	6560	6682	NA	NA	NA	NA	0	0	0	0	0	0
EPlTAET00000000085	0	NA	NA	NA	NA	NA	EPlTAEG00000000085	MIR1122	microRNA MIR1122 [Source:RFAM;Acc:RF00906]	IWGSC_CSS_4AL_scaff_7097142	3013	3127	NA	NA	NA	NA	0	0	0	0	0	0
EPlTAET00000000086	0	NA	NA	NA	NA	NA	EPlTAEG00000000086	snoR71	Plant small nucleolar RNA R71 [Source:RFAM;Acc:RF00097]	1B	116353029	116353131	NA	NA	NA	NA	0	0	0	0	0	0
EPlTAET00000000087	0	NA	NA	NA	NA	NA	EPlTAEG00000000087	MIR444	microRNA MIR444 [Source:RFAM;Acc:RF00920]	2A	210429154	210429276	NA	NA	NA	NA	0	0	0	0	0	0
EPlTAET00000000089	0	NA	NA	NA	NA	NA	EPlTAEG00000000089	snoR77Y	Small nucleolar RNA snoR77Y [Source:RFAM;Acc:RF01178]	IWGSC_CSS_5DL_scaff_4579940	11967	12049	NA	NA	NA	NA	0	0	0	0	0	0
EPlTAET00000000090	0	NA	NA	NA	NA	NA	EPlTAEG00000000090	MIR1122	microRNA MIR1122 [Source:RFAM;Acc:RF00906]	7A	161880876	161881001	NA	NA	NA	NA	0	0	0	0	0	0
EPlTAET00000000091	12.901	-1.1529	1.1238	-1.02592	0.304929	0.807432	EPlTAEG00000000091	snoR77	Small nucleolar RNA snoR77 [Source:RFAM;Acc:RF01230]	1B	293732074	293732209	NA	NA	NA	NA	13.9813	0	39.257	5.36311	13.0018	5.80292
EPlTAET00000000093	0	NA	NA	NA	NA	NA	EPlTAEG00000000093	MIR1122	microRNA MIR1122 [Source:RFAM;Acc:RF00906]	7B	188815834	188815958	NA	NA	NA	NA	0	0	0	0	0	0
EPlTAET00000000094	0	NA	NA	NA	NA	NA	EPlTAEG00000000094	MIR1122	microRNA MIR1122 [Source:RFAM;Acc:RF00906]	IWGSC_CSS_2DS_scaff_1035809	1883	2017	NA	NA	NA	NA	0	0	0	0	0	0
EPlTAET00000000095	0	NA	NA	NA	NA	NA	EPlTAEG00000000095	MIR444	microRNA MIR444 [Source:RFAM;Acc:RF00920]	IWGSC_CSS_6AL_scaff_5829502	1518	1640	NA	NA	NA	NA	0	0	0	0	0	0
EPlTAET00000000096	0	NA	NA	NA	NA	NA	EPlTAEG00000000096	MIR1122	microRNA MIR1122 [Source:RFAM;Acc:RF00906]	1B	196488240	196488354	NA	NA	NA	NA	0	0	0	0	0	0
EPlTAET00000000097	0	NA	NA	NA	NA	NA	EPlTAEG00000000097	MIR1122	microRNA MIR1122 [Source:RFAM;Acc:RF00906]	IWGSC_CSS_2BL_scaff_7993701	6771	6896	NA	NA	NA	NA	0	0	0	0	0	0
EPlTAET00000000098	0	NA	NA	NA	NA	NA	EPlTAEG00000000098	MIR1122	microRNA MIR1122 [Source:RFAM;Acc:RF00906]	1A	222298193	222298327	NA	NA	NA	NA	0	0	0	0	0	0
EPlTAET00000000099	0	NA	NA	NA	NA	NA	EPlTAEG00000000099	MIR1122	microRNA MIR1122 [Source:RFAM;Acc:RF00906]	3B	765577929	765578054	NA	NA	NA	NA	0	0	0	0	0	0
EPlTAET00000000100	0	NA	NA	NA	NA	NA	EPlTAEG00000000100	tRNA-Val	tRNA-Val for anticodon GAC [Source:TRNASCAN_SE;Acc:tRNA-Val]	3A	133217762	133217833	NA	gi|145408622|ref|YP_001152246.1| ORF67g	-	NA	0	0	0	0	0	0
EPlTAET00000000101	0	NA	NA	NA	NA	NA	EPlTAEG00000000101	MIR1122	microRNA MIR1122 [Source:RFAM;Acc:RF00906]	IWGSC_CSS_5BL_scaff_10925423	7242	7356	NA	NA	NA	NA	0	0	0	0	0	0
EPlTAET00000000102	0	NA	NA	NA	NA	NA	EPlTAEG00000000102	MIR1122	microRNA MIR1122 [Source:RFAM;Acc:RF00906]	5D	85145000	85145104	NA	NA	NA	NA	0	0	0	0	0	0
EPlTAET00000000103	0	NA	NA	NA	NA	NA	EPlTAEG00000000103	MIR807	microRNA MIR807 [Source:RFAM;Acc:RF00886]	2A	41931201	41931302	NA	NA	NA	NA	0	0	0	0	0	0
EPlTAET00000000104	0	NA	NA	NA	NA	NA	EPlTAEG00000000104	MIR1122	microRNA MIR1122 [Source:RFAM;Acc:RF00906]	7D	178214057	178214171	NA	NA	NA	NA	0	0	0	0	0	0
EPlTAET00000000106	0	NA	NA	NA	NA	NA	EPlTAEG00000000106	MIR1122	microRNA MIR1122 [Source:RFAM;Acc:RF00906]	4B	274068191	274068325	NA	NA	NA	NA	0	0	0	0	0	0
EPlTAET00000000107	0	NA	NA	NA	NA	NA	EPlTAEG00000000107	MIR1122	microRNA MIR1122 [Source:RFAM;Acc:RF00906]	IWGSC_CSS_7AS_scaff_4248281	880	994	NA	NA	NA	NA	0	0	0	0	0	0
EPlTAET00000000108	0	NA	NA	NA	NA	NA	EPlTAEG00000000108	MIR1122	microRNA MIR1122 [Source:RFAM;Acc:RF00906]	4B	4951425	4951518	NA	NA	NA	NA	0	0	0	0	0	0
EPlTAET00000000109	0	NA	NA	NA	NA	NA	EPlTAEG00000000109	MIR1122	microRNA MIR1122 [Source:RFAM;Acc:RF00906]	4D	71108043	71108135	NA	NA	NA	NA	0	0	0	0	0	0
EPlTAET00000000110	0	NA	NA	NA	NA	NA	EPlTAEG00000000110	U6	U6 spliceosomal RNA [Source:RFAM;Acc:RF00026]	5B	267421668	267421770	NA	NA	NA	NA	0	0	0	0	0	0
EPlTAET00000000111	0	NA	NA	NA	NA	NA	EPlTAEG00000000111	MIR1122	microRNA MIR1122 [Source:RFAM;Acc:RF00906]	IWGSC_CSS_7AS_scaff_4234529	1243	1366	NA	NA	NA	NA	0	0	0	0	0	0
EPlTAET00000000112	0	NA	NA	NA	NA	NA	EPlTAEG00000000112	MIR1122	microRNA MIR1122 [Source:RFAM;Acc:RF00906]	7D	136095195	136095320	NA	NA	NA	NA	0	0	0	0	0	0
EPlTAET00000000113	0.3329	-4.2066	4.6735	-0.900101	0.368067	NA	EPlTAEG00000000113	MIR1122	microRNA MIR1122 [Source:RFAM;Acc:RF00906]	4B	120852379	120852500	NA	NA	NA	NA	1.99733	0	0	0	0	0
EPlTAET00000000114	0	NA	NA	NA	NA	NA	EPlTAEG00000000114	MIR1122	microRNA MIR1122 [Source:RFAM;Acc:RF00906]	5B	200145358	200145492	NA	NA	NA	NA	0	0	0	0	0	0
EPlTAET00000000115	0	NA	NA	NA	NA	NA	EPlTAEG00000000115	MIR1122	microRNA MIR1122 [Source:RFAM;Acc:RF00906]	3B	699749381	699749495	NA	NA	NA	NA	0	0	0	0	0	0
EPlTAET00000000116	0	NA	NA	NA	NA	NA	EPlTAEG00000000116	MIR1122	microRNA MIR1122 [Source:RFAM;Acc:RF00906]	4A	43841102	43841216	NA	NA	NA	NA	0	0	0	0	0	0
EPlTAET00000000118	0	NA	NA	NA	NA	NA	EPlTAEG00000000118	MIR444	microRNA MIR444 [Source:RFAM;Acc:RF00920]	IWGSC_CSS_5AL_scaff_2742270	1221	1363	NA	NA	NA	NA	0	0	0	0	0	0
EPlTAET00000000119	0	NA	NA	NA	NA	NA	EPlTAEG00000000119	snoR71	Plant small nucleolar RNA R71 [Source:RFAM;Acc:RF00097]	5A	13944172	13944273	NA	NA	NA	NA	0	0	0	0	0	0
EPlTAET00000000121	0	NA	NA	NA	NA	NA	EPlTAEG00000000121	MIR1122	microRNA MIR1122 [Source:RFAM;Acc:RF00906]	2B	283410719	283410833	NA	NA	NA	NA	0	0	0	0	0	0
EPlTAET00000000122	0	NA	NA	NA	NA	NA	EPlTAEG00000000122	MIR444	microRNA MIR444 [Source:RFAM;Acc:RF00920]	4A	144632612	144632734	NA	NA	NA	NA	0	0	0	0	0	0
EPlTAET00000000123	0	NA	NA	NA	NA	NA	EPlTAEG00000000123	MIR1122	microRNA MIR1122 [Source:RFAM;Acc:RF00906]	2A	223729697	223729822	NA	NA	NA	NA	0	0	0	0	0	0
EPlTAET00000000124	0	NA	NA	NA	NA	NA	EPlTAEG00000000124	MIR444	microRNA MIR444 [Source:RFAM;Acc:RF00920]	3A	76189458	76189582	NA	NA	NA	NA	0	0	0	0	0	0
EPlTAET00000000125	0	NA	NA	NA	NA	NA	EPlTAEG00000000125	snoU18	Small nucleolar RNA U18 [Source:RFAM;Acc:RF01159]	4A	16212965	16213041	NA	NA	NA	NA	0	0	0	0	0	0
EPlTAET00000000126	0	NA	NA	NA	NA	NA	EPlTAEG00000000126	MIR1122	microRNA MIR1122 [Source:RFAM;Acc:RF00906]	4B	99996325	99996418	NA	NA	NA	NA	0	0	0	0	0	0
EPlTAET00000000127	2.5956	-0.0845	2.7499	-0.0307234	0.97549	NA	EPlTAEG00000000127	MIR1122	microRNA MIR1122 [Source:RFAM;Acc:RF00906]	6B	9946732	9946824	NA	NA	NA	NA	7.98931	0	0	0	7.58441	0
EPlTAET00000000128	0	NA	NA	NA	NA	NA	EPlTAEG00000000128	MIR1122	microRNA MIR1122 [Source:RFAM;Acc:RF00906]	IWGSC_CSS_4AL_scaff_7111935	1061	1175	NA	NA	NA	NA	0	0	0	0	0	0
EPlTAET00000000129	0	NA	NA	NA	NA	NA	EPlTAEG00000000129	MIR1122	microRNA MIR1122 [Source:RFAM;Acc:RF00906]	4A	137666299	137666391	NA	NA	NA	NA	0	0	0	0	0	0
EPlTAET00000000130	0	NA	NA	NA	NA	NA	EPlTAEG00000000130	MIR1122	microRNA MIR1122 [Source:RFAM;Acc:RF00906]	2A	12442268	12442402	NA	NA	NA	NA	0	0	0	0	0	0
EPlTAET00000000131	0	NA	NA	NA	NA	NA	EPlTAEG00000000131	MIR1122	microRNA MIR1122 [Source:RFAM;Acc:RF00906]	IWGSC_CSS_1BS_scaff_3426988	1573	1697	NA	NA	NA	NA	0	0	0	0	0	0
EPlTAET00000000132	0	NA	NA	NA	NA	NA	EPlTAEG00000000132	MIR444	microRNA MIR444 [Source:RFAM;Acc:RF00920]	5A	133213835	133213964	NA	NA	NA	NA	0	0	0	0	0	0
EPlTAET00000000133	0	NA	NA	NA	NA	NA	EPlTAEG00000000133	MIR1122	microRNA MIR1122 [Source:RFAM;Acc:RF00906]	1B	1119908	1120032	NA	NA	NA	NA	0	0	0	0	0	0
EPlTAET00000000134	0	NA	NA	NA	NA	NA	EPlTAEG00000000134	tRNA-Lys	tRNA-Lys for anticodon CUU [Source:TRNASCAN_SE;Acc:tRNA-Lys]	5A	68577673	68577743	NA	-	-	NA	0	0	0	0	0	0
EPlTAET00000000135	0	NA	NA	NA	NA	NA	EPlTAEG00000000135	MIR1122	microRNA MIR1122 [Source:RFAM;Acc:RF00906]	1A	114758785	114758899	NA	NA	NA	NA	0	0	0	0	0	0
EPlTAET00000000136	0	NA	NA	NA	NA	NA	EPlTAEG00000000136	MIR1122	microRNA MIR1122 [Source:RFAM;Acc:RF00906]	2A	14321652	14321766	NA	NA	NA	NA	0	0	0	0	0	0
EPlTAET00000000137	0.4469	4.641	4.644	0.999345	0.317627	NA	EPlTAEG00000000137	MIR1122	microRNA MIR1122 [Source:RFAM;Acc:RF00906]	3B	697048742	697048876	NA	NA	NA	NA	0	0	0	2.68156	0	0
EPlTAET00000000138	0	NA	NA	NA	NA	NA	EPlTAEG00000000138	MIR1122	microRNA MIR1122 [Source:RFAM;Acc:RF00906]	2B	156658791	156658912	NA	NA	NA	NA	0	0	0	0	0	0
EPlTAET00000000139	0	NA	NA	NA	NA	NA	EPlTAEG00000000139	MIR1122	microRNA MIR1122 [Source:RFAM;Acc:RF00906]	5B	42229716	42229830	NA	NA	NA	NA	0	0	0	0	0	0
EPlTAET00000000140	0	NA	NA	NA	NA	NA	EPlTAEG00000000140	tRNA-Asp	tRNA-Asp for anticodon GUC [Source:TRNASCAN_SE;Acc:tRNA-Asp]	IWGSC_CSS_6DS_scaff_2056808	7457	7530	NA	gi|13449378|ref|NP_085560.1| hypothetical protein ArthMp093	-	NA	0	0	0	0	0	0
EPlTAET00000000141	0	NA	NA	NA	NA	NA	EPlTAEG00000000141	MIR444	microRNA MIR444 [Source:RFAM;Acc:RF00920]	6D	28057933	28058059	NA	NA	NA	NA	0	0	0	0	0	0
EPlTAET00000000143	0	NA	NA	NA	NA	NA	EPlTAEG00000000143	MIR1122	microRNA MIR1122 [Source:RFAM;Acc:RF00906]	IWGSC_CSS_3AL_scaff_3901356	2597	2701	NA	NA	NA	NA	0	0	0	0	0	0
EPlTAET00000000144	0	NA	NA	NA	NA	NA	EPlTAEG00000000144	MIR1122	microRNA MIR1122 [Source:RFAM;Acc:RF00906]	IWGSC_CSS_7DS_scaff_3872128	690	804	NA	NA	NA	NA	0	0	0	0	0	0
EPlTAET00000000145	0	NA	NA	NA	NA	NA	EPlTAEG00000000145	MIR1122	microRNA MIR1122 [Source:RFAM;Acc:RF00906]	5B	5939460	5939583	NA	NA	NA	NA	0	0	0	0	0	0
EPlTAET00000000146	0	NA	NA	NA	NA	NA	EPlTAEG00000000146	MIR2118	microRNA MIR2118 [Source:RFAM;Acc:RF01911]	IWGSC_CSS_4BL_scaff_6985494	6499	6680	NA	NA	NA	NA	0	0	0	0	0	0
EPlTAET00000000148	0	NA	NA	NA	NA	NA	EPlTAEG00000000148	MIR1122	microRNA MIR1122 [Source:RFAM;Acc:RF00906]	3B	67066772	67066896	NA	NA	NA	NA	0	0	0	0	0	0
EPlTAET00000000149	0	NA	NA	NA	NA	NA	EPlTAEG00000000149	MIR1122	microRNA MIR1122 [Source:RFAM;Acc:RF00906]	2B	20171099	20171213	NA	NA	NA	NA	0	0	0	0	0	0
EPlTAET00000000150	0	NA	NA	NA	NA	NA	EPlTAEG00000000150	MIR1122	microRNA MIR1122 [Source:RFAM;Acc:RF00906]	IWGSC_CSS_6AS_scaff_4348183	1302	1416	NA	NA	NA	NA	0	0	0	0	0	0
EPlTAET00000000151	0	NA	NA	NA	NA	NA	EPlTAEG00000000151	tRNA-Met	tRNA-Met for anticodon CAU [Source:TRNASCAN_SE;Acc:tRNA-Met]	6B	8491212	8491283	NA	gi|357455321|ref|XP_003597941.1| hypothetical protein MTR_2g104240	-	NA	0	0	0	0	0	0
EPlTAET00000000152	0	NA	NA	NA	NA	NA	EPlTAEG00000000152	snoZ101	Small nucleolar RNA Z101 [Source:RFAM;Acc:RF00358]	IWGSC_CSS_5BS_scaff_2271606	276	373	NA	NA	NA	NA	0	0	0	0	0	0
EPlTAET00000000153	0	NA	NA	NA	NA	NA	EPlTAEG00000000153	tRNA-Val	tRNA-Val for anticodon GAC [Source:TRNASCAN_SE;Acc:tRNA-Val]	2B	211867515	211867586	NA	gi|145408622|ref|YP_001152246.1| ORF67g	-	NA	0	0	0	0	0	0
EPlTAET00000000154	0	NA	NA	NA	NA	NA	EPlTAEG00000000154	MIR1122	microRNA MIR1122 [Source:RFAM;Acc:RF00906]	4B	163808607	163808699	NA	NA	NA	NA	0	0	0	0	0	0
EPlTAET00000000156	0	NA	NA	NA	NA	NA	EPlTAEG00000000156	MIR444	microRNA MIR444 [Source:RFAM;Acc:RF00920]	4B	7220469	7220593	NA	NA	NA	NA	0	0	0	0	0	0
EPlTAET00000000157	0	NA	NA	NA	NA	NA	EPlTAEG00000000157	MIR1122	microRNA MIR1122 [Source:RFAM;Acc:RF00906]	3D	30890930	30891086	NA	NA	NA	NA	0	0	0	0	0	0
EPlTAET00000000158	0	NA	NA	NA	NA	NA	EPlTAEG00000000158	MIR444	microRNA MIR444 [Source:RFAM;Acc:RF00920]	4B	59141447	59141573	NA	NA	NA	NA	0	0	0	0	0	0
EPlTAET00000000159	0	NA	NA	NA	NA	NA	EPlTAEG00000000159	MIR1122	microRNA MIR1122 [Source:RFAM;Acc:RF00906]	IWGSC_CSS_4AS_scaff_5948468	6163	6286	NA	NA	NA	NA	0	0	0	0	0	0
EPlTAET00000000161	0	NA	NA	NA	NA	NA	EPlTAEG00000000161	MIR1122	microRNA MIR1122 [Source:RFAM;Acc:RF00906]	4D	11929507	11929621	NA	NA	NA	NA	0	0	0	0	0	0
EPlTAET00000000162	0	NA	NA	NA	NA	NA	EPlTAEG00000000162	MIR1122	microRNA MIR1122 [Source:RFAM;Acc:RF00906]	7B	14978521	14978614	NA	NA	NA	NA	0	0	0	0	0	0
EPlTAET00000000163	0	NA	NA	NA	NA	NA	EPlTAEG00000000163	MIR1122	microRNA MIR1122 [Source:RFAM;Acc:RF00906]	IWGSC_CSS_4AL_scaff_7161499	5099	5223	NA	NA	NA	NA	0	0	0	0	0	0
EPlTAET00000000164	0	NA	NA	NA	NA	NA	EPlTAEG00000000164	MIR1122	microRNA MIR1122 [Source:RFAM;Acc:RF00906]	6D	155866025	155866150	NA	NA	NA	NA	0	0	0	0	0	0
EPlTAET00000000165	0	NA	NA	NA	NA	NA	EPlTAEG00000000165	MIR1122	microRNA MIR1122 [Source:RFAM;Acc:RF00906]	1B	256325944	256326078	NA	NA	NA	NA	0	0	0	0	0	0
EPlTAET00000000166	0	NA	NA	NA	NA	NA	EPlTAEG00000000166	MIR444	microRNA MIR444 [Source:RFAM;Acc:RF00920]	1B	292021653	292021777	NA	NA	NA	NA	0	0	0	0	0	0
EPlTAET00000000167	0	NA	NA	NA	NA	NA	EPlTAEG00000000167	tRNA-Met	tRNA-Met for anticodon CAU [Source:TRNASCAN_SE;Acc:tRNA-Met]	IWGSC_CSS_1DS_scaff_1882222	2130	2203	NA	-	-	NA	0	0	0	0	0	0
EPlTAET00000000168	0	NA	NA	NA	NA	NA	EPlTAEG00000000168	MIR1122	microRNA MIR1122 [Source:RFAM;Acc:RF00906]	2B	106043682	106043816	NA	NA	NA	NA	0	0	0	0	0	0
EPlTAET00000000169	0	NA	NA	NA	NA	NA	EPlTAEG00000000169	MIR1122	microRNA MIR1122 [Source:RFAM;Acc:RF00906]	6B	201950508	201950600	NA	NA	NA	NA	0	0	0	0	0	0
EPlTAET00000000171	0	NA	NA	NA	NA	NA	EPlTAEG00000000171	MIR1122	microRNA MIR1122 [Source:RFAM;Acc:RF00906]	IWGSC_CSS_1DS_scaff_1894414	337	471	NA	NA	NA	NA	0	0	0	0	0	0
EPlTAET00000000172	0	NA	NA	NA	NA	NA	EPlTAEG00000000172	tRNA-Gln	tRNA-Gln for anticodon CUG [Source:TRNASCAN_SE;Acc:tRNA-Gln]	1D	100158810	100158878	NA	-	-	NA	0	0	0	0	0	0
EPlTAET00000000173	5.0944	-0.2625	1.477	-0.17773	0.858935	NA	EPlTAEG00000000173	MIR1122	microRNA MIR1122 [Source:RFAM;Acc:RF00906]	IWGSC_CSS_5AL_scaff_2807132	472	564	NA	NA	NA	NA	5.99198	1.08782	9.59614	8.93852	1.08349	3.86861
EPlTAET00000000175	0	NA	NA	NA	NA	NA	EPlTAEG00000000175	MIR807	microRNA MIR807 [Source:RFAM;Acc:RF00886]	7B	10958305	10958400	NA	NA	NA	NA	0	0	0	0	0	0
EPlTAET00000000176	0	NA	NA	NA	NA	NA	EPlTAEG00000000176	MIR807	microRNA MIR807 [Source:RFAM;Acc:RF00886]	6D	20169727	20169828	NA	NA	NA	NA	0	0	0	0	0	0
EPlTAET00000000177	6.2198	0.0143	1.6165	0.008844	0.992944	NA	EPlTAEG00000000177	snoZ118	Small nucleolar RNA Z118/Z121/Z120 [Source:RFAM;Acc:RF00142]	6B	8478203	8478310	NA	NA	NA	NA	0	9.79039	8.72377	0	13.0018	5.80292
EPlTAET00000000178	0	NA	NA	NA	NA	NA	EPlTAEG00000000178	MIR1122	microRNA MIR1122 [Source:RFAM;Acc:RF00906]	IWGSC_CSS_2BS_scaff_5188362	3627	3761	NA	NA	NA	NA	0	0	0	0	0	0
EPlTAET00000000179	0	NA	NA	NA	NA	NA	EPlTAEG00000000179	tRNA-Lys	tRNA-Lys for anticodon CUU [Source:TRNASCAN_SE;Acc:tRNA-Lys]	3B	347267439	347267507	NA	-	-	NA	0	0	0	0	0	0
EPlTAET00000000180	0	NA	NA	NA	NA	NA	EPlTAEG00000000180	MIR807	microRNA MIR807 [Source:RFAM;Acc:RF00886]	4A	199258538	199258639	NA	NA	NA	NA	0	0	0	0	0	0
EPlTAET00000000181	0	NA	NA	NA	NA	NA	EPlTAEG00000000181	snoZ105	Small nucleolar RNA Z105 [Source:RFAM;Acc:RF00145]	5D	136623422	136623488	NA	NA	NA	NA	0	0	0	0	0	0
EPlTAET00000000182	0	NA	NA	NA	NA	NA	EPlTAEG00000000182	MIR1122	microRNA MIR1122 [Source:RFAM;Acc:RF00906]	IWGSC_CSS_7DS_scaff_1893227	925	1056	NA	NA	NA	NA	0	0	0	0	0	0
EPlTAET00000000183	0	NA	NA	NA	NA	NA	EPlTAEG00000000183	MIR444	microRNA MIR444 [Source:RFAM;Acc:RF00920]	4B	311788995	311789121	NA	NA	NA	NA	0	0	0	0	0	0
EPlTAET00000000184	0	NA	NA	NA	NA	NA	EPlTAEG00000000184	MIR1122	microRNA MIR1122 [Source:RFAM;Acc:RF00906]	7D	212471953	212472067	NA	NA	NA	NA	0	0	0	0	0	0
EPlTAET00000000185	0	NA	NA	NA	NA	NA	EPlTAEG00000000185	MIR1122	microRNA MIR1122 [Source:RFAM;Acc:RF00906]	2B	78613331	78613465	NA	NA	NA	NA	0	0	0	0	0	0
EPlTAET00000000186	0.3224	4.1598	4.6761	0.889585	0.373689	NA	EPlTAEG00000000186	snoR77Y	Small nucleolar RNA snoR77Y [Source:RFAM;Acc:RF01178]	IWGSC_CSS_5BS_scaff_2271606	4001	4082	NA	NA	NA	NA	0	0	0	0	0	1.93431
EPlTAET00000000187	0	NA	NA	NA	NA	NA	EPlTAEG00000000187	MIR444	microRNA MIR444 [Source:RFAM;Acc:RF00920]	IWGSC_CSS_2AS_scaff_5306929	1746	1884	NA	NA	NA	NA	0	0	0	0	0	0
EPlTAET00000000189	0	NA	NA	NA	NA	NA	EPlTAEG00000000189	MIR1122	microRNA MIR1122 [Source:RFAM;Acc:RF00906]	IWGSC_CSS_1BL_scaff_3918035	1323	1437	NA	NA	NA	NA	0	0	0	0	0	0
EPlTAET00000000190	0	NA	NA	NA	NA	NA	EPlTAEG00000000190	U6	U6 spliceosomal RNA [Source:RFAM;Acc:RF00026]	IWGSC_CSS_2BL_scaff_7973249	3328	3430	NA	NA	NA	NA	0	0	0	0	0	0
EPlTAET00000000191	0	NA	NA	NA	NA	NA	EPlTAEG00000000191	tRNA-Lys	tRNA-Lys for anticodon CUU [Source:TRNASCAN_SE;Acc:tRNA-Lys]	6A	104802689	104802757	NA	-	-	NA	0	0	0	0	0	0
EPlTAET00000000192	0	NA	NA	NA	NA	NA	EPlTAEG00000000192	MIR1122	microRNA MIR1122 [Source:RFAM;Acc:RF00906]	IWGSC_CSS_5AS_scaff_1527033	6443	6557	NA	NA	NA	NA	0	0	0	0	0	0
EPlTAET00000000193	0	NA	NA	NA	NA	NA	EPlTAEG00000000193	tRNA-Lys	tRNA-Lys for anticodon CUU [Source:TRNASCAN_SE;Acc:tRNA-Lys]	2B	74535860	74535928	NA	-	-	NA	0	0	0	0	0	0
EPlTAET00000000194	0	NA	NA	NA	NA	NA	EPlTAEG00000000194	U54	Small nucleolar RNA U54 [Source:RFAM;Acc:RF00206]	2B	324729256	324729335	NA	NA	NA	NA	0	0	0	0	0	0
EPlTAET00000000195	0	NA	NA	NA	NA	NA	EPlTAEG00000000195	MIR444	microRNA MIR444 [Source:RFAM;Acc:RF00920]	IWGSC_CSS_6AL_scaff_5753084	6318	6451	NA	NA	NA	NA	0	0	0	0	0	0
EPlTAET00000000196	0	NA	NA	NA	NA	NA	EPlTAEG00000000196	MIR1122	microRNA MIR1122 [Source:RFAM;Acc:RF00906]	IWGSC_CSS_4BS_scaff_4960438	2304	2428	NA	NA	NA	NA	0	0	0	0	0	0
EPlTAET00000000197	0	NA	NA	NA	NA	NA	EPlTAEG00000000197	MIR1122	microRNA MIR1122 [Source:RFAM;Acc:RF00906]	5D	155878633	155878757	NA	NA	NA	NA	0	0	0	0	0	0
EPlTAET00000000198	0	NA	NA	NA	NA	NA	EPlTAEG00000000198	MIR1122	microRNA MIR1122 [Source:RFAM;Acc:RF00906]	1D	80229106	80229230	NA	NA	NA	NA	0	0	0	0	0	0
EPlTAET00000000199	0	NA	NA	NA	NA	NA	EPlTAEG00000000199	MIR1122	microRNA MIR1122 [Source:RFAM;Acc:RF00906]	1B	128037642	128037756	NA	NA	NA	NA	0	0	0	0	0	0
EPlTAET00000000200	0	NA	NA	NA	NA	NA	EPlTAEG00000000200	tRNA-Gly	tRNA-Gly for anticodon GCC [Source:TRNASCAN_SE;Acc:tRNA-Gly]	6A	148548809	148548879	NA	gi|357456301|ref|XP_003598431.1| 40S ribosomal protein S19-like protein	-	NA	0	0	0	0	0	0
EPlTAET00000000201	0	NA	NA	NA	NA	NA	EPlTAEG00000000201	snoR71	Plant small nucleolar RNA R71 [Source:RFAM;Acc:RF00097]	2B	326233625	326233727	NA	NA	NA	NA	0	0	0	0	0	0
EPlTAET00000000202	0	NA	NA	NA	NA	NA	EPlTAEG00000000202	MIR1122	microRNA MIR1122 [Source:RFAM;Acc:RF00906]	2B	72474977	72475063	NA	NA	NA	NA	0	0	0	0	0	0
EPlTAET00000000203	0	NA	NA	NA	NA	NA	EPlTAEG00000000203	MIR444	microRNA MIR444 [Source:RFAM;Acc:RF00920]	6B	35034613	35034751	NA	NA	NA	NA	0	0	0	0	0	0
EPlTAET00000000205	0	NA	NA	NA	NA	NA	EPlTAEG00000000205	MIR1122	microRNA MIR1122 [Source:RFAM;Acc:RF00906]	2D	86957596	86957710	NA	NA	NA	NA	0	0	0	0	0	0
EPlTAET00000000206	0	NA	NA	NA	NA	NA	EPlTAEG00000000206	MIR1122	microRNA MIR1122 [Source:RFAM;Acc:RF00906]	2B	219159826	219159940	NA	NA	NA	NA	0	0	0	0	0	0
EPlTAET00000000207	0	NA	NA	NA	NA	NA	EPlTAEG00000000207	MIR1122	microRNA MIR1122 [Source:RFAM;Acc:RF00906]	IWGSC_CSS_6BS_scaff_457924	1178	1312	NA	NA	NA	NA	0	0	0	0	0	0
EPlTAET00000000208	0	NA	NA	NA	NA	NA	EPlTAEG00000000208	tRNA-Lys	tRNA-Lys for anticodon CUU [Source:TRNASCAN_SE;Acc:tRNA-Lys]	IWGSC_CSS_1DL_scaff_2241756	2396	2464	NA	-	-	NA	0	0	0	0	0	0
EPlTAET00000000209	0	NA	NA	NA	NA	NA	EPlTAEG00000000209	MIR1122	microRNA MIR1122 [Source:RFAM;Acc:RF00906]	5D	4501273	4501407	NA	NA	NA	NA	0	0	0	0	0	0
EPlTAET00000000210	0	NA	NA	NA	NA	NA	EPlTAEG00000000210	MIR1122	microRNA MIR1122 [Source:RFAM;Acc:RF00906]	IWGSC_CSS_6BL_scaff_4325138	796	910	NA	NA	NA	NA	0	0	0	0	0	0
EPlTAET00000000211	0	NA	NA	NA	NA	NA	EPlTAEG00000000211	MIR169_5	microRNA MIR169_5 [Source:RFAM;Acc:RF00865]	5B	270405065	270405199	NA	NA	NA	NA	0	0	0	0	0	0
EPlTAET00000000212	0	NA	NA	NA	NA	NA	EPlTAEG00000000212	snoR16	Small nucleolar RNA R16 [Source:RFAM;Acc:RF00296]	IWGSC_CSS_4DL_scaff_14351777	4004	4086	NA	NA	NA	NA	0	0	0	0	0	0
EPlTAET00000000214	0	NA	NA	NA	NA	NA	EPlTAEG00000000214	MIR821	microRNA MIR821 [Source:RFAM;Acc:RF00885]	6A	54644128	54644420	NA	NA	NA	NA	0	0	0	0	0	0
EPlTAET00000000217	0	NA	NA	NA	NA	NA	EPlTAEG00000000217	MIR1122	microRNA MIR1122 [Source:RFAM;Acc:RF00906]	7B	200320387	200320510	NA	NA	NA	NA	0	0	0	0	0	0
EPlTAET00000000218	0	NA	NA	NA	NA	NA	EPlTAEG00000000218	MIR444	microRNA MIR444 [Source:RFAM;Acc:RF00920]	IWGSC_CSS_5BS_scaff_2282010	2367	2489	NA	NA	NA	NA	0	0	0	0	0	0
EPlTAET00000000219	0	NA	NA	NA	NA	NA	EPlTAEG00000000219	snoF1_F2	Small nucleolar RNA F1/F2/snoR5a [Source:RFAM;Acc:RF00482]	1B	293605159	293605299	NA	NA	NA	NA	0	0	0	0	0	0
EPlTAET00000000220	0	NA	NA	NA	NA	NA	EPlTAEG00000000220	MIR1122	microRNA MIR1122 [Source:RFAM;Acc:RF00906]	5B	199677031	199677155	NA	NA	NA	NA	0	0	0	0	0	0
EPlTAET00000000221	0	NA	NA	NA	NA	NA	EPlTAEG00000000221	tRNA-Lys	tRNA-Lys for anticodon CUU [Source:TRNASCAN_SE;Acc:tRNA-Lys]	4A	125162643	125162711	NA	-	-	NA	0	0	0	0	0	0
EPlTAET00000000222	0	NA	NA	NA	NA	NA	EPlTAEG00000000222	MIR1122	microRNA MIR1122 [Source:RFAM;Acc:RF00906]	3B	430386363	430386455	NA	NA	NA	NA	0	0	0	0	0	0
EPlTAET00000000223	0	NA	NA	NA	NA	NA	EPlTAEG00000000223	MIR444	microRNA MIR444 [Source:RFAM;Acc:RF00920]	IWGSC_CSS_4DL_scaff_14402136	4286	4410	NA	NA	NA	NA	0	0	0	0	0	0
EPlTAET00000000224	0	NA	NA	NA	NA	NA	EPlTAEG00000000224	MIR1122	microRNA MIR1122 [Source:RFAM;Acc:RF00906]	6A	195606470	195606602	NA	NA	NA	NA	0	0	0	0	0	0
EPlTAET00000000225	0	NA	NA	NA	NA	NA	EPlTAEG00000000225	MIR1122	microRNA MIR1122 [Source:RFAM;Acc:RF00906]	IWGSC_CSS_4DL_scaff_14465081	184	275	NA	NA	NA	NA	0	0	0	0	0	0
EPlTAET00000000226	0	NA	NA	NA	NA	NA	EPlTAEG00000000226	MIR1122	microRNA MIR1122 [Source:RFAM;Acc:RF00906]	1B	281044941	281045065	NA	NA	NA	NA	0	0	0	0	0	0
EPlTAET00000000227	0	NA	NA	NA	NA	NA	EPlTAEG00000000227	MIR444	microRNA MIR444 [Source:RFAM;Acc:RF00920]	6A	388761	388903	NA	NA	NA	NA	0	0	0	0	0	0
EPlTAET00000000228	0	NA	NA	NA	NA	NA	EPlTAEG00000000228	MIR444	microRNA MIR444 [Source:RFAM;Acc:RF00920]	IWGSC_CSS_7BS_scaff_3095006	3703	3828	NA	NA	NA	NA	0	0	0	0	0	0
EPlTAET00000000230	0	NA	NA	NA	NA	NA	EPlTAEG00000000230	tRNA-Undet	tRNA-Undet for anticodon ??? [Source:TRNASCAN_SE;Acc:tRNA-Undet]	1D	109872911	109872982	NA	-	-	NA	0	0	0	0	0	0
EPlTAET00000000231	0	NA	NA	NA	NA	NA	EPlTAEG00000000231	mir-172	mir-172 microRNA precursor family [Source:RFAM;Acc:RF00452]	6A	203905904	203906014	NA	NA	NA	NA	0	0	0	0	0	0
EPlTAET00000000232	0	NA	NA	NA	NA	NA	EPlTAEG00000000232	MIR169_2	microRNA MIR169_2 [Source:RFAM;Acc:RF00645]	2A	252032375	252032492	NA	NA	NA	NA	0	0	0	0	0	0
EPlTAET00000000233	0	NA	NA	NA	NA	NA	EPlTAEG00000000233	MIR444	microRNA MIR444 [Source:RFAM;Acc:RF00920]	IWGSC_CSS_6BS_scaff_3047228	3201	3341	NA	NA	NA	NA	0	0	0	0	0	0
EPlTAET00000000234	0	NA	NA	NA	NA	NA	EPlTAEG00000000234	MIR1122	microRNA MIR1122 [Source:RFAM;Acc:RF00906]	7D	194827888	194827980	NA	NA	NA	NA	0	0	0	0	0	0
EPlTAET00000000235	0	NA	NA	NA	NA	NA	EPlTAEG00000000235	MIR444	microRNA MIR444 [Source:RFAM;Acc:RF00920]	5B	134193639	134193763	NA	NA	NA	NA	0	0	0	0	0	0
EPlTAET00000000236	0	NA	NA	NA	NA	NA	EPlTAEG00000000236	MIR444	microRNA MIR444 [Source:RFAM;Acc:RF00920]	IWGSC_CSS_4DS_scaff_2325169	9321	9443	NA	NA	NA	NA	0	0	0	0	0	0
EPlTAET00000000238	0	NA	NA	NA	NA	NA	EPlTAEG00000000238	tRNA-Cys	tRNA-Cys for anticodon GCA [Source:TRNASCAN_SE;Acc:tRNA-Cys]	IWGSC_CSS_4DS_scaff_2324116	3633	3703	NA	gi|493968528|ref|WP_006911784.1| hypothetical protein	-	NA	0	0	0	0	0	0
EPlTAET00000000239	0	NA	NA	NA	NA	NA	EPlTAEG00000000239	tRNA-His	tRNA-His for anticodon GUG [Source:TRNASCAN_SE;Acc:tRNA-His]	1B	273683690	273683761	NA	gi|357476265|ref|XP_003608418.1| hypothetical protein MTR_4g093880	-	NA	0	0	0	0	0	0
EPlTAET00000000240	0	NA	NA	NA	NA	NA	EPlTAEG00000000240	MIR807	microRNA MIR807 [Source:RFAM;Acc:RF00886]	2B	263684161	263684263	NA	NA	NA	NA	0	0	0	0	0	0
EPlTAET00000000241	0	NA	NA	NA	NA	NA	EPlTAEG00000000241	MIR1122	microRNA MIR1122 [Source:RFAM;Acc:RF00906]	6B	158949995	158950129	NA	NA	NA	NA	0	0	0	0	0	0
EPlTAET00000000242	0	NA	NA	NA	NA	NA	EPlTAEG00000000242	snoZ159	Small nucleolar RNA Z159/U59 [Source:RFAM;Acc:RF00160]	IWGSC_CSS_5DS_scaff_2782059	9694	9778	NA	NA	NA	NA	0	0	0	0	0	0
EPlTAET00000000243	0	NA	NA	NA	NA	NA	EPlTAEG00000000243	MIR1122	microRNA MIR1122 [Source:RFAM;Acc:RF00906]	1B	118304677	118304791	NA	NA	NA	NA	0	0	0	0	0	0
EPlTAET00000000244	0	NA	NA	NA	NA	NA	EPlTAEG00000000244	MIR1122	microRNA MIR1122 [Source:RFAM;Acc:RF00906]	2D	110661937	110662041	NA	NA	NA	NA	0	0	0	0	0	0
EPlTAET00000000245	0	NA	NA	NA	NA	NA	EPlTAEG00000000245	tRNA-Asn	tRNA-Asn for anticodon GUU [Source:TRNASCAN_SE;Acc:tRNA-Asn]	5B	200501353	200501421	NA	-	-	NA	0	0	0	0	0	0
EPlTAET00000000246	0	NA	NA	NA	NA	NA	EPlTAEG00000000246	MIR1122	microRNA MIR1122 [Source:RFAM;Acc:RF00906]	6B	180428729	180428863	NA	NA	NA	NA	0	0	0	0	0	0
EPlTAET00000000247	0	NA	NA	NA	NA	NA	EPlTAEG00000000247	MIR1122	microRNA MIR1122 [Source:RFAM;Acc:RF00906]	IWGSC_CSS_2AL_scaff_6410042	6798	6932	NA	NA	NA	NA	0	0	0	0	0	0
EPlTAET00000000248	0	NA	NA	NA	NA	NA	EPlTAEG00000000248	tRNA-Val	tRNA-Val for anticodon GAC [Source:TRNASCAN_SE;Acc:tRNA-Val]	1D	99579287	99579360	NA	gi|357516737|ref|XP_003628657.1| hypothetical protein MTR_8g063140	-	NA	0	0	0	0	0	0
EPlTAET00000000249	0	NA	NA	NA	NA	NA	EPlTAEG00000000249	MIR444	microRNA MIR444 [Source:RFAM;Acc:RF00920]	1B	176468638	176468760	NA	NA	NA	NA	0	0	0	0	0	0
EPlTAET00000000250	0	NA	NA	NA	NA	NA	EPlTAEG00000000250	MIR444	microRNA MIR444 [Source:RFAM;Acc:RF00920]	IWGSC_CSS_6BL_scaff_4368829	1853	1992	NA	NA	NA	NA	0	0	0	0	0	0
EPlTAET00000000251	0	NA	NA	NA	NA	NA	EPlTAEG00000000251	MIR1122	microRNA MIR1122 [Source:RFAM;Acc:RF00906]	5D	127479912	127480038	NA	NA	NA	NA	0	0	0	0	0	0
EPlTAET00000000252	0	NA	NA	NA	NA	NA	EPlTAEG00000000252	MIR821	microRNA MIR821 [Source:RFAM;Acc:RF00885]	3B	723578435	723578655	NA	NA	NA	NA	0	0	0	0	0	0
EPlTAET00000000253	0	NA	NA	NA	NA	NA	EPlTAEG00000000253	MIR1122	microRNA MIR1122 [Source:RFAM;Acc:RF00906]	3B	888280	888414	NA	NA	NA	NA	0	0	0	0	0	0
EPlTAET00000000254	0	NA	NA	NA	NA	NA	EPlTAEG00000000254	MIR1122	microRNA MIR1122 [Source:RFAM;Acc:RF00906]	7A	95981103	95981217	NA	NA	NA	NA	0	0	0	0	0	0
EPlTAET00000000255	0	NA	NA	NA	NA	NA	EPlTAEG00000000255	MIR1122	microRNA MIR1122 [Source:RFAM;Acc:RF00906]	4B	254590227	254590351	NA	NA	NA	NA	0	0	0	0	0	0
EPlTAET00000000256	0	NA	NA	NA	NA	NA	EPlTAEG00000000256	tRNA-Pro	tRNA-Pro for anticodon UGG [Source:TRNASCAN_SE;Acc:tRNA-Pro]	6A	7163529	7163600	NA	gi|508703024|gb|EOX94920.1| Uncharacterized protein TCM_004519	-	NA	0	0	0	0	0	0
EPlTAET00000000257	3.2551	1.7689	2.5472	0.694441	0.487405	NA	EPlTAEG00000000257	U54	Small nucleolar RNA U54 [Source:RFAM;Acc:RF00206]	2B	324729747	324729813	NA	NA	NA	NA	0	0	4.36188	0	15.1688	0
EPlTAET00000000258	0	NA	NA	NA	NA	NA	EPlTAEG00000000258	MIR444	microRNA MIR444 [Source:RFAM;Acc:RF00920]	7A	43836748	43836866	NA	NA	NA	NA	0	0	0	0	0	0
EPlTAET00000000259	0	NA	NA	NA	NA	NA	EPlTAEG00000000259	MIR1122	microRNA MIR1122 [Source:RFAM;Acc:RF00906]	1B	29850551	29850685	NA	NA	NA	NA	0	0	0	0	0	0
EPlTAET00000000260	0.4469	4.641	4.644	0.999345	0.317627	NA	EPlTAEG00000000260	5.8S_rRNA	5.8S ribosomal RNA [Source:RFAM;Acc:RF00002]	7D	231365024	231365138	NA	NA	NA	NA	0	0	0	2.68156	0	0
EPlTAET00000000261	0	NA	NA	NA	NA	NA	EPlTAEG00000000261	MIR1122	microRNA MIR1122 [Source:RFAM;Acc:RF00906]	5A	27122344	27122458	NA	NA	NA	NA	0	0	0	0	0	0
EPlTAET00000000262	0	NA	NA	NA	NA	NA	EPlTAEG00000000262	MIR1122	microRNA MIR1122 [Source:RFAM;Acc:RF00906]	4A	114588938	114589061	NA	NA	NA	NA	0	0	0	0	0	0
EPlTAET00000000263	0	NA	NA	NA	NA	NA	EPlTAEG00000000263	MIR1122	microRNA MIR1122 [Source:RFAM;Acc:RF00906]	IWGSC_CSS_6BL_scaff_648041	2406	2523	NA	NA	NA	NA	0	0	0	0	0	0
EPlTAET00000000264	0	NA	NA	NA	NA	NA	EPlTAEG00000000264	tRNA-Gly	tRNA-Gly for anticodon GCC [Source:TRNASCAN_SE;Acc:tRNA-Gly]	IWGSC_CSS_7DS_scaff_3968608	1182	1252	NA	gi|357511551|ref|XP_003626064.1| hypothetical protein MTR_7g110630	-	NA	0	0	0	0	0	0
EPlTAET00000000265	0	NA	NA	NA	NA	NA	EPlTAEG00000000265	tRNA-Cys	tRNA-Cys for anticodon GCA [Source:TRNASCAN_SE;Acc:tRNA-Cys]	IWGSC_CSS_4BL_scaff_6981202	3126	3197	NA	-	-	NA	0	0	0	0	0	0
EPlTAET00000000266	0	NA	NA	NA	NA	NA	EPlTAEG00000000266	snoZ199	Small nucleolar RNA Z199 [Source:RFAM;Acc:RF00200]	6D	26838585	26838658	NA	NA	NA	NA	0	0	0	0	0	0
EPlTAET00000000267	0	NA	NA	NA	NA	NA	EPlTAEG00000000267	MIR1122	microRNA MIR1122 [Source:RFAM;Acc:RF00906]	6A	207651082	207651206	NA	NA	NA	NA	0	0	0	0	0	0
EPlTAET00000000268	0	NA	NA	NA	NA	NA	EPlTAEG00000000268	MIR444	microRNA MIR444 [Source:RFAM;Acc:RF00920]	5B	232134146	232134270	NA	NA	NA	NA	0	0	0	0	0	0
EPlTAET00000000270	8.6278	-0.988	1.3149	-0.751373	0.452428	NA	EPlTAEG00000000270	snoZ221_snoR21b	Small nucleolar RNA Z221/R21b [Source:RFAM;Acc:RF00300]	5A	116544184	116544277	NA	NA	NA	NA	2.99599	22.8442	8.72377	14.3016	0	2.90146
EPlTAET00000000271	0	NA	NA	NA	NA	NA	EPlTAEG00000000271	snoR71	Plant small nucleolar RNA R71 [Source:RFAM;Acc:RF00097]	7B	81888639	81888741	NA	NA	NA	NA	0	0	0	0	0	0
EPlTAET00000000272	0	NA	NA	NA	NA	NA	EPlTAEG00000000272	MIR1122	microRNA MIR1122 [Source:RFAM;Acc:RF00906]	2D	123905734	123905826	NA	NA	NA	NA	0	0	0	0	0	0
EPlTAET00000000273	0	NA	NA	NA	NA	NA	EPlTAEG00000000273	tRNA-Cys	tRNA-Cys for anticodon GCA [Source:TRNASCAN_SE;Acc:tRNA-Cys]	IWGSC_CSS_5BL_scaff_10786343	3643	3714	NA	-	-	NA	0	0	0	0	0	0
EPlTAET00000000274	0	NA	NA	NA	NA	NA	EPlTAEG00000000274	MIR444	microRNA MIR444 [Source:RFAM;Acc:RF00920]	2B	128718791	128718915	NA	NA	NA	NA	0	0	0	0	0	0
EPlTAET00000000275	0	NA	NA	NA	NA	NA	EPlTAEG00000000275	MIR444	microRNA MIR444 [Source:RFAM;Acc:RF00920]	IWGSC_CSS_5AS_scaff_1550120	1235	1374	NA	NA	NA	NA	0	0	0	0	0	0
EPlTAET00000000278	0	NA	NA	NA	NA	NA	EPlTAEG00000000278	MIR1122	microRNA MIR1122 [Source:RFAM;Acc:RF00906]	7D	158125353	158125457	NA	NA	NA	NA	0	0	0	0	0	0
EPlTAET00000000279	0	NA	NA	NA	NA	NA	EPlTAEG00000000279	MIR1122	microRNA MIR1122 [Source:RFAM;Acc:RF00906]	5B	211877002	211877116	NA	NA	NA	NA	0	0	0	0	0	0
EPlTAET00000000280	0	NA	NA	NA	NA	NA	EPlTAEG00000000280	tRNA-Gly	tRNA-Gly for anticodon GCC [Source:TRNASCAN_SE;Acc:tRNA-Gly]	3D	97347720	97347790	NA	gi|357511551|ref|XP_003626064.1| hypothetical protein MTR_7g110630	-	NA	0	0	0	0	0	0
EPlTAET00000000281	0	NA	NA	NA	NA	NA	EPlTAEG00000000281	MIR1122	microRNA MIR1122 [Source:RFAM;Acc:RF00906]	4A	155609460	155609574	NA	NA	NA	NA	0	0	0	0	0	0
EPlTAET00000000282	0	NA	NA	NA	NA	NA	EPlTAEG00000000282	MIR1122	microRNA MIR1122 [Source:RFAM;Acc:RF00906]	IWGSC_CSS_3AL_scaff_4444767	3997	4111	NA	NA	NA	NA	0	0	0	0	0	0
EPlTAET00000000283	0	NA	NA	NA	NA	NA	EPlTAEG00000000283	MIR1122	microRNA MIR1122 [Source:RFAM;Acc:RF00906]	4B	308956896	308957019	NA	NA	NA	NA	0	0	0	0	0	0
EPlTAET00000000284	0	NA	NA	NA	NA	NA	EPlTAEG00000000284	MIR807	microRNA MIR807 [Source:RFAM;Acc:RF00886]	3B	79135732	79135827	NA	NA	NA	NA	0	0	0	0	0	0
EPlTAET00000000285	30.6217	-0.9401	0.6763	-1.38998	0.164535	0.694806	EPlTAEG00000000285	SSU_rRNA_eukarya	Eukaryotic small subunit ribosomal RNA [Source:RFAM;Acc:RF01960]	6A	195615619	195617547	NA	NA	NA	NA	23.9679	70.7084	26.1713	27.7094	30.3376	4.83576
EPlTAET00000000286	0	NA	NA	NA	NA	NA	EPlTAEG00000000286	MIR1122	microRNA MIR1122 [Source:RFAM;Acc:RF00906]	1B	17975991	17976100	NA	NA	NA	NA	0	0	0	0	0	0
EPlTAET00000000287	0	NA	NA	NA	NA	NA	EPlTAEG00000000287	MIR1122	microRNA MIR1122 [Source:RFAM;Acc:RF00906]	6D	109465719	109465842	NA	NA	NA	NA	0	0	0	0	0	0
EPlTAET00000000288	0	NA	NA	NA	NA	NA	EPlTAEG00000000288	MIR1122	microRNA MIR1122 [Source:RFAM;Acc:RF00906]	5B	260429556	260429648	NA	NA	NA	NA	0	0	0	0	0	0
EPlTAET00000000289	0	NA	NA	NA	NA	NA	EPlTAEG00000000289	MIR1122	microRNA MIR1122 [Source:RFAM;Acc:RF00906]	6D	111484404	111484528	NA	NA	NA	NA	0	0	0	0	0	0
EPlTAET00000000290	0	NA	NA	NA	NA	NA	EPlTAEG00000000290	MIR1122	microRNA MIR1122 [Source:RFAM;Acc:RF00906]	4D	68019718	68019811	NA	NA	NA	NA	0	0	0	0	0	0
EPlTAET00000000291	1.5819	-3.1262	3.1413	-0.995177	0.31965	NA	EPlTAEG00000000291	snoZ103	Small nucleolar RNA Z103 [Source:RFAM;Acc:RF00149]	6D	26838046	26838130	NA	NA	NA	NA	1.99733	6.52693	0	0	0	0.967153
EPlTAET00000000292	0	NA	NA	NA	NA	NA	EPlTAEG00000000292	MIR2118	microRNA MIR2118 [Source:RFAM;Acc:RF01911]	5B	267013528	267013698	NA	NA	NA	NA	0	0	0	0	0	0
EPlTAET00000000293	0	NA	NA	NA	NA	NA	EPlTAEG00000000293	MIR1122	microRNA MIR1122 [Source:RFAM;Acc:RF00906]	IWGSC_CSS_4AL_scaff_7111848	6953	7045	NA	NA	NA	NA	0	0	0	0	0	0
EPlTAET00000000294	0	NA	NA	NA	NA	NA	EPlTAEG00000000294	tRNA-Met	tRNA-Met for anticodon CAU [Source:TRNASCAN_SE;Acc:tRNA-Met]	3B	9397318	9397389	NA	gi|357455321|ref|XP_003597941.1| hypothetical protein MTR_2g104240	-	NA	0	0	0	0	0	0
EPlTAET00000000295	0	NA	NA	NA	NA	NA	EPlTAEG00000000295	MIR1122	microRNA MIR1122 [Source:RFAM;Acc:RF00906]	2D	111202485	111202610	NA	NA	NA	NA	0	0	0	0	0	0
EPlTAET00000000296	4.1857	-2.7853	2.0852	-1.33574	0.181635	NA	EPlTAEG00000000296	MIR1122	microRNA MIR1122 [Source:RFAM;Acc:RF00906]	5B	258243158	258243281	NA	NA	NA	NA	10.9853	10.8782	0	0	3.25046	0
EPlTAET00000000297	0.3276	-0.0371	4.2469	-0.00873338	0.993032	NA	EPlTAEG00000000297	MIR1122	microRNA MIR1122 [Source:RFAM;Acc:RF00906]	3A	4247125	4247218	NA	NA	NA	NA	0.998664	0	0	0	0	0.967153
EPlTAET00000000299	0	NA	NA	NA	NA	NA	EPlTAEG00000000299	tRNA-Arg	tRNA-Arg for anticodon ACG [Source:TRNASCAN_SE;Acc:tRNA-Arg]	1B	280406033	280406105	NA	gi|508781873|gb|EOY29129.1| Ras guanine nucleotide exchange factor K	-	NA	0	0	0	0	0	0
EPlTAET00000000300	0	NA	NA	NA	NA	NA	EPlTAEG00000000300	tRNA-Ile	tRNA-Ile for anticodon AAU [Source:TRNASCAN_SE;Acc:tRNA-Ile]	3D	123852716	123852789	NA	-	-	NA	0	0	0	0	0	0
EPlTAET00000000301	0	NA	NA	NA	NA	NA	EPlTAEG00000000301	MIR444	microRNA MIR444 [Source:RFAM;Acc:RF00920]	1D	2768227	2768351	NA	NA	NA	NA	0	0	0	0	0	0
EPlTAET00000000302	0	NA	NA	NA	NA	NA	EPlTAEG00000000302	MIR1122	microRNA MIR1122 [Source:RFAM;Acc:RF00906]	7B	180092035	180092146	NA	NA	NA	NA	0	0	0	0	0	0
EPlTAET00000000303	0	NA	NA	NA	NA	NA	EPlTAEG00000000303	MIR1122	microRNA MIR1122 [Source:RFAM;Acc:RF00906]	IWGSC_CSS_2BL_scaff_8033302	13002	13136	NA	NA	NA	NA	0	0	0	0	0	0
EPlTAET00000000305	0	NA	NA	NA	NA	NA	EPlTAEG00000000305	MIR444	microRNA MIR444 [Source:RFAM;Acc:RF00920]	2B	140621731	140621853	NA	NA	NA	NA	0	0	0	0	0	0
EPlTAET00000000307	0	NA	NA	NA	NA	NA	EPlTAEG00000000307	tRNA-Asn	tRNA-Asn for anticodon GUU [Source:TRNASCAN_SE;Acc:tRNA-Asn]	1A	214004480	214004548	NA	-	-	NA	0	0	0	0	0	0
EPlTAET00000000308	0	NA	NA	NA	NA	NA	EPlTAEG00000000308	tRNA-Thr	tRNA-Thr for anticodon GGU [Source:TRNASCAN_SE;Acc:tRNA-Thr]	IWGSC_CSS_2DS_scaff_5341704	3713	3784	NA	gi|145408512|ref|YP_001152135.1| ORF41h	-	NA	0	0	0	0	0	0
EPlTAET00000000309	0	NA	NA	NA	NA	NA	EPlTAEG00000000309	MIR444	microRNA MIR444 [Source:RFAM;Acc:RF00920]	4B	290817241	290817367	NA	NA	NA	NA	0	0	0	0	0	0
EPlTAET00000000311	0	NA	NA	NA	NA	NA	EPlTAEG00000000311	MIR444	microRNA MIR444 [Source:RFAM;Acc:RF00920]	7B	56365574	56365698	NA	NA	NA	NA	0	0	0	0	0	0
EPlTAET00000000312	0	NA	NA	NA	NA	NA	EPlTAEG00000000312	tRNA-His	tRNA-His for anticodon GUG [Source:TRNASCAN_SE;Acc:tRNA-His]	7A	139558117	139558190	NA	gi|357502805|ref|XP_003621691.1| A subunit of NADH dehydrogenase	-	NA	0	0	0	0	0	0
EPlTAET00000000313	0	NA	NA	NA	NA	NA	EPlTAEG00000000313	tRNA-Lys	tRNA-Lys for anticodon CUU [Source:TRNASCAN_SE;Acc:tRNA-Lys]	5B	3612010	3612078	NA	-	-	NA	0	0	0	0	0	0
EPlTAET00000000314	0	NA	NA	NA	NA	NA	EPlTAEG00000000314	MIR1122	microRNA MIR1122 [Source:RFAM;Acc:RF00906]	7A	136070908	136071011	NA	NA	NA	NA	0	0	0	0	0	0
EPlTAET00000000315	0	NA	NA	NA	NA	NA	EPlTAEG00000000315	MIR444	microRNA MIR444 [Source:RFAM;Acc:RF00920]	IWGSC_CSS_1BL_scaff_3876437	3030	3152	NA	NA	NA	NA	0	0	0	0	0	0
EPlTAET00000000316	0	NA	NA	NA	NA	NA	EPlTAEG00000000316	MIR1122	microRNA MIR1122 [Source:RFAM;Acc:RF00906]	3A	73050620	73050734	NA	NA	NA	NA	0	0	0	0	0	0
EPlTAET00000000317	0	NA	NA	NA	NA	NA	EPlTAEG00000000317	MIR1122	microRNA MIR1122 [Source:RFAM;Acc:RF00906]	2B	284467309	284467423	NA	NA	NA	NA	0	0	0	0	0	0
EPlTAET00000000318	0	NA	NA	NA	NA	NA	EPlTAEG00000000318	snoR71	Plant small nucleolar RNA R71 [Source:RFAM;Acc:RF00097]	1B	200310315	200310416	NA	NA	NA	NA	0	0	0	0	0	0
EPlTAET00000000319	141.357	-0.0649	0.2756	-0.235323	0.813958	0.973669	EPlTAEG00000000319	MIR159	microRNA MIR159 [Source:RFAM;Acc:RF00638]	IWGSC_CSS_4AL_scaff_7074235	7852	8069	NA	NA	NA	NA	131.824	110.958	190.178	120.67	139.77	154.744
EPlTAET00000000320	5.9816	2.3575	1.4794	1.5936	0.111026	NA	EPlTAEG00000000320	mir-598	microRNA mir-598 [Source:RFAM;Acc:RF01059]	3B	297745322	297745424	NA	NA	NA	NA	0	3.26346	2.61713	14.3016	2.16697	13.5401
EPlTAET00000000321	0	NA	NA	NA	NA	NA	EPlTAEG00000000321	tRNA-Met	tRNA-Met for anticodon CAU [Source:TRNASCAN_SE;Acc:tRNA-Met]	IWGSC_CSS_7AL_scaff_4442368	1545	1618	NA	-	-	NA	0	0	0	0	0	0
EPlTAET00000000322	0	NA	NA	NA	NA	NA	EPlTAEG00000000322	MIR444	microRNA MIR444 [Source:RFAM;Acc:RF00920]	7A	162306581	162306707	NA	NA	NA	NA	0	0	0	0	0	0
EPlTAET00000000323	0	NA	NA	NA	NA	NA	EPlTAEG00000000323	MIR1122	microRNA MIR1122 [Source:RFAM;Acc:RF00906]	4B	159654430	159654564	NA	NA	NA	NA	0	0	0	0	0	0
EPlTAET00000000324	0	NA	NA	NA	NA	NA	EPlTAEG00000000324	MIR444	microRNA MIR444 [Source:RFAM;Acc:RF00920]	IWGSC_CSS_7DL_scaff_3350528	967	1097	NA	NA	NA	NA	0	0	0	0	0	0
EPlTAET00000000325	0	NA	NA	NA	NA	NA	EPlTAEG00000000325	MIR1122	microRNA MIR1122 [Source:RFAM;Acc:RF00906]	IWGSC_CSS_2AL_scaff_6328693	3016	3108	NA	NA	NA	NA	0	0	0	0	0	0
EPlTAET00000000326	0	NA	NA	NA	NA	NA	EPlTAEG00000000326	MIR1122	microRNA MIR1122 [Source:RFAM;Acc:RF00906]	2B	60613514	60613648	NA	NA	NA	NA	0	0	0	0	0	0
EPlTAET00000000327	0	NA	NA	NA	NA	NA	EPlTAEG00000000327	MIR444	microRNA MIR444 [Source:RFAM;Acc:RF00920]	6B	79216618	79216742	NA	NA	NA	NA	0	0	0	0	0	0
EPlTAET00000000328	0	NA	NA	NA	NA	NA	EPlTAEG00000000328	MIR1122	microRNA MIR1122 [Source:RFAM;Acc:RF00906]	IWGSC_CSS_1BS_scaff_3474595	1530	1644	NA	NA	NA	NA	0	0	0	0	0	0
EPlTAET00000000329	1.0878	-5.9109	4.5966	-1.28594	0.198464	NA	EPlTAEG00000000329	snoZ159	Small nucleolar RNA Z159/U59 [Source:RFAM;Acc:RF00160]	IWGSC_CSS_5DL_scaff_4579940	10627	10720	NA	NA	NA	NA	0	6.52693	0	0	0	0
EPlTAET00000000330	0	NA	NA	NA	NA	NA	EPlTAEG00000000330	MIR444	microRNA MIR444 [Source:RFAM;Acc:RF00920]	1B	235343550	235343674	NA	NA	NA	NA	0	0	0	0	0	0
EPlTAET00000000331	0	NA	NA	NA	NA	NA	EPlTAEG00000000331	MIR444	microRNA MIR444 [Source:RFAM;Acc:RF00920]	6B	191405708	191405830	NA	NA	NA	NA	0	0	0	0	0	0
EPlTAET00000000332	0	NA	NA	NA	NA	NA	EPlTAEG00000000332	MIR1122	microRNA MIR1122 [Source:RFAM;Acc:RF00906]	2A	248371475	248371588	NA	NA	NA	NA	0	0	0	0	0	0
EPlTAET00000000333	0	NA	NA	NA	NA	NA	EPlTAEG00000000333	MIR1122	microRNA MIR1122 [Source:RFAM;Acc:RF00906]	3B	615919317	615919409	NA	NA	NA	NA	0	0	0	0	0	0
EPlTAET00000000334	0	NA	NA	NA	NA	NA	EPlTAEG00000000334	MIR1122	microRNA MIR1122 [Source:RFAM;Acc:RF00906]	IWGSC_CSS_7DS_scaff_3901156	4925	5018	NA	NA	NA	NA	0	0	0	0	0	0
EPlTAET00000000335	0	NA	NA	NA	NA	NA	EPlTAEG00000000335	MIR1122	microRNA MIR1122 [Source:RFAM;Acc:RF00906]	1B	194853585	194853699	NA	NA	NA	NA	0	0	0	0	0	0
EPlTAET00000000336	0	NA	NA	NA	NA	NA	EPlTAEG00000000336	MIR444	microRNA MIR444 [Source:RFAM;Acc:RF00920]	6A	104418557	104418679	NA	NA	NA	NA	0	0	0	0	0	0
EPlTAET00000000337	0	NA	NA	NA	NA	NA	EPlTAEG00000000337	MIR444	microRNA MIR444 [Source:RFAM;Acc:RF00920]	2B	194908419	194908543	NA	NA	NA	NA	0	0	0	0	0	0
EPlTAET00000000338	0	NA	NA	NA	NA	NA	EPlTAEG00000000338	MIR1122	microRNA MIR1122 [Source:RFAM;Acc:RF00906]	5B	2556959	2557093	NA	NA	NA	NA	0	0	0	0	0	0
EPlTAET00000000339	0	NA	NA	NA	NA	NA	EPlTAEG00000000339	MIR171_1	microRNA MIR171_1 [Source:RFAM;Acc:RF00643]	2D	132845326	132845427	NA	NA	NA	NA	0	0	0	0	0	0
EPlTAET00000000340	0	NA	NA	NA	NA	NA	EPlTAEG00000000340	MIR1122	microRNA MIR1122 [Source:RFAM;Acc:RF00906]	2A	95132704	95132828	NA	NA	NA	NA	0	0	0	0	0	0
EPlTAET00000000341	0	NA	NA	NA	NA	NA	EPlTAEG00000000341	MIR1122	microRNA MIR1122 [Source:RFAM;Acc:RF00906]	6D	12824341	12824445	NA	NA	NA	NA	0	0	0	0	0	0
EPlTAET00000000342	0	NA	NA	NA	NA	NA	EPlTAEG00000000342	tRNA-Arg	tRNA-Arg for anticodon ACG [Source:TRNASCAN_SE;Acc:tRNA-Arg]	1D	32035971	32036044	NA	gi|168037787|ref|XP_001771384.1| predicted protein	-	NA	0	0	0	0	0	0
EPlTAET00000000343	0	NA	NA	NA	NA	NA	EPlTAEG00000000343	MIR444	microRNA MIR444 [Source:RFAM;Acc:RF00920]	IWGSC_CSS_5BL_scaff_10891732	7537	7663	NA	NA	NA	NA	0	0	0	0	0	0
EPlTAET00000000344	0	NA	NA	NA	NA	NA	EPlTAEG00000000344	tRNA-Lys	tRNA-Lys for anticodon CUU [Source:TRNASCAN_SE;Acc:tRNA-Lys]	3B	589010453	589010521	NA	-	-	NA	0	0	0	0	0	0
EPlTAET00000000345	10.8265	0.0969	1.1732	0.082592	0.934176	NA	EPlTAEG00000000345	SNORD15	Small nucleolar RNA SNORD15 [Source:RFAM;Acc:RF00067]	5D	137429878	137429964	NA	NA	NA	NA	19.9733	0	11.3409	13.4078	17.3358	2.90146
EPlTAET00000000346	0	NA	NA	NA	NA	NA	EPlTAEG00000000346	tRNA-Val	tRNA-Val for anticodon GAC [Source:TRNASCAN_SE;Acc:tRNA-Val]	IWGSC_CSS_5AL_scaff_2771507	183	256	NA	gi|474175190|gb|EMS57767.1| HIV Tat-specific factor 1-like protein	-	NA	0	0	0	0	0	0
EPlTAET00000000347	0	NA	NA	NA	NA	NA	EPlTAEG00000000347	tRNA-Lys	tRNA-Lys for anticodon CUU [Source:TRNASCAN_SE;Acc:tRNA-Lys]	IWGSC_CSS_2BL_scaff_8091281	9211	9279	NA	-	-	NA	0	0	0	0	0	0
EPlTAET00000000348	0	NA	NA	NA	NA	NA	EPlTAEG00000000348	MIR1122	microRNA MIR1122 [Source:RFAM;Acc:RF00906]	7A	166050032	166050146	NA	NA	NA	NA	0	0	0	0	0	0
EPlTAET00000000349	0	NA	NA	NA	NA	NA	EPlTAEG00000000349	MIR1122	microRNA MIR1122 [Source:RFAM;Acc:RF00906]	IWGSC_CSS_7BL_scaff_6740769	4821	4913	NA	NA	NA	NA	0	0	0	0	0	0
EPlTAET00000000350	0	NA	NA	NA	NA	NA	EPlTAEG00000000350	tRNA-Lys	tRNA-Lys for anticodon CUU [Source:TRNASCAN_SE;Acc:tRNA-Lys]	IWGSC_CSS_2DS_scaff_5355494	381	449	NA	-	-	NA	0	0	0	0	0	0
EPlTAET00000000351	0	NA	NA	NA	NA	NA	EPlTAEG00000000351	MIR1122	microRNA MIR1122 [Source:RFAM;Acc:RF00906]	2B	105874105	105874228	NA	NA	NA	NA	0	0	0	0	0	0
EPlTAET00000000352	0	NA	NA	NA	NA	NA	EPlTAEG00000000352	snoZ112	Small nucleolar RNA Z112 [Source:RFAM;Acc:RF00337]	1B	293603488	293603624	NA	NA	NA	NA	0	0	0	0	0	0
EPlTAET00000000353	0	NA	NA	NA	NA	NA	EPlTAEG00000000353	MIR1122	microRNA MIR1122 [Source:RFAM;Acc:RF00906]	3B	531256999	531257091	NA	NA	NA	NA	0	0	0	0	0	0
EPlTAET00000000354	0	NA	NA	NA	NA	NA	EPlTAEG00000000354	IsrR	Antisense RNA which regulates isiA expression [Source:RFAM;Acc:RF01419]	IWGSC_CSS_2AL_scaff_6320262	4314	4500	NA	gi|11592|emb|CAA32263.1| unnamed protein product	-	GO:0009772 GO:0030076 GO:0045156 GO:0009523 GO:0018298 GO:0016168 GO:0016021 GO:0009535	0	0	0	0	0	0
EPlTAET00000000355	0	NA	NA	NA	NA	NA	EPlTAEG00000000355	MIR444	microRNA MIR444 [Source:RFAM;Acc:RF00920]	6B	180428735	180428857	NA	NA	NA	NA	0	0	0	0	0	0
EPlTAET00000000356	17.2498	-0.6086	1.0154	-0.599448	0.548874	0.91077	EPlTAEG00000000356	snoZ119	Small nucleolar RNA Z119 [Source:RFAM;Acc:RF00361]	3A	157667546	157667646	NA	NA	NA	NA	5.99198	3.26346	53.215	21.4524	2.16697	17.4088
EPlTAET00000000357	0	NA	NA	NA	NA	NA	EPlTAEG00000000357	MIR1122	microRNA MIR1122 [Source:RFAM;Acc:RF00906]	IWGSC_CSS_4AS_scaff_5959662	3795	3909	NA	NA	NA	NA	0	0	0	0	0	0
EPlTAET00000000358	0	NA	NA	NA	NA	NA	EPlTAEG00000000358	MIR444	microRNA MIR444 [Source:RFAM;Acc:RF00920]	IWGSC_CSS_5AS_scaff_1515082	2057	2181	NA	NA	NA	NA	0	0	0	0	0	0
EPlTAET00000000359	0	NA	NA	NA	NA	NA	EPlTAEG00000000359	MIR444	microRNA MIR444 [Source:RFAM;Acc:RF00920]	1D	132663392	132663516	NA	NA	NA	NA	0	0	0	0	0	0
EPlTAET00000000361	0	NA	NA	NA	NA	NA	EPlTAEG00000000361	MIR1122	microRNA MIR1122 [Source:RFAM;Acc:RF00906]	3A	18890328	18890432	NA	NA	NA	NA	0	0	0	0	0	0
EPlTAET00000000362	0	NA	NA	NA	NA	NA	EPlTAEG00000000362	MIR1122	microRNA MIR1122 [Source:RFAM;Acc:RF00906]	7D	128587310	128587424	NA	NA	NA	NA	0	0	0	0	0	0
EPlTAET00000000363	0	NA	NA	NA	NA	NA	EPlTAEG00000000363	MIR1122	microRNA MIR1122 [Source:RFAM;Acc:RF00906]	7B	32582570	32582694	NA	NA	NA	NA	0	0	0	0	0	0
EPlTAET00000000364	0	NA	NA	NA	NA	NA	EPlTAEG00000000364	MIR1122	microRNA MIR1122 [Source:RFAM;Acc:RF00906]	IWGSC_CSS_6DS_scaff_2063038	16039	16154	NA	NA	NA	NA	0	0	0	0	0	0
EPlTAET00000000365	0	NA	NA	NA	NA	NA	EPlTAEG00000000365	snoZ102_R77	Small nucleolar RNA Z102/R77 [Source:RFAM;Acc:RF00359]	IWGSC_CSS_5AS_scaff_1549180	8053	8131	NA	NA	NA	NA	0	0	0	0	0	0
EPlTAET00000000366	0	NA	NA	NA	NA	NA	EPlTAEG00000000366	MIR807	microRNA MIR807 [Source:RFAM;Acc:RF00886]	7D	8620911	8621012	NA	NA	NA	NA	0	0	0	0	0	0
EPlTAET00000000367	0	NA	NA	NA	NA	NA	EPlTAEG00000000367	MIR1122	microRNA MIR1122 [Source:RFAM;Acc:RF00906]	1B	288806742	288806876	NA	NA	NA	NA	0	0	0	0	0	0
EPlTAET00000000368	0	NA	NA	NA	NA	NA	EPlTAEG00000000368	MIR1122	microRNA MIR1122 [Source:RFAM;Acc:RF00906]	IWGSC_CSS_6AL_scaff_5794357	1340	1474	NA	NA	NA	NA	0	0	0	0	0	0
EPlTAET00000000369	0	NA	NA	NA	NA	NA	EPlTAEG00000000369	MIR1122	microRNA MIR1122 [Source:RFAM;Acc:RF00906]	6D	146954720	146954813	NA	NA	NA	NA	0	0	0	0	0	0
EPlTAET00000000370	0	NA	NA	NA	NA	NA	EPlTAEG00000000370	tRNA-Met	tRNA-Met for anticodon CAU [Source:TRNASCAN_SE;Acc:tRNA-Met]	IWGSC_CSS_4AS_scaff_5932810	2091	2164	NA	-	-	NA	0	0	0	0	0	0
EPlTAET00000000371	0	NA	NA	NA	NA	NA	EPlTAEG00000000371	MIR1122	microRNA MIR1122 [Source:RFAM;Acc:RF00906]	7B	37017034	37017168	NA	NA	NA	NA	0	0	0	0	0	0
EPlTAET00000000372	0	NA	NA	NA	NA	NA	EPlTAEG00000000372	MIR1122	microRNA MIR1122 [Source:RFAM;Acc:RF00906]	5B	141705368	141705482	NA	NA	NA	NA	0	0	0	0	0	0
EPlTAET00000000373	0	NA	NA	NA	NA	NA	EPlTAEG00000000373	MIR1122	microRNA MIR1122 [Source:RFAM;Acc:RF00906]	1A	15041002	15041116	NA	NA	NA	NA	0	0	0	0	0	0
EPlTAET00000000376	6.3707	0.163	1.5042	0.108345	0.913722	NA	EPlTAEG00000000376	SNORD27	Small nucleolar RNA SNORD27 [Source:RFAM;Acc:RF00086]	5B	5551386	5551468	NA	NA	NA	NA	16.9773	1.08782	0	8.93852	5.41744	5.80292
EPlTAET00000000377	0	NA	NA	NA	NA	NA	EPlTAEG00000000377	MIR1122	microRNA MIR1122 [Source:RFAM;Acc:RF00906]	IWGSC_CSS_1DL_scaff_2290471	1197	1311	NA	NA	NA	NA	0	0	0	0	0	0
EPlTAET00000000378	0	NA	NA	NA	NA	NA	EPlTAEG00000000378	MIR1122	microRNA MIR1122 [Source:RFAM;Acc:RF00906]	IWGSC_CSS_4DL_scaff_14393750	3284	3376	NA	NA	NA	NA	0	0	0	0	0	0
EPlTAET00000000379	0	NA	NA	NA	NA	NA	EPlTAEG00000000379	tRNA-Lys	tRNA-Lys for anticodon CUU [Source:TRNASCAN_SE;Acc:tRNA-Lys]	IWGSC_CSS_5DL_scaff_4530601	1471	1540	NA	-	-	NA	0	0	0	0	0	0
EPlTAET00000000380	0	NA	NA	NA	NA	NA	EPlTAEG00000000380	MIR444	microRNA MIR444 [Source:RFAM;Acc:RF00920]	1B	18547413	18547538	NA	NA	NA	NA	0	0	0	0	0	0
EPlTAET00000000381	0	NA	NA	NA	NA	NA	EPlTAEG00000000381	tRNA-Asn	tRNA-Asn for anticodon GUU [Source:TRNASCAN_SE;Acc:tRNA-Asn]	2D	136615864	136615937	NA	gi|168046693|ref|XP_001775807.1| predicted protein	-	NA	0	0	0	0	0	0
EPlTAET00000000382	0	NA	NA	NA	NA	NA	EPlTAEG00000000382	MIR444	microRNA MIR444 [Source:RFAM;Acc:RF00920]	5B	211861826	211861952	NA	NA	NA	NA	0	0	0	0	0	0
EPlTAET00000000383	0	NA	NA	NA	NA	NA	EPlTAEG00000000383	tRNA-Ser	tRNA-Ser for anticodon UGA [Source:TRNASCAN_SE;Acc:tRNA-Ser]	IWGSC_CSS_2AL_scaff_6320262	3294	3381	NA	-	-	NA	0	0	0	0	0	0
EPlTAET00000000384	0	NA	NA	NA	NA	NA	EPlTAEG00000000384	snoR71	Plant small nucleolar RNA R71 [Source:RFAM;Acc:RF00097]	1B	84708076	84708180	NA	NA	NA	NA	0	0	0	0	0	0
EPlTAET00000000385	0	NA	NA	NA	NA	NA	EPlTAEG00000000385	MIR444	microRNA MIR444 [Source:RFAM;Acc:RF00920]	5B	191567778	191567902	NA	NA	NA	NA	0	0	0	0	0	0
EPlTAET00000000387	9.2995	-0.8938	0.9914	-0.901528	0.367308	NA	EPlTAEG00000000387	MIR1122	microRNA MIR1122 [Source:RFAM;Acc:RF00906]	5B	273125383	273125475	NA	NA	NA	NA	8.98797	9.79039	17.4475	7.15081	7.58441	4.83576
EPlTAET00000000388	0	NA	NA	NA	NA	NA	EPlTAEG00000000388	MIR1122	microRNA MIR1122 [Source:RFAM;Acc:RF00906]	2B	227210177	227210302	NA	NA	NA	NA	0	0	0	0	0	0
EPlTAET00000000390	0	NA	NA	NA	NA	NA	EPlTAEG00000000390	MIR1122	microRNA MIR1122 [Source:RFAM;Acc:RF00906]	4D	22408075	22408179	NA	NA	NA	NA	0	0	0	0	0	0
EPlTAET00000000391	0	NA	NA	NA	NA	NA	EPlTAEG00000000391	MIR444	microRNA MIR444 [Source:RFAM;Acc:RF00920]	6B	12152702	12152789	NA	NA	NA	NA	0	0	0	0	0	0
EPlTAET00000000392	0	NA	NA	NA	NA	NA	EPlTAEG00000000392	MIR1122	microRNA MIR1122 [Source:RFAM;Acc:RF00906]	IWGSC_CSS_3AL_scaff_4450129	2453	2567	NA	NA	NA	NA	0	0	0	0	0	0
EPlTAET00000000393	0	NA	NA	NA	NA	NA	EPlTAEG00000000393	MIR807	microRNA MIR807 [Source:RFAM;Acc:RF00886]	IWGSC_CSS_1BL_scaff_3871929	5396	5499	NA	NA	NA	NA	0	0	0	0	0	0
EPlTAET00000000394	0	NA	NA	NA	NA	NA	EPlTAEG00000000394	MIR444	microRNA MIR444 [Source:RFAM;Acc:RF00920]	2D	57817051	57817173	NA	NA	NA	NA	0	0	0	0	0	0
EPlTAET00000000395	0	NA	NA	NA	NA	NA	EPlTAEG00000000395	MIR1122	microRNA MIR1122 [Source:RFAM;Acc:RF00906]	2A	3814309	3814443	NA	NA	NA	NA	0	0	0	0	0	0
EPlTAET00000000397	0	NA	NA	NA	NA	NA	EPlTAEG00000000397	MIR1122	microRNA MIR1122 [Source:RFAM;Acc:RF00906]	1B	105477666	105477790	NA	NA	NA	NA	0	0	0	0	0	0
EPlTAET00000000398	0	NA	NA	NA	NA	NA	EPlTAEG00000000398	MIR807	microRNA MIR807 [Source:RFAM;Acc:RF00886]	IWGSC_CSS_7DL_scaff_3331834	589	690	NA	NA	NA	NA	0	0	0	0	0	0
EPlTAET00000000399	0	NA	NA	NA	NA	NA	EPlTAEG00000000399	MIR1122	microRNA MIR1122 [Source:RFAM;Acc:RF00906]	6B	129845771	129845905	NA	NA	NA	NA	0	0	0	0	0	0
EPlTAET00000000400	0	NA	NA	NA	NA	NA	EPlTAEG00000000400	MIR1122	microRNA MIR1122 [Source:RFAM;Acc:RF00906]	IWGSC_CSS_2AL_scaff_6435764	6688	6813	NA	NA	NA	NA	0	0	0	0	0	0
EPlTAET00000000401	0	NA	NA	NA	NA	NA	EPlTAEG00000000401	MIR1122	microRNA MIR1122 [Source:RFAM;Acc:RF00906]	6B	31480120	31480243	NA	NA	NA	NA	0	0	0	0	0	0
EPlTAET00000000402	0	NA	NA	NA	NA	NA	EPlTAEG00000000402	MIR1122	microRNA MIR1122 [Source:RFAM;Acc:RF00906]	4B	97582688	97582790	NA	NA	NA	NA	0	0	0	0	0	0
EPlTAET00000000403	0	NA	NA	NA	NA	NA	EPlTAEG00000000403	MIR807	microRNA MIR807 [Source:RFAM;Acc:RF00886]	5A	143384854	143384955	NA	NA	NA	NA	0	0	0	0	0	0
EPlTAET00000000404	0.6658	-5.2078	4.6181	-1.12769	0.25945	NA	EPlTAEG00000000404	MIR1122	microRNA MIR1122 [Source:RFAM;Acc:RF00906]	2B	338130393	338130497	NA	NA	NA	NA	3.99465	0	0	0	0	0
EPlTAET00000000407	0	NA	NA	NA	NA	NA	EPlTAEG00000000407	tRNA-Lys	tRNA-Lys for anticodon CUU [Source:TRNASCAN_SE;Acc:tRNA-Lys]	1A	52087497	52087565	NA	-	-	NA	0	0	0	0	0	0
EPlTAET00000000408	0	NA	NA	NA	NA	NA	EPlTAEG00000000408	MIR1122	microRNA MIR1122 [Source:RFAM;Acc:RF00906]	IWGSC_CSS_4BL_scaff_7036817	373	507	NA	NA	NA	NA	0	0	0	0	0	0
EPlTAET00000000409	0	NA	NA	NA	NA	NA	EPlTAEG00000000409	MIR1122	microRNA MIR1122 [Source:RFAM;Acc:RF00906]	2B	307141284	307141398	NA	NA	NA	NA	0	0	0	0	0	0
EPlTAET00000000410	0	NA	NA	NA	NA	NA	EPlTAEG00000000410	U6	U6 spliceosomal RNA [Source:RFAM;Acc:RF00026]	IWGSC_CSS_5DS_scaff_2780259	1333	1435	NA	NA	NA	NA	0	0	0	0	0	0
EPlTAET00000000411	0	NA	NA	NA	NA	NA	EPlTAEG00000000411	MIR1122	microRNA MIR1122 [Source:RFAM;Acc:RF00906]	2B	109553258	109553372	NA	NA	NA	NA	0	0	0	0	0	0
EPlTAET00000000412	0	NA	NA	NA	NA	NA	EPlTAEG00000000412	MIR1122	microRNA MIR1122 [Source:RFAM;Acc:RF00906]	IWGSC_CSS_7AL_scaff_4427741	1118	1232	NA	NA	NA	NA	0	0	0	0	0	0
EPlTAET00000000413	0	NA	NA	NA	NA	NA	EPlTAEG00000000413	MIR1122	microRNA MIR1122 [Source:RFAM;Acc:RF00906]	1B	18547409	18547542	NA	NA	NA	NA	0	0	0	0	0	0
EPlTAET00000000414	0	NA	NA	NA	NA	NA	EPlTAEG00000000414	tRNA-Lys	tRNA-Lys for anticodon CUU [Source:TRNASCAN_SE;Acc:tRNA-Lys]	4D	51578328	51578400	NA	-	-	NA	0	0	0	0	0	0
EPlTAET00000000415	0	NA	NA	NA	NA	NA	EPlTAEG00000000415	MIR1122	microRNA MIR1122 [Source:RFAM;Acc:RF00906]	2A	194901456	194901548	NA	NA	NA	NA	0	0	0	0	0	0
EPlTAET00000000416	0	NA	NA	NA	NA	NA	EPlTAEG00000000416	MIR1122	microRNA MIR1122 [Source:RFAM;Acc:RF00906]	IWGSC_CSS_3AL_scaff_4260743	551	641	NA	NA	NA	NA	0	0	0	0	0	0
EPlTAET00000000417	0	NA	NA	NA	NA	NA	EPlTAEG00000000417	5.8S_rRNA	5.8S ribosomal RNA [Source:RFAM;Acc:RF00002]	IWGSC_CSS_2AL_scaff_6340770	1	110	NA	NA	NA	NA	0	0	0	0	0	0
EPlTAET00000000418	0	NA	NA	NA	NA	NA	EPlTAEG00000000418	snoR71	Plant small nucleolar RNA R71 [Source:RFAM;Acc:RF00097]	5D	148535016	148535120	NA	NA	NA	NA	0	0	0	0	0	0
EPlTAET00000000419	0	NA	NA	NA	NA	NA	EPlTAEG00000000419	MIR1122	microRNA MIR1122 [Source:RFAM;Acc:RF00906]	4D	20079558	20079672	NA	NA	NA	NA	0	0	0	0	0	0
EPlTAET00000000420	1.3391	1.02	3.52	0.28977	0.771992	NA	EPlTAEG00000000420	MIR1122	microRNA MIR1122 [Source:RFAM;Acc:RF00906]	1B	282443549	282443683	NA	NA	NA	NA	0	0	2.61713	0	5.41744	0
EPlTAET00000000421	0	NA	NA	NA	NA	NA	EPlTAEG00000000421	MIR1122	microRNA MIR1122 [Source:RFAM;Acc:RF00906]	2B	179485477	179485602	NA	NA	NA	NA	0	0	0	0	0	0
EPlTAET00000000422	0	NA	NA	NA	NA	NA	EPlTAEG00000000422	MIR1122	microRNA MIR1122 [Source:RFAM;Acc:RF00906]	IWGSC_CSS_4AL_scaff_7125994	10814	10948	NA	NA	NA	NA	0	0	0	0	0	0
EPlTAET00000000423	0	NA	NA	NA	NA	NA	EPlTAEG00000000423	MIR171_1	microRNA MIR171_1 [Source:RFAM;Acc:RF00643]	IWGSC_CSS_1AL_scaff_3909165	20038	20141	NA	NA	NA	NA	0	0	0	0	0	0
EPlTAET00000000424	0	NA	NA	NA	NA	NA	EPlTAEG00000000424	MIR1122	microRNA MIR1122 [Source:RFAM;Acc:RF00906]	IWGSC_CSS_5AL_scaff_2791330	2878	2975	NA	NA	NA	NA	0	0	0	0	0	0
EPlTAET00000000425	0	NA	NA	NA	NA	NA	EPlTAEG00000000425	MIR1122	microRNA MIR1122 [Source:RFAM;Acc:RF00906]	1B	11720931	11721065	NA	NA	NA	NA	0	0	0	0	0	0
EPlTAET00000000426	0	NA	NA	NA	NA	NA	EPlTAEG00000000426	MIR1122	microRNA MIR1122 [Source:RFAM;Acc:RF00906]	3B	4860199	4860313	NA	NA	NA	NA	0	0	0	0	0	0
EPlTAET00000000427	0	NA	NA	NA	NA	NA	EPlTAEG00000000427	MIR444	microRNA MIR444 [Source:RFAM;Acc:RF00920]	2A	170095709	170095831	NA	NA	NA	NA	0	0	0	0	0	0
EPlTAET00000000428	0	NA	NA	NA	NA	NA	EPlTAEG00000000428	tRNA-Pro	tRNA-Pro for anticodon UGG [Source:TRNASCAN_SE;Acc:tRNA-Pro]	IWGSC_CSS_5AS_scaff_1549902	4389	4460	NA	gi|357466941|ref|XP_003603755.1| hypothetical protein MTR_3g113860	-	NA	0	0	0	0	0	0
EPlTAET00000000429	0	NA	NA	NA	NA	NA	EPlTAEG00000000429	tRNA-Val	tRNA-Val for anticodon GAC [Source:TRNASCAN_SE;Acc:tRNA-Val]	5D	56129747	56129820	NA	gi|168011833|ref|XP_001758607.1| predicted protein	-	NA	0	0	0	0	0	0
EPlTAET00000000430	0	NA	NA	NA	NA	NA	EPlTAEG00000000430	MIR1122	microRNA MIR1122 [Source:RFAM;Acc:RF00906]	5B	182683654	182683778	NA	NA	NA	NA	0	0	0	0	0	0
[truncated: 65,143 more rows]
