# Supplementary material for: Transcriptome and proteome analysis reveal new insight into proximal and distal responses of wheat to foliar infection by Xanthomonas translucens
Source: Sci Rep. 2017 Aug 31;7:10157. doi: 10.1038/s41598-017-10568-8 (PMC5579275; doi:10.1038/s41598-017-10568-8)
Supplement: Supplementary file 4 — Table S3 [file 41598_2017_10568_MOESM4_ESM.xls]

## Sheet: LEAVES
Transcriptome and proteome analysis reveal new insight into proximal and distal responses of wheat to foliar infection by Xanthomonas translucens. Garcia-Seco, D., Chiapello, M., Bracale, M., Pesce, C., Bagnaresi, P., Dubois, E., Moulin, L., Vannini, C., Koebnik, R.
id	baseMean	log2FoldChange	lfcSE	stat	pvalue	padj	Gene.stable.ID	Gene.name	Gene.description	Chromosome.scaffold.name	Transcript.start..bp.	Transcript.end..bp.	GO_tutte_info_IWGSC_1.0_popseq_2.2	B2GO_best.hit.to.nr	B2GO_EC	B2GO_GO	L_CTRL-1	L_CTRL-2	L_CTRL-3	L_CTRL_XANTHO-1	L_CTRL_XANTHO-2	L_CTRL_XANTHO-3
Traes_7AL_F8EB563ED.1	2434.23	17.1543	2.6612	6.44598	1.14856e-10	8.42888e-09	Traes_7AL_F8EB563ED			IWGSC_CSS_7AL_scaff_4516027	442	2007	GO:0005506 iron ion binding GO:0020037 heme binding GO:0004497 monooxygenase activity GO:0016705 oxidoreductase activity. acting on paired donors. with incorporation or reduction of molecular oxygen GO:0055114 oxidation-reduction process	gi|41052768|dbj|BAD07637.1| putative Cytochrome P450	-	GO:0009086 GO:0055114 GO:0008398 GO:0005739 GO:0009536 GO:0009055 GO:0032259 GO:0016023 GO:0019825 GO:0020037 GO:0000394 GO:0008168 GO:0005506 GO:0005794 GO:0005783 GO:0019745 GO:0005886 GO:0009793 GO:0016126	0	0	0	6731.13	5364.74	2509.53
Traes_2DS_01D75F7C6.1	1385.56	16.3411	2.6494	6.16774	6.92733e-10	4.27432e-08	Traes_2DS_01D75F7C6			2D	11243132	11246221	GO:0016021 integral component of membrane GO:0006952 defense response GO:0009607 response to biotic stimulus	gi|310942472|dbj|BAJ24153.1| seven trans-membrane protein	-	GO:0048767 GO:0006952 GO:0009607 GO:0016023 GO:0005886 GO:0008219 GO:0016021 GO:0005516	0	0	0	2801.18	2586.57	2925.62
Traes_2BL_8EB68247D.2	1032.04	15.9156	2.6521	6.00115	1.95928e-09	1.1082e-07	Traes_2BL_8EB68247D			2B	324789928	324790189		gi|474102547|gb|EMS55272.1| Sec14 cytosolic factor	-	NA	0	0	0	1596.41	2246.23	2349.6
Traes_5AL_F0293EF43.1	899.839	15.7184	2.9283	5.36784	7.96855e-08	3.00179e-06	Traes_5AL_F0293EF43			5A	89455549	89456173	GO:0004867 serine-type endopeptidase inhibitor activity GO:0009611 response to wounding	gi|474219306|gb|EMS59164.1| Subtilisin-chymotrypsin inhibitor-2A	-	GO:0009611 GO:0010466 GO:0004867	0	0	0	2812.28	2374.8	211.945
Traes_6BS_314E8D2B2.2	748.452	15.4527	2.6505	5.82999	5.54298e-09	2.82039e-07	Traes_6BS_314E8D2B2			6B	36019022	36022698	GO:0005516 calmodulin binding GO:0006950 response to stress	gi|473913183|gb|EMS49673.1| hypothetical protein TRIUR3_27068	-	GO:0005516	0	0	0	1523.34	1561.77	1405.6
Traes_2DL_CAE4AEC4D.1	601.533	15.1367	2.6678	5.67389	1.39594e-08	6.37478e-07	Traes_2DL_CAE4AEC4D			IWGSC_CSS_2DL_scaff_9757017	1	943	GO:0020037 heme binding GO:0046872 metal ion binding GO:0006979 response to oxidative stress GO:0004601 peroxidase activity GO:0055114 oxidation-reduction process	gi|475616608|gb|EMT29830.1| Peroxidase 12	1.11.1.7	GO:0046872 GO:0009505 GO:0005773 GO:0042744 GO:0016023 GO:0020037 GO:0004601 GO:0016020 GO:0055114	0	0	0	914.825	652.945	2041.43
Traes_1BL_CF019A219.1	577.624	15.0795	2.6687	5.6505	1.59984e-08	7.19306e-07	Traes_1BL_CF019A219			1B	233055722	233056411		gi|475612482|gb|EMT28427.1| hypothetical protein F775_02971	-	GO:0045487 GO:0022900 GO:0016021 GO:0016705 GO:0032940 GO:0009055 GO:0004497 GO:0016023 GO:0020037 GO:0009826 GO:0007275 GO:0005789 GO:0005506	0	0	0	1467.23	1525.22	473.3
Traes_5DL_5E35DBD92.1	547.641	15.0018	2.6567	5.64685	1.6341e-08	7.30901e-07	Traes_5DL_5E35DBD92			5D	115400645	115403819	GO:0016747 transferase activity. transferring acyl groups other than amino-acyl groups	gi|475520931|gb|EMT06548.1| Acyltransferase-like protein	-	GO:0010287 GO:0033306 GO:0004144 GO:0019432 GO:0042967	0	0	0	1049.27	1439.5	797.068
Traes_1DL_696E3F6A2.2	537.682	14.9743	2.6642	5.62052	1.90388e-08	8.40934e-07	Traes_1DL_696E3F6A2			1D	131523556	131524116	GO:0005509 calcium ion binding	gi|475413675|gb|EMT00946.1| Putative calcium-binding protein CML17	-	GO:0016023 GO:0005634 GO:0005509	0	0	0	638.332	900.005	1687.76
Traes_5DL_33647905D.1	519.371	14.9252	2.6557	5.62017	1.90765e-08	8.4194e-07	Traes_5DL_33647905D			5D	101001932	101003540	GO:0016020 membrane	gi|326498051|dbj|BAJ94888.1| predicted protein	-	GO:0015416 GO:0005524 GO:0016020 GO:0015716 GO:0015748	0	0	0	969.773	1328.58	817.872
Traes_1DS_0968BAC9A.1	498.551	14.8662	2.6559	5.59732	2.17693e-08	9.46757e-07	Traes_1DS_0968BAC9A			IWGSC_CSS_1DS_scaff_1902156	3624	5357	GO:0016747 transferase activity. transferring acyl groups other than amino-acyl groups	gi|326509773|dbj|BAJ87102.1| predicted protein	-	GO:0016747	0	0	0	953.406	771.433	1266.47
Traes_4BS_6F67C3888.1	491.701	14.8474	2.6553	5.59154	2.25065e-08	9.74325e-07	Traes_4BS_6F67C3888			4B	77906887	77907547		gi|475572642|gb|EMT16549.1| hypothetical protein F775_09771	-	GO:0016023	0	0	0	1212.95	780.257	957.002
Traes_5BL_1052591DC.1	439.072	14.6826	2.6756	5.48767	4.07275e-08	1.66865e-06	Traes_5BL_1052591DC			IWGSC_CSS_5BL_scaff_10792158	7293	8276		gi|473786237|gb|EMS46181.1| hypothetical protein TRIUR3_05227	-	GO:0016023 GO:0005618	0	0	0	719	366.809	1548.63
Traes_4AL_D10C2BC2D1.2	430.395	14.6535	2.6679	5.49258	3.96113e-08	1.62527e-06	Traes_4AL_D10C2BC2D1			IWGSC_CSS_4AL_scaff_7130287	531	1862	GO:0004190 aspartic-type endopeptidase activity GO:0006508 proteolysis	gi|474302221|gb|EMS61654.1| Aspartic proteinase nepenthesin-2	-	GO:0010413 GO:0016926 GO:0000041 GO:0009536 GO:0010228 GO:0006508 GO:0016023 GO:0045492 GO:0004190 GO:0050665	0	0	0	641.839	519.331	1421.2
Traes_4BS_C8AA64113.1	430.244	14.653	2.6607	5.50716	3.6466e-08	1.50825e-06	Traes_4BS_C8AA64113			4B	210730672	210732209	GO:0004190 aspartic-type endopeptidase activity GO:0006508 proteolysis	gi|474302221|gb|EMS61654.1| Aspartic proteinase nepenthesin-2	-	GO:0010413 GO:0016926 GO:0000041 GO:0009536 GO:0010228 GO:0006508 GO:0016023 GO:0045492 GO:0004190 GO:0050665	0	0	0	695.618	645.382	1240.46
Traes_4BL_6E9EBF553.1	414.559	14.5999	2.6559	5.49711	3.86074e-08	1.58753e-06	Traes_4BL_6E9EBF553		AGD2-like defense response protein 1 [Source:Projected from Arabidopsis thaliana (AT2G13810) TAIR;Acc:AT2G13810]	4B	283794658	283798259	GO:0003824 catalytic activity GO:0009058 biosynthetic process GO:0030170 pyridoxal phosphate binding GO:0010285 L.L-diaminopimelate aminotransferase activity GO:0009089 lysine biosynthetic process via diaminopimelate	gi|115451309|ref|NP_001049255.1| Os03g0195100	-	GO:0005507 GO:0009862 GO:0009693 GO:0004069 GO:0042742 GO:0009089 GO:0080130 GO:0010285 GO:0010150 GO:0009570 GO:0030170 GO:0000162 GO:0006107 GO:0006522 GO:0006525 GO:0006531 GO:0006534 GO:0006536 GO:0006560 GO:0006571 GO:0009094 GO:0009821 GO:0015976	0	0	0	777.455	699.584	1010.31
Traes_4AL_2C949D942.1	392.398	14.5224	2.6577	5.46435	4.64609e-08	1.87504e-06	Traes_4AL_2C949D942			4A	126509109	126509678		gi|474059474|gb|EMS53924.1| hypothetical protein TRIUR3_16808	-	GO:0016023	0	0	0	1011.28	661.769	681.344
Traes_2DS_D85D62AD6.1	384.104	14.4899	2.9437	4.92233	8.55196e-07	2.42789e-05	Traes_2DS_D85D62AD6			2D	51998703	52001861	GO:0016788 hydrolase activity. acting on ester bonds	gi|475571516|gb|EMT16273.1| GDSL esterase/lipase	-	GO:0016788 GO:0016023 GO:0005773 GO:0005618 GO:0006629	0	0	0	192.902	286.136	1825.58
Traes_4AL_B808CA890.2	367.987	14.4275	2.6632	5.41741	6.04679e-08	2.36275e-06	Traes_4AL_B808CA890			4A	151224991	151225461	GO:0046872 metal ion binding	gi|475573744|gb|EMT16810.1| Zinc finger protein 1	-	GO:0046872	0	0	0	606.766	519.331	1081.83
Traes_7BL_1140EF871.2	362.445	14.4053	2.6586	5.41837	6.01458e-08	2.35346e-06	Traes_7BL_1140EF871			7B	185363325	185366066		gi|326490293|dbj|BAJ84810.1| predicted protein	-	GO:0009507	0	0	0	555.91	703.366	915.393
Traes_5BL_1A2009562.1	346.026	14.3387	2.6832	5.34384	9.09972e-08	3.36737e-06	Traes_5BL_1A2009562			IWGSC_CSS_5BL_scaff_10784422	1	1076	GO:0016491 oxidoreductase activity GO:0055114 oxidation-reduction process GO:0005507 copper ion binding	gi|474118991|gb|EMS55940.1| L-ascorbate oxidase	1.10.3.2	GO:0046520 GO:0005507 GO:0055114 GO:0008447 GO:0009627 GO:0016023 GO:0005576 GO:0016126 GO:0009697 GO:0019852	0	0	0	496.87	264.707	1314.58
Traes_1AS_BC63C7840.1	341.284	14.3186	2.6599	5.38314	7.31991e-08	2.78901e-06	Traes_1AS_BC63C7840			1A	141967008	141968997	GO:0016747 transferase activity. transferring acyl groups other than amino-acyl groups	gi|326509773|dbj|BAJ87102.1| predicted protein	-	GO:0016747	0	0	0	537.789	608.827	901.09
Traes_6AL_3E9022C53.1	323.848	14.2444	2.659	5.35701	8.46109e-08	3.16416e-06	Traes_6AL_3E9022C53			6A	186426765	186426986		gi|475568372|gb|EMT15469.1| hypothetical protein F775_18810	-	NA	0	0	0	697.372	492.86	752.859
Traes_5BL_ACECBE2EB.1	315.72	14.206	2.6748	5.31103	1.0901e-07	3.96649e-06	Traes_5BL_ACECBE2EB			5B	269597156	269602447	GO:0016020 membrane GO:0003824 catalytic activity	gi|357130661|ref|XP_003566966.1| PREDICTED: putative lipid phosphate phosphatase 3. chloroplastic-like	3.1.3.4	GO:0008195 GO:0005887 GO:0003993 GO:0016023 GO:0009738 GO:0006687 GO:0009395 GO:0046486 GO:0006771 GO:0019497	0	0	0	404.511	380.675	1109.13
Traes_5DL_F62190F0A1.3	310.734	14.185	2.6582	5.33624	9.48928e-08	3.50008e-06	Traes_5DL_F62190F0A1			5D	149799882	149800932		gi|475626757|gb|EMT33464.1| hypothetical protein F775_29892	-	GO:0008285 GO:0016021	0	0	0	689.188	666.811	508.407
Traes_2BL_86887455D.1	295.878	14.115	2.6858	5.25543	1.47683e-07	5.16123e-06	Traes_2BL_86887455D			2B	110644255	110646316		gi|475595074|gb|EMT22899.1| hypothetical protein F775_30349	-	GO:0042558 GO:0005739	0	0	0	840.002	771.433	163.835
Traes_1AL_B69FCAA8E.1	268.846	13.9756	2.6684	5.23735	1.62897e-07	5.61319e-06	Traes_1AL_B69FCAA8E			1A	217393191	217394451	GO:0005506 iron ion binding GO:0020037 heme binding GO:0004497 monooxygenase activity GO:0016705 oxidoreductase activity. acting on paired donors. with incorporation or reduction of molecular oxygen GO:0055114 oxidation-reduction process	gi|474401653|gb|EMS66103.1| Secologanin synthase	-	GO:0045487 GO:0022900 GO:0008270 GO:0005739 GO:0016021 GO:0016705 GO:0032940 GO:0009055 GO:0004497 GO:0016023 GO:0020037 GO:0009826 GO:0007275 GO:0005506	0	0	0	561.755	307.565	743.757
Traes_3AL_B115BE213.1	254.789	13.8961	2.6682	5.20799	1.90896e-07	6.46771e-06	Traes_3AL_B115BE213			3A	90460704	90466639	GO:0016020 membrane GO:0003824 catalytic activity	gi|357130661|ref|XP_003566966.1| PREDICTED: putative lipid phosphate phosphatase 3. chloroplastic-like	3.1.3.4	GO:0008195 GO:0005887 GO:0003993 GO:0016023 GO:0009738 GO:0006687 GO:0009395 GO:0046486 GO:0006771 GO:0019497	0	0	0	321.504	476.473	730.754
Traes_7AL_C95405B10.1	252.698	13.8845	2.6703	5.19961	1.99707e-07	6.73801e-06	Traes_7AL_C95405B10			IWGSC_CSS_7AL_scaff_4544804	5537	7406	GO:0008270 zinc ion binding GO:0006730 one-carbon metabolic process GO:0004089 carbonate dehydratase activity	gi|474360216|gb|EMS63276.1| Bifunctional monodehydroascorbate reductase and carbonic anhydrase nectarin-3	4.2.1.1	GO:0016023 GO:0006730 GO:0004089 GO:0009570 GO:0008270 GO:0006807	0	0	0	350.147	380.675	785.366
TRAES3BF050600040CFD_t1	251.705	13.8783	2.6682	5.20131	1.97886e-07	6.68454e-06	TRAES3BF050600040CFD_g			3B	16773527	16774480		gi|475488628|gb|EMT03377.1| hypothetical protein F775_03393	-	NA	0	0	0	294.03	645.382	570.82
Traes_1BL_65789BC98.1	244.564	13.8397	2.6624	5.19813	2.01304e-07	6.78351e-06	Traes_1BL_65789BC98			1B	237384977	237385268		gi|326506606|dbj|BAJ91344.1| predicted protein	-	NA	0	0	0	554.741	375.633	537.013
Traes_7DS_0E38B5A61.1	243.733	13.832	2.674	5.17275	2.30679e-07	7.61053e-06	Traes_7DS_0E38B5A61			IWGSC_CSS_7DS_scaff_3912904	4	2633		gi|475544264|gb|EMT10291.1| hypothetical protein F775_25402	-	GO:0016020	0	0	0	278.832	402.103	781.465
Traes_5BL_6E99418D1.1	242.378	13.8263	2.6645	5.18918	2.11226e-07	7.05096e-06	Traes_5BL_6E99418D1			5B	47494082	47496466	GO:0005524 ATP binding GO:0004674 protein serine/threonine kinase activity GO:0004672 protein kinase activity GO:0048544 recognition of pollen GO:0006468 protein phosphorylation	gi|474121101|gb|EMS56039.1| Putative receptor protein kinase ZmPK1	2.7.11.1	GO:0006468 GO:0004674 GO:0016023 GO:0005524 GO:0048544 GO:0009069	0	0	0	509.73	601.264	343.272
Traes_2AS_CD170CE8C.1	240.146	13.8132	2.6604	5.1921	2.07939e-07	6.95353e-06	Traes_2AS_CD170CE8C			2A	221002705	221003728		gi|474313191|gb|EMS61978.1| hypothetical protein TRIUR3_19930	-	GO:0005777 GO:0010150	0	0	0	520.252	452.524	468.099
Traes_5DS_06C73D719.1	233.505	13.7744	2.6721	5.15483	2.53855e-07	8.26908e-06	Traes_5DS_06C73D719			5D	2163676	2164974		gi|473905084|gb|EMS49353.1| 3beta-hydroxysteroid-dehydrogenase/decarboxylase isoform 1	-	GO:0016020 GO:0006694 GO:0047012 GO:0016853 GO:0055114 GO:0003854 GO:0008207 GO:0008209 GO:0008210	0	0	0	673.405	470.171	257.454
Traes_1AL_1F70A2C8B.1	223.179	13.7076	2.6622	5.14897	2.6192e-07	8.51216e-06	Traes_1AL_1F70A2C8B			1A	217391197	217393010	GO:0005506 iron ion binding GO:0020037 heme binding GO:0016705 oxidoreductase activity. acting on paired donors. with incorporation or reduction of molecular oxygen GO:0055114 oxidation-reduction process	gi|357128937|ref|XP_003566126.1| PREDICTED: cytochrome P450 734A1-like	-	GO:0045487 GO:0022900 GO:0005739 GO:0016021 GO:0016705 GO:0032940 GO:0009055 GO:0004497 GO:0016023 GO:0019825 GO:0020037 GO:0009826 GO:0007275 GO:0005789 GO:0005506	0	0	0	495.701	386.977	456.396
TRAES3BF057500030CFD_t1	211.504	13.6316	2.668	5.10938	3.23216e-07	1.02683e-05	TRAES3BF057500030CFD_g			3B	758919338	758919621		gi|474290644|gb|EMS61263.1| hypothetical protein TRIUR3_20292	-	NA	0	0	0	582.215	321.43	365.377
TRAES3BF127400030CFD_t1	208.041	13.6048	2.663	5.1089	3.24045e-07	1.02889e-05	TRAES3BF127400030CFD_g			3B	601162521	601163111	GO:0003676 nucleic acid binding GO:0046872 metal ion binding	gi|326512714|dbj|BAK03264.1| predicted protein	-	GO:0046872 GO:0042545 GO:0005618 GO:0030599 GO:0045330 GO:0005634 GO:0009536 GO:0005982 GO:0005985	0	0	0	374.114	442.44	431.691
Traes_2DS_8A6C4EC25.1	207.358	13.5997	2.6903	5.0551	4.3017e-07	1.3293e-05	Traes_2DS_8A6C4EC25			IWGSC_CSS_2DS_scaff_5132004	1	236		gi|475619031|gb|EMT30637.1| Putative mitochondrial chaperone bcs1	-	GO:0005524 GO:0017111 GO:0005739	0	0	0	310.398	160.085	773.663
Traes_6AL_9B927DB84.1	206.321	13.5943	2.6631	5.10461	3.31481e-07	1.05132e-05	Traes_6AL_9B927DB84			6A	182393904	182395663	GO:0005524 ATP binding GO:0004674 protein serine/threonine kinase activity GO:0004672 protein kinase activity GO:0006468 protein phosphorylation	gi|326518967|dbj|BAJ92644.1| predicted protein	2.7.11.1	GO:0004687 GO:0016023 GO:0006468 GO:0005524 GO:0016020 GO:0005739 GO:0009069 GO:0016459	0	0	0	452.444	408.406	377.079
Traes_4DS_239349865.1	206.677	13.5942	2.6764	5.07929	3.78843e-07	1.19151e-05	Traes_4DS_239349865			IWGSC_CSS_4DS_scaff_2311480	9914	10460	GO:0005509 calcium ion binding	gi|475566781|gb|EMT15109.1| Putative calcium-binding protein CML31	-	GO:0031348 GO:0009867 GO:0009697 GO:0009862 GO:0010363 GO:0009693 GO:0010310 GO:0002679 GO:0010200 GO:0006612 GO:0005509 GO:0050832 GO:0042742 GO:0000165 GO:0030968	0	0	0	266.556	301.262	672.242
Traes_7BL_404F97A08.1	200.003	13.5469	2.6947	5.02717	4.97781e-07	1.51587e-05	Traes_7BL_404F97A08			7B	159351223	159353202	GO:0016020 membrane GO:0003824 catalytic activity	gi|242096386|ref|XP_002438683.1| hypothetical protein SORBIDRAFT_10g024290	3.1.3.4	GO:0016020 GO:0003824 GO:0008152	0	0	0	217.454	178.993	803.569
Traes_2BS_3411E0711.1	199.256	13.5455	2.6729	5.06774	4.0257e-07	1.2529e-05	Traes_2BS_3411E0711			2B	41265527	41268347	GO:0000287 magnesium ion binding GO:0016829 lyase activity GO:0010333 terpene synthase activity	gi|475544209|gb|EMT10285.1| (+)-delta-cadinene synthase isozyme XC14	-	GO:0008152 GO:0009536 GO:0000287 GO:0010333	0	0	0	551.818	409.666	234.049
Traes_5DL_B27E96B65.1	198.09	13.5326	2.6717	5.06508	4.08227e-07	1.26764e-05	Traes_5DL_B27E96B65			5D	143478058	143478909	GO:0030145 manganese ion binding GO:0045735 nutrient reservoir activity	gi|326524572|dbj|BAK00669.1| predicted protein	-	GO:0045735 GO:0030145 GO:0010106 GO:0016023 GO:0015706 GO:0010167 GO:0006826 GO:0048046	0	0	0	244.343	405.885	538.313
Traes_1AS_4A6E603D3.1	193.137	13.4988	2.6816	5.0338	4.80848e-07	1.46905e-05	Traes_1AS_4A6E603D3			1A	6285595	6289562	GO:0016491 oxidoreductase activity GO:0055114 oxidation-reduction process GO:0005507 copper ion binding GO:0046274 lignin catabolic process GO:0048046 apoplast GO:0052716 hydroquinone:oxygen oxidoreductase activity	gi|326501096|dbj|BAJ98779.1| predicted protein	1.10.3.2	GO:0005507 GO:0052716 GO:0055114 GO:0015706 GO:0010106 GO:0010228 GO:0016023 GO:0006826 GO:0046688 GO:0010167 GO:0046274 GO:0048046	0	0	0	415.032	576.054	167.735
Traes_1BL_9CFA90539.1	190.784	13.4834	2.6858	5.02021	5.1615e-07	1.56424e-05	Traes_1BL_9CFA90539			1B	294647511	294648521	GO:0050660 flavin adenine dinucleotide binding GO:0016491 oxidoreductase activity GO:0055114 oxidation-reduction process	gi|474449995|gb|EMS68848.1| Reticuline oxidase-like protein	-	GO:0006979 GO:0005618 GO:0055114 GO:0050468 GO:0010197 GO:0016023 GO:0050660 GO:0008762 GO:0005886 GO:0009793 GO:0048046 GO:0009821 GO:0006040	0	0	0	613.196	380.675	150.832
Traes_4BS_A63200F27.1	187.296	13.4535	2.67	5.03881	4.68446e-07	1.43582e-05	Traes_4BS_A63200F27			4B	212863525	212866849	GO:0004190 aspartic-type endopeptidase activity GO:0006508 proteolysis	gi|474344038|gb|EMS62785.1| Aspartic proteinase Asp1	-	GO:0009505 GO:0016023 GO:0004190 GO:0005576 GO:0006508	0	0	0	349.563	271.01	503.206
Traes_3DL_63DC25D4F.1	185.987	13.4433	2.8964	4.64137	3.46107e-06	8.19323e-05	Traes_3DL_63DC25D4F			3D	92112779	92115664		gi|474060253|gb|EMS53950.1| hypothetical protein TRIUR3_21189	-	GO:0047372 GO:0005634 GO:0000041 GO:0005886 GO:0016042 GO:0046486	0	0	0	134.447	131.093	850.379
Traes_4AL_347F5BB64.1	183.628	13.4251	2.6771	5.01469	5.31184e-07	1.59952e-05	Traes_4AL_347F5BB64			IWGSC_CSS_4AL_scaff_7108073	1	651		gi|326492217|dbj|BAK01892.1| predicted protein	-	GO:0016023 GO:0004364 GO:0006749	0	0	0	350.147	204.203	547.415
Traes_3DL_249DEAFBE.1	182.724	13.4199	2.6757	5.01554	5.28842e-07	1.59416e-05	Traes_3DL_249DEAFBE			IWGSC_CSS_3DL_scaff_6854511	25	4610	GO:0005515 protein binding GO:0005524 ATP binding GO:0004674 protein serine/threonine kinase activity GO:0004672 protein kinase activity GO:0006468 protein phosphorylation	gi|475449202|gb|EMT01648.1| Putative LRR receptor-like serine/threonine-protein kinase	2.7.11.1	GO:0006468 GO:0004674 GO:0007169 GO:0016023 GO:0005524 GO:0005886 GO:0009069	0	0	0	460.043	438.658	197.642
Traes_4DL_27671B6D6.1	181.432	13.4078	2.6659	5.02945	4.91886e-07	1.49954e-05	Traes_4DL_27671B6D6			IWGSC_CSS_4DL_scaff_14398605	9	505		gi|475542116|gb|EMT09905.1| hypothetical protein F775_08303	-	GO:0009862 GO:0009693 GO:0042742 GO:0009089 GO:0010285 GO:0010150 GO:0030170	0	0	0	346.055	409.666	332.87
TRAES3BF052000010CFD_t1	181.04	13.4023	2.682	4.9972	5.81677e-07	1.73311e-05	TRAES3BF052000010CFD_g			3B	43682905	43684637	GO:0016020 membrane GO:0003824 catalytic activity	gi|357133367|ref|XP_003568296.1| PREDICTED: putative lipid phosphate phosphatase 3. chloroplastic-like	3.1.3.4	GO:0005737 GO:0008195 GO:0005887 GO:0006950 GO:0032440 GO:0055114 GO:0006687 GO:0009395 GO:0046486	0	0	0	164.259	533.196	388.782
Traes_5BL_D01F10A33.1	179.609	13.3924	2.667	5.0216	5.12431e-07	1.55463e-05	Traes_5BL_D01F10A33			5B	153244431	153246439	GO:0016020 membrane GO:0004970 ionotropic glutamate receptor activity	gi|326526631|dbj|BAK00704.1| predicted protein	-	GO:0005234 GO:0004970 GO:0016021 GO:0004930 GO:0006811 GO:0035235 GO:0016023 GO:0007186 GO:0005773 GO:0009624 GO:0007268	0	0	0	301.629	419.75	356.275
Traes_5BL_E15391121.2	179.379	13.3921	2.669	5.01758	5.23261e-07	1.58155e-05	Traes_5BL_E15391121			5B	172946671	172951220	GO:0016020 membrane GO:0016021 integral component of membrane GO:0004970 ionotropic glutamate receptor activity	gi|475584493|gb|EMT19788.1| Glutamate receptor 2.9	-	GO:0005234 GO:0004970 GO:0016021 GO:0004930 GO:0006811 GO:0035235 GO:0016023 GO:0007186 GO:0005773 GO:0009624 GO:0007268	0	0	0	372.36	438.658	265.256
Traes_2DL_6AE412E72.1	163.187	13.2533	2.6827	4.94036	7.79794e-07	2.23833e-05	Traes_2DL_6AE412E72			2D	93384108	93384926	GO:0046872 metal ion binding GO:0030001 metal ion transport	gi|474163622|gb|EMS57371.1| hypothetical protein TRIUR3_01191	-	GO:0046872 GO:0003872 GO:0005945 GO:0006096 GO:0030001 GO:0006000 GO:0006012 GO:0006013 GO:0006094 GO:0006098	0	0	0	223.884	213.026	542.214
Traes_2DL_1C4C67BC8.1	163.138	13.2521	2.7088	4.89218	9.9725e-07	2.77958e-05	Traes_2DL_1C4C67BC8			IWGSC_CSS_2DL_scaff_9907672	925	2718	GO:0020037 heme binding GO:0046872 metal ion binding GO:0006979 response to oxidative stress GO:0004601 peroxidase activity GO:0055114 oxidation-reduction process	gi|475616609|gb|EMT29831.1| Peroxidase 12	1.11.1.7	GO:0046872 GO:0009505 GO:0005773 GO:0006979 GO:0016023 GO:0020037 GO:0004601 GO:0016020 GO:0055114	0	0	0	98.2049	195.379	685.244
Traes_5BL_128918E7A.1	161.532	13.2406	2.6702	4.95866	7.09809e-07	2.06748e-05	Traes_5BL_128918E7A			5B	183953081	183954676	GO:0050660 flavin adenine dinucleotide binding GO:0016491 oxidoreductase activity GO:0055114 oxidation-reduction process	gi|326500824|dbj|BAJ95078.1| predicted protein	-	GO:0006979 GO:0055114 GO:0005739 GO:0010197 GO:0009505 GO:0016023 GO:0050660 GO:0008762 GO:0005773 GO:0005886 GO:0009793 GO:0048046 GO:0006040	0	0	0	329.688	254.623	384.881
Traes_5AL_BFFBBE3D0.1	158.652	13.2148	2.9527	4.47541	7.62647e-06	0.000160533	Traes_5AL_BFFBBE3D0			IWGSC_CSS_5AL_scaff_2771665	11067	12948	GO:0016020 membrane GO:0016021 integral component of membrane GO:0004970 ionotropic glutamate receptor activity GO:0005234 extracellular-glutamate-gated ion channel activity	gi|474392186|gb|EMS65474.1| Glutamate receptor 2.7	-	GO:0005234 GO:0004970 GO:0016021 GO:0004930 GO:0006811 GO:0035235 GO:0016023 GO:0007186 GO:0005773 GO:0009624 GO:0007268	0	0	0	388.728	530.675	32.5069
Traes_1AL_5DC1B6385.1	155.933	13.1927	2.6874	4.90918	9.14562e-07	2.57575e-05	Traes_1AL_5DC1B6385			IWGSC_CSS_1AL_scaff_3846855	1	793		gi|475581806|gb|EMT18948.1| hypothetical protein F775_28211	-	GO:0016023 GO:0016020	0	0	0	493.947	302.523	139.129
Traes_5BL_2B4C22EDA.1	155.013	13.1832	2.6739	4.93034	8.20862e-07	2.33863e-05	Traes_5BL_2B4C22EDA			5B	266620001	266624113	GO:0008234 cysteine-type peptidase activity GO:0006508 proteolysis	gi|475568473|gb|EMT15489.1| Thiol protease SEN102	-	GO:0009817 GO:0016023 GO:0007568 GO:0010282 GO:0006508 GO:0009723 GO:0008234	0	0	0	403.926	220.59	305.564
Traes_1BL_B6E6468C0.1	153.523	13.167	4.3279	3.04239	0.00234709	0.018904	Traes_1BL_B6E6468C0			1B	242994608	242994847	GO:0005516 calmodulin binding	gi|474035700|gb|EMS53092.1| hypothetical protein TRIUR3_09697	-	GO:0005388 GO:0005516 GO:0070588 GO:0055081 GO:0009651 GO:0016021 GO:0042742 GO:0046872 GO:0009705 GO:0005524 GO:0043069 GO:0009507 GO:0009624 GO:0005886 GO:0016529	0	0	0	366.515	554.625	0
Traes_6AL_879E9F693.1	153.406	13.1643	2.7087	4.86003	1.17369e-06	3.206e-05	Traes_6AL_879E9F693			6A	111548682	111549106	GO:0003676 nucleic acid binding GO:0000166 nucleotide binding	gi|474160237|gb|EMS57277.1| Glycine-rich RNA-binding protein GRP1A	-	GO:0005618 GO:0010501 GO:0032508 GO:0003690 GO:0005777 GO:0005730 GO:0009651 GO:0009409 GO:0045087 GO:0010119 GO:0007623 GO:0010228 GO:0009737 GO:0000166 GO:0016310 GO:0016301 GO:0006406 GO:0003697 GO:0010043 GO:0009507 GO:0046686 GO:0005886	0	0	0	182.38	98.3199	639.735
Traes_7DL_0484503F1.1	150.868	13.1396	2.6845	4.89461	9.84987e-07	2.74675e-05	Traes_7DL_0484503F1			IWGSC_CSS_7DL_scaff_3361869	1274	2130	GO:0005509 calcium ion binding	gi|475589122|gb|EMT21075.1| Putative calcium-binding protein CML25/26	-	GO:0005509	0	0	0	184.134	224.371	496.705
Traes_3DL_0B68FE2E2.2	149.481	13.1273	2.6744	4.90844	9.18055e-07	2.58302e-05	Traes_3DL_0B68FE2E2			3D	83290470	83296647	GO:0016020 membrane GO:0003824 catalytic activity	gi|475599288|gb|EMT24205.1| Putative lipid phosphate phosphatase 3. chloroplastic	-	GO:0008195 GO:0005887 GO:0003993 GO:0016023 GO:0032440 GO:0009738 GO:0055114 GO:0006687 GO:0009395 GO:0046486 GO:0006771 GO:0019497	0	0	0	237.328	402.103	257.454
Traes_6AS_AA9004965.1	142.842	13.0641	2.6734	4.88674	1.0252e-06	2.84767e-05	Traes_6AS_AA9004965			6A	65208763	65211578	GO:0005524 ATP binding GO:0016021 integral component of membrane GO:0055085 transmembrane transport GO:0006810 transport GO:0042626 ATPase activity. coupled to transmembrane movement of substances GO:0016887 ATPase activity	gi|326490071|dbj|BAJ94109.1| predicted protein	-	GO:0010048 GO:0010541 GO:0016021 GO:0043481 GO:0010329 GO:0010540 GO:0010315 GO:0042626 GO:0055085 GO:0005886 GO:0005524 GO:0048440	0	0	0	320.919	316.388	219.746
Traes_2BL_EF25E754E.1	140.718	13.0421	2.6749	4.87566	1.08445e-06	2.99313e-05	Traes_2BL_EF25E754E			IWGSC_CSS_2BL_scaff_8026370	199	393		gi|326506400|dbj|BAJ86518.1| predicted protein	-	GO:0047634	0	0	0	301.045	337.817	205.443
Traes_7DL_F9F606152.2	139.329	13.0254	2.6776	4.86462	1.14679e-06	3.14679e-05	Traes_7DL_F9F606152			IWGSC_CSS_7DL_scaff_3315508	2456	5973		gi|326490293|dbj|BAJ84810.1| predicted protein	-	GO:0009507	0	0	0	212.777	235.716	387.482
Traes_7DL_C2BAB80C5.3	139.067	13.0252	2.6785	4.86289	1.15687e-06	3.16828e-05	Traes_7DL_C2BAB80C5			IWGSC_CSS_7DL_scaff_3392847	1254	1933	GO:0005515 protein binding GO:0008270 zinc ion binding	gi|475520356|gb|EMT06470.1| Putative RING-H2 finger protein ATL4H	-	GO:0008270 GO:0009536	0	0	0	313.32	175.211	345.873
Traes_2BL_AAC50B7C6.1	137.957	13.0104	2.6881	4.84007	1.29793e-06	3.48709e-05	Traes_2BL_AAC50B7C6			IWGSC_CSS_2BL_scaff_8037349	3805	6213	GO:0005524 ATP binding GO:0004672 protein kinase activity GO:0006468 protein phosphorylation	gi|473892078|gb|EMS48804.1| G-type lectin S-receptor-like serine/threonine-protein kinase RKS1	2.7.11.1	GO:0006468 GO:0004674 GO:0009536 GO:0005524 GO:0004713 GO:0048544 GO:0030246 GO:0009069	0	0	0	150.23	451.263	226.248
Traes_5DL_46D39C394.1	135.146	12.981	2.6875	4.83017	1.36418e-06	3.63401e-05	Traes_5DL_46D39C394			5D	42375761	42377387	GO:0003677 DNA binding GO:0003682 chromatin binding	gi|475585307|gb|EMT20029.1| Protein ODORANT1	-	GO:0006355 GO:0003677 GO:0009737 GO:0003700 GO:0003682 GO:2000652 GO:0005667 GO:0045449 GO:0000785	0	0	0	178.289	185.295	447.294
Traes_2BL_27FB0A099.1	134.595	12.9758	2.6828	4.83662	1.32068e-06	3.53312e-05	Traes_2BL_27FB0A099			2B	293066725	293069014	GO:0005506 iron ion binding GO:0020037 heme binding GO:0004497 monooxygenase activity GO:0016705 oxidoreductase activity. acting on paired donors. with incorporation or reduction of molecular oxygen GO:0055114 oxidation-reduction process	gi|475592084|gb|EMT21977.1| Cytochrome P450 99A2	-	GO:0006952 GO:0051502 GO:0071395 GO:0009055 GO:0005506 GO:0020037 GO:0036209 GO:0016021 GO:0055114	0	0	0	213.946	184.035	409.586
Traes_7BL_EBEE87121.2	134.299	12.9715	2.7139	4.77967	1.75579e-06	4.528e-05	Traes_7BL_EBEE87121			IWGSC_CSS_7BL_scaff_6672216	316	914		gi|474040191|gb|EMS53282.1| putative calcium-binding protein CML25/26	-	GO:0005509	0	0	0	108.727	119.749	577.322
Traes_3AL_76DACEAD3.2	130.612	12.9319	2.686	4.81451	1.47559e-06	3.87965e-05	Traes_3AL_76DACEAD3			IWGSC_CSS_3AL_scaff_2772028	1853	2374		-	-	NA	0	0	0	183.55	184.035	416.088
Traes_7DL_EF6AA8F4A.1	125.289	12.8718	2.68	4.80288	1.56397e-06	4.0798e-05	Traes_7DL_EF6AA8F4A			IWGSC_CSS_7DL_scaff_3331990	1178	1891	GO:0005509 calcium ion binding	gi|474040190|gb|EMS53281.1| putative calcium-binding protein CML25/26	-	GO:0005509	0	0	0	180.627	238.237	332.87
Traes_7DL_83CA11157.1	122.486	12.8378	2.7078	4.74114	2.12523e-06	5.37059e-05	Traes_7DL_83CA11157			IWGSC_CSS_7DL_scaff_3359402	259	471		-	-	NA	0	0	0	66.639	373.111	295.162
Traes_4AL_3A9828E9E.1	118.633	12.7933	2.6917	4.75285	2.00567e-06	5.10337e-05	Traes_4AL_3A9828E9E			IWGSC_CSS_4AL_scaff_7119508	9694	10751		gi|357114692|ref|XP_003559130.1| PREDICTED: probable LRR receptor-like serine/threonine-protein kinase At3g47570-like	2.7.11.1	GO:0016023 GO:0004713 GO:0006468 GO:0005524 GO:0016021 GO:0004674 GO:0009069	0	0	0	174.197	146.219	391.382
Traes_4AS_2166F4C851.3	1048.15	12.7864	1.4698	8.69927	3.34025e-18	6.97398e-16	Traes_4AS_2166F4C851			4A	57358789	57360397		gi|475371611|gb|EMT00565.1| hypothetical protein F775_29958	-	GO:0016874 GO:0005622 GO:0048451 GO:0048453 GO:0008270	1.08021	0	0	1981.05	1929.84	2376.9
Traes_1AL_F6ABF5344.1	117.705	12.7849	2.6779	4.77425	1.80377e-06	4.63274e-05	Traes_1AL_F6ABF5344			IWGSC_CSS_1AL_scaff_1454049	1383	2618		gi|475570242|gb|EMT15977.1| hypothetical protein F775_27637	-	NA	0	0	0	266.556	200.421	239.25
TRAES3BF045700050CFD_t1	117.266	12.7763	2.7075	4.71886	2.37166e-06	5.9167e-05	TRAES3BF045700050CFD_g			3B	672750786	672751409		gi|357126486|ref|XP_003564918.1| PREDICTED: uncharacterized protein LOC100839897	-	GO:0005829 GO:0003723 GO:0016021 GO:0006364 GO:0008026 GO:0009536 GO:0005524 GO:0000184 GO:0005634	0	0	0	143.8	102.101	457.696
Traes_3B_FF4E970A7.1	116.273	12.766	2.6902	4.74538	2.08116e-06	5.27101e-05	Traes_3B_FF4E970A7			IWGSC_CSS_3B_scaff_10499518	1	347	GO:0005506 iron ion binding GO:0020037 heme binding GO:0016705 oxidoreductase activity. acting on paired donors. with incorporation or reduction of molecular oxygen GO:0055114 oxidation-reduction process	NA	NA	NA	0	0	0	219.792	350.422	127.427
Traes_7BL_716318CAD.1	110.131	12.6856	2.7164	4.67002	3.01174e-06	7.25754e-05	Traes_7BL_716318CAD			IWGSC_CSS_7BL_scaff_6566122	2	299	GO:0005509 calcium ion binding	gi|475515141|gb|EMT05810.1| hypothetical protein F775_42563	-	GO:0005509	0	0	0	125.094	83.1938	452.495
Traes_5BL_428477F47.1	107.618	12.6552	2.6858	4.71184	2.4549e-06	6.10821e-05	Traes_5BL_428477F47			5B	175745228	175750284	GO:0016020 membrane GO:0005524 ATP binding GO:0016887 ATPase activity	gi|326498051|dbj|BAJ94888.1| predicted protein	-	GO:0015416 GO:0005524 GO:0016020 GO:0015716 GO:0015748	0	0	0	229.145	273.531	143.03
Traes_7BL_E0EE9539F.1	107.665	12.6525	2.6957	4.69355	2.68508e-06	6.61116e-05	Traes_7BL_E0EE9539F			IWGSC_CSS_7BL_scaff_6552570	19	364	GO:0005524 ATP binding	gi|475586450|gb|EMT20299.1| Putative mitochondrial chaperone BCS1-B	-	GO:0016023 GO:0009737 GO:0005524 GO:0017111 GO:0005783 GO:0005739 GO:0051301	0	0	0	132.109	156.303	357.575
Traes_2BS_3F2EDD7AB.2	104.503	12.6087	2.7012	4.66784	3.04387e-06	7.32561e-05	Traes_2BS_3F2EDD7AB			2B	19435161	19438450	GO:0016021 integral component of membrane GO:0006952 defense response GO:0009607 response to biotic stimulus	gi|326505770|dbj|BAJ91124.1| predicted protein	-	GO:0048767 GO:0006952 GO:0009607 GO:0016023 GO:0008219 GO:0016021 GO:0005516	0	0	0	93.5284	194.119	339.372
Traes_7BL_5CADD1825.1	102.512	12.5848	2.6818	4.69258	2.69781e-06	6.63385e-05	Traes_7BL_5CADD1825			7B	247990919	247992994	GO:0016706 oxidoreductase activity. acting on paired donors. with incorporation or reduction of molecular oxygen. 2-oxoglutarate as one donor. and incorporation of one atom each of oxygen into both donors GO:0016491 oxidoreductase activity GO:0055114 oxidation-reduction process	gi|22122903|gb|AAM92286.1| putative gibberellin oxidase	-	GO:0005777 GO:0005506 GO:0009813 GO:0016706 GO:0055114	0	0	0	211.608	194.119	209.344
Traes_2BS_8A6638ED4.1	102.431	12.5824	2.6836	4.6886	2.75083e-06	6.74955e-05	Traes_2BS_8A6638ED4			2B	66898523	66900253		gi|475562409|gb|EMT14020.1| hypothetical protein F775_03565	-	GO:0005739	0	0	0	184.719	181.514	248.352
TRAES3BF032000140CFD_t1	100.635	12.5589	2.687	4.6739	2.95539e-06	7.14916e-05	TRAES3BF032000140CFD_g			3B	653229161	653229973		gi|478213506|gb|AGI92779.1| RLP1.804.2	2.7.11.1	GO:0006468 GO:0055114 GO:0031348 GO:0005739 GO:0016021 GO:0016023 GO:0005524 GO:0050321 GO:0032440 GO:0005886	0	0	0	223.884	239.497	140.43
Traes_2BS_53F84A9AD.2	100.179	12.5514	2.6834	4.67749	2.90406e-06	7.05515e-05	Traes_2BS_53F84A9AD			2B	238114299	238116794	GO:0005506 iron ion binding GO:0020037 heme binding GO:0004497 monooxygenase activity GO:0016705 oxidoreductase activity. acting on paired donors. with incorporation or reduction of molecular oxygen GO:0055114 oxidation-reduction process	gi|514748846|ref|XP_004961718.1| PREDICTED: cytochrome P450 714D1-like	-	GO:0045487 GO:0022900 GO:0008270 GO:0005739 GO:0016021 GO:0016705 GO:0032940 GO:0009055 GO:0004497 GO:0016023 GO:0020037 GO:0009826 GO:0007275 GO:0005506	0	0	0	201.086	221.85	178.138
Traes_5BL_80B6F9967.2	99.2876	12.5384	2.6848	4.67008	3.01085e-06	7.25754e-05	Traes_5BL_80B6F9967			IWGSC_CSS_5BL_scaff_9618500	1	1823	GO:0016758 transferase activity. transferring hexosyl groups GO:0008152 metabolic process	gi|425705836|gb|AFX95778.1| UDP-glycosyltransferase	-	GO:0008152 GO:0016758 GO:0005739	0	0	0	201.671	162.606	231.449
Traes_2DL_373A8CB6D.1	98.6424	12.5272	2.6962	4.64633	3.3789e-06	8.03621e-05	Traes_2DL_373A8CB6D			IWGSC_CSS_2DL_scaff_7561111	1	220	GO:0005506 iron ion binding GO:0020037 heme binding GO:0004497 monooxygenase activity GO:0016705 oxidoreductase activity. acting on paired donors. with incorporation or reduction of molecular oxygen GO:0055114 oxidation-reduction process	gi|475546407|gb|EMT10678.1| Cytochrome P450 76C4	-	GO:0016023 GO:0009055 GO:0004497 GO:0005506 GO:0020037 GO:0016705 GO:0055114	0	0	0	153.737	126.051	312.066
TRAES3BF034800040CFD_t1	97.6598	12.5113	2.7066	4.62256	3.79025e-06	8.85816e-05	TRAES3BF034800040CFD_g			3B	557138776	557138970		gi|475574919|gb|EMT17110.1| hypothetical protein F775_43020	-	GO:0016023 GO:0009536	0	0	0	98.7894	137.396	349.774
Traes_7DL_7213DE8AF.1	96.0669	12.4924	2.6863	4.65046	3.31197e-06	7.90693e-05	Traes_7DL_7213DE8AF			7D	230377435	230379503	GO:0008270 zinc ion binding GO:0006730 one-carbon metabolic process GO:0004089 carbonate dehydratase activity	gi|475548196|gb|EMT11024.1| Bifunctional monodehydroascorbate reductase and carbonic anhydrase nectarin-3	4.2.1.1	GO:0016023 GO:0006730 GO:0008270 GO:0004089 GO:0006807	0	0	0	227.391	189.077	159.934
TRAES3BF092100020CFD_t1	96.1485	12.4887	2.7376	4.56191	5.06899e-06	0.000113184	TRAES3BF092100020CFD_g			3B	463259138	463266932	GO:0008017 microtubule binding GO:0005524 ATP binding GO:0005874 microtubule GO:0003777 microtubule motor activity GO:0005871 kinesin complex GO:0007018 microtubule-based movement	gi|475601151|gb|EMT24736.1| Kinesin-like protein KIF13B	-	GO:0008017 GO:0007018 GO:0005524 GO:0005871 GO:0003777 GO:0005874 GO:0045298	0	0	0	54.3634	88.2358	434.292
Traes_2BL_227555978.1	95.1534	12.4773	2.6849	4.64728	3.36333e-06	8.01265e-05	Traes_2BL_227555978			2B	295695080	295697123	GO:0005524 ATP binding GO:0004674 protein serine/threonine kinase activity GO:0004672 protein kinase activity GO:0030246 carbohydrate binding GO:0006468 protein phosphorylation	gi|326515778|dbj|BAK07135.1| predicted protein	2.7.11.1	GO:0006468 GO:0005739 GO:0048041 GO:0009751 GO:0000041 GO:0016023 GO:0005524 GO:0004715 GO:0007178 GO:0004675 GO:0030246 GO:0005886 GO:0009069	0	0	0	195.825	186.556	188.54
Traes_5BL_B2AA7D0EB.1	94.3041	12.4641	4.2172	2.95553	0.00312136	0.023706	Traes_5BL_B2AA7D0EB			IWGSC_CSS_5BL_scaff_10817325	9	458	GO:0046983 protein dimerization activity GO:0008168 methyltransferase activity	gi|475571985|gb|EMT16388.1| O-methyltransferase ZRP4	-	GO:0008171 GO:0046983 GO:0008757 GO:0032259	0	0	0	316.243	249.581	0
Traes_6DL_98091D94C.1	94.3605	12.4617	2.737	4.55306	5.28722e-06	0.000117316	Traes_6DL_98091D94C			6D	140635510	140639088	GO:0005516 calmodulin binding GO:0006950 response to stress	gi|326521810|dbj|BAK00481.1| predicted protein	-	GO:0031348 GO:0009595 GO:0009867 GO:0035304 GO:0009862 GO:0010363 GO:0010310 GO:0010112 GO:0010200 GO:0006355 GO:0006612 GO:0050832 GO:0042742 GO:0006487 GO:0000165 GO:0001666 GO:0043565 GO:0003700 GO:0002237 GO:0005516 GO:0009581 GO:0080142 GO:0005667 GO:0045449	0	0	0	59.0398	81.9333	425.19
Traes_5AS_38EDB6280.2	94.0941	12.4593	2.6874	4.63616	3.54933e-06	8.35725e-05	Traes_5AS_38EDB6280			IWGSC_CSS_5AS_scaff_1528829	3948	7293	GO:0005515 protein binding GO:0005524 ATP binding GO:0004674 protein serine/threonine kinase activity GO:0004672 protein kinase activity GO:0006468 protein phosphorylation	gi|326513026|dbj|BAK03420.1| predicted protein	2.7.11.1	GO:0006468 GO:0005524 GO:0004674 GO:0005739 GO:0009069	0	0	0	154.322	185.295	224.947
Traes_7AS_8FB9704D9.1	93.26	12.4482	2.6937	4.62127	3.81398e-06	8.89158e-05	Traes_7AS_8FB9704D9			7A	22599585	22600540		gi|475564965|gb|EMT14663.1| Bifunctional dihydroflavonol 4-reductase/flavanone 4-reductase	-	GO:0009409 GO:0016621 GO:0009809 GO:0050662 GO:0055114 GO:0009805 GO:0009811	0	0	0	195.241	115.967	248.352
Traes_5BL_D85C0EF26.1	92.5867	12.438	2.6978	4.61036	4.01977e-06	9.28558e-05	Traes_5BL_D85C0EF26		myb domain protein 43 [Source:Projected from Arabidopsis thaliana (AT5G16600) TAIR;Acc:AT5G16600]	5B	106995988	106997639	GO:0010413 glucuronoxylan metabolic process GO:0045492 xylan biosynthetic process GO:0005634 nucleus GO:0006355 regulation of transcription. DNA-templated GO:0003700 transcription factor activity. sequence-specific DNA binding GO:2000652 regulation of secondary cell wall biogenesis GO:0003677 DNA binding GO:0003682 chromatin binding	gi|475585307|gb|EMT20029.1| Protein ODORANT1	-	GO:0006355 GO:0003677 GO:0009737 GO:0003700 GO:0003682 GO:2000652 GO:0005667 GO:0045449 GO:0000785	0	0	0	201.086	99.5804	254.854
Traes_5AL_27B27BE39.2	92.3599	12.4358	2.7516	4.51952	6.19801e-06	0.000134612	Traes_5AL_27B27BE39			5A	89037911	89040625	GO:0016747 transferase activity. transferring acyl groups other than amino-acyl groups	gi|475520931|gb|EMT06548.1| Acyltransferase-like protein	-	GO:0010287 GO:0033306 GO:0004144 GO:0019432 GO:0042967	0	0	0	262.464	274.792	16.9036
Traes_1BS_C4A4EFA46.1	91.8071	12.4245	2.7049	4.59331	4.36275e-06	9.94957e-05	Traes_1BS_C4A4EFA46			1B	159086794	159087208	GO:0016747 transferase activity. transferring acyl groups other than amino-acyl groups	gi|326503860|dbj|BAK02716.1| predicted protein	-	GO:0016747	0	0	0	164.844	88.2358	297.763
Traes_7DL_C4602D44B.1	90.9615	12.4154	2.695	4.6069	4.08708e-06	9.40426e-05	Traes_7DL_C4602D44B			IWGSC_CSS_7DL_scaff_2876209	4	205	GO:0050660 flavin adenine dinucleotide binding GO:0016491 oxidoreductase activity GO:0055114 oxidation-reduction process	gi|475558408|gb|EMT13084.1| Reticuline oxidase-like protein	-	GO:0006979 GO:0005618 GO:0055114 GO:0010197 GO:0009055 GO:0016023 GO:0050660 GO:0008762 GO:0005886 GO:0009793 GO:0048046 GO:0006040	0	0	0	262.464	128.572	154.733
Traes_2BL_EFA5C605E.2	90.9874	12.4121	2.6905	4.61326	3.96394e-06	9.17692e-05	Traes_2BL_EFA5C605E			2B	335193194	335194170		gi|475513494|gb|EMT05621.1| Putative LRR receptor-like serine/threonine-protein kinase	-	NA	0	0	0	177.12	138.656	230.149
Traes_4BL_B5BF83119.1	89.813	12.3935	2.6883	4.61019	4.02308e-06	9.28723e-05	Traes_4BL_B5BF83119			4B	253506894	253508066	GO:0005506 iron ion binding GO:0020037 heme binding GO:0005886 plasma membrane GO:0005829 cytosol GO:0009506 plasmodesma GO:0009862 systemic acquired resistance. salicylic acid mediated signaling pathway GO:0010310 regulation of hydrogen peroxide metabolic process GO:0015671 oxygen transport GO:0019825 oxygen binding GO:0005618 cell wall GO:0001666 response to hypoxia	gi|472824855|dbj|BAN09079.1| hemoglobin 1	-	GO:0001666 GO:0005829 GO:0005618 GO:0009862 GO:0009506 GO:0009399 GO:0005344 GO:0019825 GO:0015671 GO:0020037 GO:0010310 GO:0005506 GO:0005886	0	0	0	175.95	160.085	202.843
Traes_4DL_1AADAA76A.1	88.1523	12.3673	2.6927	4.59295	4.37019e-06	9.96252e-05	Traes_4DL_1AADAA76A		AGD2-like defense response protein 1 [Source:Projected from Arabidopsis thaliana (AT2G13810) TAIR;Acc:AT2G13810]	IWGSC_CSS_4DL_scaff_14313903	12805	16392	GO:0003824 catalytic activity GO:0009058 biosynthetic process GO:0030170 pyridoxal phosphate binding GO:0010285 L.L-diaminopimelate aminotransferase activity GO:0009089 lysine biosynthetic process via diaminopimelate	gi|115451309|ref|NP_001049255.1| Os03g0195100	2.6.1.83	GO:0009862 GO:0009693 GO:0004069 GO:0042742 GO:0009089 GO:0080130 GO:0010285 GO:0010150 GO:0009507 GO:0030170 GO:0000162 GO:0006107 GO:0006522 GO:0006525 GO:0006531 GO:0006534 GO:0006536 GO:0006560 GO:0006571 GO:0009094 GO:0009821 GO:0015976	0	0	0	184.719	218.069	126.127
TRAES3BF105300080CFD_t1	87.1168	12.3526	2.6941	4.58508	4.53815e-06	0.000102732	TRAES3BF105300080CFD_g			3B	53885781	53887082	GO:0016788 hydrolase activity. acting on ester bonds	gi|475402080|gb|EMT00808.1| GDSL esterase/lipase	-	GO:0016023 GO:0004091 GO:0016298 GO:0016042	0	0	0	234.99	153.782	133.928
Traes_5BL_18261E58D.1	85.8537	12.3276	2.6989	4.56757	4.93402e-06	0.000110695	Traes_5BL_18261E58D			IWGSC_CSS_5BL_scaff_10887463	4215	4463		gi|326494180|dbj|BAJ90359.1| predicted protein	-	GO:0005739	0	0	0	151.984	112.186	250.953
Traes_2DL_828315764.1	85.2435	12.3185	2.7111	4.54371	5.52716e-06	0.000121686	Traes_2DL_828315764			2D	137635810	137644474	GO:0016021 integral component of membrane GO:0015078 hydrogen ion transmembrane transporter activity GO:0015991 ATP hydrolysis coupled proton transport GO:0033179 proton-transporting V-type ATPase. V0 domain GO:0000220 vacuolar proton-transporting V-type ATPase. V0 domain	gi|475598720|gb|EMT24018.1| Vacuolar proton translocating ATPase 100 kDa subunit	-	GO:0071472 GO:0009705 GO:0009941 GO:0043181 GO:0006816 GO:0015991 GO:0000902 GO:0007033 GO:0070072 GO:0015078 GO:0000220 GO:0005794 GO:0031669 GO:0009678 GO:0007030 GO:0048193 GO:0032119 GO:0015986 GO:0045735 GO:0016049 GO:0016887 GO:0005886 GO:0005739	0	0	0	168.936	271.01	71.5151
Traes_1DS_FEFAE4EB7.1	84.3443	12.3039	2.7534	4.46863	7.87207e-06	0.000165334	Traes_1DS_FEFAE4EB7			1D	10208094	10212308	GO:0016491 oxidoreductase activity GO:0055114 oxidation-reduction process GO:0005507 copper ion binding GO:0046274 lignin catabolic process GO:0048046 apoplast GO:0052716 hydroquinone:oxygen oxidoreductase activity	gi|326501096|dbj|BAJ98779.1| predicted protein	1.10.3.2	GO:0005507 GO:0052716 GO:0055114 GO:0015706 GO:0010106 GO:0010228 GO:0016023 GO:0006826 GO:0046688 GO:0010167 GO:0046274 GO:0048046	0	0	0	192.902	294.96	18.2038
Traes_4BS_929BB66A2.1	81.682	12.2575	2.6935	4.55075	5.34543e-06	0.000118422	Traes_4BS_929BB66A2		RNA-binding (RRM/RBD/RNP motifs) family protein [Source:Projected from Arabidopsis thaliana (AT1G67950) TAIR;Acc:AT1G67950]	4B	15625130	15629983	GO:0019344 cysteine biosynthetic process GO:0003676 nucleic acid binding GO:0000166 nucleotide binding	gi|474121863|gb|EMS56064.1| Protein vip1	-	GO:0009627 GO:0034976 GO:0003676 GO:0016192 GO:0019344 GO:0005829 GO:0000166	0	0	0	177.12	136.135	176.837
Traes_4AL_2124F80A1.1	81.4593	12.2531	2.6958	4.54519	5.48862e-06	0.00012112	Traes_4AL_2124F80A1			4A	196350797	196351934	GO:0005506 iron ion binding GO:0020037 heme binding GO:0004497 monooxygenase activity GO:0016705 oxidoreductase activity. acting on paired donors. with incorporation or reduction of molecular oxygen GO:0055114 oxidation-reduction process	gi|474299265|gb|EMS61553.1| 4-hydroxyphenylacetaldehyde oxime monooxygenase	-	GO:0055114 GO:0008270 GO:0003676 GO:0050592 GO:0016021 GO:0009055 GO:0010132 GO:0047085 GO:0020037 GO:0005789 GO:0005506 GO:0006570	0	0	0	170.105	121.009	197.642
Traes_4BS_BFA6CFA7F.1	81.4308	12.2492	2.7288	4.4889	7.1592e-06	0.000152169	Traes_4BS_BFA6CFA7F			4B	182285821	182286588	GO:0005509 calcium ion binding	gi|475566781|gb|EMT15109.1| Putative calcium-binding protein CML31	-	GO:0031348 GO:0010286 GO:0009867 GO:0009697 GO:0009862 GO:0010363 GO:0009693 GO:0010310 GO:0002679 GO:0010200 GO:0006612 GO:0005509 GO:0050832 GO:0042742 GO:0005737 GO:0000165 GO:0052542 GO:0030968 GO:0005634	0	0	0	80.0837	75.6307	332.87
Traes_1BS_F17BA7F1F.1	80.9575	12.2399	2.7126	4.51229	6.41301e-06	0.000138336	Traes_1BS_F17BA7F1F			IWGSC_CSS_1BS_scaff_3442957	10528	13459		gi|473907081|gb|EMS49415.1| LRR receptor-like serine/threonine-protein kinase GSO1	2.7.11.1	GO:0016023 GO:0016020	0	0	0	66.0545	215.548	204.143
Traes_5AS_D516C8F17.1	80.5048	12.2354	2.6937	4.54231	5.5642e-06	0.000122311	Traes_5AS_D516C8F17			IWGSC_CSS_5AS_scaff_1551971	5853	7825		gi|475527426|gb|EMT07462.1| hypothetical protein F775_04144	-	NA	0	0	0	151.984	181.514	149.532
Traes_6BL_5A3A0F418.1	79.0828	12.2148	2.7125	4.50321	6.69333e-06	0.000143616	Traes_6BL_5A3A0F418			6B	154531113	154532340	GO:0009055 electron carrier activity	gi|475591682|gb|EMT21853.1| Blue copper protein	-	GO:0005507 GO:0009055	0	0	0	266.556	85.7148	122.226
Traes_7BL_F4F353503.1	78.1559	12.1916	2.6996	4.51605	6.30036e-06	0.000136404	Traes_7BL_F4F353503			IWGSC_CSS_7BL_scaff_6540930	1	2170	GO:0005524 ATP binding GO:0004672 protein kinase activity GO:0006468 protein phosphorylation	gi|326489173|dbj|BAK01570.1| predicted protein	2.7.11.1	GO:0006468 GO:0004674 GO:0005739 GO:0005524 GO:0005515 GO:0048765 GO:0009069	0	0	0	130.94	126.051	211.945
Traes_2DS_A99E968FC.1	78.0861	12.1891	2.7212	4.4793	7.48896e-06	0.000158227	Traes_2DS_A99E968FC			IWGSC_CSS_2DS_scaff_5312183	13	1057		gi|475624621|gb|EMT32692.1| hypothetical protein F775_26316	-	GO:0009407 GO:0010583 GO:0046686 GO:0032259 GO:0008168 GO:0005739	0	0	0	95.2821	80.6728	292.562
Traes_2DS_1E247C42B.1	77.9082	12.1877	2.6995	4.51484	6.33647e-06	0.000136893	Traes_2DS_1E247C42B			2D	7518386	7526848	GO:0005524 ATP binding GO:0016021 integral component of membrane GO:0055085 transmembrane transport GO:0006810 transport GO:0042626 ATPase activity. coupled to transmembrane movement of substances GO:0016887 ATPase activity	gi|115457304|ref|NP_001052252.1| Os04g0209300	3.6.3.44	GO:0000325 GO:0005774 GO:0009611 GO:0009536 GO:0009414 GO:0032440 GO:0010118 GO:0009624 GO:0016021 GO:0006855 GO:0005794 GO:0034976 GO:0008517 GO:0042626 GO:0015884 GO:0009506 GO:0055114 GO:0005886 GO:0005524 GO:0009627	0	0	0	138.539	207.984	120.925
Traes_3AL_B0E5E331E.1	77.7844	12.1866	2.7063	4.50313	6.69599e-06	0.000143618	Traes_3AL_B0E5E331E			3A	160413268	160414335	GO:0005507 copper ion binding	gi|300681431|emb|CBH32523.1| L-ascorbate oxidase precursor. putative.expressed	-	GO:0005507 GO:0052716 GO:0055114 GO:0015706 GO:0009414 GO:0010106 GO:0010228 GO:0016023 GO:0006826 GO:0046688 GO:0010167 GO:0046274 GO:0048046	0	0	0	158.998	220.59	87.1184
Traes_2BL_E8A65526C.1	77.4765	12.1827	2.705	4.50386	6.67306e-06	0.000143235	Traes_2BL_E8A65526C			2B	342948275	342949934	GO:0020037 heme binding GO:0046872 metal ion binding GO:0006979 response to oxidative stress GO:0004601 peroxidase activity GO:0055114 oxidation-reduction process	gi|474352894|gb|EMS63039.1| Peroxidase 12	1.11.1.7	GO:0046872 GO:0009505 GO:0005773 GO:0006979 GO:0016023 GO:0020037 GO:0004601 GO:0016020 GO:0055114	0	0	0	201.086	88.2358	175.537
Traes_7DL_6BD95FEAB.1	77.205	12.1746	2.7029	4.50427	6.66027e-06	0.000143015	Traes_7DL_6BD95FEAB			7D	225955365	225955902	GO:0005509 calcium ion binding	gi|475515140|gb|EMT05809.1| Putative calcium-binding protein CML31	-	GO:0031348 GO:0009867 GO:0009697 GO:0009862 GO:0010363 GO:0009693 GO:0010310 GO:0002679 GO:0010200 GO:0006612 GO:0005509 GO:0050832 GO:0042742 GO:0000165 GO:0030968	0	0	0	141.462	104.622	217.146
TRAES3BF116200270CFD_t1	76.6749	12.1697	2.7143	4.48365	7.33777e-06	0.000155498	TRAES3BF116200270CFD_g			3B	262056065	262058045		gi|475515274|gb|EMT05820.1| hypothetical protein F775_20033	-	GO:0016023 GO:0004091	0	0	0	247.85	74.3702	137.829
Traes_5DL_6CEB3F3BB.1	76.553	12.1673	2.7176	4.47731	7.55905e-06	0.000159411	Traes_5DL_6CEB3F3BB			IWGSC_CSS_5DL_scaff_4540876	6	361		gi|475605774|gb|EMT26196.1| Putative serine/threonine-protein kinase NAK	-	GO:0006468 GO:0005524 GO:0004674 GO:0009536 GO:0009069	0	0	0	244.343	151.261	63.7134
Traes_2DS_1CB7816A4.1	76.548	12.1658	2.7003	4.50535	6.62623e-06	0.000142338	Traes_2DS_1CB7816A4			2D	109405823	109406746		gi|475453032|gb|EMT01747.1| hypothetical protein F775_42988	-	GO:0016023 GO:0006468 GO:0005524 GO:0004674 GO:0009069	0	0	0	201.086	141.177	117.025
Traes_6BS_FDC291B3C.1	76.5263	12.1639	3.0776	3.9524	7.73724e-05	0.00114243	Traes_6BS_FDC291B3C			IWGSC_CSS_6BS_scaff_3047549	6076	6525		gi|475558602|gb|EMT13131.1| Linalool synthase. chloroplastic	-	GO:0008152 GO:0009536 GO:0000287 GO:0010333	0	0	0	305.137	146.219	7.80164
Traes_4AS_48EDC7F9B.1	76.2688	12.1588	2.6984	4.50587	6.61001e-06	0.000142044	Traes_4AS_48EDC7F9B			IWGSC_CSS_4AS_scaff_6000128	498	1386	GO:0005506 iron ion binding GO:0020037 heme binding GO:0015671 oxygen transport GO:0019825 oxygen binding	gi|3913789|sp|Q42831.1|HBL_HORVU RecName: Full=Non-symbiotic hemoglobin; AltName: Full=HORvu GLB1; AltName: Full=Non-legume hemoglobin	-	GO:0001666 GO:0005829 GO:0005618 GO:0009862 GO:0009506 GO:0019825 GO:0015671 GO:0020037 GO:0010310 GO:0005506 GO:0005886	0	0	0	166.598	172.69	118.325
TRAES3BF024300160CFD_t1	76.0495	12.1511	2.7236	4.46147	8.13999e-06	0.000170455	TRAES3BF024300160CFD_g			3B	680079594	680080703		gi|475615342|gb|EMT29408.1| hypothetical protein F775_18581	-	GO:0016023 GO:0006265 GO:0003690	0	0	0	95.8667	74.3702	286.06
Traes_5AL_A80AD7FF8.1	76.044	12.1499	2.7228	4.46232	8.10766e-06	0.000169904	Traes_5AL_A80AD7FF8			5A	116122855	116125929	GO:0005516 calmodulin binding GO:0006950 response to stress	gi|474019418|gb|EMS52795.1| hypothetical protein TRIUR3_17173	-	NA	0	0	0	69.5618	107.143	279.559
Traes_1BS_3E74E05A1.1	75.7963	12.1461	2.7232	4.46027	8.18556e-06	0.000171219	Traes_1BS_3E74E05A1			1B	18205127	18206243	GO:0008289 lipid binding GO:0006869 lipid transport	gi|475620358|gb|EMT31079.1| Non-specific lipid-transfer protein-like protein	-	GO:0008233 GO:0008289 GO:0016023 GO:0006869 GO:0006508	0	0	0	90.6057	79.4122	284.76
Traes_2BS_B9017BD7B.1	75.3617	12.1432	2.7036	4.49148	7.07314e-06	0.000150623	Traes_2BS_B9017BD7B			2B	46997247	46998453	GO:0016788 hydrolase activity. acting on ester bonds	gi|326512584|dbj|BAJ99647.1| predicted protein	-	GO:0016023 GO:0005618 GO:0004091 GO:0006629	0	0	0	195.825	158.824	97.5206
Traes_2AS_76D816EE4.1	75.3445	12.143	2.7033	4.49195	7.05745e-06	0.000150402	Traes_2AS_76D816EE4			2A	153747514	153748588	GO:0003824 catalytic activity GO:0019752 carboxylic acid metabolic process GO:0004451 isocitrate lyase activity	gi|283806369|dbj|BAI66426.1| isocitrate lyase	4.1.3.1	GO:0010162 GO:0004451 GO:0006097	0	0	0	198.163	153.782	100.121
Traes_6BS_7EB4E99A0.1	73.7818	12.1147	2.7604	4.38872	1.14022e-05	0.000227485	Traes_6BS_7EB4E99A0			IWGSC_CSS_6BS_scaff_2931690	1568	3145	GO:0000287 magnesium ion binding GO:0016829 lyase activity GO:0010333 terpene synthase activity	gi|475558602|gb|EMT13131.1| Linalool synthase. chloroplastic	-	GO:0010333 GO:0016114 GO:0000287 GO:0009570	0	0	0	294.615	128.572	19.5041
TRAES3BF026500110CFD_t1	602.786	12.0902	1.9169	6.3073	2.83937e-10	1.90349e-08	TRAES3BF026500110CFD_g			3B	466765184	466771681	GO:0005524 ATP binding GO:0016021 integral component of membrane GO:0055085 transmembrane transport GO:0006810 transport GO:0042626 ATPase activity. coupled to transmembrane movement of substances GO:0016887 ATPase activity	gi|475610540|gb|EMT27767.1| ABC transporter B family member 4	3.6.3.44	GO:0055085 GO:0016021 GO:0042626 GO:0005524	0	0.670332	0	1580.63	1880.68	154.733
Traes_2BL_ECBEB63EC.2	72.5945	12.0871	2.7005	4.4758	7.61259e-06	0.000160389	Traes_2BL_ECBEB63EC			IWGSC_CSS_2BL_scaff_8088422	6653	9136	GO:0005524 ATP binding GO:0004674 protein serine/threonine kinase activity GO:0004672 protein kinase activity GO:0048544 recognition of pollen GO:0006468 protein phosphorylation	gi|475538409|gb|EMT09244.1| Putative serine/threonine-protein kinase receptor	2.7.11.1	GO:0006468 GO:0004674 GO:0016023 GO:0005524 GO:0048544 GO:0009069	0	0	0	150.815	165.127	119.625
Traes_7BL_9868A774F.1	72.0683	12.0806	2.7284	4.42772	9.52347e-06	0.000195589	Traes_7BL_9868A774F			IWGSC_CSS_7BL_scaff_6739665	3	302	GO:0003824 catalytic activity GO:0050660 flavin adenine dinucleotide binding GO:0016614 oxidoreductase activity. acting on CH-OH group of donors GO:0055114 oxidation-reduction process	gi|475558408|gb|EMT13084.1| Reticuline oxidase-like protein	-	GO:0006979 GO:0055114 GO:0005739 GO:0010197 GO:0009505 GO:0016023 GO:0050660 GO:0008762 GO:0005773 GO:0005886 GO:0009793 GO:0048046 GO:0006040	0	0	0	244.343	138.656	49.4104
Traes_2DL_00618F315.1	72.2246	12.0793	4.155	2.9072	0.0036468	0.0268218	Traes_2DL_00618F315			2D	37346121	37348374		gi|326490093|dbj|BAJ94120.1| predicted protein	1.11.2.3	GO:0010118 GO:0009620 GO:0005509 GO:0016021 GO:0009269 GO:0009409 GO:0009751 GO:0042538 GO:0004392 GO:0071614 GO:0016023 GO:0009737 GO:0034389 GO:0031969 GO:1990137 GO:0005773 GO:0005811 GO:0016165 GO:0005783 GO:0031408 GO:0006788 GO:0015994	0	0	0	229.145	204.203	0
Traes_2DL_772C0DE04.1	71.7764	12.0682	2.7038	4.46337	8.06787e-06	0.000169132	Traes_2DL_772C0DE04			2D	91570674	91571370		gi|473787864|gb|EMS46277.1| hypothetical protein TRIUR3_33255	-	GO:0030001 GO:0046872	0	0	0	111.065	132.354	187.239
Traes_4DL_B819BDB3C.1	71.1071	12.0605	2.7093	4.45142	8.53032e-06	0.000177904	Traes_4DL_B819BDB3C		hemoglobin 1 [Source:Projected from Arabidopsis thaliana (AT2G16060) TAIR;Acc:AT2G16060]	IWGSC_CSS_4DL_scaff_14417639	1530	2822	GO:0001666 response to hypoxia GO:0005829 cytosol GO:0009862 systemic acquired resistance. salicylic acid mediated signaling pathway GO:0010310 regulation of hydrogen peroxide metabolic process GO:0005886 plasma membrane GO:0005618 cell wall GO:0009506 plasmodesma GO:0005506 iron ion binding GO:0020037 heme binding GO:0015671 oxygen transport GO:0019825 oxygen binding	gi|472824855|dbj|BAN09079.1| hemoglobin 1	-	GO:0001666 GO:0005829 GO:0005618 GO:0009862 GO:0009506 GO:0009399 GO:0005344 GO:0019825 GO:0015671 GO:0020037 GO:0010310 GO:0005506 GO:0005886	0	0	0	206.932	124.791	94.92
TRAES3BF098400060CFD_t1	69.9813	12.034	2.7016	4.4544	8.41295e-06	0.000175715	TRAES3BF098400060CFD_g			3B	638278115	638279184	GO:0008270 zinc ion binding GO:0016491 oxidoreductase activity GO:0055114 oxidation-reduction process GO:0008198 ferrous iron binding GO:0006725 cellular aromatic compound metabolic process GO:0016701 oxidoreductase activity. acting on single donors with incorporation of molecular oxygen	gi|475527114|gb|EMT07407.1| 4.5-DOPA dioxygenase extradiol-like protein	-	GO:0008198 GO:0006725 GO:0055114 GO:0008270 GO:0051213 GO:0016701	0	0	0	144.385	128.572	146.931
Traes_2BL_1B580814E.1	69.8897	12.0312	2.7018	4.45296	8.46952e-06	0.000176701	Traes_2BL_1B580814E			2B	343514382	343515851	GO:0020037 heme binding GO:0046872 metal ion binding GO:0006979 response to oxidative stress GO:0004601 peroxidase activity GO:0055114 oxidation-reduction process	gi|57635165|gb|AAW52724.1| peroxidase 10	1.11.1.7	GO:0046872 GO:0009505 GO:0005773 GO:0006979 GO:0016023 GO:0020037 GO:0004601 GO:0016020 GO:0055114	0	0	0	129.771	136.135	153.432
Traes_3DL_F31768892.1	69.1766	12.0161	2.7026	4.4462	8.74019e-06	0.000181612	Traes_3DL_F31768892			IWGSC_CSS_3DL_scaff_4346086	1	333	GO:0020037 heme binding GO:0046872 metal ion binding GO:0006979 response to oxidative stress GO:0004601 peroxidase activity GO:0055114 oxidation-reduction process	gi|475624585|gb|EMT32672.1| Peroxidase 2	-	GO:0046872 GO:0006979 GO:0016023 GO:0020037 GO:0004601 GO:0005739 GO:0055114	0	0	0	124.51	146.219	144.33
Traes_2AL_F693A2A64.1	69.0782	12.0115	2.7122	4.42861	9.48411e-06	0.000194922	Traes_2AL_F693A2A64			IWGSC_CSS_2AL_scaff_6344680	256	2418	GO:0005524 ATP binding GO:0004674 protein serine/threonine kinase activity GO:0004672 protein kinase activity GO:0006468 protein phosphorylation	gi|326502940|dbj|BAJ99098.1| predicted protein	2.7.11.1	GO:0006468 GO:0004674 GO:0016023 GO:0005524 GO:0004713 GO:0048544 GO:0016020 GO:0009069	0	0	0	77.7455	166.388	170.336
Traes_2BL_4A88F2C7E.2	68.8475	12.0069	2.7246	4.40687	1.04877e-05	0.000211551	Traes_2BL_4A88F2C7E			IWGSC_CSS_2BL_scaff_7980602	5	2767	GO:0005524 ATP binding GO:0004674 protein serine/threonine kinase activity GO:0004672 protein kinase activity GO:0006468 protein phosphorylation	gi|474202252|gb|EMS58564.1| Receptor-like serine/threonine-protein kinase SD1-8	2.7.11.1	GO:0006468 GO:0004674 GO:0016023 GO:0005524 GO:0048544 GO:0016020 GO:0009069	0	0	0	76.5764	90.7568	245.752
Traes_2DL_F00376BE3.1	68.2577	11.9993	2.7295	4.39616	1.1018e-05	0.000221068	Traes_2DL_F00376BE3			2D	26668565	26669017		gi|357164822|ref|XP_003580178.1| PREDICTED: mitochondrial intermembrane space import and assembly protein 40-like	-	GO:0006626 GO:0006625 GO:0005777 GO:0005739	0	0	0	173.028	45.3784	191.14
Traes_4AL_5D644DE5A.1	67.8915	11.9885	2.7047	4.43239	9.31946e-06	0.000192238	Traes_4AL_5D644DE5A			4A	198087336	198088655		gi|473953833|gb|EMS50826.1| hypothetical protein TRIUR3_04647	-	GO:0008285 GO:0016021	0	0	0	112.819	143.698	150.832
Traes_3DL_8E77330F4.1	67.7928	11.9873	2.7065	4.42912	9.46195e-06	0.000194608	Traes_3DL_8E77330F4			IWGSC_CSS_3DL_scaff_4054748	4	262		gi|475588892|gb|EMT21011.1| hypothetical protein F775_09315	-	GO:0016023 GO:0016020	0	0	0	128.017	108.404	170.336
Traes_4BL_B9176B97C.1	67.3714	11.9786	2.7197	4.40434	1.06105e-05	0.000213953	Traes_4BL_B9176B97C			4B	297339109	297339547	GO:0005506 iron ion binding GO:0020037 heme binding GO:0016705 oxidoreductase activity. acting on paired donors. with incorporation or reduction of molecular oxygen GO:0055114 oxidation-reduction process	gi|475609045|gb|EMT27245.1| Thromboxane-A synthase	-	GO:0020037 GO:0016705 GO:0004497 GO:0005506 GO:0009055 GO:0055114	0	0	0	133.278	66.8071	204.143
Traes_2DS_7C31D694B.1	67.159	11.9719	2.7276	4.3892	1.13767e-05	0.000227056	Traes_2DS_7C31D694B			IWGSC_CSS_2DS_scaff_2854719	872	2028	GO:0005524 ATP binding GO:0004672 protein kinase activity GO:0006468 protein phosphorylation	gi|474265540|gb|EMS60698.1| Cysteine-rich receptor-like protein kinase 25	2.7.11.1	GO:0016023 GO:0006468 GO:0005524 GO:0004674 GO:0009536 GO:0009069	0	0	0	91.7748	69.3281	241.851
Traes_7AL_EDA7F10C4.1	66.3601	11.9567	4.3238	2.7653	0.00568708	0.0376793	Traes_7AL_EDA7F10C4			7A	174552168	174553053		gi|475624698|gb|EMT32715.1| hypothetical protein F775_22622	-	NA	0	0	0	49.687	0	348.473
Traes_2DL_798BF4B20.1	66.1394	11.9481	2.7359	4.36707	1.25923e-05	0.000246705	Traes_2DL_798BF4B20			IWGSC_CSS_2DL_scaff_9910512	6407	8328	GO:0005524 ATP binding GO:0004674 protein serine/threonine kinase activity GO:0004672 protein kinase activity GO:0006468 protein phosphorylation	gi|475622059|gb|EMT31726.1| Putative serine/threonine-protein kinase receptor	2.7.11.1	GO:0006468 GO:0004674 GO:0016023 GO:0005524 GO:0004713 GO:0048544 GO:0016020 GO:0009069	0	0	0	49.1024	105.883	241.851
Traes_2DS_DE307BA38.1	65.8564	11.9467	2.7326	4.37198	1.23126e-05	0.000242232	Traes_2DS_DE307BA38			2D	349843	350844	GO:0005515 protein binding	gi|475517800|gb|EMT06130.1| Putative LRR receptor-like serine/threonine-protein kinase	-	GO:0016023 GO:0016045 GO:0032440 GO:0009055 GO:0042742 GO:0016021 GO:0009507 GO:0002764 GO:0006468 GO:0010359 GO:0004674 GO:0016567 GO:0010204 GO:0009626 GO:0055114 GO:0005886 GO:0005507 GO:0005524 GO:0032940 GO:0005739 GO:0009069	0	0	0	139.124	210.505	45.5096
Traes_4AL_6E3E7B68A.1	65.4964	11.9376	2.7061	4.41141	1.027e-05	0.000208275	Traes_4AL_6E3E7B68A			IWGSC_CSS_4AL_scaff_7174811	2705	4673		gi|475527616|gb|EMT07501.1| Putative disease resistance RPP13-like protein 1	-	GO:0006952 GO:0043531 GO:0016023 GO:0005524 GO:0006915	0	0	0	122.756	131.093	139.129
Traes_2BS_5E363420C.1	65.3595	11.9368	2.7083	4.40748	1.04581e-05	0.000211258	Traes_2BS_5E363420C			2B	151599040	151602467	GO:0005524 ATP binding GO:0004674 protein serine/threonine kinase activity GO:0004672 protein kinase activity GO:0006468 protein phosphorylation	gi|357116712|ref|XP_003560122.1| PREDICTED: cysteine-rich receptor-like protein kinase 8-like	2.7.11.1	GO:0006468 GO:0004674 GO:0016023 GO:0005524 GO:0009737 GO:0005773 GO:0005886 GO:0009069	0	0	0	154.906	104.622	132.628
Traes_6AS_5F02CA081.1	65.4506	11.9355	2.7216	4.38556	1.15689e-05	0.000230081	Traes_6AS_5F02CA081			6A	120674996	120676781		gi|475587954|gb|EMT20711.1| hypothetical protein F775_02687	-	GO:0003964 GO:0006278 GO:0003723 GO:0016020 GO:0005739	0	0	0	106.389	74.3702	211.945
Traes_4DL_FB37BA2A91.1	65.0402	11.9304	2.7215	4.38377	1.16644e-05	0.000231655	Traes_4DL_FB37BA2A91			4D	114622909	114624392	GO:0016021 integral component of membrane GO:0005215 transporter activity	gi|326508628|dbj|BAJ95836.1| predicted protein	-	GO:0006863 GO:0015931 GO:0016021 GO:0005345 GO:0009536	0	0	0	172.443	61.7651	156.033
Traes_5DL_111B3D6FF.1	64.7805	11.9246	2.7694	4.30591	1.66298e-05	0.000311155	Traes_5DL_111B3D6FF			5D	72176072	72176430		gi|475605773|gb|EMT26195.1| Putative serine/threonine-protein kinase NAK	-	GO:0006468 GO:0005524 GO:0004674 GO:0009536 GO:0009069	0	0	0	185.303	189.077	14.303
Traes_1DS_B5F884A16.1	64.7203	11.9199	2.7269	4.3713	1.2351e-05	0.000242903	Traes_1DS_B5F884A16			IWGSC_CSS_1DS_scaff_1886588	1204	4111	GO:0016787 hydrolase activity	gi|475547441|gb|EMT10879.1| hypothetical protein F775_52638	-	GO:0016023 GO:0009651 GO:0016787 GO:0048046 GO:0005634 GO:0005886	0	0	0	114.572	60.5046	213.245
Traes_2DS_DC6CAE528.1	64.5571	11.915	2.7105	4.39581	1.10358e-05	0.000221346	Traes_2DS_DC6CAE528			2D	12494319	12496727	GO:0016021 integral component of membrane GO:0006952 defense response	gi|326505770|dbj|BAJ91124.1| predicted protein	-	GO:0048767 GO:0006952 GO:0009607 GO:0016023 GO:0005886 GO:0008219 GO:0016021 GO:0005516	0	0	0	94.113	143.698	149.532
TRAES3BF013000010CFD_t1	63.667	11.8945	2.73	4.35692	1.31907e-05	0.000256212	TRAES3BF013000010CFD_g			3B	559823630	559827817		gi|326513192|dbj|BAK06836.1| predicted protein	-	GO:0009941 GO:0031048 GO:0080188 GO:0045132 GO:0031935 GO:0051536 GO:0009855 GO:0010051 GO:0009887 GO:0009506 GO:0016887 GO:0048439 GO:0007062 GO:0005524	0	0	0	80.0837	74.3702	227.548
Traes_4DS_8721A5B16.1	62.8932	11.8844	2.7367	4.34254	1.40842e-05	0.000270685	Traes_4DS_8721A5B16			IWGSC_CSS_4DS_scaff_2280823	2191	2994	GO:0005576 extracellular region GO:0030145 manganese ion binding GO:0045735 nutrient reservoir activity	gi|475558247|gb|EMT13030.1| Oxalate oxidase GF-2.8	1.2.3.4	GO:0045735 GO:0030145 GO:0016023 GO:0006950 GO:0005618 GO:0048046 GO:0055114 GO:0050162 GO:0046487	0	0	0	213.362	118.488	45.5096
Traes_2AL_35710EDA6.1	62.7081	11.878	2.7454	4.32654	1.51467e-05	0.000286891	Traes_2AL_35710EDA6			2A	214767795	214771243	GO:0003824 catalytic activity GO:0030170 pyridoxal phosphate binding	gi|474091629|gb|EMS54911.1| putative cysteine desulfurase	-	GO:0008152 GO:0031071 GO:0030170	0	0	0	173.612	171.43	31.2066
Traes_5AL_21ED731A7.1	62.2448	11.8678	2.7167	4.36841	1.25154e-05	0.00024571	Traes_5AL_21ED731A7			IWGSC_CSS_5AL_scaff_1283407	1	219	GO:0050660 flavin adenine dinucleotide binding GO:0016491 oxidoreductase activity GO:0055114 oxidation-reduction process	gi|473944693|gb|EMS50470.1| Reticuline oxidase-like protein	-	GO:0050660 GO:0009611 GO:0048046 GO:0016023 GO:0009793 GO:0009505 GO:0010363 GO:0005773 GO:0002679 GO:0010200 GO:0015706 GO:0009055 GO:0006612 GO:0043069 GO:0005829 GO:0010197 GO:0008762 GO:0010167 GO:0009506 GO:0055114 GO:0050468 GO:0005886 GO:0030968 GO:0006979 GO:0005739 GO:0006040 GO:0009821	0	0	0	170.689	84.4543	118.325
Traes_5BL_9C687EE11.5	62.2266	11.8652	2.711	4.3766	1.20545e-05	0.000238481	Traes_5BL_9C687EE11			5B	255137718	255138623	GO:0003676 nucleic acid binding GO:0046872 metal ion binding	gi|475622851|gb|EMT31994.1| hypothetical protein F775_18608	-	GO:0046872	0	0	0	137.37	103.362	132.628
Traes_3AL_BF387E832.1	61.479	11.8429	2.7686	4.27763	1.88898e-05	0.000346114	Traes_3AL_BF387E832			IWGSC_CSS_3AL_scaff_1840866	5	443		gi|474103018|gb|EMS55299.1| Laccase-19	-	GO:0046688 GO:0005507 GO:0016023 GO:0052716 GO:0048046 GO:0010228 GO:0046274 GO:0055114	0	0	0	35.0732	52.9415	280.859
Traes_5BL_201268B6D.1	543.014	11.8383	1.4762	8.01925	1.06391e-15	1.66291e-13	Traes_5BL_201268B6D			5B	61887712	61892235	GO:0016491 oxidoreductase activity GO:0055114 oxidation-reduction process GO:0005507 copper ion binding	gi|326516886|dbj|BAJ96435.1| predicted protein	-	GO:0046520 GO:0005507 GO:0055114 GO:0008447 GO:0009627 GO:0016023 GO:0005576 GO:0016126 GO:0009697 GO:0019852	0	0	1.03148	1286.02	912.611	1058.42
Traes_5DL_63DB7423A.1	60.7664	11.8286	2.7128	4.36035	1.29856e-05	0.000253009	Traes_5DL_63DB7423A			5D	84805893	84807057		gi|475555609|gb|EMT12466.1| Chaperone protein dnaJ 20. chloroplastic	-	GO:0005737 GO:0006260 GO:0006457 GO:0031072 GO:0005524 GO:0051082 GO:0008270 GO:0009408	0	0	0	102.297	134.875	127.427
Traes_4AL_19DB79A91.1	60.3095	11.8164	2.7609	4.27992	1.86964e-05	0.000342904	Traes_4AL_19DB79A91			IWGSC_CSS_4AL_scaff_7169877	4	824	GO:0016747 transferase activity. transferring acyl groups other than amino-acyl groups	gi|326501416|dbj|BAK02497.1| predicted protein	-	GO:0005829 GO:0016747 GO:0009536	0	0	0	67.8081	35.2943	258.755
Traes_6BL_B85DB5231.1	59.8542	11.8104	2.7154	4.34944	1.36487e-05	0.000263749	Traes_6BL_B85DB5231			IWGSC_CSS_6BL_scaff_4375793	773	1409		gi|357121271|ref|XP_003562344.1| PREDICTED: probable potassium transporter 16-like	-	GO:0009674 GO:0071805 GO:0016021	0	0	0	149.061	100.841	109.223
Traes_2DL_C3AC6E898.2	59.7071	11.8079	2.7207	4.33999	1.42489e-05	0.000272796	Traes_2DL_C3AC6E898			2D	149049860	149050465	GO:0005506 iron ion binding GO:0020037 heme binding GO:0016705 oxidoreductase activity. acting on paired donors. with incorporation or reduction of molecular oxygen GO:0055114 oxidation-reduction process	gi|326504354|dbj|BAJ91009.1| predicted protein	-	GO:0016023 GO:0009055 GO:0004497 GO:0005506 GO:0020037 GO:0016705 GO:0006508 GO:0008234 GO:0022900	0	0	0	164.259	115.967	78.0164
Traes_2DS_0F2500A60.1	59.8305	11.8055	2.7179	4.34353	1.40213e-05	0.000269832	Traes_2DS_0F2500A60			2D	2374940	2379856	GO:0006355 regulation of transcription. DNA-templated GO:0043565 sequence-specific DNA binding GO:0003700 transcription factor activity. sequence-specific DNA binding	gi|125491395|gb|ABN43184.1| WRKY transcription factor	-	GO:0043620 GO:0032107 GO:0019375 GO:0043565 GO:0042631 GO:0003700 GO:0048527 GO:0009723 GO:0016036 GO:0005667 GO:0045449	0	0	0	90.6057	107.143	161.234
Traes_2BL_BA185C034.1	58.9893	11.7894	2.7196	4.33499	1.45769e-05	0.00027733	Traes_2BL_BA185C034			IWGSC_CSS_2BL_scaff_4780830	1625	2375		gi|475483960|gb|EMT03087.1| Serine/threonine-protein kinase-like protein CCR4	-	GO:0016023 GO:0006468 GO:0005524 GO:0004674 GO:0009069	0	0	0	147.307	127.312	79.3167
Traes_2AL_DE86B9FD4.1	59.1022	11.7876	2.7183	4.33637	1.44854e-05	0.000276052	Traes_2AL_DE86B9FD4			2A	234948195	234950897	GO:0050662 coenzyme binding GO:0003824 catalytic activity	gi|474417338|gb|EMS67269.1| Anthocyanidin reductase	-	GO:0044237 GO:0050662 GO:0003824	0	0	0	86.5138	115.967	152.132
Traes_1AS_5018E534B1.2	58.9156	11.7867	2.7163	4.3392	1.43e-05	0.00027344	Traes_1AS_5018E534B1			IWGSC_CSS_1AS_scaff_1164617	276	1465	GO:0005524 ATP binding GO:0004672 protein kinase activity GO:0006468 protein phosphorylation	gi|475616741|gb|EMT29868.1| Wall-associated receptor kinase 3	2.7.11.1	GO:0048046 GO:0016023 GO:0030247 GO:0005509 GO:0009507 GO:0006167 GO:0006468 GO:0004674 GO:0046686 GO:0004001 GO:0006166 GO:0080094 GO:0005886 GO:0005507 GO:0005524 GO:0005739 GO:0009069 GO:0006144	0	0	0	133.863	127.312	92.3195
Traes_4BS_7AE61936D.1	57.3504	11.7529	2.7619	4.25535	2.08725e-05	0.000376831	Traes_4BS_7AE61936D		Oxalate oxidase GF-2.8 [Source:UniProtKB/Swiss-Prot;Acc:P15290]	IWGSC_CSS_4BS_scaff_4958316	1900	2761	GO:0005576 extracellular region GO:0030145 manganese ion binding GO:0045735 nutrient reservoir activity	gi|121129|sp|P15290.1|GER2_WHEAT RecName: Full=Oxalate oxidase GF-2.8; AltName: Full=Germin GF-2.8; Flags: Precursor	1.2.3.4	GO:0045735 GO:0030145 GO:0016023 GO:0006950 GO:0005618 GO:0048046 GO:0055114 GO:0050162 GO:0046487	0	0	0	239.667	69.3281	35.1074
Traes_2DS_1063CD755.1	57.2816	11.7486	2.7248	4.31173	1.6198e-05	0.000304081	Traes_2DS_1063CD755			2D	4808235	4808910		gi|475494756|gb|EMT03779.1| hypothetical protein F775_27568	-	GO:0016023 GO:0004364 GO:0006749	0	0	0	166.013	97.0594	80.617
Traes_5DS_09D7A479D.1	56.2651	11.7242	2.736	4.28512	1.82638e-05	0.000336059	Traes_5DS_09D7A479D		cation/H+ exchanger 19 [Source:Projected from Arabidopsis thaliana (AT3G17630) TAIR;Acc:AT3G17630]	5D	16563449	16570069	GO:0005770 late endosome GO:0006885 regulation of pH GO:0016021 integral component of membrane GO:0055085 transmembrane transport GO:0015299 solute:proton antiporter activity GO:0006812 cation transport	gi|326498407|dbj|BAJ98631.1| predicted protein	-	GO:0015385 GO:0005770 GO:0006885 GO:0016021 GO:0035725 GO:0015992	0	0	0	190.564	79.4122	67.6143
Traes_4BS_40CFAA1A8.1	56.2619	11.7238	2.7652	4.23979	2.23729e-05	0.000400469	Traes_4BS_40CFAA1A8			4B	10842467	10843487	GO:0005576 extracellular region GO:0030145 manganese ion binding GO:0045735 nutrient reservoir activity	gi|1171937|sp|P45851.1|OXO2_HORVU RecName: Full=Oxalate oxidase 2; AltName: Full=Germin; Flags: Precursor	1.2.3.4	GO:0045735 GO:0030145 GO:0016023 GO:0006950 GO:0005618 GO:0048046 GO:0055114 GO:0050162 GO:0046487	0	0	0	205.763	108.404	23.4049
Traes_5DL_A3EB1831A.1	56.2109	11.7185	2.7186	4.31045	1.62923e-05	0.00030575	Traes_5DL_A3EB1831A			5D	125857241	125860931		gi|474012515|gb|EMS52601.1| E3 ubiquitin-protein ligase RGLG1	-	GO:0008270 GO:0003676 GO:0009867 GO:0042742 GO:0009611 GO:0004842 GO:0016567 GO:0006816 GO:0000166 GO:0009690 GO:0006487	0	0	0	123.341	102.101	111.824
Traes_2DL_C365BD635.1	56.1707	11.7166	4.1036	2.85518	0.00430128	0.0304862	Traes_2DL_C365BD635			2D	26947115	26950947	GO:0005515 protein binding GO:0043531 ADP binding	gi|475433637|gb|EMT01262.1| Disease resistance protein RPS2	-	GO:0031348 GO:0004721 GO:0017111 GO:0009867 GO:0009697 GO:0009862 GO:0010363 GO:0010310 GO:0016045 GO:0010200 GO:0043531 GO:0006612 GO:0043900 GO:0050832 GO:0042742 GO:0043069 GO:0000165 GO:0009963 GO:0005886 GO:0005524 GO:0006470	0	0	0	139.124	197.9	0
Traes_5DS_392398CA4.1	56.0951	11.7149	3.2852	3.56596	0.000362529	0.00417765	Traes_5DS_392398CA4			5D	20870280	20871462	GO:0005576 extracellular region GO:0030145 manganese ion binding GO:0045735 nutrient reservoir activity	gi|475595182|gb|EMT22950.1| Germin-like protein 8-4	-	GO:0005576 GO:0016023 GO:0009651 GO:0005618 GO:0045735 GO:0030145 GO:0031012	0	0	0	137.37	197.9	1.30027
Traes_5DL_3A3EAFDDE.1	55.8547	11.7122	2.7314	4.2879	1.80371e-05	0.000332755	Traes_5DL_3A3EAFDDE			5D	154954256	154957638	GO:0005524 ATP binding GO:0004674 protein serine/threonine kinase activity GO:0004672 protein kinase activity GO:0005509 calcium ion binding GO:0030247 polysaccharide binding GO:0006468 protein phosphorylation	gi|475581101|gb|EMT18748.1| Wall-associated receptor kinase 3	2.7.11.1	GO:0030247 GO:0016023 GO:0005509 GO:0006468 GO:0005524 GO:0016020 GO:0004674 GO:0005739 GO:0009069	0	0	0	163.09	110.925	61.1129
Traes_5DL_652855C22.1	55.6984	11.709	2.7333	4.2839	1.83649e-05	0.000337481	Traes_5DL_652855C22			IWGSC_CSS_5DL_scaff_4557196	2	921	GO:0005524 ATP binding GO:0004672 protein kinase activity GO:0006468 protein phosphorylation	gi|326532014|dbj|BAK01383.1| predicted protein	2.7.11.1	GO:0004715 GO:0006468 GO:0005524 GO:0004674 GO:0009536 GO:0005739 GO:0009069	0	0	0	177.12	90.7568	66.314
Traes_2DL_DA7AB2B2F.2	55.9336	11.7078	2.7233	4.2991	1.71496e-05	0.000319401	Traes_2DL_DA7AB2B2F			IWGSC_CSS_2DL_scaff_9908091	3490	5351	GO:0005975 carbohydrate metabolic process GO:0004553 hydrolase activity. hydrolyzing O-glycosyl compounds	gi|326503954|dbj|BAK02763.1| predicted protein	-	GO:0006073 GO:0009645 GO:0004553 GO:0016762 GO:0009505 GO:0016023 GO:0009733 GO:0009826 GO:0009507 GO:0016020 GO:0009612 GO:0048046	0	0	0	77.161	133.614	124.826
Traes_2BL_AD45002E2.1	55.614	11.6991	2.7487	4.25624	2.07891e-05	0.000375796	Traes_2BL_AD45002E2			IWGSC_CSS_2BL_scaff_8090098	1316	1994		gi|474397980|gb|EMS65868.1| Putative wall-associated receptor kinase-like 11	2.7.11.1	GO:0006468 GO:0004674 GO:0010103 GO:0005509 GO:0030247 GO:0016021 GO:0009553 GO:0009536 GO:0048481 GO:0016023 GO:0005524 GO:0009069	0	0	0	63.7163	56.723	213.245
Traes_7BL_51D704A3D1.1	55.6635	11.6988	2.765	4.23103	2.32627e-05	0.000413648	Traes_7BL_51D704A3D1			IWGSC_CSS_7BL_scaff_6646982	1	549		gi|475626542|gb|EMT33380.1| Aspartic proteinase nepenthesin-1	-	NA	0	0	0	25.1358	102.101	206.744
Traes_6AL_C82FB1662.1	55.0524	11.6933	2.7528	4.24773	2.15946e-05	0.00038801	Traes_6AL_C82FB1662			IWGSC_CSS_6AL_scaff_1015886	9	454		gi|475549359|gb|EMT11247.1| Bifunctional dihydroflavonol 4-reductase/flavanone 4-reductase	-	GO:0055114 GO:0016621 GO:0050662 GO:0009805 GO:0009809 GO:0009811	0	0	0	208.101	41.5969	80.617
Traes_2BL_AA9759E05.2	55.0719	11.6906	2.7243	4.29128	1.77646e-05	0.000328262	Traes_2BL_AA9759E05			2B	316276629	316278896	GO:0050662 coenzyme binding GO:0003824 catalytic activity	gi|474417338|gb|EMS67269.1| Anthocyanidin reductase	-	GO:0044237 GO:0050662 GO:0003824	0	0	0	143.215	83.1938	104.022
Traes_5AS_9A992F18A.1	55.0515	11.6851	2.7291	4.28167	1.85499e-05	0.000340659	Traes_5AS_9A992F18A			IWGSC_CSS_5AS_scaff_1523866	6912	8373	GO:0016020 membrane GO:0055114 oxidation-reduction process GO:0003885 D-arabinono-1.4-lactone oxidase activity	gi|326496244|dbj|BAJ94584.1| predicted protein	-	GO:0050660 GO:0008762 GO:0016023 GO:0005618 GO:0003885 GO:0016020 GO:0005739 GO:0055114 GO:0006040	0	0	0	79.4992	86.9753	163.835
Traes_6AL_6239EF6E0.1	54.6918	11.6833	2.7389	4.26575	1.99228e-05	0.000362445	Traes_6AL_6239EF6E0			6A	187903659	187904680	GO:0009055 electron carrier activity	gi|475591682|gb|EMT21853.1| Blue copper protein	-	GO:0031225 GO:0005507 GO:0016023 GO:0009055	0	0	0	185.888	65.5466	76.7162
Traes_3AL_0FFF60CAF.1	54.871	11.679	2.7481	4.24985	2.13916e-05	0.000384729	Traes_3AL_0FFF60CAF			IWGSC_CSS_3AL_scaff_3023720	10	217	GO:0016491 oxidoreductase activity GO:0055114 oxidation-reduction process GO:0005507 copper ion binding	gi|473923648|gb|EMS49794.1| Laccase-19	1.10.3.2	GO:0005507 GO:0052716 GO:0055114 GO:0008447 GO:0009834 GO:0010228 GO:0016023 GO:0046688 GO:0046274 GO:0048046 GO:0019852	0	0	0	53.1943	70.5887	205.443
Traes_2AS_F283AC2C3.1	54.6172	11.6723	2.7366	4.26532	1.9962e-05	0.00036291	Traes_2AS_F283AC2C3			2A	171401029	171402492	GO:0003824 catalytic activity GO:0004805 trehalose-phosphatase activity GO:0005992 trehalose biosynthetic process	gi|474072141|gb|EMS54383.1| Trehalose-phosphate phosphatase	-	GO:0046686 GO:0004805 GO:0005992 GO:0005982 GO:0005985	0	0	0	53.1943	160.085	114.424
Traes_2DL_AEE3FBCED.1	54.0258	11.6607	2.7216	4.28444	1.832e-05	0.000336875	Traes_2DL_AEE3FBCED			2D	36386097	36387482	GO:0005515 protein binding GO:0003677 DNA binding GO:0005524 ATP binding GO:0008270 zinc ion binding	gi|473874985|gb|EMS47838.1| Uncharacterized ATP-dependent helicase C23E6.02	-	GO:0006346 GO:0007267 GO:0008270 GO:0010050 GO:0009855 GO:0004386 GO:0006306 GO:0003677 GO:0010014 GO:0009553 GO:0035196 GO:0010267 GO:0010073 GO:0031507 GO:0005634 GO:0005524 GO:0009616 GO:0045787	0	0	0	111.65	105.883	106.622
Traes_2BS_48735B0CB.1	54.0103	11.6572	2.7406	4.25356	2.10394e-05	0.00037924	Traes_2BS_48735B0CB			2B	56940458	56942006	GO:0016758 transferase activity. transferring hexosyl groups GO:0008152 metabolic process	gi|357111093|ref|XP_003557349.1| PREDICTED: UDP-glycosyltransferase 76C2-like	-	GO:0050403 GO:0008152 GO:0047807 GO:0005739 GO:0050502 GO:0080062	0	0	0	71.3154	66.8071	185.939
Traes_3AL_C85F2848C.1	53.6162	11.6487	2.7227	4.2783	1.88328e-05	0.000345182	Traes_3AL_C85F2848C			3A	175991732	175992306		gi|326502960|dbj|BAJ99108.1| predicted protein	-	GO:0042973 GO:0006952 GO:0005982 GO:0005985	0	0	0	98.7894	105.883	117.025
Traes_2AS_FE3FAFAE1.1	53.5523	11.6447	2.7289	4.26709	1.98037e-05	0.000360641	Traes_2AS_FE3FAFAE1			IWGSC_CSS_2AS_scaff_5189613	11952	16579	GO:0005524 ATP binding GO:0016887 ATPase activity	gi|357167503|ref|XP_003581195.1| PREDICTED: ABC transporter C family member 14-like	-	GO:0000325 GO:0005774 GO:0009611 GO:0009536 GO:0009414 GO:0032440 GO:0010118 GO:0009624 GO:0016021 GO:0006855 GO:0005794 GO:0034976 GO:0008517 GO:0042626 GO:0015884 GO:0009506 GO:0055114 GO:0005886 GO:0005524 GO:0009627	0	0	0	68.9772	121.009	131.328
Traes_7AS_6612D0689.1	52.963	11.6335	2.7735	4.19456	2.73396e-05	0.000475678	Traes_7AS_6612D0689			7A	17620419	17621735	GO:0005524 ATP binding GO:0016021 integral component of membrane GO:0055085 transmembrane transport GO:0006810 transport GO:0042626 ATPase activity. coupled to transmembrane movement of substances GO:0016887 ATPase activity	gi|474108487|gb|EMS55528.1| ABC transporter C family member 10	-	GO:0005774 GO:0032440 GO:0016021 GO:0042626 GO:0055085 GO:0055114 GO:0005886 GO:0005524	0	0	0	134.447	165.127	18.2038
Traes_1DL_048F54934.1	51.4718	11.592	2.7375	4.2345	2.29057e-05	0.000408842	Traes_1DL_048F54934			1D	99624830	99625303	GO:0005506 iron ion binding GO:0020037 heme binding GO:0016705 oxidoreductase activity. acting on paired donors. with incorporation or reduction of molecular oxygen GO:0055114 oxidation-reduction process	gi|475612481|gb|EMT28426.1| Secologanin synthase	-	GO:0045487 GO:0022900 GO:0008270 GO:0005739 GO:0016021 GO:0016705 GO:0032940 GO:0009055 GO:0004497 GO:0016023 GO:0020037 GO:0009826 GO:0007275 GO:0005789 GO:0005506	0	0	0	123.341	55.4625	130.027
Traes_2BL_BC0592B9E.1	51.4177	11.5869	2.7416	4.22635	2.37517e-05	0.000420624	Traes_2BL_BC0592B9E			IWGSC_CSS_2BL_scaff_7985951	13705	15127	GO:0016747 transferase activity. transferring acyl groups other than amino-acyl groups	gi|474399350|gb|EMS65979.1| Agmatine coumaroyltransferase-1	-	GO:0016747	0	0	0	77.7455	63.0256	167.735
Traes_2BL_A9035A2A8.1	51.2531	11.5861	2.7306	4.24312	2.20435e-05	0.000395073	Traes_2BL_A9035A2A8			2B	221404802	221405663	GO:0046872 metal ion binding GO:0030001 metal ion transport	gi|474163622|gb|EMS57371.1| hypothetical protein TRIUR3_01191	-	GO:0030001 GO:0046872	0	0	0	123.925	74.3702	109.223
Traes_5BL_6399B3D5B.1	50.8995	11.5728	2.7294	4.23999	2.23528e-05	0.000400235	Traes_5BL_6399B3D5B			5B	193961250	193962900	GO:0016747 transferase activity. transferring acyl groups other than amino-acyl groups	gi|326507512|dbj|BAK03149.1| predicted protein	-	GO:0047672	0	0	0	83.5911	99.5804	122.226
Traes_2DS_9D2865871.1	50.6422	11.5712	2.7383	4.22566	2.38238e-05	0.000421505	Traes_2DS_9D2865871			2D	46691209	46692820	GO:0016758 transferase activity. transferring hexosyl groups GO:0008152 metabolic process	gi|474321028|gb|EMS62298.1| Anthocyanidin 5.3-O-glucosyltransferase	-	GO:0003676 GO:0050505 GO:0032259 GO:0008168	0	0	0	152.568	68.0676	83.2175
Traes_4AS_5245FBABD.1	50.6126	11.5709	2.7768	4.16701	3.08617e-05	0.000526912	Traes_4AS_5245FBABD			IWGSC_CSS_4AS_scaff_6003446	2566	4167		gi|475497473|gb|EMT04007.1| hypothetical protein F775_07261	-	GO:0009536	0	0	0	178.289	105.883	19.5041
Traes_1BL_D60867F6B.2	50.5641	11.5684	2.7745	4.16961	3.05117e-05	0.000522208	Traes_1BL_D60867F6B			IWGSC_CSS_1BL_scaff_3891846	1	656	GO:0008168 methyltransferase activity GO:0008171 O-methyltransferase activity	gi|475571985|gb|EMT16388.1| O-methyltransferase ZRP4	-	GO:0046983 GO:0032259 GO:0009536 GO:0008171	0	0	0	157.829	126.051	19.5041
Traes_1AS_98E5052E8.1	50.0993	11.5538	2.7332	4.22718	2.36638e-05	0.000419461	Traes_1AS_98E5052E8			IWGSC_CSS_1AS_scaff_2561097	1	845	GO:0005524 ATP binding GO:0004674 protein serine/threonine kinase activity GO:0004672 protein kinase activity GO:0006468 protein phosphorylation	gi|473803461|gb|EMS46625.1| L-type lectin-domain containing receptor kinase IV.1	2.7.11.1	GO:0006468 GO:0005739 GO:0009751 GO:0016023 GO:0005524 GO:0007178 GO:0004675 GO:0030246 GO:0005886 GO:0009069	0	0	0	125.679	102.101	72.8153
Traes_7BS_75E06D08A.1	49.8419	11.5433	2.7311	4.22664	2.37212e-05	0.000420216	Traes_7BS_75E06D08A			7B	33370650	33372352		gi|475608784|gb|EMT27152.1| RNA-binding protein 38	-	GO:0003676 GO:0000166 GO:0009536	0	0	0	91.1902	88.2358	119.625
Traes_5AL_6F0E92533.1	49.5342	11.5395	2.741	4.20995	2.55426e-05	0.000448132	Traes_5AL_6F0E92533			IWGSC_CSS_5AL_scaff_2763133	23	3171	GO:0043531 ADP binding	gi|326488000|dbj|BAJ89839.1| predicted protein	-	GO:0006952 GO:0043531 GO:0016023 GO:0005524 GO:0006915	0	0	0	151.399	76.8912	68.9145
Traes_2AS_82EA1C8C3.1	49.7153	11.5361	2.8242	4.08466	4.41419e-05	0.000715643	Traes_2AS_82EA1C8C3			2A	126479097	126483179	GO:0016020 membrane GO:0016021 integral component of membrane GO:0016760 cellulose synthase (UDP-forming) activity GO:0030244 cellulose biosynthetic process	gi|475569936|gb|EMT15876.1| Putative mixed-linked glucan synthase 3	-	GO:0000139 GO:0016760 GO:0030244 GO:0016021 GO:0005982 GO:0005985 GO:0006011	0	0	0	7.59919	59.2441	231.449
Traes_4BL_B84ED7C6C.1	49.2681	11.5282	2.7313	4.22075	2.43487e-05	0.000429717	Traes_4BL_B84ED7C6C			4B	295650765	295652111	GO:0016021 integral component of membrane GO:0005215 transporter activity	gi|326508628|dbj|BAJ95836.1| predicted protein	-	GO:0006863 GO:0015931 GO:0016021 GO:0005345 GO:0009536	0	0	0	106.389	102.101	87.1184
Traes_7DS_814109E8B.1	49.1609	11.5269	2.7472	4.19585	2.71847e-05	0.000473565	Traes_7DS_814109E8B			IWGSC_CSS_7DS_scaff_3939686	4639	7314		gi|475608784|gb|EMT27152.1| RNA-binding protein 38	-	GO:0003676 GO:0000166 GO:0009536	0	0	0	133.863	45.3784	115.724
Traes_1BS_AF81FE0E3.1	49.0142	11.5201	2.7616	4.17158	3.02495e-05	0.00051928	Traes_1BS_AF81FE0E3			1B	13810132	13810710	GO:0030246 carbohydrate binding	gi|475583305|gb|EMT19415.1| Lectin-domain containing receptor kinase A4.3	-	GO:0006468 GO:0005739 GO:0009751 GO:0016023 GO:0005524 GO:0007178 GO:0004675 GO:0030246 GO:0005886 GO:0009069	0	0	0	96.4512	165.127	32.5069
TRAES3BF032000220CFD_t1	48.8116	11.5096	2.7548	4.17802	2.94054e-05	0.000506789	TRAES3BF032000220CFD_g			3B	653065002	653065895	GO:0005515 protein binding	gi|475579435|gb|EMT18343.1| Putative inactive receptor kinase	2.7.11.1	GO:0031348 GO:0004721 GO:0016023 GO:0000186 GO:0004713 GO:0032440 GO:0016021 GO:0004709 GO:0055114 GO:0005886 GO:0005524 GO:0006470 GO:0007178 GO:0009069	0	0	0	40.9187	92.0174	159.934
Traes_4AS_99E9E902C.1	48.0012	11.4934	2.7429	4.19027	2.78621e-05	0.000484024	Traes_4AS_99E9E902C			IWGSC_CSS_4AS_scaff_2282665	1	212	GO:0046982 protein heterodimerization activity GO:0000786 nucleosome GO:0003677 DNA binding GO:0005634 nucleus	gi|474114390|gb|EMS55804.1| Histone H2A	-	GO:0000786 GO:0003677 GO:0006334 GO:0046982 GO:0005634	0	0	0	139.124	61.7651	87.1184
Traes_2DL_F784FBAA3.1	47.8224	11.4896	2.7516	4.17559	2.97212e-05	0.000510986	Traes_2DL_F784FBAA3			2D	25425259	25425871		gi|475614774|gb|EMT29201.1| hypothetical protein F775_30212	-	GO:0005737 GO:0009627 GO:0045486 GO:0019748 GO:0005506 GO:0009697 GO:0055114 GO:0009813	0	0	0	161.337	57.9835	67.6143
Traes_2BS_2B483208E.1	47.3581	11.4716	2.7419	4.18376	2.86724e-05	0.000495817	Traes_2BS_2B483208E			2B	53992092	53993773	GO:0016758 transferase activity. transferring hexosyl groups GO:0008152 metabolic process	gi|326501172|dbj|BAJ98817.1| predicted protein	-	GO:0003676 GO:0016758 GO:0008168 GO:0032259	0	0	0	110.48	59.2441	114.424
TRAES3BF045500150CFD_t1	47.4561	11.4686	2.8051	4.08852	4.34139e-05	0.000706065	TRAES3BF045500150CFD_g			3B	768607252	768609098	GO:0005506 iron ion binding GO:0020037 heme binding GO:0004497 monooxygenase activity GO:0016705 oxidoreductase activity. acting on paired donors. with incorporation or reduction of molecular oxygen GO:0055114 oxidation-reduction process	gi|475487215|gb|EMT03287.1| 4-hydroxyphenylacetaldehyde oxime monooxygenase	-	GO:0055114 GO:0050592 GO:0016021 GO:0009055 GO:0010132 GO:0047085 GO:0020037 GO:0005789 GO:0005506 GO:0006570	0	0	0	9.9374	109.665	165.135
Traes_4BS_E51D6FDDA.1	45.9223	11.4235	2.7457	4.16043	3.17652e-05	0.000540218	Traes_4BS_E51D6FDDA			4B	10774673	10778393	GO:0005524 ATP binding GO:0004674 protein serine/threonine kinase activity GO:0004672 protein kinase activity GO:0048544 recognition of pollen GO:0006468 protein phosphorylation	gi|326502630|dbj|BAJ98943.1| predicted protein	2.7.11.1	GO:0005829 GO:0046777 GO:0004674 GO:0016023 GO:0005524 GO:0034613 GO:0048544 GO:0005773 GO:0005634 GO:0005886 GO:0009069	0	0	0	66.0545	78.1517	131.328
Traes_4AL_7DD13DB97.1	45.9183	11.423	2.7669	4.12842	3.6527e-05	0.000610556	Traes_4AL_7DD13DB97			IWGSC_CSS_4AL_scaff_3562424	1	216	GO:0003824 catalytic activity GO:0016746 transferase activity. transferring acyl groups GO:0008152 metabolic process	gi|475465207|gb|EMT02178.1| putative Stilbene synthase 3	-	GO:0016210 GO:0042802 GO:0009813	0	0	0	58.4553	44.1179	172.936
Traes_7AL_87BACAD2E.1	45.6237	11.418	2.7494	4.15287	3.28324e-05	0.000556195	Traes_7AL_87BACAD2E			7A	122192906	122197768	GO:0016021 integral component of membrane GO:0005215 transporter activity GO:0006810 transport	gi|475562174|gb|EMT13954.1| ABC transporter A family member 8	-	GO:0009506 GO:0005524 GO:0010583 GO:0015417 GO:0009407 GO:0005886 GO:0015846	0	0	0	105.804	117.228	50.7107
Traes_7DL_ED42E3F01.1	45.1314	11.3969	2.8063	4.06113	4.88357e-05	0.000779236	Traes_7DL_ED42E3F01			IWGSC_CSS_7DL_scaff_3363627	2	568	GO:0016747 transferase activity. transferring acyl groups other than amino-acyl groups	gi|357123697|ref|XP_003563544.1| PREDICTED: benzyl alcohol O-benzoyltransferase-like	-	GO:0010327 GO:0050638 GO:0016102 GO:0042967	0	0	0	29.8122	27.7313	213.245
Traes_5DL_005F556FC1.3	45.1096	11.396	2.7634	4.12383	3.72617e-05	0.000621919	Traes_5DL_005F556FC1			5D	143688814	143691350	GO:0005524 ATP binding GO:0004672 protein kinase activity GO:0006468 protein phosphorylation	gi|357151182|ref|XP_003575706.1| PREDICTED: probable receptor-like protein kinase At2g23200-like	2.7.11.1	GO:0016023 GO:0006468 GO:0005524 GO:0004674 GO:0005739 GO:0009069	0	0	0	40.3341	76.8912	153.432
Traes_2AL_6B6086A7C.2	44.7854	11.3924	2.7448	4.15055	3.31677e-05	0.000561538	Traes_2AL_6B6086A7C			2A	25312291	25316647	GO:0003677 DNA binding GO:0005634 nucleus GO:0006355 regulation of transcription. DNA-templated GO:0006351 transcription. DNA-templated GO:0003700 transcription factor activity. sequence-specific DNA binding	gi|326508380|dbj|BAJ99457.1| predicted protein	-	GO:0003700 GO:0003677 GO:0005634 GO:0009536 GO:0006355 GO:0005667 GO:0045449	0	0	0	116.326	74.3702	78.0164
TRAES3BF090700020CFD_t1	44.5043	11.3759	2.8115	4.04622	5.20506e-05	0.000821729	TRAES3BF090700020CFD_g			3B	161933188	161933913		gi|357127591|ref|XP_003565463.1| PREDICTED: uncharacterized protein LOC100838573	-	GO:0005739	0	0	0	12.8602	63.0256	191.14
Traes_7DL_1AD89280A.1	44.0226	11.3666	2.7549	4.12602	3.69103e-05	0.000616417	Traes_7DL_1AD89280A			7D	169987450	169988442	GO:0016491 oxidoreductase activity GO:0055114 oxidation-reduction process GO:0005507 copper ion binding	gi|326520463|dbj|BAK07490.1| predicted protein	1.10.3.2	GO:0046688 GO:0005507 GO:0016023 GO:0052716 GO:0010023 GO:0009809 GO:0048046 GO:0046274 GO:0055114	0	0	0	106.973	46.6389	110.523
Traes_1DS_CB3B01234.1	43.996	11.3649	2.7698	4.10312	4.07617e-05	0.000671228	Traes_1DS_CB3B01234			IWGSC_CSS_1DS_scaff_1419432	771	1429	GO:0006629 lipid metabolic process GO:0008081 phosphoric diester hydrolase activity GO:0008889 glycerophosphodiester phosphodiesterase activity	gi|474393621|gb|EMS65567.1| hypothetical protein TRIUR3_12038	-	GO:0006071 GO:0008889 GO:0005886 GO:0009395 GO:0046486	0	0	0	94.113	138.656	31.2066
Traes_4AL_59189C37E.1	43.989	11.3613	2.8383	4.00289	6.25738e-05	0.000954824	Traes_4AL_59189C37E			4A	197024334	197025813	GO:0016021 integral component of membrane GO:0005215 transporter activity	gi|326508628|dbj|BAJ95836.1| predicted protein	-	GO:0006863 GO:0015931 GO:0016021 GO:0005345 GO:0009536	0	0	0	44.426	7.56307	211.945
Traes_2AL_1883527BF.1	43.7099	11.3576	2.7769	4.09007	4.31252e-05	0.000702582	Traes_2AL_1883527BF			IWGSC_CSS_2AL_scaff_6434154	5026	6661	GO:0005576 extracellular region GO:0030145 manganese ion binding GO:0045735 nutrient reservoir activity	gi|474383404|gb|EMS64736.1| Germin-like protein 8-14	-	GO:0016023 GO:0003676 GO:0048046 GO:0045735 GO:0030145 GO:0008270	0	0	0	121.587	115.967	24.7052
Traes_2BS_9129BEB1A.2	43.6065	11.3466	2.7687	4.09825	4.16294e-05	0.000683526	Traes_2BS_9129BEB1A			2B	782067	784510	GO:0005515 protein binding GO:0005524 ATP binding GO:0004674 protein serine/threonine kinase activity GO:0004672 protein kinase activity GO:0006468 protein phosphorylation	gi|475517801|gb|EMT06131.1| Putative LRR receptor-like serine/threonine-protein kinase	2.7.11.1	GO:0005507 GO:0016023 GO:0009055 GO:0006468 GO:0005524 GO:0016021 GO:0004674 GO:0009536 GO:0009069	0	0	0	32.1504	103.362	126.127
Traes_2AS_6F1E4E2A0.1	43.0582	11.3339	2.7714	4.08961	4.32106e-05	0.000703163	Traes_2AS_6F1E4E2A0			2A	178692104	178692761	GO:0016829 lyase activity GO:0008152 metabolic process GO:0010333 terpene synthase activity	gi|474378870|gb|EMS64422.1| (E)-beta-farnesene synthase	-	GO:0000287 GO:0010333 GO:0016114	0	0	0	93.5284	133.614	31.2066
TRAES3BF034200040CFD_t1	42.7406	11.3221	2.8312	3.999	6.3612e-05	0.000968316	TRAES3BF034200040CFD_g			3B	37328130	37328831	GO:0030247 polysaccharide binding	gi|475418779|gb|EMT01038.1| hypothetical protein F775_07951	-	GO:0030247 GO:0004713 GO:0006468 GO:0005524 GO:0004674 GO:0009069	0	0	0	75.9919	173.951	6.50137
Traes_2DL_60651E646.1	42.7454	11.3177	2.8282	4.0018	6.2863e-05	0.000958721	Traes_2DL_60651E646			2D	142359447	142360745	GO:0016491 oxidoreductase activity GO:0008152 metabolic process	gi|474413406|gb|EMS67034.1| 3-oxoacyl-	-	GO:0046686 GO:0016020 GO:0004316 GO:0005777 GO:0055114 GO:0005835 GO:0006633 GO:0042967	0	0	0	8.76829	61.7651	185.939
Traes_3AS_24A330620.1	42.2789	11.3081	2.7944	4.04666	5.19535e-05	0.000820847	Traes_3AS_24A330620			IWGSC_CSS_3AS_scaff_3353249	455	2145	GO:0005524 ATP binding GO:0004672 protein kinase activity GO:0006468 protein phosphorylation	gi|475575642|gb|EMT17335.1| Wall-associated receptor kinase 2	2.7.11.1	GO:0009560 GO:0006468 GO:0004674 GO:0005509 GO:0030247 GO:0000741 GO:0006364 GO:0016023 GO:0005524 GO:0032040 GO:0009069	0	0	0	99.374	137.396	16.9036
TRAES3BF079700040CFD_t1	42.1016	11.3065	2.7719	4.07892	4.52448e-05	0.000729968	TRAES3BF079700040CFD_g			3B	662016437	662021211	GO:0046983 protein dimerization activity GO:0008168 methyltransferase activity GO:0008171 O-methyltransferase activity	gi|326505616|dbj|BAJ95479.1| predicted protein	-	GO:0005737 GO:0047763 GO:0005886 GO:0046983 GO:0009809 GO:0032259 GO:0033799 GO:0005634 GO:0051555 GO:0030755 GO:0009805 GO:0009811	0	0	0	151.399	47.8994	53.3112
TRAES3BF045500120CFD_t1	41.6207	11.284	2.7851	4.05159	5.08716e-05	0.000805588	TRAES3BF045500120CFD_g			3B	768474335	768476417	GO:0005506 iron ion binding GO:0020037 heme binding GO:0004497 monooxygenase activity GO:0016705 oxidoreductase activity. acting on paired donors. with incorporation or reduction of molecular oxygen GO:0055114 oxidation-reduction process	gi|475487215|gb|EMT03287.1| 4-hydroxyphenylacetaldehyde oxime monooxygenase	-	GO:0055114 GO:0050592 GO:0016021 GO:0009055 GO:0010132 GO:0047085 GO:0020037 GO:0005789 GO:0005506 GO:0006570	0	0	0	85.3447	23.9497	140.43
TRAES3BF102700080CFD_t1	41.5051	11.2768	2.7644	4.07925	4.51811e-05	0.000729452	TRAES3BF102700080CFD_g			3B	242845262	242846767	GO:0003824 catalytic activity GO:0009058 biosynthetic process	gi|326501454|dbj|BAK02516.1| predicted protein	-	GO:0009060 GO:0006979 GO:0046686 GO:0005759 GO:0009058 GO:0004601 GO:0006096 GO:0005634	0	0	0	50.8561	65.5466	132.628
Traes_7DS_8990E8E56.1	41.1694	11.2693	2.7703	4.06789	4.74407e-05	0.000760475	Traes_7DS_8990E8E56			IWGSC_CSS_7DS_scaff_3889356	1	2542	GO:0003824 catalytic activity GO:0016491 oxidoreductase activity GO:0010181 FMN binding GO:0055114 oxidation-reduction process	gi|475589371|gb|EMT21133.1| 12-oxophytodienoate reductase 2	-	GO:0009695 GO:0009611 GO:0046686 GO:0031407 GO:0016629 GO:0010181 GO:0009751 GO:0005739 GO:0055114	0	0	0	94.6976	35.2943	117.025
Traes_7DS_E4A098B12.1	41.211	11.2686	2.7653	4.07492	4.603e-05	0.000741367	Traes_7DS_E4A098B12			IWGSC_CSS_7DS_scaff_630609	1	409	GO:0046872 metal ion binding GO:0055114 oxidation-reduction process GO:0016702 oxidoreductase activity. acting on single donors with incorporation of molecular oxygen. incorporation of two atoms of oxygen	gi|475580656|gb|EMT18654.1| Putative lipoxygenase 8. chloroplastic	-	GO:0031408 GO:0016165 GO:0009611 GO:0005506 GO:0051707 GO:0009507 GO:0055114 GO:0016166	0	0	0	71.9	46.6389	128.727
TRAES3BF081500030CFD_t1	41.1283	11.2674	2.7528	4.09311	4.25621e-05	0.000695611	TRAES3BF081500030CFD_g			3B	535444004	535447113	GO:0016021 integral component of membrane	gi|326531074|dbj|BAK04888.1| predicted protein	-	GO:0016023 GO:0016021	0	0	0	87.6829	68.0676	91.0192
Traes_2AS_0B776BDEE.1	41.0322	11.2648	2.7538	4.09064	4.30191e-05	0.000701661	Traes_2AS_0B776BDEE			2A	3161720	3162254	GO:0005506 iron ion binding GO:0020037 heme binding GO:0016705 oxidoreductase activity. acting on paired donors. with incorporation or reduction of molecular oxygen GO:0055114 oxidation-reduction process	gi|475549810|gb|EMT11320.1| Cytochrome P450 76C4	-	GO:0016023 GO:0009055 GO:0004497 GO:0005506 GO:0020037 GO:0016705 GO:0055114	0	0	0	92.9439	88.2358	65.0137
Traes_1DS_7833DAAB5.1	40.7967	11.2607	2.7969	4.02616	5.66963e-05	0.000883728	Traes_1DS_7833DAAB5			IWGSC_CSS_1DS_scaff_1899626	4678	6918	GO:0016021 integral component of membrane GO:0005886 plasma membrane GO:0008643 carbohydrate transport	gi|475593462|gb|EMT22394.1| Protein RUPTURED POLLEN GRAIN 1	-	GO:0071446 GO:0015770 GO:0071470 GO:0071215 GO:0016023 GO:0010150 GO:0005887 GO:0008515	0	0	0	149.646	75.6307	19.5041
Traes_5BL_C4A77F5DB.1	40.9168	11.2582	2.7565	4.08425	4.4219e-05	0.000716687	Traes_5BL_C4A77F5DB			5B	254853023	254853625	GO:0005576 extracellular region GO:0004867 serine-type endopeptidase inhibitor activity	gi|471178683|gb|AGI04360.1| hypothetical protein	-	GO:0005576 GO:0004867	0	0	0	70.7309	65.5466	109.223
Traes_2BL_66EE4B3A5.1	40.6258	11.2484	2.7569	4.08015	4.50064e-05	0.000727365	Traes_2BL_66EE4B3A5			IWGSC_CSS_2BL_scaff_7936243	2	898		gi|475600875|gb|EMT24670.1| hypothetical protein F775_19881	-	GO:0005975 GO:0050826 GO:0016114 GO:0019915 GO:0009845 GO:0004462 GO:0006090	0	0	0	75.4073	63.0256	105.322
Traes_2BL_CCE8A9757.1	40.4264	11.2411	2.7671	4.06242	4.85666e-05	0.000775381	Traes_2BL_CCE8A9757			2B	308748409	308749408	GO:0003743 translation initiation factor activity GO:0006413 translational initiation	gi|326487556|dbj|BAK05450.1| predicted protein	-	GO:0071456 GO:0003743 GO:0009536 GO:0005840 GO:0006446	0	0	0	73.6537	45.3784	123.526
Traes_7AS_28B4987F0.1	39.6726	11.2202	2.7819	4.03327	5.50058e-05	0.000861173	Traes_7AS_28B4987F0			7A	5628639	5631216	GO:0005515 protein binding GO:0005524 ATP binding GO:0016021 integral component of membrane GO:0004672 protein kinase activity GO:0006468 protein phosphorylation	gi|475525778|gb|EMT07205.1| Putative LRR receptor-like serine/threonine-protein kinase	2.7.11.1	GO:0016023 GO:0006468 GO:0005524 GO:0016021 GO:0004674 GO:0009069	0	0	0	136.201	69.3281	32.5069
Traes_6DS_F5907B97A.2	39.9144	11.2193	2.805	3.99981	6.33922e-05	0.00096523	Traes_6DS_F5907B97A			IWGSC_CSS_6DS_scaff_2101636	929	1890		gi|357140368|ref|XP_003571741.1| PREDICTED: LOW QUALITY PROTEIN: cysteine synthase. chloroplastic/chromoplastic-like	-	GO:0004124 GO:0006535 GO:0016740 GO:0009333	0	0	0	27.474	39.0759	172.936
Traes_3DL_7122B82C2.1	39.6461	11.2191	2.7868	4.02585	5.67705e-05	0.000884398	Traes_3DL_7122B82C2			3D	36190407	36195398	GO:0005515 protein binding GO:0005524 ATP binding GO:0004674 protein serine/threonine kinase activity GO:0004672 protein kinase activity GO:0006468 protein phosphorylation	gi|475513650|gb|EMT05642.1| Putative LRR receptor-like serine/threonine-protein kinase	2.7.11.1	GO:0006468 GO:0004674 GO:0007169 GO:0016023 GO:0005524 GO:0005886 GO:0009069	0	0	0	136.201	74.3702	27.3058
Traes_5BL_31F1C283F.1	39.3151	11.204	2.7602	4.05911	4.9261e-05	0.000784254	Traes_5BL_31F1C283F			IWGSC_CSS_5BL_scaff_10884385	7	1235	GO:0005524 ATP binding GO:0004672 protein kinase activity GO:0006468 protein phosphorylation	gi|475345484|gb|EMT00388.1| Protein kinase APK1B. chloroplastic	2.7.11.1	GO:0006468 GO:0005524 GO:0004674 GO:0009536 GO:0005739 GO:0009069	0	0	0	98.7894	64.2861	72.8153
Traes_1AL_6F08804D5.1	39.2741	11.203	2.7629	4.05476	5.01867e-05	0.000796079	Traes_1AL_6F08804D5			IWGSC_CSS_1AL_scaff_3898279	3545	5750	GO:0005524 ATP binding GO:0004674 protein serine/threonine kinase activity GO:0004672 protein kinase activity GO:0006468 protein phosphorylation	gi|475586126|gb|EMT20231.1| Cysteine-rich receptor-like protein kinase 10	2.7.11.1	GO:0030246 GO:0034613 GO:0045492 GO:0016023 GO:0005773 GO:0010106 GO:0004713 GO:0015706 GO:0006826 GO:0048544 GO:0005576 GO:0005829 GO:0046777 GO:0004674 GO:0010413 GO:0010167 GO:0005886 GO:0005634 GO:0005524 GO:0009069	0	0	0	103.466	55.4625	76.7162
Traes_4DS_C179A7CA5.1	39.4458	11.2023	2.8022	3.99772	6.39568e-05	0.00097278	Traes_4DS_C179A7CA5			4D	39413734	39416078	GO:0008270 zinc ion binding GO:0016491 oxidoreductase activity GO:0055114 oxidation-reduction process	gi|475565030|gb|EMT14680.1| Alcohol dehydrogenase 3	1.1.1.1	GO:0008270 GO:0016491 GO:0055114	0	0	0	28.6431	41.5969	166.435
Traes_5BL_56C52F2D9.1	39.3818	11.2021	2.7603	4.05833	4.94259e-05	0.000785995	Traes_5BL_56C52F2D9			IWGSC_CSS_5BL_scaff_10922491	4126	5945		gi|475519238|gb|EMT06310.1| Auxin-induced protein	-	GO:0009941 GO:0016491 GO:0046686 GO:0005886 GO:0055114	0	0	0	58.4553	92.0174	85.8181
Traes_7AL_115502549.2	39.1967	11.2018	2.7823	4.02605	5.67213e-05	0.000883875	Traes_7AL_115502549			IWGSC_CSS_7AL_scaff_4553068	4154	6017		gi|475548196|gb|EMT11024.1| Bifunctional monodehydroascorbate reductase and carbonic anhydrase nectarin-3	4.2.1.1	GO:0016023 GO:0006730 GO:0004089 GO:0009570 GO:0008270 GO:0005739 GO:0006807	0	0	0	123.341	81.9333	29.9063
Traes_2DL_E7D637378.1	39.3182	11.2001	2.7699	4.04343	5.26754e-05	0.000830666	Traes_2DL_E7D637378			2D	142749219	142751293	GO:0005524 ATP binding GO:0004674 protein serine/threonine kinase activity GO:0004672 protein kinase activity GO:0009966 regulation of signal transduction GO:0006468 protein phosphorylation	gi|475567815|gb|EMT15353.1| Cysteine-rich receptor-like protein kinase 10	2.7.11.1	GO:0006468 GO:0004674 GO:0016023 GO:0005524 GO:0048544 GO:0005576 GO:0016020 GO:0009069	0	0	0	61.9626	50.4205	123.526
Traes_2BL_ADA4918F5.1	38.8919	11.1827	2.7807	4.02155	5.78156e-05	0.000898452	Traes_2BL_ADA4918F5			IWGSC_CSS_2BL_scaff_8072379	8974	10424	GO:0016787 hydrolase activity	gi|475497000|gb|EMT03963.1| Acyl-protein thioesterase 1	-	GO:0010363 GO:0009814 GO:0016787	0	0	0	43.8415	51.681	137.829
Traes_6DS_17B737547.1	38.646	11.1824	2.7862	4.01347	5.98328e-05	0.000922703	Traes_6DS_17B737547			6D	24274468	24275712	GO:0003677 DNA binding GO:0005634 nucleus GO:0006355 regulation of transcription. DNA-templated GO:0006351 transcription. DNA-templated GO:0043565 sequence-specific DNA binding GO:0003700 transcription factor activity. sequence-specific DNA binding	gi|475608754|gb|EMT27141.1| Putative homeobox-leucine zipper protein HOX26	-	GO:0009735 GO:0006355 GO:0003700 GO:0005634 GO:0000976 GO:0005667 GO:0045449	0	0	0	133.863	66.8071	31.2066
Traes_5BL_AF594CF74.1	38.8229	11.1792	2.7824	4.01789	5.87227e-05	0.000908849	Traes_5BL_AF594CF74		transducin family protein / WD-40 repeat family protein [Source:Projected from Arabidopsis thaliana (AT3G42660) TAIR;Acc:AT3G42660]	5B	109404599	109410111	GO:0005515 protein binding	gi|326518474|dbj|BAJ88266.1| predicted protein	-	GO:0010389 GO:0016458 GO:0009909 GO:0048449 GO:0051567 GO:0016023 GO:0006270 GO:0000166 GO:0008283 GO:0006275 GO:0006306	0	0	0	29.8122	114.707	88.4186
Traes_5AS_3CB4237E3.2	38.4947	11.1738	2.765	4.04122	5.31747e-05	0.000836978	Traes_5AS_3CB4237E3			IWGSC_CSS_5AS_scaff_1518371	119	797		gi|61656802|emb|CAH10071.1| Cell Division Protein AAA ATPase family	-	GO:0017111 GO:0005524 GO:0051301	0	0	0	98.2049	78.1517	54.6115
Traes_1BS_71EBCA90B.1	38.3989	11.1736	2.8121	3.97336	7.08652e-05	0.00105767	Traes_1BS_71EBCA90B			IWGSC_CSS_1BS_scaff_3403406	359	994	GO:0008168 methyltransferase activity GO:0008171 O-methyltransferase activity	gi|475591218|gb|EMT21689.1| O-methyltransferase ZRP4	-	GO:0046983 GO:0032259 GO:0009536 GO:0008171	0	0	0	146.723	68.0676	15.6033
Traes_5AL_EE660FD9A.1	38.3554	11.1662	2.7666	4.03611	5.4344e-05	0.000851755	Traes_5AL_EE660FD9A			IWGSC_CSS_5AL_scaff_2735381	4155	4656		gi|474276209|gb|EMS61063.1| ABC transporter G family member 11	-	GO:0015416 GO:0009536 GO:0005524 GO:0016020 GO:0015716 GO:0015748	0	0	0	78.3301	51.681	100.121
Traes_5BL_8F04303FE.1	38.17	11.1624	2.7959	3.99247	6.53884e-05	0.000991091	Traes_5BL_8F04303FE			5B	191932522	191935804	GO:0016758 transferase activity. transferring hexosyl groups GO:0008152 metabolic process	gi|357154298|ref|XP_003576736.1| PREDICTED: UDP-glycosyltransferase 74F1-like	-	GO:0052641 GO:0009696 GO:0052639 GO:0046482 GO:0070301 GO:0018874 GO:0042631 GO:0010016 GO:0080167 GO:0052544 GO:0042742 GO:0071475 GO:0080044 GO:0052640 GO:0080002 GO:0052638 GO:0019761 GO:0080024 GO:0080046 GO:0071215 GO:0047251	0	0	0	109.896	98.3199	20.8044
Traes_3AL_263E24D86.1	38.2046	11.1563	2.7819	4.0103	6.06423e-05	0.000932391	Traes_3AL_263E24D86			IWGSC_CSS_3AL_scaff_4359038	917	4084	GO:0005524 ATP binding GO:0004674 protein serine/threonine kinase activity GO:0004672 protein kinase activity GO:0048544 recognition of pollen GO:0006468 protein phosphorylation	gi|475517469|gb|EMT06095.1| Putative serine/threonine-protein kinase receptor	2.7.11.1	GO:0006468 GO:0004674 GO:0016023 GO:0005524 GO:0048544 GO:0016020 GO:0009069	0	0	0	35.0732	69.3281	124.826
Traes_6AL_47E7DF58A.1	38.0172	11.1515	2.7812	4.00965	6.08085e-05	0.000934186	Traes_6AL_47E7DF58A			6A	196078816	196080953	GO:0005515 protein binding GO:0005524 ATP binding GO:0004672 protein kinase activity GO:0005509 calcium ion binding GO:0004713 protein tyrosine kinase activity GO:0006468 protein phosphorylation	gi|475575642|gb|EMT17335.1| Wall-associated receptor kinase 2	2.7.11.1	GO:0030247 GO:0016023 GO:0005509 GO:0006468 GO:0005524 GO:0004674 GO:0009069	0	0	0	59.0398	40.3364	128.727
Traes_3AS_3DE42111B.3	37.9154	11.1509	2.7653	4.03245	5.51981e-05	0.000863229	Traes_3AS_3DE42111B			3A	6918749	6919877	GO:0005524 ATP binding GO:0004672 protein kinase activity GO:0006468 protein phosphorylation	gi|475620583|gb|EMT31161.1| Putative receptor-like protein kinase	-	GO:0003676 GO:0030247 GO:0016023 GO:0004713 GO:0006468 GO:0005524 GO:0008270 GO:0004674 GO:0009069	0	0	0	88.852	56.723	81.9173
Traes_2BS_C0AED9734.1	37.6092	11.1388	2.7638	4.0302	5.57302e-05	0.000870829	Traes_2BS_C0AED9734			IWGSC_CSS_2BS_scaff_5191771	1720	2933	GO:0005524 ATP binding GO:0004672 protein kinase activity GO:0006468 protein phosphorylation	gi|475568518|gb|EMT15505.1| Cysteine-rich receptor-like protein kinase 29	2.7.11.1	GO:0012501 GO:0006468 GO:0004674 GO:0042742 GO:0009751 GO:0016023 GO:0005524 GO:0009507 GO:0005886 GO:0009069	0	0	0	83.5911	71.8492	70.2148
Traes_5BL_D53A846BE.1	37.6623	11.1353	2.8526	3.9036	9.47727e-05	0.00135687	Traes_5BL_D53A846BE			5B	250480524	250481544	GO:0046872 metal ion binding	gi|326494206|dbj|BAJ90372.1| predicted protein	-	GO:0035556 GO:0008270 GO:0003676 GO:0009693 GO:0006355 GO:0002679 GO:0010200 GO:0003700 GO:0005634 GO:0005667 GO:0045449	0	0	0	13.4447	22.6892	189.84
Traes_5BL_B50D47B25.1	37.5181	11.1318	2.7893	3.99089	6.58247e-05	0.000995493	Traes_5BL_B50D47B25			5B	251355118	251356519	GO:0016758 transferase activity. transferring hexosyl groups GO:0008152 metabolic process	gi|475432777|gb|EMT01232.1| Anthocyanidin 3-O-glucosyltransferase	-	GO:0016491 GO:0016758 GO:0055114 GO:0010181	0	0	0	52.0252	36.5548	136.529
Traes_7BS_AD3104D73.1	37.4439	11.1296	2.7806	4.00257	6.26576e-05	0.000955846	Traes_7BS_AD3104D73			IWGSC_CSS_7BS_scaff_3066186	330	7674	GO:0005524 ATP binding GO:0016021 integral component of membrane GO:0055085 transmembrane transport GO:0006810 transport GO:0042626 ATPase activity. coupled to transmembrane movement of substances GO:0016887 ATPase activity	gi|357125210|ref|XP_003564288.1| PREDICTED: ABC transporter C family member 10-like isoform 1	3.6.3.44	GO:0005774 GO:0032440 GO:0016021 GO:0042626 GO:0055085 GO:0055114 GO:0005886 GO:0005524	0	0	0	54.3634	124.791	45.5096
Traes_1DL_2FFAC24CE.1	37.402	11.1259	2.7895	3.98851	6.64897e-05	0.00100375	Traes_1DL_2FFAC24CE			1D	74342233	74346808	GO:0005524 ATP binding GO:0004817 cysteine-tRNA ligase activity GO:0006423 cysteinyl-tRNA aminoacylation	gi|475513970|gb|EMT05672.1| Cysteinyl-tRNA synthetase	6.1.1.16	GO:0005829 GO:0005739 GO:0004817 GO:0006423 GO:0010197 GO:0009658 GO:0048481 GO:0005524 GO:0043067 GO:0009570 GO:0042407 GO:0006534	0	0	0	36.2423	52.9415	135.229
Traes_2DS_7750C7578.1	37.3703	11.1254	2.7981	3.97607	7.00647e-05	0.0010471	Traes_2DS_7750C7578			IWGSC_CSS_2DS_scaff_2735160	2	367	GO:0005524 ATP binding	gi|475619031|gb|EMT30637.1| Putative mitochondrial chaperone bcs1	-	GO:0005886 GO:0005524 GO:0017111 GO:0005739	0	0	0	43.2569	34.0338	146.931
Traes_2DL_F0E59AB30.1	37.1319	11.1195	2.7653	4.02106	5.79373e-05	0.000899849	Traes_2DL_F0E59AB30			IWGSC_CSS_2DL_scaff_9784199	11	1828	GO:0005524 ATP binding GO:0004674 protein serine/threonine kinase activity GO:0004672 protein kinase activity GO:0006468 protein phosphorylation	gi|474397980|gb|EMS65868.1| Putative wall-associated receptor kinase-like 11	2.7.11.1	GO:0030247 GO:0016023 GO:0005509 GO:0006468 GO:0005524 GO:0004674 GO:0009536 GO:0009069	0	0	0	75.4073	68.0676	79.3167
Traes_4BS_E2F6D8493.1	36.7685	11.1105	2.7836	3.99139	6.56864e-05	0.000994542	Traes_4BS_E2F6D8493			4B	165036741	165037495		-	-	NA	0	0	0	123.341	49.16	48.1101
Traes_2DS_80B087847.2	36.7214	11.1082	2.7906	3.98061	6.87381e-05	0.00103054	Traes_2DS_80B087847			2D	58403260	58406001	GO:0016788 hydrolase activity. acting on ester bonds	gi|326512584|dbj|BAJ99647.1| predicted protein	-	GO:0016788 GO:0016023 GO:0005618 GO:0006629	0	0	0	119.833	70.5887	29.9063
Traes_1BL_3699A930D.1	36.7602	11.1062	2.7908	3.97961	6.9029e-05	0.00103408	Traes_1BL_3699A930D			IWGSC_CSS_1BL_scaff_3904999	780	1748	GO:0008168 methyltransferase activity GO:0008171 O-methyltransferase activity	gi|475595131|gb|EMT22927.1| O-methyltransferase ZRP4	-	GO:0046983 GO:0032259 GO:0009536 GO:0008171	0	0	0	83.5911	109.665	27.3058
Traes_2AS_CE01C9B35.1	358.148	11.0943	2.3353	4.75072	2.02691e-06	5.14741e-05	Traes_2AS_CE01C9B35			2A	7135746	7136051		gi|15983299|gb|AAL11542.1|AF416722_1 phosphate transporter	-	GO:0015114 GO:0005773 GO:0005886 GO:0016036 GO:0055085 GO:0005315 GO:0009737 GO:0016021 GO:0006817 GO:0005634 GO:0015293	1.08021	0	0	1213.53	926.476	7.80164
Traes_2BL_BE05F3E19.1	36.3769	11.0874	2.8004	3.95922	7.51942e-05	0.00111377	Traes_2BL_BE05F3E19			2B	332550809	332551282		gi|475536676|gb|EMT08955.1| hypothetical protein F775_23249	-	GO:0046872 GO:0006468 GO:0005524 GO:0030001 GO:0004674 GO:0009069	0	0	0	51.4406	28.9918	137.829
Traes_2DL_CB1F4FFA2.1	36.4244	11.0866	2.8287	3.91932	8.87995e-05	0.00128533	Traes_2DL_CB1F4FFA2			2D	138795143	138796013	GO:0004672 protein kinase activity GO:0006468 protein phosphorylation	gi|475565588|gb|EMT14831.1| Putative serine/threonine-protein kinase receptor	2.7.11.1	GO:0006468 GO:0004674 GO:0016023 GO:0005524 GO:0048544 GO:0005576 GO:0016020 GO:0009069	0	0	0	14.6138	47.8994	156.033
Traes_5DL_DB8A076AB.1	36.168	11.0864	2.7859	3.97939	6.9091e-05	0.00103474	Traes_5DL_DB8A076AB		RmlC-like cupins superfamily protein [Source:Projected from Arabidopsis thaliana (AT1G50590) TAIR;Acc:AT1G50590]	IWGSC_CSS_5DL_scaff_4468380	1121	3058	GO:0008150 biological_process	gi|475627075|gb|EMT33563.1| hypothetical protein F775_19609	-	GO:0009737 GO:0005516 GO:0005634 GO:0005886	0	0	0	117.495	60.5046	39.0082
Traes_4BS_013AC580B.1	36.0597	11.0774	2.8127	3.93837	8.20373e-05	0.0012019	Traes_4BS_013AC580B			4B	214350661	214355422	GO:0003824 catalytic activity GO:0030170 pyridoxal phosphate binding	gi|242068241|ref|XP_002449397.1| hypothetical protein SORBIDRAFT_05g009410	-	GO:0008152 GO:0030170 GO:0003824	0	0	0	77.7455	16.3867	122.226
Traes_1BS_4E11D205D.2	36.0152	11.0756	2.7917	3.96735	7.26776e-05	0.0010813	Traes_1BS_4E11D205D			IWGSC_CSS_1BS_scaff_3458291	1303	2753	GO:0016747 transferase activity. transferring acyl groups other than amino-acyl groups	gi|326509773|dbj|BAJ87102.1| predicted protein	-	GO:0016747	0	0	0	76.5764	28.9918	110.523
Traes_7DS_7E5E07181.1	35.8895	11.0727	2.8195	3.92724	8.59259e-05	0.00125078	Traes_7DS_7E5E07181			IWGSC_CSS_7DS_scaff_3857488	1389	4857	GO:0005515 protein binding GO:0005524 ATP binding GO:0016021 integral component of membrane GO:0004674 protein serine/threonine kinase activity GO:0004672 protein kinase activity GO:0006468 protein phosphorylation	gi|475525778|gb|EMT07205.1| Putative LRR receptor-like serine/threonine-protein kinase	2.7.11.1	GO:0016023 GO:0006468 GO:0005524 GO:0016021 GO:0004674 GO:0009069	0	0	0	96.4512	105.883	13.0027
Traes_2DL_7379D1394.1	35.925	11.0699	2.7781	3.98477	6.75457e-05	0.00101644	Traes_2DL_7379D1394			IWGSC_CSS_2DL_scaff_9848756	1434	2332	GO:0016747 transferase activity. transferring acyl groups other than amino-acyl groups	gi|474399350|gb|EMS65979.1| Agmatine coumaroyltransferase-1	-	GO:0016747	0	0	0	57.2862	52.9415	105.322
TRAES3BF027700080CFD_t1	35.723	11.0639	2.7708	3.99311	6.52115e-05	0.000989143	TRAES3BF027700080CFD_g			3B	566221006	566227345	GO:0005515 protein binding GO:0005524 ATP binding GO:0004672 protein kinase activity GO:0006468 protein phosphorylation	gi|475513650|gb|EMT05642.1| Putative LRR receptor-like serine/threonine-protein kinase	2.7.11.1	GO:0016023 GO:0004190 GO:0006468 GO:0005524 GO:0006508 GO:0004674 GO:0009069	0	0	0	73.6537	74.3702	66.314
Traes_2DL_6E28434C21.1	35.631	11.0619	2.7734	3.98851	6.64898e-05	0.00100375	Traes_2DL_6E28434C21			2D	149579708	149580542	GO:0009055 electron carrier activity	gi|475529542|gb|EMT07779.1| Mavicyanin	-	GO:0005507 GO:0016023 GO:0009055 GO:0009536	0	0	0	88.2675	60.5046	65.0137
Traes_1BL_A5FCA9094.1	35.5531	11.0542	2.8215	3.91791	8.93217e-05	0.00129058	Traes_1BL_A5FCA9094			1B	165287809	165289250	GO:0006032 chitin catabolic process GO:0016998 cell wall macromolecule catabolic process GO:0004568 chitinase activity	gi|475588592|gb|EMT20917.1| Chitinase 8	3.2.1.14	GO:0004568 GO:0006032 GO:0006952 GO:0016023 GO:0051707 GO:0008061 GO:0005576 GO:0000272 GO:0016998	0	0	0	46.1797	18.9077	148.231
Traes_1DL_753998EB9.1	35.1486	11.044	2.8101	3.93014	8.48949e-05	0.00123736	Traes_1DL_753998EB9			1D	119534671	119536082	GO:0050660 flavin adenine dinucleotide binding GO:0016491 oxidoreductase activity GO:0055114 oxidation-reduction process	gi|475577243|gb|EMT17750.1| Reticuline oxidase-like protein	-	GO:0006979 GO:0005618 GO:0055114 GO:0010197 GO:0016023 GO:0050660 GO:0008762 GO:0005886 GO:0009793 GO:0048046 GO:0006040	0	0	0	106.973	85.7148	18.2038
Traes_1BL_739EC4E87.1	35.1836	11.0435	2.7768	3.97704	6.97783e-05	0.00104337	Traes_1BL_739EC4E87			IWGSC_CSS_1BL_scaff_3821747	6125	7456	GO:0005515 protein binding	gi|475468656|gb|EMT02283.1| Receptor-like protein kinase HSL1	2.7.11.1	GO:0016023 GO:0005886 GO:0006468 GO:0005524 GO:0016021 GO:0004674 GO:0009069	0	0	0	84.7602	75.6307	50.7107
Traes_1BS_799584A3B.1	34.9829	11.0336	3.9866	2.76767	0.00564586	0.0374764	Traes_1BS_799584A3B			1B	95344690	95345751	GO:0016747 transferase activity. transferring acyl groups other than amino-acyl groups	gi|473728637|gb|EMS45123.1| Agmatine coumaroyltransferase-1	-	GO:0016747	0	0	0	96.4512	113.446	0
Traes_2BS_BEC566006.1	34.9401	11.0298	2.8092	3.92632	8.62561e-05	0.00125494	Traes_2BS_BEC566006			2B	11066777	11067591	GO:0008270 zinc ion binding GO:0016491 oxidoreductase activity GO:0055114 oxidation-reduction process	gi|326492357|dbj|BAK01962.1| predicted protein	1.1.1.1	GO:0046029 GO:0055114 GO:0008270	0	0	0	54.3634	23.9497	131.328
Traes_4AL_798F23C50.1	34.8164	11.0271	2.7754	3.97319	7.09155e-05	0.00105814	Traes_4AL_798F23C50			4A	126079325	126081500	GO:0005524 ATP binding GO:0004674 protein serine/threonine kinase activity GO:0004672 protein kinase activity GO:0006468 protein phosphorylation	gi|475516810|gb|EMT06028.1| Putative receptor protein kinase ZmPK1	2.7.11.1	GO:0006468 GO:0004674 GO:0016023 GO:0005524 GO:0048544 GO:0016020 GO:0009069	0	0	0	74.2382	59.2441	75.4159
TRAES3BF056700040CFD_t1	34.7845	11.0254	2.8271	3.8999	9.62341e-05	0.00137396	TRAES3BF056700040CFD_g			3B	533981760	533985059		gi|475579767|gb|EMT18426.1| hypothetical protein F775_07058	-	GO:0010279 GO:0016023 GO:0032940 GO:0009733 GO:0009536 GO:0009416	0	0	0	68.3927	127.312	13.0027
Traes_2DL_B55D8446D.2	34.7871	11.0242	2.7829	3.96143	7.45015e-05	0.00110437	Traes_2DL_B55D8446D			2D	144036298	144036738	GO:0005524 ATP binding GO:0004672 protein kinase activity GO:0006468 protein phosphorylation	gi|475619434|gb|EMT30777.1| Wall-associated receptor kinase-like protein 2	2.7.11.1	GO:0030247 GO:0016023 GO:0005509 GO:0006468 GO:0005524 GO:0004674 GO:0009536 GO:0009069	0	0	0	61.9626	46.6389	100.121
Traes_1AS_B85890F36.1	34.6305	11.0146	2.7917	3.9455	7.96328e-05	0.00117183	Traes_1AS_B85890F36			IWGSC_CSS_1AS_scaff_2946175	23	620	GO:0004672 protein kinase activity GO:0006468 protein phosphorylation	gi|473803461|gb|EMS46625.1| L-type lectin-domain containing receptor kinase IV.1	2.7.11.1	GO:0006468 GO:0005739 GO:0009751 GO:0016023 GO:0005524 GO:0007178 GO:0004675 GO:0030246 GO:0005886 GO:0009069	0	0	0	32.1504	79.4122	96.2203
Traes_1BL_B0C73CA5C.1	34.3116	11.0092	2.8003	3.93144	8.44382e-05	0.0012321	Traes_1BL_B0C73CA5C			IWGSC_CSS_1BL_scaff_3867447	395	985	GO:0008168 methyltransferase activity GO:0008171 O-methyltransferase activity	gi|475595131|gb|EMT22927.1| O-methyltransferase ZRP4	-	GO:0046983 GO:0032259 GO:0009536 GO:0008171	0	0	0	101.712	78.1517	26.0055
Traes_6AL_3C96C6BAD.1	34.3835	11.0082	2.7764	3.96489	7.34293e-05	0.00109076	Traes_6AL_3C96C6BAD			6A	179027757	179029235	GO:0016020 membrane GO:0005215 transporter activity GO:0006810 transport	gi|326496607|dbj|BAJ98330.1| predicted protein	-	GO:0042936 GO:0005886 GO:0016021 GO:0009860 GO:0042938	0	0	0	66.639	65.5466	74.1156
Traes_4BS_994BC287F.1	34.3057	11.001	2.8371	3.87755	0.000105513	0.00148807	Traes_4BS_994BC287F			4B	6707430	6709951	GO:0045735 nutrient reservoir activity	gi|167004|gb|AAA32936.1| embryo globulin	-	GO:0045735 GO:0015671 GO:0016023 GO:0005506 GO:0020037 GO:0019825	0	0	0	24.5512	23.9497	157.333
Traes_2DL_AD0DDF120.1	33.6993	10.9766	2.8828	3.80764	0.000140299	0.00187914	Traes_2DL_AD0DDF120			IWGSC_CSS_2DL_scaff_8454253	1	258	GO:0020037 heme binding GO:0006979 response to oxidative stress GO:0004601 peroxidase activity GO:0055114 oxidation-reduction process	gi|475505350|gb|EMT04711.1| putative Peroxidase 2	1.11.1.7	GO:0046872 GO:0009505 GO:0005773 GO:0042744 GO:0016023 GO:0020037 GO:0004601 GO:0016020 GO:0055114	0	0	0	33.3195	5.04205	163.835
Traes_2AS_503655836.1	33.637	10.9719	2.8261	3.88232	0.000103464	0.00146279	Traes_2AS_503655836			2A	141171194	141172688	GO:0004190 aspartic-type endopeptidase activity GO:0006508 proteolysis	gi|475453033|gb|EMT01748.1| Aspartic proteinase nepenthesin-1	-	GO:0042742 GO:0010337 GO:0003677 GO:0010310 GO:0016023 GO:0004190 GO:0006508 GO:0048046	0	0	0	19.8748	44.1179	137.829
Traes_7BL_AABF91B01.1	33.18	10.9567	2.7981	3.91573	9.01295e-05	0.00129995	Traes_7BL_AABF91B01			7B	240208039	240208480	GO:0005509 calcium ion binding	gi|474040191|gb|EMS53282.1| putative calcium-binding protein CML25/26	-	GO:0005509	0	0	0	64.8854	32.7733	101.421
Traes_5BL_570BA360C.2	33.2519	10.9551	2.8217	3.88249	0.000103391	0.00146212	Traes_5BL_570BA360C			5B	208742752	208751645	GO:0005515 protein binding GO:0005524 ATP binding GO:0004674 protein serine/threonine kinase activity GO:0004672 protein kinase activity GO:0005509 calcium ion binding GO:0030247 polysaccharide binding GO:0006468 protein phosphorylation	gi|475563788|gb|EMT14372.1| Wall-associated receptor kinase 2	2.7.11.1	GO:0030247 GO:0016023 GO:0005509 GO:0006468 GO:0005524 GO:0004674 GO:0009069	0	0	0	18.1211	61.7651	119.625
Traes_2BL_1C7224C7A.2	33.029	10.9526	2.7852	3.93238	8.4109e-05	0.00122844	Traes_2BL_1C7224C7A			IWGSC_CSS_2BL_scaff_7978553	29	544	GO:0009055 electron carrier activity	gi|475627523|gb|EMT33683.1| Blue copper protein	-	GO:0005507 GO:0016023 GO:0009055 GO:0009536	0	0	0	81.8374	63.0256	53.3112
Traes_2BL_1DEAE0F5F.1	32.9213	10.9511	2.815	3.89021	0.000100158	0.00142343	Traes_2BL_1DEAE0F5F			IWGSC_CSS_2BL_scaff_3262095	2353	5585	GO:0005515 protein binding GO:0005524 ATP binding GO:0016021 integral component of membrane GO:0004674 protein serine/threonine kinase activity GO:0004672 protein kinase activity GO:0006468 protein phosphorylation	gi|475624426|gb|EMT32603.1| Putative LRR receptor-like serine/threonine-protein kinase	2.7.11.1	GO:0006468 GO:0004674 GO:0016021 GO:0003677 GO:0016023 GO:0005524 GO:0006306 GO:0005886 GO:0009069	0	0	0	116.326	22.6892	58.5123
TRAES3BF052300120CFD_t1	32.6513	10.9362	2.7901	3.91964	8.86798e-05	0.00128393	TRAES3BF052300120CFD_g			3B	736567613	736568422	GO:0005515 protein binding	gi|475564403|gb|EMT14524.1| hypothetical protein F775_30165	2.5.1.18	GO:0016740	0	0	0	84.1756	44.1179	67.6143
Traes_5AS_AE3DD00CB.1	32.7166	10.9346	2.7875	3.92275	8.75455e-05	0.00127141	Traes_5AS_AE3DD00CB			IWGSC_CSS_5AS_scaff_1521640	6612	8222	GO:0050662 coenzyme binding GO:0003824 catalytic activity	gi|475612373|gb|EMT28387.1| Bifunctional dihydroflavonol 4-reductase/flavanone 4-reductase	-	GO:0009409 GO:0016621 GO:0009809 GO:0050662 GO:0055114 GO:0009805 GO:0009811	0	0	0	47.9333	78.1517	70.2148
Traes_2DL_0AB0ABFD5.2	32.5671	10.9326	2.7889	3.92	8.85478e-05	0.00128267	Traes_2DL_0AB0ABFD5		malate synthase [Source:Projected from Arabidopsis thaliana (AT5G03860) TAIR;Acc:AT5G03860]	2D	112401383	112404134	GO:0003824 catalytic activity GO:0006099 tricarboxylic acid cycle GO:0004474 malate synthase activity GO:0006097 glyoxylate cycle	gi|326522666|dbj|BAJ88379.1| predicted protein	2.3.3.9	GO:0006099 GO:0009514 GO:0004474 GO:0004451 GO:0006097 GO:0006090	0	0	0	83.0065	64.2861	48.1101
Traes_4AL_63D1BF921.2	32.6451	10.9322	2.7934	3.91359	9.09345e-05	0.0013092	Traes_4AL_63D1BF921			IWGSC_CSS_4AL_scaff_7103176	2072	2676	GO:0005509 calcium ion binding	gi|474437904|gb|EMS68267.1| Putative calcium-binding protein CML19	-	GO:0031348 GO:0009867 GO:0009697 GO:0009862 GO:0010363 GO:0009693 GO:0010310 GO:0002679 GO:0010200 GO:0006612 GO:0005509 GO:0050832 GO:0042742 GO:0000165 GO:0030968	0	0	0	55.5325	44.1179	96.2203
Traes_2AL_37E69D40E.1	32.4763	10.9283	2.7927	3.91325	9.10629e-05	0.00131072	Traes_2AL_37E69D40E			2A	239156732	239158196		gi|475554629|gb|EMT12265.1| hypothetical protein F775_23973	-	NA	0	0	0	83.0065	40.3364	71.5151
TRAES3BF117500150CFD_t1	32.4305	10.924	2.7876	3.91877	8.90034e-05	0.00128763	TRAES3BF117500150CFD_g			3B	597699436	597700360	GO:0046872 metal ion binding	gi|474189085|gb|EMS58058.1| hypothetical protein TRIUR3_11352	-	GO:0003700 GO:0003677 GO:0005634 GO:0008270 GO:0006355 GO:0005667 GO:0045449	0	0	0	64.8854	51.681	78.0164
Traes_2DS_554CD5259.2	32.3356	10.9186	2.7873	3.91726	8.95597e-05	0.00129356	Traes_2DS_554CD5259			2D	9143481	9148502	GO:0005515 protein binding GO:0005524 ATP binding GO:0004674 protein serine/threonine kinase activity GO:0004672 protein kinase activity GO:0005509 calcium ion binding GO:0030247 polysaccharide binding GO:0006468 protein phosphorylation	gi|474008714|gb|EMS52474.1| Wall-associated receptor kinase 2	2.7.11.1	GO:0030247 GO:0016023 GO:0005509 GO:0006468 GO:0005524 GO:0016021 GO:0004674 GO:0009069	0	0	0	55.5325	61.7651	76.7162
Traes_2AL_6FABDE544.1	32.3102	10.9142	2.8455	3.83563	0.000125241	0.00171083	Traes_2AL_6FABDE544			2A	235568720	235569692		gi|475612419|gb|EMT28402.1| Beta-fructofuranosidase. insoluble isoenzyme 7	-	GO:0051670 GO:0071836 GO:0005773 GO:0009611 GO:0004575 GO:0016023 GO:0031219 GO:0005982 GO:0005618 GO:0048046 GO:0005739 GO:0080167 GO:0005985 GO:0017177	0	0	0	20.4593	26.4707	146.931
Traes_3AS_C492FCE9A.1	32.0115	10.9034	2.8017	3.89174	9.9527e-05	0.00141491	Traes_3AS_C492FCE9A			IWGSC_CSS_3AS_scaff_2578257	98	1277	GO:0005524 ATP binding GO:0004672 protein kinase activity GO:0006468 protein phosphorylation	gi|475524077|gb|EMT06973.1| Cysteine-rich receptor-like protein kinase 10	2.7.11.1	GO:0006468 GO:0004674 GO:0005739 GO:0009536 GO:0016023 GO:0005524 GO:0009737 GO:0005773 GO:0005886 GO:0009069	0	0	0	50.2715	39.0759	102.722
Traes_2DS_A077EFE95.1	31.7976	10.8968	2.7969	3.89607	9.77643e-05	0.0013937	Traes_2DS_A077EFE95			IWGSC_CSS_2DS_scaff_5382708	462	691	GO:0008270 zinc ion binding GO:0004842 ubiquitin-protein transferase activity GO:0016567 protein ubiquitination	gi|474140075|gb|EMS56521.1| E3 ubiquitin-protein ligase RNF14	-	GO:0008270	0	0	0	73.6537	37.8154	79.3167
Traes_6AS_F3596B2FB1.2	31.3791	10.8832	2.8263	3.85064	0.00011781	0.0016274	Traes_6AS_F3596B2FB1			IWGSC_CSS_6AS_scaff_3964234	453	608	GO:0046982 protein heterodimerization activity	gi|474114390|gb|EMS55804.1| Histone H2A	-	GO:0000786 GO:0005730 GO:0003677 GO:0006334 GO:0046982	0	0	0	122.756	25.2102	40.3085
Traes_6BS_2A7AE08BD.1	31.4727	10.8785	2.8314	3.84211	0.000121982	0.00167277	Traes_6BS_2A7AE08BD			IWGSC_CSS_6BS_scaff_3038019	2411	3063		gi|326512584|dbj|BAJ99647.1| predicted protein	-	GO:0016788 GO:0016023 GO:0009570 GO:0006629	0	0	0	43.8415	20.1682	124.826
Traes_7DL_8D02A2581.1	31.4885	10.8779	2.8076	3.8745	0.000106844	0.00150419	Traes_7DL_8D02A2581			7D	63007292	63008652	GO:0005525 GTP binding GO:0006886 intracellular protein transport GO:0016192 vesicle-mediated transport GO:0005622 intracellular GO:0005783 endoplasmic reticulum GO:0005794 Golgi apparatus GO:0007264 small GTPase mediated signal transduction	gi|475546703|gb|EMT10738.1| GTP-binding protein SAR1A	-	GO:0005829 GO:0007264 GO:0016023 GO:0006888 GO:0005215 GO:0006886 GO:0009507 GO:0005783 GO:0005794 GO:0005525 GO:0005886	0	0	0	34.4886	50.4205	104.022
Traes_7AS_0127D6900.1	31.3595	10.8754	2.7993	3.88501	0.000102326	0.0014496	Traes_7AS_0127D6900			IWGSC_CSS_7AS_scaff_4058704	4	318	GO:0030246 carbohydrate binding	gi|474347057|gb|EMS62907.1| putative L-type lectin-domain containing receptor kinase S.5	-	GO:0006468 GO:0009845 GO:0004674 GO:0005524 GO:0009738 GO:0030246 GO:0005886 GO:0009069	0	0	0	61.9626	39.0759	87.1184
Traes_2DL_3F68F129C.1	31.3554	10.873	2.8256	3.84797	0.000119099	0.00164039	Traes_2DL_3F68F129C			2D	146361746	146362227		gi|475513494|gb|EMT05621.1| Putative LRR receptor-like serine/threonine-protein kinase	-	GO:0016023 GO:0030246 GO:0006468 GO:0005524 GO:0004674 GO:0009069	0	0	0	43.2569	23.9497	120.925
Traes_2AL_0D5724EC2.1	31.2427	10.8679	2.8276	3.84349	0.000121299	0.00166624	Traes_2AL_0D5724EC2			2A	23645568	23646976	GO:0005575 cellular_component GO:0008150 biological_process	gi|475433689|gb|EMT01264.1| hypothetical protein F775_09581	-	GO:0016020 GO:0008152 GO:0003824 GO:0009507	0	0	0	43.8415	22.6892	120.925
Traes_4DL_018609759.1	30.9973	10.8594	3.9589	2.74302	0.00608764	0.0397146	Traes_4DL_018609759			4D	88097282	88098242		gi|326520962|dbj|BAJ92844.1| predicted protein	-	NA	0	0	0	104.05	81.9333	0
Traes_1DL_CA35D9D5B.1	30.8456	10.8576	2.8571	3.80025	0.000144548	0.00192484	Traes_1DL_CA35D9D5B			IWGSC_CSS_1DL_scaff_1245971	1	436	GO:0050660 flavin adenine dinucleotide binding GO:0016491 oxidoreductase activity GO:0055114 oxidation-reduction process	gi|475577243|gb|EMT17750.1| Reticuline oxidase-like protein	-	GO:0006979 GO:0005618 GO:0055114 GO:0050468 GO:0010197 GO:0016023 GO:0050660 GO:0008762 GO:0005886 GO:0009793 GO:0048046 GO:0009821 GO:0006040	0	0	0	119.249	56.723	9.10192
Traes_5BL_388501B7C.1	30.7762	10.8474	2.8097	3.86071	0.000113059	0.00157293	Traes_5BL_388501B7C			IWGSC_CSS_5BL_scaff_10822611	8432	9087	GO:0046872 metal ion binding	gi|475535968|gb|EMT08832.1| Zinc finger protein 1	-	GO:0046872 GO:0003677	0	0	0	54.3634	32.7733	97.5206
Traes_1BL_79D33BCB4.1	30.5944	10.8463	2.8238	3.84096	0.000122555	0.001679	Traes_1BL_79D33BCB4			1B	261660565	261662468		gi|238802278|emb|CAP74530.1| putative TdS40 protein	-	GO:0005634	0	0	0	113.403	42.8574	27.3058
Traes_1AL_FEB1460B9.1	30.6935	10.8457	2.8071	3.86362	0.00011172	0.00155848	Traes_1AL_FEB1460B9			IWGSC_CSS_1AL_scaff_3955342	2045	7416	GO:0016020 membrane GO:0008375 acetylglucosaminyltransferase activity	gi|326502602|dbj|BAJ98929.1| predicted protein	-	GO:0016020 GO:0008375	0	0	0	70.7309	31.5128	81.9173
Traes_4DS_847147C33.1	30.7105	10.8434	2.8003	3.87229	0.000107819	0.00151362	Traes_4DS_847147C33			4D	97329774	97331697	GO:0006886 intracellular protein transport GO:0006888 ER to Golgi vesicle-mediated transport GO:0030127 COPII vesicle coat	gi|475549777|gb|EMT11313.1| Protein transport protein Sec23A	-	GO:0006007 GO:0005829 GO:0016049 GO:0008270 GO:0009651 GO:0000902 GO:0006816 GO:0030127 GO:0007030 GO:0006888 GO:0005215 GO:0006886	0	0	0	46.7642	51.681	85.8181
Traes_7DS_A0FB734BE.1	30.6694	10.8411	2.8435	3.81263	0.000137498	0.00185101	Traes_7DS_A0FB734BE			7D	24531265	24532169		gi|474276334|gb|EMS61069.1| Subtilisin-like protease	-	GO:0042802 GO:0004252 GO:0016023 GO:0005618 GO:0006508 GO:0043086	0	0	0	41.5032	16.3867	126.127
Traes_7AL_B80818170.1	30.5389	10.8359	2.8	3.8699	0.000108878	0.00152562	Traes_7AL_B80818170			7A	172128659	172129605	GO:0005509 calcium ion binding	gi|474040190|gb|EMS53281.1| putative calcium-binding protein CML25/26	-	GO:0031348 GO:0009867 GO:0009697 GO:0009862 GO:0010363 GO:0009693 GO:0010310 GO:0002679 GO:0010200 GO:0006612 GO:0005509 GO:0050832 GO:0042742 GO:0000165 GO:0030968	0	0	0	50.8561	49.16	83.2175
Traes_2BL_910650EEE.1	30.4634	10.8335	2.8115	3.85331	0.000116531	0.00161091	Traes_2BL_910650EEE			2B	103991016	103992075	GO:0016491 oxidoreductase activity GO:0010181 FMN binding GO:0045892 negative regulation of transcription. DNA-templated	gi|475615327|gb|EMT29400.1| Flavoprotein wrbA	-	GO:0055114 GO:0009506 GO:0016023 GO:0009733 GO:0045892 GO:0005773 GO:0010181 GO:0016655 GO:0005886	0	0	0	60.2089	30.2523	92.3195
Traes_2BL_B73C7D344.1	30.3972	10.8306	2.796	3.87356	0.000107257	0.00150888	Traes_2BL_B73C7D344			IWGSC_CSS_2BL_scaff_8050483	5914	6881	GO:0016491 oxidoreductase activity GO:0055114 oxidation-reduction process	gi|475610136|gb|EMT27634.1| Clavaminate synthase-like protein	-	GO:0051213 GO:0055114	0	0	0	59.6244	65.5466	57.2121
Traes_4AL_89A8FEF73.1	30.3218	10.8297	2.8103	3.85358	0.000116405	0.00160996	Traes_4AL_89A8FEF73			4A	174981995	174984996		gi|475519238|gb|EMT06310.1| Auxin-induced protein	-	GO:0009941 GO:0016491 GO:0046686 GO:0005886 GO:0055114	0	0	0	78.9146	73.1097	29.9063
Traes_4AL_B98797B11.1	30.2223	10.8236	2.8009	3.86431	0.000111402	0.00155444	Traes_4AL_B98797B11			4A	198099712	198101054		gi|473953835|gb|EMS50828.1| hypothetical protein TRIUR3_04649	-	GO:0008285 GO:0016021	0	0	0	69.5618	42.8574	68.9145
Traes_7AL_1873B692E.1	30.0687	10.8155	3.9485	2.73917	0.00615951	0.0400957	Traes_7AL_1873B692E			7A	117504649	117505557	GO:0005524 ATP binding GO:0016887 ATPase activity	gi|474311726|gb|EMS61936.1| Pleiotropic drug resistance protein 4	-	GO:0006810 GO:0016021 GO:0005524 GO:0016887	0	0	0	94.6976	85.7148	0
Traes_1DS_2E9ECAACA.2	30.0167	10.811	2.8006	3.86027	0.000113261	0.00157533	Traes_1DS_2E9ECAACA			IWGSC_CSS_1DS_scaff_1896996	669	1249	GO:0004867 serine-type endopeptidase inhibitor activity GO:0009611 response to wounding	gi|20513866|gb|AAM22827.1|AF427791_18 CI2E	-	GO:0009611 GO:0004867 GO:0006508 GO:0008233	0	0	0	48.5179	74.3702	57.2121
Traes_7BL_878905ABA.1	29.9076	10.8109	2.8135	3.84251	0.000121785	0.00167088	Traes_7BL_878905ABA			IWGSC_CSS_7BL_scaff_2442076	14	478		gi|357155882|ref|XP_003577269.1| PREDICTED: probable LRR receptor-like serine/threonine-protein kinase At3g47570-like	-	GO:0006468 GO:0055114 GO:0004674 GO:0009626 GO:0005739 GO:0016021 GO:0010359 GO:0016023 GO:0004713 GO:0005524 GO:0010204 GO:0032440 GO:0009507 GO:0002764 GO:0016045 GO:0005886 GO:0009069	0	0	0	86.5138	63.0256	29.9063
Traes_7BS_9EB6DE3ED.1	29.9479	10.8105	2.7994	3.86173	0.000112588	0.00156828	Traes_7BS_9EB6DE3ED			7B	148781725	148782306	GO:0016758 transferase activity. transferring hexosyl groups GO:0008152 metabolic process	gi|474166800|gb|EMS57453.1| UDP-glycosyltransferase 90A1	-	GO:0071215 GO:0006355 GO:0070301 GO:0010016 GO:0050403 GO:0052638 GO:0071475 GO:0043565 GO:0047213 GO:0042631 GO:0003700 GO:0080024 GO:0080167 GO:0009813 GO:0005667 GO:0045449	0	0	0	68.3927	57.9835	53.3112
TRAES3BF097400030CFD_t1	29.6862	10.7988	2.806	3.84847	0.000118857	0.00163906	TRAES3BF097400030CFD_g		NAC domain containing protein 73 [Source:Projected from Arabidopsis thaliana (AT4G28500) TAIR;Acc:AT4G28500]	v443_0974	284542	289295	GO:0010413 glucuronoxylan metabolic process GO:0045492 xylan biosynthetic process GO:0045893 positive regulation of transcription. DNA-templated GO:0005634 nucleus GO:0003700 transcription factor activity. sequence-specific DNA binding GO:2000652 regulation of secondary cell wall biogenesis GO:0003677 DNA binding GO:0006355 regulation of transcription. DNA-templated GO:0006351 transcription. DNA-…	gi|326500010|dbj|BAJ90840.1| predicted protein	-	GO:0007275 GO:0045492 GO:0009693 GO:0004672 GO:0006468 GO:0003677 GO:0010413 GO:0003700 GO:2000652 GO:0045893 GO:0005634 GO:0005524 GO:0005667 GO:0045449	0	0	0	74.8228	64.2861	39.0082
Traes_4BL_A2323E950.1	29.7251	10.7971	2.8094	3.84317	0.000121453	0.00166794	Traes_4BL_A2323E950			IWGSC_CSS_4BL_scaff_6856755	3824	5922	GO:0005886 plasma membrane GO:0008150 biological_process	gi|326528067|dbj|BAJ89085.1| predicted protein	-	GO:0005886 GO:0005509	0	0	0	50.8561	39.0759	88.4186
Traes_4AS_37D003A63.1	29.6762	10.7962	3.9579	2.72775	0.00637671	0.0411779	Traes_4AS_37D003A63			IWGSC_CSS_4AS_scaff_5970232	540	9747		gi|125603203|gb|EAZ42528.1| hypothetical protein OsJ_27094	-	GO:0003676 GO:0032259 GO:0008270 GO:0009536 GO:0051213 GO:0008168	0	0	0	68.3927	109.665	0
Traes_1DS_6C6FBF322.1	29.2376	10.775	3.9409	2.73415	0.00625409	0.0405826	Traes_1DS_6C6FBF322			1D	81172013	81172699	GO:0016747 transferase activity. transferring acyl groups other than amino-acyl groups	gi|473728637|gb|EMS45123.1| Agmatine coumaroyltransferase-1	-	GO:0016747	0	0	0	85.9293	89.4963	0
Traes_2DL_452B7BC44.1	29.207	10.7743	2.8116	3.8321	0.000127056	0.00173062	Traes_2DL_452B7BC44			IWGSC_CSS_2DL_scaff_9868237	2706	4354		gi|326511974|dbj|BAJ95968.1| predicted protein	-	GO:0009941 GO:0050236 GO:0046686 GO:0005886 GO:0055114 GO:0042816	0	0	0	68.3927	34.0338	72.8153
TRAES3BF075800070CFD_t1	28.9964	10.7676	2.8324	3.80165	0.000143737	0.00191539	TRAES3BF075800070CFD_g			3B	457961095	457961616	GO:0005576 extracellular region GO:0030145 manganese ion binding GO:0045735 nutrient reservoir activity	gi|228480403|gb|ACQ41884.1| germin-like protein 3	-	GO:0045735 GO:0030145 GO:0016023 GO:0006950 GO:0005618 GO:0048046 GO:0055114 GO:0050162 GO:0046487	0	0	0	96.4512	56.723	20.8044
Traes_5BL_6531B3F04.1	28.867	10.7581	2.8158	3.82062	0.000133117	0.00180195	Traes_5BL_6531B3F04			5B	79372646	79375189	GO:0005524 ATP binding GO:0004672 protein kinase activity GO:0006468 protein phosphorylation	gi|326512738|dbj|BAK03276.1| predicted protein	2.7.11.1	GO:0004715 GO:0006468 GO:0005524 GO:0004674 GO:0009536 GO:0009069	0	0	0	70.1463	71.8492	31.2066
Traes_2DL_70456DAA7.1	28.9157	10.7539	2.8476	3.77645	0.000159078	0.00208787	Traes_2DL_70456DAA7			2D	141918932	141919454	GO:0016772 transferase activity. transferring phosphorus-containing groups	gi|475538409|gb|EMT09244.1| Putative serine/threonine-protein kinase receptor	2.7.11.1	GO:0006468 GO:0004674 GO:0016023 GO:0005524 GO:0048544 GO:0016020 GO:0009069	0	0	0	19.8748	35.2943	118.325
Traes_2AS_534751FCA.2	28.8277	10.7519	2.8097	3.82673	0.000129857	0.00176239	Traes_2AS_534751FCA			2A	9397779	9400304	GO:0043531 ADP binding	gi|357152125|ref|XP_003576018.1| PREDICTED: disease resistance protein RPM1-like	-	GO:0006952 GO:0043531 GO:0016023 GO:0005524 GO:0017111 GO:0009536	0	0	0	42.0878	55.4625	75.4159
Traes_5AL_DE0132804.1	28.38	10.7348	2.9065	3.69333	0.000221336	0.00276437	Traes_5AL_DE0132804			IWGSC_CSS_5AL_scaff_2801352	4205	4524		gi|473873689|gb|EMS47778.1| Agmatine coumaroyltransferase-2	-	GO:0016747	0	0	0	88.2675	79.4122	2.60055
Traes_2DL_234B614CC.1	28.2168	10.7238	2.8106	3.81555	0.000135882	0.00183405	Traes_2DL_234B614CC			IWGSC_CSS_2DL_scaff_9785332	1073	1709	GO:0003824 catalytic activity GO:0030170 pyridoxal phosphate binding GO:0016831 carboxy-lyase activity GO:0019752 carboxylic acid metabolic process	gi|475560971|gb|EMT13682.1| Aromatic-L-amino-acid decarboxylase	-	GO:0005737 GO:0009414 GO:1901695 GO:0030170 GO:0009611 GO:0004837 GO:0004058 GO:0006570 GO:0009821 GO:0006547 GO:0006558 GO:0006568 GO:0042432	0	0	0	60.2089	45.3784	63.7134
TRAES3BF078400020CFD_t1	28.0961	10.7168	2.811	3.81244	0.000137603	0.00185154	TRAES3BF078400020CFD_g			3B	696304331	696304735		gi|326529895|dbj|BAK08227.1| predicted protein	-	NA	0	0	0	54.3634	47.8994	66.314
Traes_5AS_841ECFF18.3	28.1616	10.7166	2.822	3.79755	0.000146133	0.00194229	Traes_5AS_841ECFF18			IWGSC_CSS_5AS_scaff_1523172	7949	9107	GO:0005524 ATP binding GO:0004674 protein serine/threonine kinase activity GO:0004672 protein kinase activity GO:0009966 regulation of signal transduction GO:0006468 protein phosphorylation	gi|326506102|dbj|BAJ91290.1| predicted protein	2.7.11.1	GO:0003676 GO:0030247 GO:0016023 GO:0006468 GO:0005524 GO:0008270 GO:0004674 GO:0009069	0	0	0	29.2276	63.0256	76.7162
Traes_2DL_0F187B4DA.1	28.0267	10.7157	2.8134	3.80885	0.000139616	0.0018723	Traes_2DL_0F187B4DA			IWGSC_CSS_2DL_scaff_9716977	8	375		gi|326512584|dbj|BAJ99647.1| predicted protein	-	GO:0016788 GO:0016023 GO:0009570 GO:0006629	0	0	0	70.7309	44.1179	53.3112
Traes_1DS_666D2B6FF.1	27.9677	10.7129	2.835	3.77879	0.000157593	0.00206982	Traes_1DS_666D2B6FF			1D	52860620	52860723		gi|326521094|dbj|BAJ96750.1| predicted protein	-	GO:0005388 GO:0006468 GO:0070588 GO:0004672 GO:0016021 GO:0046872 GO:0009536 GO:0005524 GO:0016529	0	0	0	74.8228	20.1682	72.8153
Traes_7DL_CF7DB2BF9.1	27.8835	10.7084	2.8651	3.73758	0.000185797	0.00237895	Traes_7DL_CF7DB2BF9			7D	112906413	112907549	GO:0030246 carbohydrate binding	gi|475454718|gb|EMT01800.1| hypothetical protein F775_03161	-	GO:0016020 GO:0016023 GO:0030246	0	0	0	72.4845	85.7148	9.10192
Traes_2BS_FFE5A8DFA.1	27.8081	10.7059	2.8401	3.76955	0.000163544	0.00213707	Traes_2BS_FFE5A8DFA			2B	48679514	48681384	GO:0005506 iron ion binding GO:0020037 heme binding GO:0004497 monooxygenase activity GO:0016705 oxidoreductase activity. acting on paired donors. with incorporation or reduction of molecular oxygen GO:0055114 oxidation-reduction process	gi|514736572|ref|XP_004958444.1| PREDICTED: cytochrome P450 734A6-like	-	GO:0016023 GO:0009055 GO:0004497 GO:0005506 GO:0020037 GO:0016705 GO:0009536 GO:0005739 GO:0055114	0	0	0	81.8374	66.8071	18.2038
Traes_5AL_5B03986FE.1	27.8614	10.7031	2.8311	3.78052	0.000156504	0.0020571	Traes_5AL_5B03986FE			IWGSC_CSS_5AL_scaff_2710088	190	594	GO:0016021 integral component of membrane GO:0005215 transporter activity	gi|474383800|gb|EMS64780.1| hypothetical protein TRIUR3_16717	-	GO:0006863 GO:0016021 GO:0009624 GO:0005345 GO:0015931	0	0	0	43.2569	28.9918	94.92
Traes_2BL_424BDA37F.2	27.7946	10.7024	2.8135	3.80398	0.000142387	0.00190144	Traes_2BL_424BDA37F			IWGSC_CSS_2BL_scaff_7971070	2768	4538	GO:0003824 catalytic activity GO:0006520 cellular amino acid metabolic process GO:0030170 pyridoxal phosphate binding GO:0016831 carboxy-lyase activity GO:0019752 carboxylic acid metabolic process	gi|475560971|gb|EMT13682.1| Aromatic-L-amino-acid decarboxylase	-	GO:0005737 GO:0009414 GO:1901695 GO:0030170 GO:0009611 GO:0004837 GO:0004058 GO:0006570 GO:0009821 GO:0006547 GO:0006558 GO:0006568 GO:0042432	0	0	0	60.7935	61.7651	44.2093
Traes_6DL_5C7756C31.1	27.6632	10.7024	2.8603	3.74167	0.000182798	0.00234639	Traes_6DL_5C7756C31			6D	150903926	150904680	GO:0003824 catalytic activity GO:0009058 biosynthetic process GO:0016746 transferase activity. transferring acyl groups GO:0008152 metabolic process	gi|475561161|gb|EMT13717.1| Chalcone synthase A	-	GO:0016747 GO:0042802 GO:0009813	0	0	0	118.664	25.2102	22.1047
Traes_3B_C376B08EF.1	27.895	10.7019	2.8803	3.71557	0.000202744	0.00257092	Traes_3B_C376B08EF			IWGSC_CSS_3B_scaff_10730767	770	2100		NA	NA	NA	0	0	0	14.6138	21.4287	131.328
Traes_6DL_A371A79DF.1	27.7416	10.6997	2.8126	3.80417	0.000142279	0.00190049	Traes_6DL_A371A79DF			6D	171439800	171441208	GO:0050662 coenzyme binding GO:0003824 catalytic activity	gi|475516431|gb|EMT05980.1| Bifunctional dihydroflavonol 4-reductase/flavanone 4-reductase	-	GO:0006694 GO:0003854 GO:0016070 GO:0050662 GO:0055114 GO:0008207 GO:0008209 GO:0008210	0	0	0	61.378	49.16	55.9118
Traes_4BL_2629BD01F.1	27.7579	10.6952	2.8328	3.77553	0.000159668	0.00209464	Traes_4BL_2629BD01F			IWGSC_CSS_4BL_scaff_6991346	1	630	GO:0005576 extracellular region GO:0030145 manganese ion binding GO:0045735 nutrient reservoir activity	gi|5869975|emb|CAB55559.1| germin-like protein	-	GO:0045735 GO:0030145 GO:0016023 GO:0031012 GO:0005618 GO:0048046 GO:0009651	0	0	0	23.9667	55.4625	87.1184
Traes_6DL_2E4A365BC.1	27.6274	10.69	2.852	3.74823	0.000178084	0.00229369	Traes_6DL_2E4A365BC			IWGSC_CSS_6DL_scaff_2950441	316	677	GO:0016020 membrane GO:0005215 transporter activity GO:0006810 transport	gi|474073578|gb|EMS54453.1| Peptide transporter PTR2	-	GO:0006810 GO:0016020 GO:0005215	0	0	0	35.0732	20.1682	110.523
Traes_1BL_FA55B1831.1	27.5446	10.6862	2.8257	3.78176	0.000155722	0.00204953	Traes_1BL_FA55B1831		ARM repeat superfamily protein [Source:Projected from Arabidopsis thaliana (AT5G37290) TAIR;Acc:AT5G37290]	1B	187673720	187676245	GO:0005515 protein binding GO:0005488 binding	gi|357111169|ref|XP_003557387.1| PREDICTED: armadillo repeat-containing protein 7-like	-	GO:0005634 GO:0005739	0	0	0	40.3341	37.8154	87.1184
Traes_4DS_A6EB74E35.1	27.4353	10.6813	2.8227	3.78409	0.000154274	0.00203378	Traes_4DS_A6EB74E35			4D	44612805	44615028	GO:0005615 extracellular space	gi|326518824|dbj|BAJ92573.1| predicted protein	-	GO:0005615 GO:0010951 GO:0004867 GO:0030162 GO:0009536	0	0	0	46.1797	37.8154	80.617
Traes_2DL_C5380603D.1	27.4484	10.6794	2.8526	3.74368	0.000181346	0.00232987	Traes_2DL_C5380603D			2D	75708658	75709481	GO:0005524 ATP binding GO:0004672 protein kinase activity GO:0006468 protein phosphorylation	gi|475520048|gb|EMT06425.1| Putative serine/threonine-protein kinase receptor	2.7.11.1	GO:0006468 GO:0004674 GO:0016023 GO:0005524 GO:0048544 GO:0009069	0	0	0	25.1358	27.7313	111.824
Traes_4AL_93E46AF4A.2	27.283	10.6752	2.8156	3.79141	0.000149792	0.00198254	Traes_4AL_93E46AF4A			4A	205572729	205574448	GO:0005515 protein binding	gi|326516422|dbj|BAJ92366.1| predicted protein	-	GO:0009536 GO:0016020	0	0	0	57.2862	47.8994	58.5123
Traes_2AL_9875D25B3.1	27.314	10.6737	2.8363	3.76322	0.00016774	0.00218332	Traes_2AL_9875D25B3			2A	247580817	247584175	GO:0005524 ATP binding GO:0004674 protein serine/threonine kinase activity GO:0004672 protein kinase activity GO:0006468 protein phosphorylation	gi|474202252|gb|EMS58564.1| Receptor-like serine/threonine-protein kinase SD1-8	2.7.11.1	GO:0006468 GO:0004674 GO:0016023 GO:0005524 GO:0048544 GO:0016020 GO:0009069	0	0	0	37.4114	30.2523	96.2203
Traes_6AL_11FB779F0.1	27.0392	10.6651	2.8242	3.77628	0.000159191	0.00208886	Traes_6AL_11FB779F0			6A	185500120	185500463		gi|474089416|gb|EMS54830.1| hypothetical protein TRIUR3_09056	-	NA	0	0	0	75.4073	50.4205	36.4077
Traes_3DL_922176A86.1	27.0476	10.6604	2.8239	3.77499	0.000160013	0.00209868	Traes_3DL_922176A86			IWGSC_CSS_3DL_scaff_5776632	166	638	GO:0005975 carbohydrate metabolic process GO:0004553 hydrolase activity. hydrolyzing O-glycosyl compounds	gi|475156274|gb|EMT00138.1| Glucan endo-1.3-beta-glucosidase GIII	-	GO:0005773 GO:0009409 GO:0009617 GO:0009817 GO:0016023 GO:0005886 GO:0042973 GO:0005618 GO:0048046 GO:0009651 GO:0005982 GO:0005985	0	0	0	42.6724	41.5969	78.0164
Traes_7DL_0C947064D.1	26.998	10.6604	2.8178	3.78325	0.000154795	0.00203922	Traes_7DL_0C947064D			7D	74280117	74282736		gi|514771060|ref|XP_004967155.1| PREDICTED: RPM1-interacting protein 4-like	-	NA	0	0	0	58.4553	56.723	46.8099
Traes_2DL_E56A5ACED.1	27.0283	10.6584	2.8406	3.75213	0.000175341	0.00226454	Traes_2DL_E56A5ACED			IWGSC_CSS_2DL_scaff_9795989	2	1108	GO:0016021 integral component of membrane GO:0004252 serine-type endopeptidase activity GO:0006508 proteolysis	gi|475581767|gb|EMT18940.1| Rhomboid family member 1	-	GO:0004252 GO:0005794 GO:0009506 GO:0016021 GO:0006508	0	0	0	35.6577	28.9918	97.5206
Traes_3DS_D28CE63A8.1	26.9114	10.6556	3.9221	2.71684	0.00659094	0.0422574	Traes_3DS_D28CE63A8			3D	5617279	5617637	GO:0005506 iron ion binding GO:0020037 heme binding GO:0004497 monooxygenase activity GO:0016705 oxidoreductase activity. acting on paired donors. with incorporation or reduction of molecular oxygen GO:0055114 oxidation-reduction process	gi|475517606|gb|EMT06106.1| Cytochrome P450 71C4	-	GO:0020037 GO:0016705 GO:0004497 GO:0005506 GO:0009055 GO:0055114	0	0	0	87.0984	74.3702	0
Traes_2DL_FBF94A738.1	26.9369	10.6533	2.8629	3.72108	0.000198371	0.00252282	Traes_2DL_FBF94A738			2D	148220088	148220711		gi|474094127|gb|EMS54995.1| hypothetical protein TRIUR3_27489	-	GO:0046983 GO:0009536	0	0	0	32.1504	17.6472	111.824
Traes_3DS_6357CED97.1	26.8786	10.6507	2.8241	3.7713	0.000162397	0.00212453	Traes_3DS_6357CED97			IWGSC_CSS_3DS_scaff_2603634	1309	4535	GO:0016020 membrane GO:0003824 catalytic activity	gi|475510448|gb|EMT05281.1| Putative lipid phosphate phosphatase 3. chloroplastic	3.1.3.4	GO:0005737 GO:0008195 GO:0005887 GO:0006950 GO:0032440 GO:0055114 GO:0006687 GO:0009395 GO:0046486	0	0	0	37.9959	49.16	74.1156
Traes_1AL_17693190C.1	251.686	10.6472	2.0055	5.30888	1.103e-07	4.00058e-06	Traes_1AL_17693190C			IWGSC_CSS_1AL_scaff_3957582	3364	3750		gi|474449995|gb|EMS68848.1| Reticuline oxidase-like protein	-	GO:0050660 GO:0008762 GO:0055114 GO:0006040	0	0	1.03148	663.467	810.509	35.1074
Traes_7BS_4E9FD0078.1	26.7058	10.6444	2.8259	3.76669	0.000165428	0.0021577	Traes_7BS_4E9FD0078			7B	110203924	110206989	GO:0009073 aromatic amino acid family biosynthetic process GO:0046417 chorismate metabolic process GO:0004106 chorismate mutase activity	gi|475530123|gb|EMT07858.1| Chorismate mutase. chloroplastic	-	GO:0016023 GO:0046417 GO:0004106 GO:0009507 GO:0005829 GO:0000162 GO:0006571 GO:0009094	0	0	0	57.2862	34.0338	68.9145
Traes_4DL_A369CA2B0.1	26.4602	10.6255	2.8611	3.71371	0.000204244	0.00258705	Traes_4DL_A369CA2B0			IWGSC_CSS_4DL_scaff_14255975	124	502	GO:0004066 asparagine synthase (glutamine-hydrolyzing) activity GO:0006529 asparagine biosynthetic process	gi|475577764|gb|EMT17910.1| Asparagine synthetase (glutamine-hydrolyzing)	-	GO:0009646 GO:0009749 GO:0009744 GO:0009750 GO:0006541 GO:0070981 GO:0043617 GO:0005524 GO:0004066 GO:0009063 GO:0006522 GO:0006531	0	0	0	15.7829	42.8574	100.121
Traes_4AL_CD4F71702.1	26.4376	10.624	2.9219	3.63605	0.000276855	0.00333221	Traes_4AL_CD4F71702			4A	176330422	176331636	GO:0005524 ATP binding GO:0004674 protein serine/threonine kinase activity GO:0004672 protein kinase activity GO:0006468 protein phosphorylation	gi|326512242|dbj|BAJ96102.1| predicted protein	2.7.11.1	GO:0030247 GO:0016023 GO:0005509 GO:0006468 GO:0005524 GO:0016020 GO:0004674 GO:0009069	0	0	0	2.92276	51.681	104.022
Traes_4BS_A4FF7F3EA.1	26.2048	10.6197	2.8307	3.75166	0.000175666	0.00226771	Traes_4BS_A4FF7F3EA			4B	15450280	15453363	GO:0005524 ATP binding GO:0003824 catalytic activity GO:0006807 nitrogen compound metabolic process GO:0004356 glutamate-ammonia ligase activity GO:0006542 glutamine biosynthetic process	gi|40317422|gb|AAR84350.1| glutamine synthetase isoform GSe2	6.3.1.2	GO:0009750 GO:0010155 GO:0006098 GO:0009749 GO:0010218 GO:0009941 GO:0048046 GO:0009744 GO:0006833 GO:0022626 GO:0010114 GO:0007568 GO:0006542 GO:0006972 GO:0007030 GO:0006096 GO:0009570 GO:0009637 GO:0009644 GO:0046686 GO:0004356 GO:0009409 GO:0019344 GO:0009399 GO:0019676 GO:0009535 GO:0005886 GO:0005507 GO:0005524 GO:0005739 GO:0009252	0	0	0	72.4845	34.0338	50.7107
Traes_1DS_FAC6E59F8.1	26.2306	10.619	2.8257	3.75804	0.000171246	0.00222129	Traes_1DS_FAC6E59F8			IWGSC_CSS_1DS_scaff_471472	2	392	GO:0016747 transferase activity. transferring acyl groups other than amino-acyl groups	gi|326503860|dbj|BAK02716.1| predicted protein	-	GO:0016747	0	0	0	57.8707	60.5046	39.0082
Traes_4AL_C23CB26EF.2	26.1717	10.6151	3.9153	2.71119	0.00670423	0.0428022	Traes_4AL_C23CB26EF			IWGSC_CSS_4AL_scaff_7151051	1	2003	GO:0043531 ADP binding	gi|473910529|gb|EMS49533.1| Putative disease resistance RPP13-like protein 1	-	GO:0006952 GO:0043531 GO:0016023	0	0	0	71.3154	85.7148	0
Traes_2BL_4AA60700A.1	26.122	10.6145	2.827	3.75461	0.000173611	0.00224681	Traes_2BL_4AA60700A		malate synthase [Source:Projected from Arabidopsis thaliana (AT5G03860) TAIR;Acc:AT5G03860]	2B	124770523	124772631	GO:0003824 catalytic activity GO:0006099 tricarboxylic acid cycle GO:0004474 malate synthase activity GO:0006097 glyoxylate cycle	gi|326522666|dbj|BAJ88379.1| predicted protein	2.3.3.9	GO:0006099 GO:0009514 GO:0004474 GO:0016829 GO:0006097 GO:0006090	0	0	0	67.2236	47.8994	41.6088
Traes_2BL_C84D00D9B.1	26.0649	10.6098	2.8404	3.73528	0.000187507	0.00239922	Traes_2BL_C84D00D9B			IWGSC_CSS_2BL_scaff_8087088	632	1112	GO:0005524 ATP binding GO:0004672 protein kinase activity GO:0006468 protein phosphorylation	gi|475513494|gb|EMT05621.1| Putative LRR receptor-like serine/threonine-protein kinase	-	GO:0004715 GO:0016023 GO:0030246 GO:0006468 GO:0005524 GO:0016021 GO:0004674 GO:0009536 GO:0009069	0	0	0	59.6244	23.9497	72.8153
Traes_3AL_5D86EC07A.1	25.9533	10.5985	2.8611	3.70431	0.00021197	0.00266606	Traes_3AL_5D86EC07A			IWGSC_CSS_3AL_scaff_1710965	1	344	GO:0006950 response to stress	gi|474415936|gb|EMS67162.1| Abscisic stress-ripening protein 1	-	GO:0006950	0	0	0	23.9667	27.7313	104.022
Traes_2DL_EEEBD04E9.1	25.8362	10.5949	2.8611	3.70311	0.000212973	0.00267544	Traes_2DL_EEEBD04E9			2D	146782849	146783923	GO:0009055 electron carrier activity	gi|326519658|dbj|BAK00202.1| predicted protein	-	GO:0005507 GO:0016023 GO:0009055 GO:0009536	0	0	0	45.0106	16.3867	93.6197
Traes_1AL_E34BCBD9A.1	25.6757	10.585	2.8309	3.73915	0.000184644	0.00236686	Traes_1AL_E34BCBD9A			IWGSC_CSS_1AL_scaff_2584937	355	3345	GO:0043531 ADP binding	gi|475575780|gb|EMT17362.1| Putative disease resistance protein	-	GO:0006915 GO:0006952 GO:0043531 GO:0005524	0	0	0	38.5805	49.16	66.314
Traes_3DL_32AB0DEF6.2	25.6683	10.5827	2.8517	3.71106	0.000206389	0.00260896	Traes_3DL_32AB0DEF6			3D	107569192	107569854	GO:0005524 ATP binding GO:0030975 thiamine binding GO:0009229 thiamine diphosphate biosynthetic process GO:0004788 thiamine diphosphokinase activity GO:0006772 thiamine metabolic process	gi|475575086|gb|EMT17169.1| Thiamin pyrophosphokinase 1	-	GO:0005829 GO:0017111 GO:0003723 GO:0006655 GO:0006772 GO:0006278 GO:0030983 GO:0003964 GO:0009536 GO:0016746 GO:0005524 GO:0006298 GO:0004788 GO:0016310 GO:0016301 GO:0009229	0	0	0	25.1358	36.5548	92.3195
Traes_2DL_3E4BFB46E.1	25.5936	10.5821	2.8394	3.72685	0.000193887	0.00247024	Traes_2DL_3E4BFB46E			2D	143647926	143649145	GO:0003824 catalytic activity GO:0006520 cellular amino acid metabolic process GO:0030170 pyridoxal phosphate binding GO:0016831 carboxy-lyase activity GO:0019752 carboxylic acid metabolic process	gi|475560971|gb|EMT13682.1| Aromatic-L-amino-acid decarboxylase	-	GO:0030170 GO:0004058 GO:0006547 GO:0006558 GO:0006568 GO:0006570 GO:0009821 GO:0042432	0	0	0	46.7642	76.8912	29.9063
Traes_6BL_AA8947B5B.1	25.5843	10.5818	3.9584	2.67327	0.00751166	0.0466625	Traes_6BL_AA8947B5B			IWGSC_CSS_6BL_scaff_1421738	53	3247	GO:0005524 ATP binding GO:0004672 protein kinase activity GO:0006468 protein phosphorylation	gi|475547341|gb|EMT10857.1| Cysteine-rich receptor-like protein kinase 15	-	GO:0050254 GO:0005739 GO:0002679 GO:0016023 GO:0004713 GO:0005524 GO:0000186 GO:0010200 GO:0004709 GO:0030246 GO:0005886 GO:0007178 GO:0009069	0	0	0	43.8415	109.665	0
Traes_6AS_68775100B.1	25.5037	10.5806	2.8429	3.72178	0.00019782	0.00251694	Traes_6AS_68775100B			6A	16425143	16426449	GO:0006355 regulation of transcription. DNA-templated GO:0043565 sequence-specific DNA binding GO:0003700 transcription factor activity. sequence-specific DNA binding	gi|475624024|gb|EMT32446.1| WRKY transcription factor 55	-	GO:0006952 GO:0043531 GO:0006355 GO:0043565 GO:0003700 GO:0005667 GO:0045449	0	0	0	71.9	25.2102	55.9118
Traes_7DS_FC496338A.1	25.6026	10.5776	2.9058	3.64022	0.000272407	0.00328987	Traes_7DS_FC496338A			IWGSC_CSS_7DS_scaff_3965432	3394	5415	GO:0016020 membrane GO:0004970 ionotropic glutamate receptor activity	gi|474139070|gb|EMS56426.1| Glutamate receptor 2.5	-	GO:0005234 GO:0030288 GO:0004970 GO:0005739 GO:0016021 GO:0009416 GO:0005217 GO:0006811 GO:0035235 GO:0006874 GO:0016023 GO:0005773 GO:0009624 GO:0007268	0	0	0	7.59919	28.9918	117.025
Traes_7BL_53AA25AA1.1	25.4194	10.5742	2.8309	3.73529	0.000187495	0.00239922	Traes_7BL_53AA25AA1			IWGSC_CSS_7BL_scaff_6632473	1279	1836	GO:0006355 regulation of transcription. DNA-templated GO:0043565 sequence-specific DNA binding GO:0003700 transcription factor activity. sequence-specific DNA binding	gi|189172033|gb|ACD80372.1| WRKY11 transcription factor. partial	-	GO:0005730 GO:0006355 GO:0009627 GO:0043565 GO:0003700 GO:0009697 GO:0005667 GO:0045449	0	0	0	60.2089	41.5969	50.7107
Traes_2AL_F5ACDF602.1	25.3817	10.5736	2.8424	3.71995	0.000199265	0.00253223	Traes_2AL_F5ACDF602			2A	212724689	212726156	GO:0016491 oxidoreductase activity GO:0055114 oxidation-reduction process	gi|475610136|gb|EMT27634.1| Clavaminate synthase-like protein	-	GO:0051213 GO:0055114	0	0	0	69.5618	56.723	26.0055
Traes_2AS_016587308.1	25.4781	10.5724	2.8618	3.69425	0.000220536	0.00275638	Traes_2AS_016587308			2A	7660263	7665339	GO:0000287 magnesium ion binding GO:0016829 lyase activity GO:0008152 metabolic process GO:0010333 terpene synthase activity	gi|326504064|dbj|BAK02818.1| predicted protein	-	GO:0008152 GO:0000287 GO:0010333	0	0	0	23.3821	99.5804	29.9063
Traes_7AL_1C7BD24FB.1	25.2731	10.5689	2.8444	3.71573	0.000202617	0.00256989	Traes_7AL_1C7BD24FB			7A	133372330	133374764	GO:0016021 integral component of membrane GO:0015012 heparan sulfate proteoglycan biosynthetic process GO:0006024 glycosaminoglycan biosynthetic process	gi|357117555|ref|XP_003560531.1| PREDICTED: exostosin-2-like	-	GO:0005768 GO:0045087 GO:0016337 GO:0005794 GO:0009617 GO:0035251 GO:0001888 GO:0010087 GO:0031227 GO:0005802 GO:0005739	0	0	0	78.9146	44.1179	28.606
Traes_6AS_64216265C.1	25.2014	10.5625	2.8578	3.69595	0.000219064	0.00274101	Traes_6AS_64216265C			6A	89909346	89911439		gi|474276334|gb|EMS61069.1| Subtilisin-like protease	-	GO:0042802 GO:0004252 GO:0016023 GO:0005618 GO:0006508 GO:0043086	0	0	0	63.7163	70.5887	16.9036
Traes_2BL_A25152F2A.1	25.0353	10.5572	2.8635	3.68678	0.000227106	0.00282352	Traes_2BL_A25152F2A			2B	326070237	326071629	GO:0020037 heme binding GO:0046872 metal ion binding GO:0006979 response to oxidative stress GO:0004601 peroxidase activity GO:0055114 oxidation-reduction process GO:0005576 extracellular region	gi|326505110|dbj|BAK02942.1| predicted protein	1.11.1.7	GO:0046872 GO:0042744 GO:0005794 GO:0016023 GO:0020037 GO:0005618 GO:0004601 GO:0005829 GO:0048046 GO:0055114	0	0	0	94.113	35.2943	20.8044
Traes_7DS_6334E98E0.1	24.976	10.5482	2.8397	3.71459	0.000203533	0.00257919	Traes_7DS_6334E98E0			IWGSC_CSS_7DS_scaff_3926022	879	4480	GO:0005515 protein binding GO:0005524 ATP binding GO:0004674 protein serine/threonine kinase activity GO:0004672 protein kinase activity GO:0005509 calcium ion binding GO:0030247 polysaccharide binding GO:0006468 protein phosphorylation	gi|475616741|gb|EMT29868.1| Wall-associated receptor kinase 3	2.7.11.1	GO:0048046 GO:0016023 GO:0030247 GO:0005509 GO:0009507 GO:0006167 GO:0006468 GO:0004674 GO:0046686 GO:0004001 GO:0006166 GO:0080094 GO:0005886 GO:0005507 GO:0005524 GO:0005739 GO:0009069 GO:0006144	0	0	0	54.3634	64.2861	31.2066
Traes_7DS_AE670763E.1	24.9646	10.5437	2.8437	3.70776	0.000209097	0.00263788	Traes_7DS_AE670763E			7D	44765257	44766854	GO:0005975 carbohydrate metabolic process GO:0004553 hydrolase activity. hydrolyzing O-glycosyl compounds	gi|474319533|gb|EMS62212.1| Mannan endo-1.4-beta-mannosidase 6	-	GO:0004553 GO:0005975 GO:0009845 GO:0005576 GO:0043169	0	0	0	32.735	40.3364	76.7162
Traes_1DS_98898BC2C.1	24.7567	10.5369	2.8413	3.70847	0.000208519	0.00263352	Traes_1DS_98898BC2C			1D	3134424	3139263	GO:0043531 ADP binding	gi|475526926|gb|EMT07389.1| Disease resistance protein RPM1	-	GO:0006952 GO:0043531 GO:0009536	0	0	0	63.1317	54.202	31.2066
Traes_4AS_1D121F104.1	24.8167	10.5344	2.8885	3.64695	0.000265368	0.0032193	Traes_4AS_1D121F104			IWGSC_CSS_4AS_scaff_5999507	11304	14632		gi|475550815|gb|EMT11520.1| hypothetical protein F775_17916	-	GO:0016021 GO:0055085 GO:0008643	0	0	0	24.5512	15.1261	109.223
Traes_2AL_7C6C904C3.1	24.7499	10.5311	2.844	3.7029	0.000213151	0.00267709	Traes_2AL_7C6C904C3			2A	229697691	229701383	GO:0005515 protein binding GO:0008270 zinc ion binding GO:0004842 ubiquitin-protein transferase activity GO:0016567 protein ubiquitination	gi|474210447|gb|EMS58852.1| E3 ubiquitin-protein ligase RNF14	-	GO:0003676 GO:0009610 GO:0006499 GO:0008270 GO:0009536 GO:0006487	0	0	0	31.5659	44.1179	72.8153
Traes_2DL_07F08C844.1	24.5605	10.5242	2.8404	3.70513	0.000211281	0.0026601	Traes_2DL_07F08C844			2D	35623852	35624883		gi|357165948|ref|XP_003580548.1| PREDICTED: uncharacterized protein LOC100840382	-	NA	0	0	0	56.1171	34.0338	57.2121
Traes_7BS_5DA7F1381.1	24.4981	10.5184	2.8499	3.69085	0.000223505	0.0027861	Traes_7BS_5DA7F1381			IWGSC_CSS_7BS_scaff_3119139	2	579	GO:0046872 metal ion binding GO:0055114 oxidation-reduction process GO:0016702 oxidoreductase activity. acting on single donors with incorporation of molecular oxygen. incorporation of two atoms of oxygen	gi|475580656|gb|EMT18654.1| Putative lipoxygenase 8. chloroplastic	-	GO:0031408 GO:0016165 GO:0009611 GO:0005506 GO:0051707 GO:0009507 GO:0055114 GO:0016166	0	0	0	43.8415	27.7313	75.4159
Traes_7DL_9F2981A4A.1	24.303	10.5142	2.9421	3.57371	0.000351962	0.00407663	Traes_7DL_9F2981A4A			7D	180097388	180097950	GO:0003824 catalytic activity GO:0050660 flavin adenine dinucleotide binding GO:0016491 oxidoreductase activity GO:0016614 oxidoreductase activity. acting on CH-OH group of donors GO:0055114 oxidation-reduction process GO:0008762 UDP-N-acetylmuramate dehydrogenase activity	gi|475558408|gb|EMT13084.1| Reticuline oxidase-like protein	-	GO:0006979 GO:0055114 GO:0005739 GO:0010197 GO:0009505 GO:0016023 GO:0050660 GO:0008762 GO:0005773 GO:0005886 GO:0009793 GO:0048046 GO:0006040	0	0	0	102.881	40.3364	2.60055
Traes_7AS_7E3B5130D.1	24.3994	10.5133	2.8383	3.70405	0.000212183	0.0026673	Traes_7AS_7E3B5130D			7A	2124959	2126087	GO:0005515 protein binding	gi|475610566|gb|EMT27771.1| hypothetical protein F775_19679	2.5.1.18	GO:0004364 GO:0060416 GO:0006749 GO:0048527 GO:0009507 GO:0046686 GO:0080167 GO:0009704	0	0	0	46.7642	56.723	42.909
Traes_1BL_3942D95B6.1	24.46	10.5125	3.0058	3.49745	0.000469737	0.00517186	Traes_1BL_3942D95B6			1B	280298466	280300921		gi|474250266|gb|EMS60167.1| Cytochrome P450 71D18	-	GO:0016023 GO:0009055 GO:0004497 GO:0005506 GO:0020037 GO:0016705 GO:0055114	0	0	0	0.584553	23.9497	122.226
Traes_2BL_453EEC829.1	24.4031	10.5087	2.8887	3.63782	0.00027496	0.00331469	Traes_2BL_453EEC829			2B	318846557	318848119	GO:0005975 carbohydrate metabolic process GO:0004553 hydrolase activity. hydrolyzing O-glycosyl compounds	gi|326528403|dbj|BAJ93390.1| predicted protein	-	GO:0051670 GO:0071836 GO:0005773 GO:0009611 GO:0004575 GO:0016023 GO:0031219 GO:0005982 GO:0005618 GO:0048046 GO:0005739 GO:0080167 GO:0005985 GO:0017177	0	0	0	13.4447	30.2523	102.722
Traes_2DL_5CE496A9C.1	217.381	10.5072	1.5082	6.96682	3.24179e-12	3.1301e-10	Traes_2DL_5CE496A9C			IWGSC_CSS_2DL_scaff_9835658	1	1305	GO:0005515 protein binding	gi|475619263|gb|EMT30716.1| hypothetical protein F775_31640	-	GO:0004602 GO:0006979 GO:0055114 GO:0006749	1.08021	0	0	455.367	616.39	231.449
Traes_2AL_3FE057E18.1	24.3092	10.5065	2.8437	3.69469	0.000220158	0.00275227	Traes_2AL_3FE057E18			2A	248181859	248185949	GO:0005515 protein binding GO:0005524 ATP binding GO:0016021 integral component of membrane GO:0004674 protein serine/threonine kinase activity GO:0004672 protein kinase activity GO:0006468 protein phosphorylation	gi|475595551|gb|EMT23073.1| Putative LRR receptor-like serine/threonine-protein kinase	2.7.11.1	GO:0016023 GO:0006468 GO:0005524 GO:0016021 GO:0004674 GO:0009536 GO:0009069	0	0	0	39.165	39.0759	67.6143
Traes_6AS_40CB93E9A.1	24.2318	10.5056	2.8411	3.69777	0.000217504	0.0027233	Traes_6AS_40CB93E9A			6A	106308106	106308696		gi|474389573|gb|EMS65235.1| hypothetical protein TRIUR3_28835	-	NA	0	0	0	59.6244	42.8574	42.909
Traes_2DL_CD6601604.1	24.1346	10.5019	3.0164	3.48162	0.000498396	0.00542198	Traes_2DL_CD6601604			2D	130452676	130452910		gi|474161106|gb|EMS57286.1| hypothetical protein TRIUR3_28712	-	NA	0	0	0	90.6057	54.202	0
Traes_2BS_29C388771.1	24.2565	10.5004	3.0104	3.48806	0.000486542	0.00532168	Traes_2BS_29C388771			2B	47704739	47708101	GO:0003824 catalytic activity GO:0008152 metabolic process GO:0004805 trehalose-phosphatase activity GO:0005992 trehalose biosynthetic process	gi|475531237|gb|EMT08049.1| Trehalose-phosphate phosphatase	3.1.3.12	GO:0046686 GO:0004805 GO:0006950 GO:0005992 GO:0005982 GO:0005985	0	0	0	0.584553	21.4287	123.526
Traes_5DS_DE2C70E4C.2	24.1118	10.4961	2.8497	3.68325	0.000230279	0.00285545	Traes_5DS_DE2C70E4C			IWGSC_CSS_5DS_scaff_2741220	4456	6907	GO:0003677 DNA binding GO:0003682 chromatin binding	gi|326510825|dbj|BAJ91760.1| predicted protein	-	GO:0009611 GO:0009620 GO:0009867 GO:0009414 GO:0009830 GO:0006355 GO:0009407 GO:0009751 GO:0042538 GO:0010583 GO:0003677 GO:0009695 GO:0052542 GO:0046686 GO:0009738 GO:0003700 GO:0003682 GO:0005634 GO:0009733 GO:0005667 GO:0045449 GO:0000785	0	0	0	46.7642	28.9918	68.9145
Traes_6AL_48AD99533.1	24.0599	10.4892	2.8784	3.64407	0.000268359	0.00324791	Traes_6AL_48AD99533			IWGSC_CSS_6AL_scaff_5728962	1	679	GO:0004252 serine-type endopeptidase activity GO:0006508 proteolysis	gi|475552019|gb|EMT11726.1| Subtilisin-like protease	-	GO:0042802 GO:0009505 GO:0005773 GO:0004252 GO:0016023 GO:0005886 GO:0006508 GO:0043086 GO:0048046	0	0	0	21.6285	25.2102	97.5206
Traes_5AL_F8DEBE8E7.1	23.9184	10.4891	2.8522	3.6776	0.00023544	0.00290671	Traes_5AL_F8DEBE8E7		Integrase-type DNA-binding superfamily protein [Source:Projected from Arabidopsis thaliana (AT3G54320) TAIR;Acc:AT3G54320]	5A	13563742	13567933	GO:0003677 DNA binding GO:0005634 nucleus GO:0006355 regulation of transcription. DNA-templated GO:0006351 transcription. DNA-templated GO:0003700 transcription factor activity. sequence-specific DNA binding GO:0007275 multicellular organismal development	gi|474022058|gb|EMS52893.1| Ethylene-responsive transcription factor WRI1	-	GO:0009536 GO:0009744 GO:0009414 GO:1901959 GO:0006110 GO:0006355 GO:0009651 GO:0032440 GO:0019432 GO:0040008 GO:0003677 GO:0003700 GO:0010187 GO:0009737 GO:0055114 GO:0005634 GO:0005667 GO:0045449	0	0	0	73.0691	34.0338	36.4077
Traes_5BL_630A8A142.4	24.0479	10.4881	2.8923	3.62625	0.000287569	0.00344067	Traes_5BL_630A8A142			IWGSC_CSS_5BL_scaff_10802970	3071	3923	GO:0003676 nucleic acid binding GO:0046872 metal ion binding	gi|326494206|dbj|BAJ90372.1| predicted protein	-	GO:0035556 GO:0008270 GO:0003676 GO:0009693 GO:0006355 GO:0002679 GO:0010200 GO:0003700 GO:0005634 GO:0005667 GO:0045449	0	0	0	17.5366	21.4287	105.322
Traes_5AL_4E3F91755.1	23.8627	10.4854	2.8633	3.66197	0.000250286	0.00306126	Traes_5AL_4E3F91755			IWGSC_CSS_5AL_scaff_2772794	19	3877	GO:0005524 ATP binding GO:0004674 protein serine/threonine kinase activity GO:0004672 protein kinase activity GO:0006468 protein phosphorylation	gi|326513488|dbj|BAJ99700.1| predicted protein	2.7.11.1	GO:0016023 GO:0006468 GO:0005524 GO:0004674 GO:0009536 GO:0009069	0	0	0	70.7309	52.9415	19.5041
Traes_2BL_4D8465D5D.2	23.8367	10.4796	3.0247	3.4647	0.000530823	0.0057089	Traes_2BL_4D8465D5D			IWGSC_CSS_2BL_scaff_8089744	3969	16003	GO:0016020 membrane GO:0005524 ATP binding GO:0016887 ATPase activity	gi|357114595|ref|XP_003559084.1| PREDICTED: pleiotropic drug resistance protein 5-like	-	GO:0015416 GO:0016021 GO:0009536 GO:0005524 GO:0015716 GO:0015748	0	0	0	40.9187	102.101	0
Traes_3DL_4C255B900.1	23.7964	10.4795	2.8689	3.65283	0.000259362	0.00315862	Traes_3DL_4C255B900			IWGSC_CSS_3DL_scaff_6907244	297	1282		gi|474389263|gb|EMS65166.1| hypothetical protein TRIUR3_12124	-	GO:0009750 GO:0016298 GO:0006833 GO:0009862 GO:0080032 GO:0016023 GO:0010363 GO:0050529 GO:0009651 GO:0006612 GO:0080030 GO:0080031 GO:0019344 GO:0009963 GO:0004091 GO:0016042 GO:0042432	0	0	0	61.378	16.3867	65.0137
Traes_7DS_44102C357.1	23.8147	10.4754	2.9476	3.55383	0.000379672	0.00434686	Traes_7DS_44102C357			7D	176700903	176701374		gi|326531432|dbj|BAK05041.1| predicted protein	-	GO:0005737	0	0	0	23.3821	3.78154	115.724
Traes_1DS_123194D79.1	23.6217	10.4746	2.9018	3.60966	0.000306596	0.00363527	Traes_1DS_123194D79			IWGSC_CSS_1DS_scaff_669168	2783	3381	GO:0030145 manganese ion binding GO:0045735 nutrient reservoir activity	gi|1772597|emb|CAA71050.1| pSBGer1	-	GO:0045735 GO:0030145 GO:0016023 GO:0006950 GO:0005618 GO:0048046 GO:0055114 GO:0050162 GO:0046487	0	0	0	102.297	27.7313	11.7025
Traes_2DL_CE7051D49.1	23.7643	10.4718	2.8713	3.64703	0.000265292	0.00321906	Traes_2DL_CE7051D49			IWGSC_CSS_2DL_scaff_9871844	334	1286	GO:0003824 catalytic activity GO:0006520 cellular amino acid metabolic process GO:0030170 pyridoxal phosphate binding GO:0016831 carboxy-lyase activity GO:0019752 carboxylic acid metabolic process	gi|475569108|gb|EMT15687.1| Aromatic-L-amino-acid decarboxylase	-	GO:0030170 GO:0004058 GO:0006547 GO:0006558 GO:0006568 GO:0006570 GO:0009821 GO:0042432	0	0	0	25.1358	27.7313	89.7189
Traes_2BL_316A467DE.2	23.6178	10.4625	2.8614	3.65638	0.000255797	0.00312122	Traes_2BL_316A467DE			2B	216012901	216017914	GO:0003677 DNA binding GO:0005634 nucleus GO:0006355 regulation of transcription. DNA-templated GO:0006351 transcription. DNA-templated	gi|475607206|gb|EMT26627.1| NAC domain-containing protein 8	-	GO:0010332 GO:0005739 GO:0006355 GO:0003677 GO:0003700 GO:0000077 GO:0007275 GO:0040020 GO:0005634 GO:0005667 GO:0045449	0	0	0	21.6285	68.0676	52.011
Traes_6DS_CE90228D9.1	23.4809	10.4595	2.8594	3.65791	0.000254283	0.00310613	Traes_6DS_CE90228D9			6D	11032200	11034591	GO:0005515 protein binding GO:0005524 ATP binding GO:0004674 protein serine/threonine kinase activity GO:0004672 protein kinase activity GO:0005509 calcium ion binding GO:0030247 polysaccharide binding GO:0006468 protein phosphorylation	gi|475563711|gb|EMT14340.1| Wall-associated receptor kinase 3	2.7.11.1	GO:0030247 GO:0016023 GO:0005509 GO:0006468 GO:0005524 GO:0004674 GO:0009069	0	0	0	53.1943	64.2861	23.4049
Traes_2DL_BF348914A.1	23.3673	10.4466	2.8716	3.63792	0.000274847	0.00331439	Traes_2DL_BF348914A			2D	146785976	146786722	GO:0009055 electron carrier activity	gi|475529540|gb|EMT07777.1| Blue copper protein	-	GO:0005507 GO:0016023 GO:0009055 GO:0009536	0	0	0	19.2902	41.5969	79.3167
Traes_2BL_FEB7DB517.1	23.2126	10.4459	2.8596	3.65294	0.000259255	0.00315844	Traes_2BL_FEB7DB517			2B	93022753	93023524		gi|357165948|ref|XP_003580548.1| PREDICTED: uncharacterized protein LOC100840382	-	NA	0	0	0	71.3154	30.2523	37.7079
TRAES3BF045500160CFD_t1	23.2791	10.4414	2.9438	3.54693	0.000389752	0.00443893	TRAES3BF045500160CFD_g			3B	768692373	768697792	GO:0005515 protein binding GO:0005524 ATP binding GO:0004672 protein kinase activity GO:0005509 calcium ion binding GO:0030247 polysaccharide binding GO:0006468 protein phosphorylation	gi|357130046|ref|XP_003566668.1| PREDICTED: wall-associated receptor kinase 2-like	2.7.11.1	GO:0030247 GO:0016023 GO:0005509 GO:0006468 GO:0005524 GO:0004674 GO:0009069	0	0	0	8.18374	118.488	13.0027
Traes_2BS_CBD82793A.2	23.287	10.4409	2.9376	3.55419	0.000379151	0.00434266	Traes_2BS_CBD82793A			IWGSC_CSS_2BS_scaff_5168802	9676	10757		gi|475617647|gb|EMT30195.1| GDSL esterase/lipase	-	GO:0016788 GO:0016023 GO:0005773 GO:0005618 GO:0009536 GO:0006629	0	0	0	6.43008	20.1682	113.124
Traes_2BL_253BA6454.2	23.117	10.4359	2.8592	3.64998	0.000262256	0.00318564	Traes_2BL_253BA6454			2B	89617080	89618004		gi|475487199|gb|EMT03284.1| hypothetical protein F775_10925	-	GO:0005739	0	0	0	48.5179	26.4707	63.7134
Traes_7BS_E0FB8CAAC.2	23.0257	10.4328	2.9184	3.57483	0.000350459	0.00406172	Traes_7BS_E0FB8CAAC			IWGSC_CSS_7BS_scaff_3020239	891	1782	GO:0005506 iron ion binding GO:0016491 oxidoreductase activity GO:0006633 fatty acid biosynthetic process GO:0055114 oxidation-reduction process	gi|475499406|gb|EMT04167.1| Putative hydroxylase	-	GO:0046520 GO:0006633 GO:0055114 GO:0016021 GO:0009640 GO:0000254 GO:0016023 GO:0000170 GO:0016787 GO:0005506 GO:0005794 GO:0005783 GO:0016126	0	0	0	64.8854	68.0676	5.2011
Traes_1AL_6DBDBC64A.1	23.1247	10.4309	2.8907	3.60841	0.000308084	0.00365138	Traes_1AL_6DBDBC64A			1A	40909119	40918384	GO:0005524 ATP binding GO:0004674 protein serine/threonine kinase activity GO:0004672 protein kinase activity GO:0006468 protein phosphorylation	gi|357140644|ref|XP_003571874.1| PREDICTED: serine/threonine-protein kinase CBK1-like	2.7.11.1	GO:0009524 GO:0004697 GO:0005886 GO:0004713 GO:0006468 GO:0005524 GO:0005634 GO:0005829 GO:0005739 GO:0007165 GO:0009069	0	0	0	11.1065	75.6307	52.011
Traes_4AS_341045223.1	23.059	10.4265	2.9381	3.54878	0.000387024	0.00441318	Traes_4AS_341045223			4A	143680061	143681733		gi|326515790|dbj|BAK07141.1| predicted protein	-	NA	0	0	0	5.26098	26.4707	106.622
Traes_1BL_11C7123DA.1	22.7798	10.4178	2.8584	3.64462	0.000267782	0.00324371	Traes_1BL_11C7123DA			IWGSC_CSS_1BL_scaff_956612	1	365		gi|474259695|gb|EMS60507.1| Multiple C2 and transmembrane domain-containing protein 2	-	GO:0016020 GO:0009506 GO:0005634 GO:0009507 GO:0016757	0	0	0	63.7163	36.5548	36.4077
Traes_3DL_697C6F117.1	22.6903	10.4108	2.9325	3.5501	0.000385088	0.00439553	Traes_3DL_697C6F117			IWGSC_CSS_3DL_scaff_6814934	1	1149	GO:0005515 protein binding	gi|326526673|dbj|BAK00725.1| predicted protein	-	GO:0016787 GO:0005886	0	0	0	57.8707	74.3702	3.90082
Traes_1AL_A8C52986E.2	1901.34	10.408	1.6713	6.22735	4.74388e-10	3.04669e-08	Traes_1AL_A8C52986E			1A	245517878	245518438	GO:0005509 calcium ion binding	gi|475413675|gb|EMT00946.1| Putative calcium-binding protein CML17	-	GO:0016023 GO:0005634 GO:0005509	0	8.04399	0	2121.93	2989.93	6288.13
Traes_6BL_8A5EE61E0.1	22.5763	10.4031	2.8597	3.63778	0.000275001	0.00331469	Traes_6BL_8A5EE61E0			6B	185548658	185551453	GO:0005515 protein binding	gi|475566928|gb|EMT15147.1| Putative LRR receptor-like serine/threonine-protein kinase	2.7.11.1	GO:0007178 GO:0016023 GO:0004675 GO:0006898 GO:0016045 GO:0004713 GO:0032440 GO:0052544 GO:0042742 GO:0016021 GO:0009507 GO:0002764 GO:0007169 GO:0006468 GO:0010359 GO:0016567 GO:0010204 GO:0005768 GO:0009626 GO:0055114 GO:0005886 GO:0005524 GO:0032940 GO:0009069	0	0	0	52.6098	52.9415	29.9063
Traes_3DS_EBFAC289F.1	22.6073	10.4015	2.8772	3.61518	0.000300138	0.00356917	Traes_3DS_EBFAC289F			IWGSC_CSS_3DS_scaff_8301	5	879	GO:0005506 iron ion binding GO:0020037 heme binding GO:0016705 oxidoreductase activity. acting on paired donors. with incorporation or reduction of molecular oxygen GO:0055114 oxidation-reduction process	gi|475624423|gb|EMT32600.1| Cytochrome P450 71C4	-	GO:0020037 GO:0016705 GO:0004497 GO:0005506 GO:0009055 GO:0055114 GO:0009536	0	0	0	31.5659	80.6728	23.4049
Traes_4AL_9D135B3B2.1	215.208	10.3982	2.2337	4.65508	3.23848e-06	7.74784e-05	Traes_4AL_9D135B3B2			IWGSC_CSS_4AL_scaff_7061271	1614	2501		gi|21311647|gb|AAM46813.1| hessian fly response gene 1 protein	-	GO:0006468 GO:0004674 GO:0006355 GO:0003677 GO:0005524 GO:0009069	0	0	1.03148	16.952	196.64	1076.63
Traes_7AS_C977DC328.1	22.5257	10.3947	2.8925	3.59371	0.000326007	0.0038198	Traes_7AS_C977DC328			7A	48291506	48292211		gi|475544265|gb|EMT10292.1| hypothetical protein F775_11894	-	GO:0009536 GO:0016020	0	0	0	23.9667	20.1682	91.0192
Traes_3AS_77CBFA352.1	22.4555	10.3923	2.8574	3.637	0.00027583	0.00332199	Traes_3AS_77CBFA352			IWGSC_CSS_3AS_scaff_1082257	500	761		gi|475595940|gb|EMT23218.1| GDSL esterase/lipase	-	GO:0006629 GO:0016788	0	0	0	36.2423	51.681	46.8099
Traes_1BL_34A2B91B8.1	22.4912	10.3915	2.8828	3.60466	0.00031256	0.00369283	Traes_1BL_34A2B91B8			IWGSC_CSS_1BL_scaff_3851125	8	261		gi|326489937|dbj|BAJ94042.1| predicted protein	-	GO:0004364 GO:0060416 GO:0006749 GO:0048527 GO:0009507 GO:0046686 GO:0080167 GO:0009704	0	0	0	16.3675	74.3702	44.2093
Traes_2AS_F62FD14FF.1	22.3688	10.3881	2.8572	3.63576	0.000277157	0.00333514	Traes_2AS_F62FD14FF			IWGSC_CSS_2AS_scaff_2437003	1	394		gi|474162448|gb|EMS57301.1| Mitochondrial chaperone BCS1	-	GO:0017111 GO:0005524 GO:0005886	0	0	0	44.426	39.0759	50.7107
Traes_4AL_80727DCA6.1	22.3806	10.3877	2.8592	3.6331	0.000280038	0.0033608	Traes_4AL_80727DCA6			IWGSC_CSS_4AL_scaff_7081745	2495	3137		gi|326528529|dbj|BAJ93446.1| predicted protein	-	GO:0016740	0	0	0	37.9959	39.0759	57.2121
Traes_7AL_F1D611563.1	22.2634	10.3817	2.9771	3.48722	0.000488075	0.00533329	Traes_7AL_F1D611563			7A	133024835	133026746	GO:0071577 zinc II ion transmembrane transport GO:0016020 membrane GO:0016021 integral component of membrane GO:0055085 transmembrane transport GO:0030001 metal ion transport GO:0046873 metal ion transmembrane transporter activity GO:0005385 zinc ion transmembrane transporter activity	gi|474221643|gb|EMS59281.1| Zinc transporter 10	-	GO:0009624 GO:0005886 GO:0005381 GO:0034755 GO:0071577 GO:0010043 GO:0032440 GO:0016021 GO:0035434 GO:0055114 GO:0005385 GO:0005375	0	0	0	49.1024	1.26051	83.2175
Traes_5DL_81A2647C1.1	22.3143	10.3816	2.8804	3.60424	0.000313072	0.00369733	Traes_5DL_81A2647C1			IWGSC_CSS_5DL_scaff_4603486	2132	2484	GO:0046872 metal ion binding	gi|160415774|gb|ABX39195.1| C2H2 zinc finger protein	-	GO:0046872 GO:0003677	0	0	0	28.0585	25.2102	80.617
Traes_2BL_519556D5C.1	21.9097	10.3626	2.8868	3.58963	0.000331142	0.00387035	Traes_2BL_519556D5C			2B	145168042	145171081	GO:0016020 membrane GO:0016021 integral component of membrane GO:0055085 transmembrane transport GO:0015171 amino acid transmembrane transporter activity GO:0003333 amino acid transmembrane transport GO:0006865 amino acid transport	gi|326490381|dbj|BAJ84854.1| predicted protein	-	GO:0003333 GO:0015171 GO:0016021	0	0	0	69.5618	16.3867	45.5096
Traes_7AS_8B597524D.1	21.8938	10.3609	3.0398	3.40844	0.000653353	0.00676562	Traes_7AS_8B597524D			7A	17680013	17680972	GO:0005524 ATP binding GO:0016021 integral component of membrane GO:0055085 transmembrane transport GO:0006810 transport GO:0042626 ATPase activity. coupled to transmembrane movement of substances	gi|475483705|gb|EMT03053.1| ABC transporter C family member 10	-	GO:0055085 GO:0016021 GO:0042626 GO:0005524 GO:0005886	0	0	0	77.161	54.202	0
Traes_7BS_E5F5E93B3.1	21.9616	10.3567	2.9158	3.55187	0.000382509	0.00437051	Traes_7BS_E5F5E93B3			7B	17416955	17417562		gi|475622394|gb|EMT31857.1| Glutamate receptor 2.5	-	GO:0005234 GO:0030288 GO:0004970 GO:0005739 GO:0016021 GO:0009416 GO:0005217 GO:0009536 GO:0006811 GO:0006874 GO:0035235 GO:0004965 GO:0005886 GO:0007268 GO:0007216	0	0	0	12.8602	22.6892	96.2203
Traes_7DL_2A27E826D.1	21.8267	10.3548	2.8679	3.61061	0.000305478	0.00362505	Traes_7DL_2A27E826D			IWGSC_CSS_7DL_scaff_3335743	8	1486	GO:0016787 hydrolase activity GO:0006629 lipid metabolic process	gi|326525441|dbj|BAJ88767.1| predicted protein	-	GO:0008970 GO:0009693 GO:0009507 GO:0047714 GO:0004806 GO:0009395 GO:0046486	0	0	0	53.1943	49.16	28.606
Traes_3DL_5C69A4FBD.1	21.7863	10.3514	2.873	3.60296	0.000314619	0.00371095	Traes_3DL_5C69A4FBD			3D	90769305	90769607	GO:0016491 oxidoreductase activity GO:0008198 ferrous iron binding GO:0006725 cellular aromatic compound metabolic process	gi|475527114|gb|EMT07407.1| 4.5-DOPA dioxygenase extradiol-like protein	-	GO:0008198 GO:0006725 GO:0046566 GO:0046148 GO:0008270 GO:0005739 GO:0055114 GO:0016701	0	0	0	50.8561	23.9497	55.9118
Traes_4AS_8D7CE5A0B1.1	21.6745	10.3473	3.0457	3.39739	0.000680311	0.00699094	Traes_4AS_8D7CE5A0B1			IWGSC_CSS_4AS_scaff_5996987	2342	3437		gi|326518276|dbj|BAJ88167.1| predicted protein	-	GO:0016023 GO:0005886 GO:0045492 GO:0007275 GO:0016021 GO:0010413	0	0	0	85.9293	44.1179	0
Traes_7DS_34DB6B305.2	21.6827	10.3393	2.896	3.57025	0.000356644	0.00412118	Traes_7DS_34DB6B305			7D	137225301	137226447		gi|475619588|gb|EMT30818.1| Transcription factor bHLH78	-	GO:0005634 GO:0046983	0	0	0	21.6285	23.9497	84.5178
Traes_1DS_C6BE97C0E.1	21.6078	10.3349	2.922	3.5369	0.000404853	0.004575	Traes_1DS_C6BE97C0E			IWGSC_CSS_1DS_scaff_371102	469	1447		gi|326490167|dbj|BAJ94157.1| predicted protein	-	GO:0016020 GO:0016023 GO:0009536	0	0	0	23.3821	11.3446	94.92
Traes_2BL_13D5FB426.1	21.4341	10.3349	2.9415	3.51352	0.000442217	0.00491372	Traes_2BL_13D5FB426			2B	254725627	254726278	GO:0005524 ATP binding GO:0004672 protein kinase activity GO:0006468 protein phosphorylation	gi|475459869|gb|EMT01995.1| Wall-associated receptor kinase 1	2.7.11.1	GO:0005509 GO:0030247 GO:0016021 GO:0016023 GO:0005524 GO:0000186 GO:0004709 GO:0007178 GO:0009069	0	0	0	99.374	21.4287	7.80164
TRAES3BF005100010CFD_t1	21.6149	10.3335	2.9732	3.47548	0.000509938	0.00552312	TRAES3BF005100010CFD_g			3B	580719584	580720571	GO:0006355 regulation of transcription. DNA-templated GO:0043565 sequence-specific DNA binding GO:0003700 transcription factor activity. sequence-specific DNA binding	gi|475586029|gb|EMT20201.1| Putative WRKY transcription factor 46	-	GO:0042742 GO:0006355 GO:0009536 GO:0043565 GO:0003700 GO:0009863 GO:0005667 GO:0045449	0	0	0	5.26098	12.6051	111.824
Traes_4AL_B528D14EC.1	21.4405	10.3331	2.8984	3.56516	0.000363634	0.00418867	Traes_4AL_B528D14EC			IWGSC_CSS_4AL_scaff_7167885	1358	2246		gi|475572644|gb|EMT16551.1| hypothetical protein F775_32330	-	GO:0016023	0	0	0	77.7455	35.2943	15.6033
Traes_1BS_0A0B9412B.1	21.5601	10.332	2.8718	3.5977	0.00032104	0.00377349	Traes_1BS_0A0B9412B			1B	119496156	119496462		gi|326503860|dbj|BAK02716.1| predicted protein	-	NA	0	0	0	26.8894	49.16	53.3112
Traes_6DS_167471005.1	21.4205	10.3284	2.8714	3.59697	0.00032195	0.00378166	Traes_6DS_167471005			6D	104425344	104426621	GO:0016874 ligase activity GO:0004842 ubiquitin-protein transferase activity GO:0016567 protein ubiquitination GO:0005488 binding	gi|475595301|gb|EMT22992.1| U-box domain-containing protein 22	-	GO:0031348 GO:0006499 GO:0051865 GO:0009595 GO:0009867 GO:0009697 GO:0009862 GO:0009414 GO:0010363 GO:0009693 GO:0010310 GO:0002679 GO:0010200 GO:0006612 GO:0043900 GO:0050832 GO:0042742 GO:0043069 GO:0005829 GO:0015824 GO:0000151 GO:0000165 GO:0004842 GO:0005739	0	0	0	56.7016	31.5128	40.3085
Traes_3AS_4C90AAB7C.1	21.4223	10.3244	2.8865	3.57674	0.000347905	0.00403708	Traes_3AS_4C90AAB7C			3A	92717590	92720669	GO:0005524 ATP binding GO:0004674 protein serine/threonine kinase activity GO:0004672 protein kinase activity GO:0048544 recognition of pollen GO:0006468 protein phosphorylation	gi|326505050|dbj|BAK02912.1| predicted protein	2.7.11.1	GO:0006468 GO:0004674 GO:0005739 GO:0016023 GO:0005524 GO:0048544 GO:0016020 GO:0009069	0	0	0	33.3195	73.1097	22.1047
Traes_7AS_4616F178C.1	21.4407	10.3226	2.9076	3.55023	0.000384897	0.00439424	Traes_7AS_4616F178C			IWGSC_CSS_7AS_scaff_3155026	17	284	GO:0005515 protein binding	gi|473842449|gb|EMS47316.1| putative glutathione S-transferase GSTU6	-	GO:0043161 GO:0005829 GO:0005739 GO:0051788 GO:0080129 GO:0004364 GO:0060416 GO:0006749 GO:0006635 GO:0048527 GO:0010583 GO:0004462 GO:0009507 GO:0046686 GO:0009407 GO:0080167 GO:0009704 GO:0005975 GO:0006090	0	0	0	17.5366	22.6892	88.4186
Traes_5BL_44D313A80.1	21.2911	10.3167	2.8752	3.58815	0.000333035	0.00388926	Traes_5BL_44D313A80			5B	266877471	266878223	GO:0005575 cellular_component	gi|475465625|gb|EMT02189.1| hypothetical protein F775_43511	-	GO:0005739 GO:0009536	0	0	0	41.5032	27.7313	58.5123
Traes_2DS_8BFC08DB2.1	20.9892	10.302	2.9321	3.51347	0.000442297	0.00491372	Traes_2DS_8BFC08DB2			2D	51184624	51185549	GO:0000287 magnesium ion binding GO:0016829 lyase activity GO:0010333 terpene synthase activity	gi|475544209|gb|EMT10285.1| (+)-delta-cadinene synthase isozyme XC14	-	GO:0008152 GO:0009536 GO:0000287 GO:0010333	0	0	0	76.5764	42.8574	6.50137
Traes_1BL_D931EA570.1	21.0769	10.2986	2.8831	3.57202	0.000354232	0.00409873	Traes_1BL_D931EA570			1B	183746491	183750798	GO:0005524 ATP binding GO:0004674 protein serine/threonine kinase activity GO:0004672 protein kinase activity GO:0006468 protein phosphorylation	gi|357140644|ref|XP_003571874.1| PREDICTED: serine/threonine-protein kinase CBK1-like	2.7.11.1	GO:0009524 GO:0004697 GO:0005886 GO:0004713 GO:0006468 GO:0005524 GO:0005634 GO:0005829 GO:0005739 GO:0007165 GO:0009069	0	0	0	21.6285	56.723	48.1101
Traes_2BL_FD8C2F815.1	20.9478	10.2929	2.8721	3.58377	0.000338666	0.00394605	Traes_2BL_FD8C2F815			2B	288450087	288452117	GO:0003677 DNA binding GO:0003682 chromatin binding	gi|326527003|dbj|BAK00890.1| predicted protein	-	GO:0003677 GO:0003682 GO:0000785	0	0	0	38.5805	41.5969	45.5096
Traes_2DL_0F9239600.1	20.9151	10.2873	3.0312	3.39381	0.00068928	0.00706781	Traes_2DL_0F9239600			IWGSC_CSS_2DL_scaff_9762094	1	1066		gi|475433689|gb|EMT01264.1| hypothetical protein F775_09581	-	GO:0016020 GO:0008152 GO:0003824 GO:0009507	0	0	0	11.1065	1.26051	113.124
Traes_1BS_F4C25CD19.2	20.6657	10.278	2.9095	3.53262	0.000411458	0.00464129	Traes_1BS_F4C25CD19			1B	1074413	1074968	GO:0003676 nucleic acid binding	gi|326529009|dbj|BAK00898.1| predicted protein	-	GO:0003676 GO:0005634 GO:0004527	0	0	0	63.1317	49.16	11.7025
Traes_6AS_9AC3A8369.2	20.7759	10.2773	3.0867	3.32953	0.000869934	0.00856449	Traes_6AS_9AC3A8369			6A	219924	220375		gi|475530636|gb|EMT07932.1| hypothetical protein F775_28045	-	GO:0048767 GO:0015706 GO:0004792 GO:0010359 GO:0010106 GO:0006826 GO:0007568 GO:0010167 GO:0005737	0	0	0	0	46.6389	78.0164
Traes_5BL_AD2F525F4.2	20.731	10.2764	2.9152	3.5251	0.000423319	0.00474857	Traes_5BL_AD2F525F4			5B	205716176	205719927	GO:0005524 ATP binding GO:0004674 protein serine/threonine kinase activity GO:0004672 protein kinase activity GO:0048544 recognition of pollen GO:0006468 protein phosphorylation	gi|475499192|gb|EMT04151.1| Putative serine/threonine-protein kinase receptor	2.7.11.1	GO:0006468 GO:0004674 GO:0005739 GO:0016023 GO:0005524 GO:0048544 GO:0009069	0	0	0	26.8894	83.1938	14.303
TRAES3BF044400100CFD_t1	20.5216	10.26	2.9123	3.52296	0.000426755	0.00477292	TRAES3BF044400100CFD_g			3B	635440951	635442084		-	-	NA	0	0	0	21.0439	20.1682	81.9173
Traes_4AL_376574E73.1	20.4052	10.2575	3.058	3.35434	0.000795531	0.00795827	Traes_4AL_376574E73			4A	126076119	126078829	GO:0005515 protein binding GO:0005524 ATP binding GO:0004674 protein serine/threonine kinase activity GO:0004672 protein kinase activity GO:0048544 recognition of pollen GO:0006468 protein phosphorylation	gi|474403154|gb|EMS66247.1| Putative receptor protein kinase ZmPK1	2.7.11.1	GO:0006468 GO:0004674 GO:0016023 GO:0005524 GO:0004713 GO:0048544 GO:0016020 GO:0009069	0	0	0	54.3634	68.0676	0
Traes_2AS_94603BB74.2	20.2528	10.248	2.8865	3.55028	0.000384815	0.00439419	Traes_2AS_94603BB74			2A	116143463	116144028	GO:0003743 translation initiation factor activity GO:0006413 translational initiation	gi|21070377|gb|AAM34279.1|AF508969_1 translation initiation factor	-	GO:0003743 GO:0006281 GO:0009616 GO:0010050 GO:0048193 GO:0017005 GO:0005634 GO:0005840 GO:0006446	0	0	0	56.1171	28.9918	36.4077
Traes_2AL_E14DBCFFE.1	20.2157	10.2477	2.9011	3.53235	0.000411885	0.00464425	Traes_2AL_E14DBCFFE			2A	58913117	58913647		gi|475602841|gb|EMT25236.1| hypothetical protein F775_42777	-	GO:0016023	0	0	0	68.9772	31.5128	20.8044
Traes_4DL_E94B5B339.1	20.2718	10.2443	2.888	3.54715	0.000389419	0.00443692	Traes_4DL_E94B5B339			IWGSC_CSS_4DL_scaff_14435466	868	1714	GO:0016758 transferase activity. transferring hexosyl groups GO:0008152 metabolic process	gi|326497175|dbj|BAK02172.1| predicted protein	-	GO:0050502 GO:0008152 GO:0050403	0	0	0	31.5659	30.2523	59.8126
Traes_4BL_30DF28795.1	20.2226	10.2372	2.9309	3.49289	0.000477816	0.00524448	Traes_4BL_30DF28795			IWGSC_CSS_4BL_scaff_6990268	2970	4328	GO:0005576 extracellular region GO:0030145 manganese ion binding GO:0045735 nutrient reservoir activity	gi|475355465|gb|EMT00456.1| Germin-like protein 8-5	-	GO:0045735 GO:0030145 GO:0016023 GO:0031012 GO:0005618 GO:0048046 GO:0009651	0	0	0	7.59919	63.0256	50.7107
Traes_7DL_0C5D45BFA.1	20.2126	10.2362	2.9726	3.44348	0.000574278	0.00608829	Traes_7DL_0C5D45BFA			7D	113305848	113308514	GO:0005524 ATP binding GO:0004674 protein serine/threonine kinase activity GO:0004672 protein kinase activity GO:0006468 protein phosphorylation	gi|475585168|gb|EMT19987.1| Putative serine/threonine-protein kinase receptor	2.7.11.1	GO:0006468 GO:0004674 GO:0016023 GO:0005524 GO:0048544 GO:0016020 GO:0009069	0	0	0	2.92276	40.3364	78.0164
Traes_1BL_A06436818.2	20.1637	10.235	2.9125	3.51411	0.000441226	0.00490568	Traes_1BL_A06436818			1B	182237987	182240189		gi|326509049|dbj|BAJ86917.1| predicted protein	-	GO:0016023 GO:0005886	0	0	0	22.7976	20.1682	78.0164
Traes_5AL_B10B81244.1	20.052	10.2327	3.0625	3.3413	0.000833867	0.00827302	Traes_5AL_B10B81244			5A	101050783	101051169	GO:0045735 nutrient reservoir activity	gi|475626288|gb|EMT33281.1| hypothetical protein F775_43950	-	GO:0045735	0	0	0	57.2862	63.0256	0
Traes_4AL_2CBF8EFBF.1	19.9693	10.2324	2.9322	3.48962	0.000483706	0.00529596	Traes_4AL_2CBF8EFBF			4A	204851066	204852964	GO:0004190 aspartic-type endopeptidase activity GO:0006508 proteolysis	gi|357118871|ref|XP_003561171.1| PREDICTED: aspartic proteinase nepenthesin-1-like	-	GO:0016023 GO:0006508 GO:0004190	0	0	0	85.3447	20.1682	14.303
Traes_4BL_5F717F1BE.1	20.0498	10.2301	2.9302	3.4913	0.000480669	0.00527273	Traes_4BL_5F717F1BE			IWGSC_CSS_4BL_scaff_7031299	1	397		gi|5869975|emb|CAB55559.1| germin-like protein	-	GO:0005576 GO:0016023 GO:0009651 GO:0005618 GO:0045735 GO:0030145 GO:0031012	0	0	0	36.8268	74.3702	9.10192
Traes_1AL_BB4202556.1	180.669	10.2292	1.5612	6.55216	5.67125e-11	4.426e-09	Traes_1AL_BB4202556			1A	244760347	244762219	GO:0003824 catalytic activity GO:0050660 flavin adenine dinucleotide binding GO:0016491 oxidoreductase activity GO:0016614 oxidoreductase activity. acting on CH-OH group of donors GO:0055114 oxidation-reduction process GO:0008762 UDP-N-acetylmuramate dehydrogenase activity	gi|475577243|gb|EMT17750.1| Reticuline oxidase-like protein	-	GO:0006979 GO:0005618 GO:0055114 GO:0010197 GO:0016023 GO:0050660 GO:0008762 GO:0005886 GO:0009793 GO:0048046 GO:0006040	1.08021	0	0	556.494	458.826	67.6143
Traes_5DL_9170B8546.1	19.9718	10.2291	2.9482	3.46958	0.000521265	0.00562535	Traes_5DL_9170B8546			IWGSC_CSS_5DL_scaff_1184970	1	428		gi|326510181|dbj|BAJ87307.1| predicted protein	-	GO:0015996 GO:0010304 GO:0009536	0	0	0	65.4699	49.16	5.2011
Traes_2AL_6CBE19B87.2	19.9777	10.2276	2.8872	3.54244	0.000396445	0.00450427	Traes_2AL_6CBE19B87			2A	46347210	46351049		gi|474419380|gb|EMS67432.1| hypothetical protein TRIUR3_32334	-	GO:0009620 GO:0009414 GO:2000022 GO:0009695 GO:0042538 GO:0009733 GO:0009738 GO:0042803 GO:0009723	0	0	0	52.0252	34.0338	33.8071
Traes_2AS_3F13B523F.1	19.9478	10.2226	2.9546	3.45992	0.000540328	0.00578363	Traes_2AS_3F13B523F			2A	4324394	4325943	GO:0005681 spliceosomal complex GO:0008380 RNA splicing	gi|475594697|gb|EMT22779.1| Pre-mRNA-splicing factor 18	-	GO:0008380 GO:0005681 GO:0005739	0	0	0	35.0732	79.4122	5.2011
Traes_5BL_2522FBDB6.1	19.9332	10.2222	2.9117	3.51073	0.000446881	0.00495881	Traes_5BL_2522FBDB6			5B	142201754	142202412	GO:0005524 ATP binding GO:0004672 protein kinase activity GO:0006468 protein phosphorylation	gi|326512738|dbj|BAK03276.1| predicted protein	-	GO:0006468 GO:0004674 GO:0009536 GO:0005524 GO:0048765 GO:0004715 GO:0009069	0	0	0	39.7496	65.5466	14.303
Traes_2AL_8BE661C0E.1	19.9238	10.2187	2.8889	3.53729	0.000404251	0.00457085	Traes_2AL_8BE661C0E			IWGSC_CSS_2AL_scaff_6341318	8019	8479		gi|474350063|gb|EMS62943.1| Serine/threonine-protein kinase-like protein CCR4	-	GO:0016023 GO:0006950 GO:0006468 GO:0005524 GO:0032440 GO:0004674 GO:0055114 GO:0009069	0	0	0	27.474	49.16	42.909
Traes_2BL_E1123F57B.1	19.8828	10.2167	2.9087	3.51248	0.000443947	0.00492916	Traes_2BL_E1123F57B			2B	287972630	287974048	GO:0016021 integral component of membrane GO:0005215 transporter activity	gi|475621437|gb|EMT31478.1| hypothetical protein F775_19803	-	GO:0016021 GO:0009624	0	0	0	32.735	17.6472	68.9145
Traes_2BS_4FE2184EE.2	19.8054	10.2144	3.0665	3.33091	0.000865637	0.00852691	Traes_2BS_4FE2184EE			IWGSC_CSS_2BS_scaff_5244738	1079	2183	GO:0005506 iron ion binding GO:0020037 heme binding GO:0016705 oxidoreductase activity. acting on paired donors. with incorporation or reduction of molecular oxygen GO:0055114 oxidation-reduction process	gi|475565136|gb|EMT14718.1| Cytochrome P450 71C4	-	GO:0016023 GO:0009055 GO:0004497 GO:0005506 GO:0020037 GO:0016705 GO:0055114	0	0	0	52.0252	66.8071	0
Traes_2AS_56518836B.1	19.8488	10.2109	2.9943	3.41012	0.000649331	0.00673014	Traes_2AS_56518836B			2A	174233705	174237655	GO:0010215 cellulose microfibril organization GO:0016049 cell growth GO:0031225 anchored component of membrane	gi|473821346|gb|EMS47000.1| hypothetical protein TRIUR3_01702	-	GO:0009750 GO:0006833 GO:0010215 GO:0016023 GO:0046658 GO:0030243 GO:0009505 GO:0009825 GO:0006816 GO:0009651 GO:0007389 GO:0016021 GO:0043481 GO:0048767 GO:0006972 GO:0007030 GO:0005982 GO:0006096 GO:0008361 GO:0000271 GO:0009897 GO:0009926 GO:0046686 GO:0000272 GO:0009266 GO:0009932 GO:0009930	0	0	0	8.76829	6.30256	104.022
TRAES3BF042500060CFD_t1	19.6246	10.2062	2.9263	3.48777	0.000487071	0.0053254	TRAES3BF042500060CFD_g			3B	741072765	741075102	GO:0043531 ADP binding	gi|475563789|gb|EMT14373.1| Putative disease resistance protein	-	GO:0006952 GO:0043531 GO:0016023 GO:0005524 GO:0017111	0	0	0	76.5764	13.8656	27.3058
Traes_4BL_B7AFFCB10.2	19.635	10.2005	2.9324	3.47851	0.000504208	0.00547469	Traes_4BL_B7AFFCB10		LYR family of Fe/S cluster biogenesis protein [Source:Projected from Arabidopsis thaliana (AT2G39725) TAIR;Acc:AT2G39725]	IWGSC_CSS_4BL_scaff_6857967	381	944		gi|475593801|gb|EMT22490.1| hypothetical protein F775_15843	-	GO:0006626 GO:0008152 GO:0003824 GO:0005739	0	0	0	42.6724	8.82358	66.314
Traes_6AL_3D3A7889F.1	19.6646	10.1976	2.9124	3.50138	0.000462847	0.00510927	Traes_6AL_3D3A7889F			6A	144744178	144744810		gi|473798337|gb|EMS46515.1| hypothetical protein TRIUR3_29046	-	NA	0	0	0	15.1984	39.0759	63.7134
Traes_6BS_E142DE466.1	19.6513	10.1958	2.9839	3.41698	0.000633211	0.00659082	Traes_6BS_E142DE466			6B	4330392	4331297		gi|475528450|gb|EMT07629.1| hypothetical protein F775_14583	-	GO:0016023 GO:0006468 GO:0005524 GO:0016021 GO:0004674 GO:0005739 GO:0009069	0	0	0	5.26098	15.1261	97.5206
Traes_7BL_6FD921F98.1	19.5197	10.1943	2.8978	3.51796	0.000434879	0.00484857	Traes_7BL_6FD921F98			IWGSC_CSS_7BL_scaff_6719875	446	1046	GO:0000159 protein phosphatase type 2A complex GO:0008601 protein phosphatase type 2A regulator activity	gi|475597232|gb|EMT23579.1| Serine/threonine protein phosphatase 2A 55 kDa regulatory subunit B alpha isoform	-	GO:0008601 GO:0007030 GO:0000159 GO:0007165 GO:0006470 GO:0005829 GO:0007033 GO:0000166	0	0	0	50.8561	42.8574	23.4049
Traes_5AL_833A3E425.1	19.5996	10.1923	3.036	3.35718	0.000787404	0.00789092	Traes_5AL_833A3E425			IWGSC_CSS_5AL_scaff_2740323	3286	4409		gi|474173721|gb|EMS57688.1| hypothetical protein TRIUR3_00888	-	NA	0	0	0	0.584553	41.5969	75.4159
Traes_2BL_73F90E676.2	19.5592	10.1892	2.9548	3.44832	0.00056408	0.00599703	Traes_2BL_73F90E676			2B	341405488	341407126	GO:0016021 integral component of membrane	gi|326503222|dbj|BAJ99236.1| predicted protein	-	GO:0043090 GO:0005886 GO:0016021 GO:0009536 GO:0080167	0	0	0	8.76829	20.1682	88.4186
Traes_4BL_2AE2D5F9C.1	19.4779	10.1892	2.8911	3.52429	0.000424619	0.00475888	Traes_4BL_2AE2D5F9C			4B	296332671	296334087	GO:0016747 transferase activity. transferring acyl groups other than amino-acyl groups	gi|475601731|gb|EMT24916.1| Anthranilate N-benzoyltransferase protein 1	-	GO:0016747	0	0	0	41.5032	42.8574	32.5069
TRAES3BF078500180CFD_t1	19.3362	10.1807	2.8965	3.51477	0.000440133	0.00489642	TRAES3BF078500180CFD_g			3B	40403530	40406372		gi|474399233|gb|EMS65956.1| hypothetical protein TRIUR3_00279	-	NA	0	0	0	50.8561	36.5548	28.606
Traes_5BL_F74D668D9.1	19.4041	10.1778	2.9786	3.41702	0.000633106	0.00659082	Traes_5BL_F74D668D9			5B	258157248	258157667	GO:0003676 nucleic acid binding GO:0046872 metal ion binding	gi|475577941|gb|EMT17960.1| hypothetical protein F775_11243	-	GO:0035556 GO:0008270 GO:0003676 GO:0009693 GO:0006355 GO:0002679 GO:0010200 GO:0003700 GO:0005634 GO:0005667 GO:0045449	0	0	0	7.59919	12.6051	96.2203
Traes_5DL_27D2F206E.1	19.2937	10.1771	2.9159	3.4902	0.000482652	0.00528833	Traes_5DL_27D2F206E			5D	143125384	143127264	GO:0005524 ATP binding GO:0004674 protein serine/threonine kinase activity GO:0004672 protein kinase activity GO:0006468 protein phosphorylation	gi|475589796|gb|EMT21276.1| Cysteine-rich receptor-like protein kinase 5	2.7.11.1	GO:0016023 GO:0005886 GO:0006468 GO:0005524 GO:0004674 GO:0005739 GO:0009069	0	0	0	48.5179	52.9415	14.303
Traes_5BS_6004CA039.1	19.379	10.1763	2.9202	3.48475	0.00049259	0.00537121	Traes_5BS_6004CA039			IWGSC_CSS_5BS_scaff_1712494	524	3103	GO:0005524 ATP binding GO:0004674 protein serine/threonine kinase activity GO:0004672 protein kinase activity GO:0048544 recognition of pollen GO:0006468 protein phosphorylation	gi|475604847|gb|EMT25859.1| Putative serine/threonine-protein kinase receptor	2.7.11.1	GO:0006468 GO:0004674 GO:0016023 GO:0005524 GO:0048544 GO:0016020 GO:0009069	0	0	0	12.8602	60.5046	42.909
Traes_5AL_5A18DFD791.4	19.3048	10.1735	2.8958	3.51326	0.000442639	0.0049156	Traes_5AL_5A18DFD791			5A	76952655	76954972		gi|474173719|gb|EMS57686.1| hypothetical protein TRIUR3_00886	-	NA	0	0	0	28.6431	39.0759	48.1101
Traes_7DS_E5EC5D7FA.1	19.2486	10.1726	2.9302	3.47161	0.000517353	0.00558953	Traes_7DS_E5EC5D7FA			IWGSC_CSS_7DS_scaff_3954758	1	1122		gi|326528171|dbj|BAJ89137.1| predicted protein	-	GO:0042803 GO:0004672 GO:0005777 GO:0048481 GO:0010363 GO:0016621 GO:0042800 GO:0048653 GO:0005829 GO:0009651 GO:0009506 GO:0000380 GO:0009737 GO:0009062 GO:0009555 GO:0010043 GO:0006623 GO:0046975 GO:0005618 GO:0005886 GO:0000166 GO:0050662 GO:0031062 GO:0005794 GO:0009553 GO:0055114 GO:0003723 GO:0007623 GO:0010452 GO:0016116 GO:0010223 GO:0009409 GO:0048046 GO:0009809 GO:0005730 GO:0009910 GO:…	0	0	0	45.5951	10.0841	59.8126
Traes_2BL_CEF8A814F.1	19.2731	10.1725	2.9079	3.4983	0.000468239	0.00515838	Traes_2BL_CEF8A814F			2B	285828287	285828849	GO:0016772 transferase activity. transferring phosphorus-containing groups	gi|326515778|dbj|BAK07135.1| predicted protein	2.7.11.1	GO:0016023 GO:0030246 GO:0006468 GO:0005524 GO:0000041 GO:0004674 GO:0009069	0	0	0	35.6577	20.1682	59.8126
TRAES3BF053100210CFD_t1	19.2921	10.1694	2.9287	3.47229	0.000516046	0.00557754	TRAES3BF053100210CFD_g			3B	9577317	9581707		gi|473889777|gb|EMS48545.1| hypothetical protein TRIUR3_01125	-	NA	0	0	0	10.522	44.1179	61.1129
Traes_2AL_8DD8BB7C1.1	19.1321	10.167	2.9051	3.49973	0.000465733	0.00513277	Traes_2AL_8DD8BB7C1			IWGSC_CSS_2AL_scaff_6434932	1	1281	GO:0016021 integral component of membrane GO:0005215 transporter activity	gi|475621437|gb|EMT31478.1| hypothetical protein F775_19803	-	GO:0016021 GO:0009624	0	0	0	58.4553	27.7313	28.606
Traes_7BL_12FD41E55.1	19.2623	10.1668	2.9666	3.42704	0.000610195	0.0063865	Traes_7BL_12FD41E55			7B	189932871	189933406	GO:0016772 transferase activity. transferring phosphorus-containing groups	gi|475458018|gb|EMT01912.1| Putative serine/threonine-protein kinase receptor	2.7.11.1	GO:0006468 GO:0004674 GO:0016023 GO:0005524 GO:0048544 GO:0009069	0	0	0	5.84553	25.2102	84.5178
Traes_4AL_50F84245B.1	19.1068	10.1619	2.9031	3.50034	0.000464662	0.00512196	Traes_4AL_50F84245B			4A	156019281	156020548		gi|157312498|gb|ABV32166.1| UFG2	-	GO:0005739	0	0	0	43.8415	22.6892	48.1101
Traes_5AL_CFDCBACFC.1	19.1026	10.1556	2.9203	3.47758	0.000505964	0.00548744	Traes_5AL_CFDCBACFC			5A	112635701	112636296	GO:0016772 transferase activity. transferring phosphorus-containing groups	gi|475522730|gb|EMT06799.1| Putative LRR receptor-like serine/threonine-protein kinase	2.7.11.1	GO:0016023 GO:0004713 GO:0006468 GO:0005524 GO:0016021 GO:0004674 GO:0009069	0	0	0	13.4447	49.16	52.011
Traes_4BS_78DFF2C55.1	19.0041	10.1554	2.9063	3.49425	0.000475401	0.00522305	Traes_4BS_78DFF2C55			4B	180104098	180104629		gi|475572642|gb|EMT16549.1| hypothetical protein F775_09771	-	GO:0016023	0	0	0	49.687	21.4287	42.909
TRAES3BF001300030CFD_t1	18.979	10.1549	2.9069	3.49337	0.000476962	0.00523714	TRAES3BF001300030CFD_g			3B	579438467	579439482	GO:0006355 regulation of transcription. DNA-templated GO:0043565 sequence-specific DNA binding GO:0003700 transcription factor activity. sequence-specific DNA binding	gi|475602538|gb|EMT25163.1| Putative WRKY transcription factor 46	-	GO:0006952 GO:0043531 GO:0046872 GO:0006355 GO:0009536 GO:0043565 GO:0005524 GO:0003700 GO:0007165 GO:0005667 GO:0045449	0	0	0	56.1171	23.9497	33.8071
TRAES3BF019000140CFD_t1	18.9935	10.1549	2.9175	3.48066	0.000500171	0.00543816	TRAES3BF019000140CFD_g			3B	629322557	629323717	GO:0005515 protein binding	gi|475541939|gb|EMT09871.1| hypothetical protein F775_07092	-	GO:0009536	0	0	0	52.0252	15.1261	46.8099
TRAES3BF044200270CFD_t1	19.0001	10.1532	2.9342	3.46031	0.000539561	0.00577871	TRAES3BF044200270CFD_g			3B	631379857	631382083	GO:0015095 magnesium ion transmembrane transporter activity	gi|326533550|dbj|BAK05306.1| predicted protein	-	GO:0015693 GO:0009644 GO:0005886 GO:0055085 GO:0042542 GO:0015095 GO:0016021	0	0	0	41.5032	10.0841	62.4132
Traes_2AS_40DCEED39.1	19.0357	10.1519	2.9099	3.48878	0.000485223	0.00530999	Traes_2AS_40DCEED39			2A	123967331	123969132	GO:0016788 hydrolase activity. acting on ester bonds	gi|326512584|dbj|BAJ99647.1| predicted protein	-	GO:0016788 GO:0016023 GO:0005773 GO:0005618 GO:0006629	0	0	0	21.6285	32.7733	59.8126
Traes_5DL_A6D051937.1	19.0416	10.1504	2.9671	3.42097	0.000623972	0.00651262	Traes_5DL_A6D051937			IWGSC_CSS_5DL_scaff_4556627	1991	6578		gi|475620953|gb|EMT31289.1| hypothetical protein F775_08864	-	NA	0	0	0	8.18374	17.6472	88.4186
Traes_4AS_D81176DF4.1	18.9985	10.1469	2.9915	3.39184	0.000694247	0.00710457	Traes_4AS_D81176DF4			4A	76468792	76471792	GO:0016020 membrane GO:0005524 ATP binding GO:0016887 ATPase activity	gi|473788023|gb|EMS46278.1| ABC transporter G family member 16	-	GO:0006865 GO:0007034 GO:0009624 GO:0016021 GO:0005775 GO:0015416 GO:0005886 GO:0005524 GO:0015716 GO:0015748	0	0	0	2.33821	46.6389	65.0137
Traes_7AL_6EA2D7D11.1	18.9369	10.1426	3.0143	3.36481	0.000765957	0.00770875	Traes_7AL_6EA2D7D11			7A	172297869	172298659	GO:0005509 calcium ion binding	gi|475515140|gb|EMT05809.1| Putative calcium-binding protein CML31	-	GO:0031348 GO:0009867 GO:0009697 GO:0009862 GO:0010363 GO:0009693 GO:0010310 GO:0002679 GO:0010200 GO:0032440 GO:0006612 GO:0005509 GO:0050832 GO:0042742 GO:0000165 GO:0055114 GO:0030968	0	0	0	4.67642	8.82358	100.121
Traes_1BS_239E0BC00.2	18.778	10.1357	2.9052	3.48886	0.000485088	0.00530988	Traes_1BS_239E0BC00			1B	6716638	6721430	GO:0003677 DNA binding GO:0005634 nucleus GO:0003676 nucleic acid binding GO:0008270 zinc ion binding GO:0006281 DNA repair GO:0006260 DNA replication GO:0006310 DNA recombination	gi|474244734|gb|EMS59946.1| Replication protein A 70 kDa DNA-binding subunit	-	GO:0006260 GO:0003677 GO:0005515 GO:0006302 GO:0010332 GO:0005634 GO:0008270 GO:0006310	0	0	0	36.2423	50.4205	26.0055
Traes_2AL_237F6E9CB.1	18.8448	10.1352	2.9501	3.43554	0.000591378	0.00623221	Traes_2AL_237F6E9CB			IWGSC_CSS_2AL_scaff_446561	2968	3483		gi|473792464|gb|EMS46360.1| hypothetical protein TRIUR3_24545	-	NA	0	0	0	7.59919	36.5548	68.9145
Traes_2BL_BB4BCD469.1	18.7448	10.1307	2.9088	3.48278	0.000496239	0.00540371	Traes_2BL_BB4BCD469			IWGSC_CSS_2BL_scaff_4338683	241	1042		gi|326523059|dbj|BAJ88570.1| predicted protein	-	GO:0005768 GO:0005794 GO:0003676 GO:0016023 GO:0006139 GO:0008408 GO:0016051 GO:0008466 GO:0016020 GO:0005802	0	0	0	26.3049	30.2523	55.9118
Traes_7DS_368A1A013.1	18.7772	10.1306	2.9338	3.453	0.00055439	0.00590622	Traes_7DS_368A1A013			7D	954844	958728	GO:0043531 ADP binding	gi|475527616|gb|EMT07501.1| Putative disease resistance RPP13-like protein 1	-	GO:0006952 GO:0043531 GO:0016023	0	0	0	12.2756	32.7733	67.6143
Traes_2DS_2917EFF3B.1	18.6847	10.1302	2.9037	3.48875	0.000485286	0.00530999	Traes_2DS_2917EFF3B			2D	12092577	12092923	GO:0016021 integral component of membrane GO:0006952 defense response	gi|326503426|dbj|BAJ86219.1| predicted protein	-	GO:0048767 GO:0006952 GO:0009607 GO:0016023 GO:0008219 GO:0016021 GO:0005516	0	0	0	44.426	39.0759	28.606
Traes_4BL_D5099E761.1	18.7407	10.1275	2.9785	3.4002	0.000673361	0.00693852	Traes_4BL_D5099E761			IWGSC_CSS_4BL_scaff_6966533	6824	10511	GO:0005515 protein binding GO:0008270 zinc ion binding GO:0004842 ubiquitin-protein transferase activity GO:0005680 anaphase-promoting complex	gi|357112608|ref|XP_003558100.1| PREDICTED: anaphase-promoting complex subunit 11-like	-	GO:0008054 GO:0045132 GO:0008270 GO:0040027 GO:0004842 GO:0042787 GO:0005515 GO:0048477 GO:0009792 GO:0007346 GO:0005680	0	0	0	7.59919	15.1261	89.7189
Traes_2BL_0C45635DD1.4	18.6859	10.1269	2.9073	3.48331	0.000495246	0.00539601	Traes_2BL_0C45635DD1			2B	146887551	146889789		gi|326512274|dbj|BAJ96118.1| predicted protein	-	GO:0005739	0	0	0	29.8122	28.9918	53.3112
Traes_2AL_0203982DA.2	18.6394	10.1218	2.9481	3.43337	0.000596124	0.00626589	Traes_2AL_0203982DA			2A	247664898	247666547	GO:0005524 ATP binding GO:0004672 protein kinase activity GO:0006468 protein phosphorylation	gi|475567812|gb|EMT15350.1| Cysteine-rich receptor-like protein kinase 25	2.7.11.1	GO:0005829 GO:0046777 GO:0004674 GO:0009536 GO:0005524 GO:0034613 GO:0048544 GO:0004715 GO:0005773 GO:0030246 GO:0005634 GO:0005886 GO:0009069	0	0	0	18.1211	79.4122	14.303
Traes_5BL_2219DA282.1	18.5891	10.1201	2.9028	3.48627	0.000489809	0.00534811	Traes_5BL_2219DA282			IWGSC_CSS_5BL_scaff_10925425	3169	4027		gi|474135495|gb|EMS56322.1| hypothetical protein TRIUR3_23414	-	NA	0	0	0	32.1504	39.0759	40.3085
Traes_6AS_1B62A022B.1	18.5262	10.1165	2.9046	3.48288	0.000496046	0.00540265	Traes_6AS_1B62A022B			6A	14195084	14198610	GO:0071805 potassium ion transmembrane transport GO:0016020 membrane GO:0016021 integral component of membrane GO:0015079 potassium ion transmembrane transporter activity	gi|326522360|dbj|BAK07642.1| predicted protein	-	GO:0009674 GO:0005886 GO:0071805 GO:0016021	0	0	0	37.9959	30.2523	42.909
Traes_4BS_A229FBF7E.1	18.3748	10.1131	2.9728	3.40192	0.000669139	0.00690131	Traes_4BS_A229FBF7E			4B	82139643	82140356		gi|475572644|gb|EMT16551.1| hypothetical protein F775_32330	-	GO:0016023	0	0	0	84.7602	16.3867	9.10192
Traes_2DS_22A94EEA6.1	18.5201	10.112	2.9175	3.46597	0.000528326	0.00568853	Traes_2DS_22A94EEA6			2D	4151079	4154285	GO:0000287 magnesium ion binding GO:0016829 lyase activity GO:0008152 metabolic process GO:0010333 terpene synthase activity	gi|475570275|gb|EMT15985.1| Syn-pimara-7.15-diene synthase	-	GO:0006952 GO:0051501 GO:0034280 GO:0034277 GO:0000287 GO:0009570 GO:0034283 GO:0009686 GO:0034279 GO:0009899	0	0	0	19.8748	34.0338	57.2121
Traes_2BL_C05ACC6A4.1	18.3876	10.1041	2.9249	3.45449	0.000551344	0.0058793	Traes_2BL_C05ACC6A4			IWGSC_CSS_2BL_scaff_8045899	1	1018	GO:0005506 iron ion binding GO:0020037 heme binding GO:0004497 monooxygenase activity GO:0016705 oxidoreductase activity. acting on paired donors. with incorporation or reduction of molecular oxygen GO:0055114 oxidation-reduction process	gi|326526359|dbj|BAJ97196.1| predicted protein	-	GO:0020037 GO:0016705 GO:0004497 GO:0005506 GO:0005739 GO:0009055 GO:0055114	0	0	0	31.5659	17.6472	61.1129
Traes_1AS_0B38BD1C3.1	18.3538	10.1017	3.0293	3.33463	0.000854143	0.00843572	Traes_1AS_0B38BD1C3			IWGSC_CSS_1AS_scaff_35925	2	861	GO:0030246 carbohydrate binding	gi|473803461|gb|EMS46625.1| L-type lectin-domain containing receptor kinase IV.1	-	GO:0006468 GO:0005739 GO:0009751 GO:0009536 GO:0016023 GO:0005524 GO:0007178 GO:0004675 GO:0030246 GO:0005886 GO:0009069	0	0	0	26.8894	81.9333	1.30027
Traes_6AL_17DCD487C.1	18.4034	10.1015	2.9344	3.44242	0.000576531	0.00610875	Traes_6AL_17DCD487C			6A	178993259	178994101	GO:0016020 membrane GO:0005215 transporter activity GO:0006810 transport	gi|326493340|dbj|BAJ85131.1| predicted protein	-	GO:0031348 GO:0009867 GO:0009862 GO:0010363 GO:0009718 GO:0010310 GO:0002679 GO:0010200 GO:0006612 GO:0050832 GO:0042742 GO:0016021 GO:0043069 GO:0010337 GO:0000165 GO:0005215 GO:0052542 GO:0006857	0	0	0	11.6911	44.1179	54.6115
Traes_6DS_545F22307.1	18.3769	10.0995	2.9342	3.44201	0.000577419	0.00611586	Traes_6DS_545F22307			6D	51400906	51407320	GO:0016020 membrane GO:0005524 ATP binding GO:0016887 ATPase activity	gi|475573913|gb|EMT16838.1| Putative pleiotropic drug resistance protein 7	-	GO:0015417 GO:0016021 GO:0006855 GO:0015416 GO:0015439 GO:0005886 GO:0006952 GO:0005524 GO:0015846 GO:0015716 GO:0015748 GO:0015886	0	0	0	11.6911	49.16	49.4104
Traes_6AL_D3A93C33D.2	18.2494	10.0987	3.0922	3.26587	0.00109129	0.0103238	Traes_6AL_D3A93C33D			6A	186361924	186362993		gi|474091452|gb|EMS54885.1| hypothetical protein TRIUR3_05363	-	GO:0008285 GO:0016021	0	0	0	66.639	42.8574	0
Traes_1AS_2CEE031FB.1	18.2189	10.0966	3.0937	3.26362	0.00109999	0.0103904	Traes_1AS_2CEE031FB			IWGSC_CSS_1AS_scaff_3293262	2166	4396	GO:0016021 integral component of membrane GO:0005886 plasma membrane GO:0008643 carbohydrate transport	gi|475593462|gb|EMT22394.1| Protein RUPTURED POLLEN GRAIN 1	-	GO:0071446 GO:0015770 GO:0071470 GO:0071215 GO:0016023 GO:0010150 GO:0005887 GO:0008515	0	0	0	68.9772	40.3364	0
Traes_6BL_0A6DEA6FB.1	18.2532	10.0964	2.9171	3.4611	0.000537972	0.00576755	Traes_6BL_0A6DEA6FB			IWGSC_CSS_6BL_scaff_1114157	5	1993		gi|474403230|gb|EMS66268.1| RNA-binding protein 38	-	GO:0003676 GO:0000166	0	0	0	43.8415	20.1682	45.5096
Traes_4BS_D6FEDC410.1	18.1526	10.0919	2.9232	3.45236	0.000555714	0.00591761	Traes_4BS_D6FEDC410			4B	164873774	164876384	GO:0008270 zinc ion binding GO:0016491 oxidoreductase activity GO:0055114 oxidation-reduction process	gi|475614846|gb|EMT29214.1| Putative NADP-dependent oxidoreductase P1	-	GO:0006979 GO:0046686 GO:0005886 GO:0032440 GO:0005634 GO:0008270 GO:0005829 GO:0055114	0	0	0	59.0398	26.4707	23.4049
Traes_2DL_B766A2857.2	18.1835	10.0876	2.9794	3.38585	0.000709581	0.00723142	Traes_2DL_B766A2857			2D	22590917	22591461	GO:0006952 defense response GO:0009607 response to biotic stimulus	gi|475507313|gb|EMT04930.1| Pathogenesis-related protein 1	-	GO:0006952 GO:0009607 GO:0009536	0	0	0	28.6431	5.04205	75.4159
Traes_4AL_508BBC1E9.2	18.065	10.0814	2.9144	3.45913	0.000541914	0.00579623	Traes_4AL_508BBC1E9			IWGSC_CSS_4AL_scaff_7073758	1951	7704	GO:0006887 exocytosis GO:0000145 exocyst	gi|475614940|gb|EMT29261.1| Exocyst complex component 7	-	GO:0006833 GO:0006623 GO:0009651 GO:0006904 GO:0048354 GO:0090404 GO:0048767 GO:0006972 GO:0005829 GO:0007030 GO:0000145 GO:0006096 GO:0048193 GO:0070062 GO:0046686 GO:1901703 GO:0009506 GO:0009266 GO:0000919 GO:0009504 GO:0005886 GO:0010102 GO:0042814 GO:0005634	0	0	0	42.0878	41.5969	24.7052
Traes_7DS_B6B65C606.1	18.0291	10.0756	2.9143	3.4573	0.00054561	0.00582915	Traes_7DS_B6B65C606			IWGSC_CSS_7DS_scaff_2515942	1	255		gi|475544692|gb|EMT10372.1| Putative WRKY transcription factor 72	-	GO:0006952 GO:0043531 GO:0006355 GO:0043565 GO:0003700 GO:0005667 GO:0045449	0	0	0	29.8122	30.2523	48.1101
Traes_4BS_E4C21B153.1	18.0588	10.0746	2.9338	3.43399	0.000594769	0.00625397	Traes_4BS_E4C21B153			4B	72790339	72793178	GO:0008270 zinc ion binding GO:0016491 oxidoreductase activity GO:0055114 oxidation-reduction process	gi|119388719|gb|ABL74256.1| alcohol dehydrogenase ADH2B	1.1.1.1	GO:0005829 GO:0009862 GO:0008270 GO:0045333 GO:0004022 GO:0006970 GO:0000166 GO:0010310 GO:0005886	0	0	0	13.4447	41.5969	53.3112
Traes_1DL_9100D4112.1	17.9649	10.0725	2.9742	3.38659	0.000707668	0.00721481	Traes_1DL_9100D4112			IWGSC_CSS_1DL_scaff_2256590	478	775	GO:0016020 membrane GO:0055085 transmembrane transport GO:0030001 metal ion transport GO:0046873 metal ion transmembrane transporter activity	gi|475625920|gb|EMT33129.1| Zinc transporter 5	-	GO:0009624 GO:0016023 GO:0005886 GO:0010043 GO:0071577 GO:0016021 GO:0008270 GO:0005385	0	0	0	40.3341	5.04205	62.4132
Traes_1AS_CA75913B6.1	17.9396	10.0677	2.9425	3.42153	0.000622706	0.00650181	Traes_1AS_CA75913B6			IWGSC_CSS_1AS_scaff_3259607	3101	3961	GO:0003677 DNA binding GO:0005634 nucleus	gi|475596000|gb|EMT23227.1| Homeobox-leucine zipper protein HDG11	-	NA	0	0	0	23.9667	68.0676	15.6033
Traes_1DL_1052E8F08.1	17.8444	10.0665	2.9357	3.42905	0.000605709	0.00634073	Traes_1DL_1052E8F08			1D	128989529	128992225	GO:0005524 ATP binding GO:0004672 protein kinase activity GO:0006468 protein phosphorylation	gi|475622166|gb|EMT31768.1| Cysteine-rich receptor-like protein kinase 25	2.7.11.1	GO:0012501 GO:0006468 GO:0004674 GO:0042742 GO:0009751 GO:0016023 GO:0005524 GO:0009507 GO:0005886 GO:0009069	0	0	0	54.948	37.8154	14.303
Traes_2BS_FE9BD3DFC.1	17.819	10.0587	2.9178	3.44731	0.000566206	0.00601624	Traes_2BS_FE9BD3DFC			IWGSC_CSS_2BS_scaff_5220008	6989	7600	GO:0046983 protein dimerization activity	gi|514777120|ref|XP_004968636.1| PREDICTED: transcription factor bHLH30-like	-	GO:0005634 GO:0046983	0	0	0	29.8122	28.9918	48.1101
Traes_4BS_ED4399BF6.1	17.7032	10.0554	2.9451	3.41433	0.000639399	0.00664545	Traes_4BS_ED4399BF6			4B	186511573	186514709	GO:0005515 protein binding GO:0005524 ATP binding GO:0016021 integral component of membrane GO:0004674 protein serine/threonine kinase activity GO:0004672 protein kinase activity GO:0006468 protein phosphorylation	gi|62701967|gb|AAX93040.1| Leucine Rich Repeat. putative	2.7.11.1	GO:0016023 GO:0005886 GO:0006468 GO:0005524 GO:0016021 GO:0004674 GO:0009069	0	0	0	56.7016	37.8154	11.7025
Traes_2AL_BE5540B1E.1	17.7322	10.0511	2.918	3.44449	0.000572134	0.00607125	Traes_2AL_BE5540B1E		malate synthase [Source:Projected from Arabidopsis thaliana (AT5G03860) TAIR;Acc:AT5G03860]	2A	211720434	211723142	GO:0003824 catalytic activity GO:0006099 tricarboxylic acid cycle GO:0004474 malate synthase activity GO:0006097 glyoxylate cycle	gi|326522666|dbj|BAJ88379.1| predicted protein	2.3.3.9	GO:0006099 GO:0009514 GO:0004474 GO:0016829 GO:0006097 GO:0006090	0	0	0	26.8894	35.2943	44.2093
Traes_1BS_1487CE9A5.2	17.7691	10.0503	2.9971	3.35328	0.000798606	0.0079862	Traes_1BS_1487CE9A5		Core-2/I-branching beta-1.6-N-acetylglucosaminyltransferase family protein [Source:Projected from Arabidopsis thaliana (AT1G71070) TAIR;Acc:AT1G71070]	1B	100753243	100755594	GO:0005794 Golgi apparatus GO:0016020 membrane GO:0008375 acetylglucosaminyltransferase activity	gi|326508658|dbj|BAJ95851.1| predicted protein	-	GO:0016051 GO:0016020 GO:0030158 GO:0008375 GO:0005794 GO:0030206	0	0	0	2.92276	51.681	52.011
Traes_3AL_1D3AC6FEA.1	17.7135	10.0465	2.9488	3.40703	0.000656731	0.00679314	Traes_3AL_1D3AC6FEA			IWGSC_CSS_3AL_scaff_4302686	106	1006		gi|475609264|gb|EMT27322.1| Cysteine-rich receptor-like protein kinase 25	2.7.11.1	GO:0006468 GO:0004674 GO:0016021 GO:0009536 GO:0016023 GO:0005524 GO:0004713 GO:0048544 GO:0030246 GO:0009069	0	0	0	12.2756	28.9918	65.0137
TRAES3BF065100050CFD_t1	17.6552	10.0432	2.9542	3.39968	0.000674653	0.00694804	TRAES3BF065100050CFD_g			3B	79822490	79823826	GO:0006629 lipid metabolic process GO:0008374 O-acyltransferase activity	gi|414868027|tpg|DAA46584.1| TPA: hypothetical protein ZEAMMB73_366894	-	GO:0006629 GO:0016556 GO:0004607 GO:0005739 GO:0016021 GO:0005774 GO:0016023 GO:0030003 GO:0070838 GO:0042967	0	0	0	19.2902	15.1261	71.5151
Traes_2DL_2536A1C8C.2	17.5871	10.0428	2.9186	3.441	0.000579574	0.00613525	Traes_2DL_2536A1C8C			IWGSC_CSS_2DL_scaff_9908070	478	4183	GO:0003677 DNA binding GO:0005634 nucleus GO:0006355 regulation of transcription. DNA-templated GO:0006351 transcription. DNA-templated GO:0003700 transcription factor activity. sequence-specific DNA binding	gi|326508380|dbj|BAJ99457.1| predicted protein	-	GO:0003700 GO:0003677 GO:0005634 GO:0009536 GO:0006355 GO:0005667 GO:0045449	0	0	0	41.5032	31.5128	32.5069
Traes_4DL_57FB76BE6.1	17.6578	10.0424	3.1493	3.18875	0.00142891	0.0128474	Traes_4DL_57FB76BE6			IWGSC_CSS_4DL_scaff_14469705	1778	2441		gi|474037012|gb|EMS53194.1| hypothetical protein TRIUR3_21214	-	NA	0	0	0	0	21.4287	84.5178
TRAES3BF136000080CFD_t1	17.5468	10.0405	3.0288	3.31502	0.000916362	0.00893417	TRAES3BF136000080CFD_g		Peroxidase superfamily protein [Source:Projected from Arabidopsis thaliana (AT3G01420) TAIR;Acc:AT3G01420]	3B	526290512	526295956	GO:0020037 heme binding GO:0006979 response to oxidative stress GO:0004601 peroxidase activity GO:0055114 oxidation-reduction process	gi|326494468|dbj|BAJ90503.1| predicted protein	-	GO:0016174 GO:0001561 GO:0071732 GO:0009830 GO:0001676 GO:0071446 GO:0010106 GO:0020037 GO:0015706 GO:0006826 GO:0042742 GO:0005576 GO:0004601 GO:0010150 GO:0008219 GO:0010167 GO:0009737 GO:0009627 GO:0016165	0	0	0	48.5179	55.4625	1.30027
Traes_4AL_600B91705.1	17.556	10.0401	2.9228	3.43512	0.000592288	0.00623716	Traes_4AL_600B91705			IWGSC_CSS_4AL_scaff_7111574	2918	3329	GO:0043531 ADP binding	gi|304325220|gb|ADM25002.1| Rp1-like protein	-	GO:0006952 GO:0043531	0	0	0	40.3341	41.5969	23.4049
Traes_2BS_9C5BE0FE9.1	17.6062	10.039	2.9739	3.37571	0.000736246	0.00745883	Traes_2BS_9C5BE0FE9			2B	49429957	49431211	GO:0016491 oxidoreductase activity GO:0010181 FMN binding GO:0045892 negative regulation of transcription. DNA-templated	gi|475596323|gb|EMT23327.1| Flavoprotein wrbA	-	GO:0055114 GO:0009506 GO:0016023 GO:0009733 GO:0045892 GO:0005773 GO:0010181 GO:0016655 GO:0005886	0	0	0	17.5366	10.0841	78.0164
Traes_4AL_57B7B4A87.1	17.5916	10.0384	2.9427	3.41132	0.0006465	0.00670468	Traes_4AL_57B7B4A87			4A	211904385	211905510	GO:0005524 ATP binding GO:0004672 protein kinase activity GO:0006468 protein phosphorylation	gi|514805682|ref|XP_004977699.1| PREDICTED: probable L-type lectin-domain containing receptor kinase VII.2-like	2.7.11.1	GO:0006468 GO:0004674 GO:0016021 GO:0000041 GO:0016023 GO:0005524 GO:0004715 GO:0030246 GO:0005886 GO:0009069	0	0	0	21.6285	18.9077	65.0137
Traes_5AL_8BD490C2A.1	17.5036	10.034	2.9184	3.43825	0.000585491	0.00618284	Traes_5AL_8BD490C2A		SPX (SYG1/Pho81/XPR1) domain-containing protein / zinc finger (C3HC4-type RING finger) protein-related [Source:Projected from Arabidopsis thaliana (AT2G38920) TAIR;Acc:AT2G38920]	IWGSC_CSS_5AL_scaff_2784160	13	3424	GO:0005515 protein binding GO:0008270 zinc ion binding	gi|474430737|gb|EMS67953.1| putative E3 ubiquitin-protein ligase BAH1-like 1	-	GO:0008270 GO:0009062 GO:0016874 GO:0016567 GO:0016036 GO:0005634 GO:0006817	0	0	0	33.3195	35.2943	36.4077
Traes_6AL_199354A39.1	17.4062	10.0277	3.1059	3.22855	0.0012442	0.0114842	Traes_6AL_199354A39			6A	184156595	184157606	GO:0016491 oxidoreductase activity GO:0055114 oxidation-reduction process	gi|475618166|gb|EMT30368.1| Putative laccase-9	-	GO:0005507 GO:0016023 GO:0052716 GO:0008447 GO:0048046 GO:0046274 GO:0055114 GO:0019852	0	0	0	42.6724	61.7651	0
Traes_6AL_95CAC7E771.2	17.4042	10.0258	2.9613	3.38556	0.000710321	0.00723765	Traes_6AL_95CAC7E771			IWGSC_CSS_6AL_scaff_1156056	1	492		gi|474019266|gb|EMS52785.1| Myb-related protein Myb4	-	GO:0046686 GO:0009739 GO:0009651 GO:0009733 GO:0009751 GO:0010200 GO:0009753 GO:0003677 GO:0009723 GO:0003682 GO:0000785	0	0	0	34.4886	8.82358	61.1129
Traes_2DS_0413F2E0A.1	17.3259	10.0162	2.9602	3.3836	0.000715418	0.0072804	Traes_2DS_0413F2E0A			IWGSC_CSS_2DS_scaff_5367067	12	1092	GO:0055114 oxidation-reduction process GO:0006099 tricarboxylic acid cycle GO:0030976 thiamine pyrophosphate binding GO:0004591 oxoglutarate dehydrogenase (succinyl-transferring) activity	gi|326531426|dbj|BAJ94174.1| predicted protein	-	GO:0004591 GO:0019243 GO:0050897 GO:0046686 GO:0030976 GO:0006099 GO:0008270 GO:0005739 GO:0006554 GO:0006568 GO:0045252	0	0	0	19.8748	13.8656	70.2148
Traes_6AS_800A4A447.1	17.1406	10.0105	2.95	3.39339	0.00069034	0.00707542	Traes_6AS_800A4A447			6A	106380714	106381979	GO:0016874 ligase activity GO:0004842 ubiquitin-protein transferase activity GO:0016567 protein ubiquitination GO:0005488 binding	gi|475595301|gb|EMT22992.1| U-box domain-containing protein 22	-	GO:0031348 GO:0006499 GO:0051865 GO:0009595 GO:0009867 GO:0009697 GO:0009862 GO:0009414 GO:0010363 GO:0009693 GO:0010310 GO:0002679 GO:0010200 GO:0006612 GO:0043900 GO:0050832 GO:0042742 GO:0043069 GO:0005829 GO:0015824 GO:0000151 GO:0000165 GO:0004842 GO:0005739	0	0	0	63.1317	18.9077	20.8044
Traes_2AL_3943A6FA5.2	17.1853	10.0019	3.0072	3.32596	0.000881143	0.00864804	Traes_2AL_3943A6FA5			IWGSC_CSS_2AL_scaff_4254359	110	361		gi|38345433|emb|CAE03285.2| OSJNBb0046P18.1	-	GO:0016874 GO:0003676 GO:0008270 GO:0015074 GO:0005739	0	0	0	2.92276	39.0759	61.1129
Traes_5AL_40E852E9E.1	17.0587	9.9924	2.9907	3.34112	0.000834397	0.00827538	Traes_5AL_40E852E9E			IWGSC_CSS_5AL_scaff_2791775	324	2135		gi|474274239|gb|EMS61015.1| hypothetical protein TRIUR3_17703	-	GO:0048451 GO:0048453	0	0	0	11.6911	11.3446	79.3167
Traes_6BL_596CE8944.1	17.0376	9.9912	2.9562	3.37971	0.000725635	0.00736848	Traes_6BL_596CE8944			IWGSC_CSS_6BL_scaff_4381575	69	1774	GO:0005524 ATP binding GO:0004672 protein kinase activity GO:0006468 protein phosphorylation	gi|475547341|gb|EMT10857.1| Cysteine-rich receptor-like protein kinase 15	2.7.11.1	GO:0050254 GO:0016023 GO:0005524 GO:0000186 GO:0004709 GO:0048544 GO:0007178 GO:0009069	0	0	0	15.7829	21.4287	65.0137
Traes_7BS_E5F156EF0.1	16.9021	9.9907	2.9576	3.37796	0.000730256	0.00740875	Traes_7BS_E5F156EF0			7B	34688674	34689052		gi|475526137|gb|EMT07264.1| hypothetical protein F775_06597	-	GO:0016021 GO:0015802	0	0	0	64.3008	18.9077	18.2038
Traes_7BL_62FDBB38E.1	17.0216	9.9893	2.9506	3.38548	0.000710535	0.00723853	Traes_7BL_62FDBB38E			7B	236929952	236930224		gi|326488817|dbj|BAJ98020.1| predicted protein	-	GO:0016787 GO:0009536 GO:0006629	0	0	0	13.4447	32.7733	55.9118
Traes_7DL_061995FCA.1	17.0056	9.9871	3.0648	3.25868	0.0011193	0.0105447	Traes_7DL_061995FCA			7D	224453388	224454344	GO:0005524 ATP binding GO:0004674 protein serine/threonine kinase activity GO:0004672 protein kinase activity GO:0006468 protein phosphorylation	gi|326523373|dbj|BAJ88727.1| predicted protein	2.7.11.1	GO:0006468 GO:0004674 GO:0005509 GO:0009536 GO:0016023 GO:0005524 GO:0004556 GO:0030246 GO:0009069 GO:0005982 GO:0005985	0	0	0	1.16911	17.6472	83.2175
Traes_2DS_8445C667B.1	16.9151	9.9847	2.9396	3.39666	0.000682143	0.00700478	Traes_2DS_8445C667B			2D	5915486	5918342	GO:0005515 protein binding GO:0005524 ATP binding GO:0004674 protein serine/threonine kinase activity GO:0004672 protein kinase activity GO:0005509 calcium ion binding GO:0030247 polysaccharide binding GO:0006468 protein phosphorylation	gi|63175615|gb|AAY34779.1| wall-associated kinase-like 1	2.7.11.1	GO:0030247 GO:0016023 GO:0005509 GO:0006468 GO:0005524 GO:0016020 GO:0004674 GO:0009069	0	0	0	31.5659	50.4205	19.5041
Traes_1AS_93F262E7F.1	16.954	9.9827	2.9813	3.34844	0.000812671	0.00809823	Traes_1AS_93F262E7F			1A	151481972	151483160		gi|326495064|dbj|BAJ85628.1| predicted protein	-	GO:0042538 GO:0009414 GO:0005975 GO:0046482 GO:0004462 GO:0006090	0	0	0	7.59919	25.2102	68.9145
Traes_4AL_A00EF17B2.1	16.8912	9.9806	2.9331	3.40278	0.000667048	0.00688475	Traes_4AL_A00EF17B2			4A	172345215	172346768		gi|473788562|gb|EMS46285.1| hypothetical protein TRIUR3_25693	-	GO:0005739	0	0	0	23.3821	42.8574	35.1074
Traes_1AS_D99A204A0.1	16.8416	9.9803	2.9318	3.40421	0.000663546	0.00685611	Traes_1AS_D99A204A0			1A	196061	196793	GO:0005524 ATP binding GO:0004672 protein kinase activity GO:0006468 protein phosphorylation	gi|475594532|gb|EMT22712.1| Putative LRR receptor-like serine/threonine-protein kinase	2.7.11.1	GO:0055114 GO:0005739 GO:0016021 GO:0016023 GO:0004713 GO:0005524 GO:0000186 GO:0004709 GO:0032440 GO:0005886 GO:0007178 GO:0009069	0	0	0	39.7496	35.2943	26.0055
Traes_2DS_15F511161.1	16.7933	9.979	2.9419	3.39196	0.00069394	0.00710367	Traes_2DS_15F511161			2D	48388017	48389799	GO:0003824 catalytic activity GO:0004805 trehalose-phosphatase activity GO:0005992 trehalose biosynthetic process	gi|475621507|gb|EMT31501.1| Trehalose-phosphate phosphatase	-	GO:0046686 GO:0004805 GO:0005992 GO:0005982 GO:0005985	0	0	0	52.0252	21.4287	27.3058
Traes_5DL_2CF55DD05.1	16.7905	9.9757	2.9323	3.40198	0.000668983	0.00690096	Traes_5DL_2CF55DD05		Integrase-type DNA-binding superfamily protein [Source:Projected from Arabidopsis thaliana (AT3G54320) TAIR;Acc:AT3G54320]	IWGSC_CSS_5DL_scaff_4518453	6132	10339	GO:0003677 DNA binding GO:0005634 nucleus GO:0006355 regulation of transcription. DNA-templated GO:0006351 transcription. DNA-templated GO:0003700 transcription factor activity. sequence-specific DNA binding GO:0007275 multicellular organismal development	gi|326507768|dbj|BAJ86627.1| predicted protein	-	GO:0009536 GO:0009744 GO:0009414 GO:1901959 GO:0006110 GO:0006355 GO:0009651 GO:0032440 GO:0019432 GO:0040008 GO:0003677 GO:0003700 GO:0010187 GO:0009737 GO:0055114 GO:0005634 GO:0005667 GO:0045449	0	0	0	39.165	26.4707	35.1074
Traes_2DS_CB771B9DF.1	16.7997	9.9744	2.9301	3.40414	0.000663728	0.00685674	Traes_2DS_CB771B9DF			2D	7681551	7683627	GO:0005524 ATP binding GO:0004674 protein serine/threonine kinase activity GO:0004672 protein kinase activity GO:0006468 protein phosphorylation	gi|475589407|gb|EMT21144.1| Cysteine-rich receptor-like protein kinase 10	2.7.11.1	GO:0005829 GO:0046777 GO:0004674 GO:0016023 GO:0005524 GO:0034613 GO:0048544 GO:0004715 GO:0005773 GO:0005634 GO:0005886 GO:0009069	0	0	0	30.3967	35.2943	35.1074
Traes_4DL_A7C20D418.1	16.7666	9.9715	2.943	3.38828	0.00070333	0.00718064	Traes_4DL_A7C20D418			4D	114967154	114970548	GO:0005524 ATP binding GO:0004674 protein serine/threonine kinase activity GO:0004672 protein kinase activity GO:0009966 regulation of signal transduction GO:0006468 protein phosphorylation	gi|326508136|dbj|BAJ99335.1| predicted protein	2.7.11.1	GO:0045087 GO:0009617 GO:0005886 GO:0004713 GO:0006468 GO:0005524 GO:0004674 GO:0009069	0	0	0	30.9813	18.9077	50.7107
Traes_2BL_260DF778A.1	16.6496	9.9706	2.9856	3.33959	0.000839023	0.00830332	Traes_2BL_260DF778A			2B	282893399	282896398	GO:0003677 DNA binding GO:0005634 nucleus GO:0006355 regulation of transcription. DNA-templated GO:0006351 transcription. DNA-templated	gi|326489428|dbj|BAK01695.1| predicted protein	-	GO:0003677 GO:0006355	0	0	0	73.0691	15.1261	11.7025
TRAES3BF116200330CFD_t1	16.676	9.9689	2.943	3.38734	0.000705743	0.00720008	TRAES3BF116200330CFD_g			3B	261800970	261802500	GO:0005524 ATP binding	gi|475590994|gb|EMT21620.1| Heat shock protein 101	-	GO:0005737 GO:0008233 GO:0009644 GO:0016485 GO:0005524 GO:0042542 GO:0043335 GO:0017111 GO:0006508 GO:0009408	0	0	0	51.4406	25.2102	23.4049
Traes_2AL_BBDB14320.2	16.6792	9.9678	2.9667	3.35992	0.000779661	0.00782905	Traes_2AL_BBDB14320			2A	249838258	249845681	GO:0016020 membrane GO:0016021 integral component of membrane GO:0005215 transporter activity GO:0055085 transmembrane transport GO:0022857 transmembrane transporter activity GO:0022891 substrate-specific transmembrane transporter activity	gi|473764501|gb|EMS45907.1| hypothetical protein TRIUR3_09902	-	GO:0034219 GO:0005351 GO:0032440 GO:0016021 GO:0055114	0	0	0	45.5951	45.3784	9.10192
Traes_1AL_3DA7CD721.1	16.7466	9.9654	2.9724	3.3527	0.000800271	0.00800003	Traes_1AL_3DA7CD721			IWGSC_CSS_1AL_scaff_3897054	1	278		gi|514765525|ref|XP_004965771.1| PREDICTED: premnaspirodiene oxygenase-like	-	GO:0020037 GO:0016705 GO:0004497 GO:0005506 GO:0009055 GO:0055114	0	0	0	8.76829	60.5046	31.2066
Traes_2AS_2AAC00876.1	16.7035	9.9625	2.9567	3.36944	0.000753198	0.00760063	Traes_2AS_2AAC00876			2A	189359523	189362904		gi|326520868|dbj|BAJ92797.1| predicted protein	-	GO:0008152 GO:0016787	0	0	0	15.1984	25.2102	59.8126
Traes_6DL_2F3586557.2	16.644	9.9599	2.9351	3.39336	0.000690397	0.00707542	Traes_6DL_2F3586557			IWGSC_CSS_6DL_scaff_3261908	1631	7662	GO:0003677 DNA binding GO:0005634 nucleus GO:0006355 regulation of transcription. DNA-templated GO:0006351 transcription. DNA-templated	gi|475519775|gb|EMT06396.1| NAC domain-containing protein 8	-	GO:0010332 GO:0005739 GO:0006355 GO:0003677 GO:0003700 GO:0000077 GO:0007275 GO:0040020 GO:0005667 GO:0045449	0	0	0	25.7203	40.3364	33.8071
Traes_7AL_1C3087AAA.1	16.597	9.9579	3.0476	3.26746	0.00108518	0.0102745	Traes_7AL_1C3087AAA			IWGSC_CSS_7AL_scaff_4526505	2	1353	GO:0005515 protein binding	gi|473720751|gb|EMS44961.1| Tyrosine-sulfated glycopeptide receptor 1	2.7.11.1	GO:0006468 GO:0004674 GO:0005739 GO:0016021 GO:0004888 GO:0009611 GO:0016023 GO:0005524 GO:0001653 GO:0009069 GO:0007165	0	0	0	32.735	65.5466	1.30027
Traes_5BL_33C4FE16E.2	16.579	9.9533	2.9467	3.37773	0.00073088	0.0074111	Traes_5BL_33C4FE16E			5B	260317820	260318613		gi|473953835|gb|EMS50828.1| hypothetical protein TRIUR3_04649	-	GO:0016021 GO:0008285	0	0	0	22.213	23.9497	53.3112
Traes_7DL_F28512896.1	16.5087	9.9463	3.0476	3.26366	0.00109981	0.0103904	Traes_7DL_F28512896			7D	60644951	60645249	GO:0016747 transferase activity. transferring acyl groups other than amino-acyl groups	gi|475599697|gb|EMT24303.1| 3'-N-debenzoyl-2'-deoxytaxol N-benzoyltransferase	-	GO:0016747	0	0	0	14.6138	2.52102	81.9173
Traes_3DS_2D120C5FF.1	16.2824	9.9369	2.9702	3.34552	0.00082128	0.00816676	Traes_3DS_2D120C5FF			IWGSC_CSS_3DS_scaff_382385	12	320	GO:0003824 catalytic activity GO:0009058 biosynthetic process	gi|326501454|dbj|BAK02516.1| predicted protein	-	GO:0009060 GO:0006979 GO:0046686 GO:0005759 GO:0009058 GO:0004601 GO:0006096	0	0	0	61.9626	21.4287	14.303
Traes_7DS_EC49CBE8C.1	16.3496	9.9319	2.9942	3.31706	0.000909703	0.00888059	Traes_7DS_EC49CBE8C			7D	31924838	31926202	GO:0003824 catalytic activity GO:0016491 oxidoreductase activity GO:0010181 FMN binding GO:0055114 oxidation-reduction process	gi|475589371|gb|EMT21133.1| 12-oxophytodienoate reductase 2	-	GO:0055114 GO:0005739 GO:0009611 GO:0009751 GO:0009695 GO:0016629 GO:0046686 GO:0010181 GO:0031408	0	0	0	15.1984	10.0841	72.8153
Traes_3DL_41BCCE85E.1	141.344	9.9304	1.5543	6.38894	1.67044e-10	1.18292e-08	Traes_3DL_41BCCE85E			3D	118136540	118136955	GO:0005975 carbohydrate metabolic process GO:0004553 hydrolase activity. hydrolyzing O-glycosyl compounds	gi|475555748|gb|EMT12505.1| Glucan endo-1.3-beta-glucosidase GV	-	GO:0004338 GO:0005773 GO:0009409 GO:0009617 GO:0009817 GO:0016023 GO:0005886 GO:0042973 GO:0005618 GO:0048046 GO:0009651 GO:0005982 GO:0005985	0	0.670332	0	467.642	162.606	217.146
TRAES3BF016200040CFD_t1	16.3383	9.9292	3.043	3.26296	0.00110254	0.0104111	TRAES3BF016200040CFD_g			3B	511614499	511616102	GO:0003677 DNA binding GO:0005634 nucleus GO:0006355 regulation of transcription. DNA-templated GO:0006351 transcription. DNA-templated	gi|242054247|ref|XP_002456269.1| hypothetical protein SORBIDRAFT_03g033260	-	GO:0003677 GO:0005634 GO:0006355	0	0	0	3.50732	12.6051	81.9173
Traes_5AL_27E1761D0.1	16.2306	9.9289	2.9866	3.32446	0.0008859	0.00868268	Traes_5AL_27E1761D0			IWGSC_CSS_5AL_scaff_2693342	2978	3325		gi|475624115|gb|EMT32475.1| Putative LRR receptor-like serine/threonine-protein kinase	-	GO:0004713 GO:0006468 GO:0005524	0	0	0	46.7642	44.1179	6.50137
Traes_5BL_EA7F0D14E.1	16.2352	9.9271	3.0248	3.28193	0.00103101	0.00983737	Traes_5BL_EA7F0D14E			5B	208519237	208520718	GO:0045735 nutrient reservoir activity	gi|326516970|dbj|BAJ96477.1| predicted protein	-	GO:0045735	0	0	0	36.8268	57.9835	2.60055
Traes_7AL_6667D006B.1	16.2794	9.9261	2.9743	3.33732	0.000845918	0.00836618	Traes_7AL_6667D006B			7A	158626015	158626206		-	-	NA	0	0	0	17.5366	15.1261	65.0137
Traes_7BL_42058F58F.1	9305.49	9.9218	1.4673	6.76184	1.36249e-11	1.1842e-09	Traes_7BL_42058F58F			7B	190373803	190375412	GO:0005506 iron ion binding GO:0020037 heme binding GO:0004497 monooxygenase activity GO:0016705 oxidoreductase activity. acting on paired donors. with incorporation or reduction of molecular oxygen GO:0055114 oxidation-reduction process	gi|297598471|ref|NP_001045661.2| Os02g0113200	-	GO:0009086 GO:0055114 GO:0008398 GO:0005739 GO:0009536 GO:0009055 GO:0032259 GO:0016023 GO:0019825 GO:0020037 GO:0000394 GO:0008168 GO:0005506 GO:0005794 GO:0005783 GO:0019745 GO:0005886 GO:0009793 GO:0016126	0	29.4946	27.85	25878.2	24106	5791.42
Traes_6BS_B6113415D.2	16.1654	9.9147	2.9881	3.31806	0.000906444	0.00885183	Traes_6BS_B6113415D			6B	47474	48665		gi|475591150|gb|EMT21665.1| hypothetical protein F775_02757	-	GO:0016023 GO:0016020	0	0	0	11.6911	16.3867	68.9145
Traes_4AL_6BC4CD744.1	16.1104	9.91	2.9642	3.34322	0.000828122	0.00822323	Traes_4AL_6BC4CD744			IWGSC_CSS_4AL_scaff_7061795	18	661	GO:0003824 catalytic activity GO:0009058 biosynthetic process GO:0016746 transferase activity. transferring acyl groups GO:0008152 metabolic process	gi|475607385|gb|EMT26692.1| Chalcone synthase 1	-	GO:0016747 GO:0009058	0	0	0	12.2756	45.3784	39.0082
Traes_2DL_909BFEB22.1	16.0846	9.9085	2.9793	3.32575	0.000881795	0.00865144	Traes_2DL_909BFEB22			IWGSC_CSS_2DL_scaff_1418645	3	232		gi|118486620|gb|ABK95147.1| unknown	-	GO:0009705 GO:0005802 GO:0006862 GO:0010363 GO:0008565 GO:0006623 GO:0009306 GO:0015802 GO:0006816 GO:0006904 GO:0009624 GO:0006612 GO:0043069 GO:0043090 GO:0015696 GO:0006882 GO:0006888 GO:0043269	0	0	0	16.3675	15.1261	65.0137
Traes_3DL_2108D45DE.2	16.0679	9.9061	3.1653	3.12962	0.00175034	0.0150825	Traes_3DL_2108D45DE			3D	95390563	95391299	GO:0005524 ATP binding GO:0043565 sequence-specific DNA binding GO:0006270 DNA replication initiation GO:0006275 regulation of DNA replication	gi|357125791|ref|XP_003564573.1| PREDICTED: putative nuclease HARBI1-like	-	GO:0043565 GO:0005739 GO:0005634	0	0	0	0	35.2943	61.1129
Traes_6DL_A64E46F8B.1	119.871	9.9028	3.1627	3.1311	0.00174154	0.0150348	Traes_6DL_A64E46F8B			6D	148175058	148177713	GO:0016491 oxidoreductase activity GO:0055114 oxidation-reduction process GO:0005507 copper ion binding GO:0046274 lignin catabolic process GO:0048046 apoplast GO:0052716 hydroquinone:oxygen oxidoreductase activity	gi|475618166|gb|EMT30368.1| Putative laccase-9	1.10.3.2	GO:0046688 GO:0005507 GO:0016023 GO:0052716 GO:0010023 GO:0009809 GO:0048046 GO:0046274 GO:0055114	0	0.670332	0	216.869	501.684	0
Traes_2BL_9CDEB96B1.1	15.9858	9.9004	2.9527	3.35305	0.000799249	0.00799122	Traes_2BL_9CDEB96B1			2B	146502804	146504425	GO:0008152 metabolic process GO:0016597 amino acid binding GO:0009094 L-phenylalanine biosynthetic process GO:0004664 prephenate dehydratase activity	gi|326505060|dbj|BAK02917.1| predicted protein	4.2.1.51 | 4.2.1.91	GO:0005829 GO:0047769 GO:0010048 GO:0009805 GO:0048440 GO:0009611 GO:0006571 GO:0043481 GO:0009094 GO:0004664 GO:0009507 GO:0010244 GO:0080167 GO:0000162 GO:0019274	0	0	0	19.2902	44.1179	32.5069
Traes_5DL_0560DCDC0.1	15.9276	9.897	2.9628	3.34038	0.000836648	0.00828977	Traes_5DL_0560DCDC0			5D	154747648	154748551	GO:0005515 protein binding	gi|475561844|gb|EMT13850.1| Putative LRR receptor-like serine/threonine-protein kinase	-	GO:0010103 GO:0004715 GO:0016023 GO:0016045 GO:0010075 GO:0032440 GO:0042742 GO:0016021 GO:0009507 GO:0007169 GO:0002764 GO:0006468 GO:0010359 GO:0004674 GO:0016567 GO:0010204 GO:0009626 GO:0055114 GO:0002237 GO:0005886 GO:0005524 GO:0048443 GO:0032940 GO:0009069	0	0	0	25.7203	52.9415	16.9036
Traes_7AL_1E62CBC95.1	15.9162	9.8929	2.9628	3.339	0.000840816	0.00831862	Traes_7AL_1E62CBC95			IWGSC_CSS_7AL_scaff_4497046	824	4223		gi|473887278|gb|EMS48233.1| hypothetical protein TRIUR3_26841	-	GO:0006346 GO:0007267 GO:0010050 GO:0035196 GO:0010267 GO:0005886 GO:0005634 GO:0009616	0	0	0	14.6138	32.7733	48.1101
Traes_5DL_17CFFA454.2	15.8472	9.8849	3.0415	3.25003	0.00115395	0.0108188	Traes_5DL_17CFFA454			IWGSC_CSS_5DL_scaff_4580803	784	1259		gi|357154360|ref|XP_003576757.1| PREDICTED: BON1-associated protein 2-like	-	NA	0	0	0	2.33821	27.7313	65.0137
Traes_5DL_84F15233E.1	15.7269	9.8819	2.9529	3.34652	0.000818321	0.00814736	Traes_5DL_84F15233E			5D	117859221	117861110	GO:0016747 transferase activity. transferring acyl groups other than amino-acyl groups	gi|475568876|gb|EMT15624.1| Anthranilate N-benzoyltransferase protein 1	-	GO:0016747	0	0	0	39.165	22.6892	32.5069
Traes_7AL_92598DE70.1	15.7605	9.8803	2.9546	3.34408	0.000825571	0.0082051	Traes_7AL_92598DE70			7A	115289231	115290549	GO:0003824 catalytic activity GO:0006520 cellular amino acid metabolic process GO:0030170 pyridoxal phosphate binding GO:0016831 carboxy-lyase activity GO:0019752 carboxylic acid metabolic process	gi|475560971|gb|EMT13682.1| Aromatic-L-amino-acid decarboxylase	-	GO:0030170 GO:0004058 GO:0006547 GO:0006558 GO:0006568 GO:0006570 GO:0009821 GO:0042432	0	0	0	20.4593	41.5969	32.5069
Traes_2DS_1B8380BB0.1	15.7373	9.8769	2.9733	3.32187	0.000894149	0.00875443	Traes_2DS_1B8380BB0			2D	47089739	47091162	GO:0005506 iron ion binding GO:0020037 heme binding GO:0016705 oxidoreductase activity. acting on paired donors. with incorporation or reduction of molecular oxygen GO:0055114 oxidation-reduction process	gi|326508606|dbj|BAJ95825.1| predicted protein	-	GO:0016023 GO:0009055 GO:0004497 GO:0005506 GO:0020037 GO:0016705 GO:0009536 GO:0005739 GO:0055114	0	0	0	15.7829	21.4287	57.2121
Traes_6BL_997B64F05.2	15.6742	9.8703	3.1777	3.10608	0.00189585	0.0160751	Traes_6BL_997B64F05			IWGSC_CSS_6BL_scaff_4390569	1441	3531	GO:0005506 iron ion binding GO:0020037 heme binding GO:0004497 monooxygenase activity GO:0016705 oxidoreductase activity. acting on paired donors. with incorporation or reduction of molecular oxygen GO:0055114 oxidation-reduction process	gi|475620752|gb|EMT31230.1| Cytochrome P450 71D10	-	GO:0050592 GO:0016023 GO:0009055 GO:0005506 GO:0020037 GO:0047085 GO:0055114 GO:0006570	0	0	0	0	27.7313	66.314
Traes_1DL_C811D0CC1.1	15.5414	9.8701	2.9901	3.30093	0.000963641	0.00929805	Traes_1DL_C811D0CC1			IWGSC_CSS_1DL_scaff_2254636	3162	3440		gi|475493963|gb|EMT03739.1| hypothetical protein F775_43193	-	NA	0	0	0	61.378	20.1682	11.7025
Traes_3AS_7AE96DE16.1	15.6538	9.8701	3.015	3.27362	0.00106178	0.0100868	Traes_3AS_7AE96DE16			IWGSC_CSS_3AS_scaff_3442829	4	2988	GO:0005515 protein binding	gi|474431582|gb|EMS67988.1| Protein STIP1-like protein	-	GO:0009560 GO:0051510 GO:0034976 GO:0006457 GO:0000741 GO:0009536 GO:0009408 GO:0009644 GO:0042542 GO:0016020	0	0	0	18.7057	6.30256	68.9145
Traes_6DL_CBDD44DA9.1	15.6147	9.8672	2.96	3.33352	0.000857559	0.00846356	Traes_6DL_CBDD44DA9			6D	123970541	123971363	GO:0016020 membrane GO:0005215 transporter activity GO:0006810 transport	gi|326493340|dbj|BAJ85131.1| predicted protein	-	GO:0016021 GO:0006857 GO:0009718 GO:0005215	0	0	0	21.0439	46.6389	26.0055
Traes_4DS_62AC02738.1	15.6002	9.8668	2.9865	3.30382	0.00095376	0.00922631	Traes_4DS_62AC02738			IWGSC_CSS_4DS_scaff_2296559	31	5834		gi|326494160|dbj|BAJ90349.1| predicted protein	-	GO:0005802 GO:0005794 GO:0005768 GO:0005739 GO:0009536	0	0	0	26.3049	10.0841	57.2121
Traes_2AS_4F32B090C.1	15.6008	9.865	2.9783	3.31229	0.000925341	0.00900993	Traes_2AS_4F32B090C			2A	71310987	71311574		gi|357116746|ref|XP_003560139.1| PREDICTED: uncharacterized protein LOC100830161	-	NA	0	0	0	18.7057	16.3867	58.5123
Traes_7BS_F2F622CD8.1	15.602	9.8629	3.072	3.21061	0.00132452	0.01207	Traes_7BS_F2F622CD8			7B	75735976	75737073	GO:0005506 iron ion binding GO:0020037 heme binding GO:0004497 monooxygenase activity GO:0016705 oxidoreductase activity. acting on paired donors. with incorporation or reduction of molecular oxygen GO:0055114 oxidation-reduction process	gi|473875200|gb|EMS47852.1| Cytochrome P450 71D10	-	GO:0016023 GO:0009055 GO:0004497 GO:0005506 GO:0020037 GO:0016705 GO:0055114	0	0	0	4.09187	6.30256	83.2175
Traes_2DL_68275C7DA.1	15.5696	9.8618	2.966	3.32491	0.000884462	0.00867008	Traes_2DL_68275C7DA			2D	148206377	148208770	GO:0005524 ATP binding GO:0004672 protein kinase activity GO:0006468 protein phosphorylation	gi|473892078|gb|EMS48804.1| G-type lectin S-receptor-like serine/threonine-protein kinase RKS1	2.7.11.1	GO:0006468 GO:0004674 GO:0009536 GO:0005524 GO:0004713 GO:0048544 GO:0030246 GO:0009069	0	0	0	17.5366	26.4707	49.4104
Traes_7BL_CF330AE96.1	15.5768	9.8616	3.2332	3.05006	0.00228796	0.0185599	Traes_7BL_CF330AE96			IWGSC_CSS_7BL_scaff_2492383	1	203		gi|473804201|gb|EMS46657.1| hypothetical protein TRIUR3_22582	-	GO:0005739 GO:0016757	0	0	0	0	5.04205	88.4186
Traes_3DL_C825371B3.1	15.5398	9.8606	2.986	3.30229	0.000958999	0.00926749	Traes_3DL_C825371B3			3D	43181009	43184350	GO:0016021 integral component of membrane	gi|326531074|dbj|BAK04888.1| predicted protein	-	GO:0016023 GO:0016021	0	0	0	23.3821	11.3446	58.5123
Traes_2DL_8C4A359D0.1	15.4386	9.8572	2.9742	3.3142	0.000919066	0.00895654	Traes_2DL_8C4A359D0			2D	136610919	136613672	GO:0005524 ATP binding GO:0004674 protein serine/threonine kinase activity GO:0004672 protein kinase activity GO:0006468 protein phosphorylation	gi|475577274|gb|EMT17754.1| Putative receptor-like protein kinase	2.7.11.1	GO:0004715 GO:0016023 GO:0009791 GO:0051510 GO:0090404 GO:0006468 GO:0004674 GO:0009742 GO:0009506 GO:0005524 GO:0009860 GO:0016324 GO:0009069	0	0	0	45.5951	34.0338	13.0027
Traes_7AL_04BF7C642.1	15.4298	9.8512	2.964	3.32359	0.00088866	0.00870572	Traes_7AL_04BF7C642			IWGSC_CSS_7AL_scaff_4478421	1	1116	GO:0043531 ADP binding	gi|357138711|ref|XP_003570933.1| PREDICTED: disease resistance protein RPM1-like	-	GO:0006952 GO:0000160 GO:0017111 GO:0043531 GO:0016023 GO:0023014 GO:0005524 GO:0016020 GO:0000155 GO:0009365	0	0	0	25.1358	46.6389	20.8044
Traes_5DL_F6A03D74E.1	15.3187	9.8473	3.0145	3.2666	0.00108846	0.0102987	Traes_5DL_F6A03D74E			5D	70907584	70907987	GO:0016874 ligase activity GO:0004842 ubiquitin-protein transferase activity GO:0016567 protein ubiquitination	gi|475606279|gb|EMT26356.1| U-box domain-containing protein 33	-	GO:0006468 GO:0004674 GO:0004842 GO:0005524 GO:0004713 GO:0016567 GO:0000151 GO:0006950 GO:0005634 GO:0005886 GO:0009069	0	0	0	54.3634	5.04205	32.5069
Traes_3AL_1C6D0FEEA.1	15.4205	9.8469	2.9764	3.30829	0.000938672	0.00911356	Traes_3AL_1C6D0FEEA			3A	176516040	176517971	GO:0016021 integral component of membrane	gi|473956985|gb|EMS50944.1| hypothetical protein TRIUR3_13925	-	GO:0005739 GO:0006457 GO:0016021 GO:0016595 GO:0009408 GO:0009742 GO:0009826 GO:0009644 GO:0042542	0	0	0	12.8602	30.2523	49.4104
Traes_2DL_81E326F1A.2	15.4204	9.8455	3.0489	3.22918	0.00124147	0.0114683	Traes_2DL_81E326F1A			IWGSC_CSS_2DL_scaff_9908975	2050	3054	GO:0003677 DNA binding GO:0005634 nucleus GO:0006355 regulation of transcription. DNA-templated GO:0006351 transcription. DNA-templated GO:0003700 transcription factor activity. sequence-specific DNA binding	gi|326529651|dbj|BAK04772.1| predicted protein	-	GO:0035556 GO:0000302 GO:0006355 GO:0002679 GO:0003677 GO:0010200 GO:0005515 GO:0003700 GO:0009644 GO:0005634 GO:0009873 GO:0005667 GO:0045449	0	0	0	2.33821	26.4707	63.7134
Traes_7DS_64CC792B1.1	15.4046	9.8451	2.9955	3.2866	0.00101404	0.00970383	Traes_7DS_64CC792B1			7D	5795435	5797102	GO:0005737 cytoplasm GO:0005524 ATP binding GO:0000166 nucleotide binding GO:0006418 tRNA aminoacylation for protein translation GO:0004812 aminoacyl-tRNA ligase activity GO:0004816 asparagine-tRNA ligase activity GO:0006421 asparaginyl-tRNA aminoacylation	gi|475556285|gb|EMT12613.1| Asparaginyl-tRNA synthetase. cytoplasmic 1	6.1.1.22	GO:0005829 GO:0004816 GO:0006421 GO:0003676 GO:0005739 GO:0005524 GO:0009507 GO:0046686 GO:0009793 GO:0006522 GO:0006531	0	0	0	11.1065	18.9077	62.4132
Traes_4AL_F4D7A0D14.1	15.394	9.8447	3.0029	3.27836	0.00104412	0.00994564	Traes_4AL_F4D7A0D14			IWGSC_CSS_4AL_scaff_7110007	2	1048	GO:0016747 transferase activity. transferring acyl groups other than amino-acyl groups	gi|326498941|dbj|BAK02456.1| predicted protein	-	GO:0016747 GO:0005739 GO:0009536	0	0	0	13.4447	12.6051	66.314
Traes_2BL_26B7218A9.1	15.3622	9.8431	2.9624	3.32275	0.000891351	0.00873005	Traes_2BL_26B7218A9			2B	340398591	340400247	GO:0016874 ligase activity GO:0004842 ubiquitin-protein transferase activity GO:0016567 protein ubiquitination GO:0005488 binding	gi|90399175|emb|CAH68357.1| H0723C07.7	-	GO:0004842 GO:0000151 GO:0016567	0	0	0	19.2902	39.0759	33.8071
Traes_4DL_D48B06EDA.1	15.2994	9.8414	2.9805	3.30191	0.000960299	0.00927847	Traes_4DL_D48B06EDA			IWGSC_CSS_4DL_scaff_14447624	567	926		gi|357132410|ref|XP_003567823.1| PREDICTED: CAS1 domain-containing protein 1-like	-	GO:0010413 GO:0005739 GO:0016021 GO:0009834 GO:0016023 GO:0016740 GO:0009737 GO:0045492 GO:0050832 GO:0005783 GO:0005794	0	0	0	36.2423	11.3446	44.2093
TRAES3BF036000130CFD_t1	15.3601	9.8413	3.2375	3.03977	0.00236756	0.0190337	TRAES3BF036000130CFD_g			3B	747959470	747960108		gi|326490682|dbj|BAJ90008.1| predicted protein	-	GO:0006468 GO:0004674 GO:0016023 GO:0005524 GO:0048544 GO:0016020 GO:0009069	0	0	0	0	5.04205	87.1184
Traes_3DL_BCE8DACDB.1	1968.27	9.8256	1.9642	5.00222	5.6673e-07	1.69842e-05	Traes_3DL_BCE8DACDB			IWGSC_CSS_3DL_scaff_490107	3	233		gi|475559497|gb|EMT13355.1| Subtilisin-like protease	-	GO:0042802 GO:0004252 GO:0016023 GO:0005618 GO:0006508 GO:0043086	0	12.7363	0	3905.4	1315.97	6575.49
Traes_4AS_805AEEE8A.1	15.1476	9.8255	2.9624	3.31675	0.000910703	0.00888882	Traes_4AS_805AEEE8A			IWGSC_CSS_4AS_scaff_6014611	697	3086	GO:0016491 oxidoreductase activity GO:0055114 oxidation-reduction process GO:0071949 FAD binding	gi|326502816|dbj|BAJ99036.1| predicted protein	-	GO:0004497 GO:0055114	0	0	0	29.2276	23.9497	37.7079
Traes_5BL_F2DCFA9C9.1	15.1402	9.8239	2.9779	3.29888	0.000970703	0.00935916	Traes_5BL_F2DCFA9C9			5B	206758614	206760246	GO:0005509 calcium ion binding	gi|125551781|gb|EAY97490.1| hypothetical protein OsI_19419	-	GO:0010091 GO:0005509 GO:0009536	0	0	0	26.3049	15.1261	49.4104
Traes_3AL_48E07B0AB.1	15.1488	9.8218	2.9997	3.27422	0.00105953	0.0100704	Traes_3AL_48E07B0AB			IWGSC_CSS_3AL_scaff_4309113	3262	6356	GO:0005524 ATP binding GO:0004674 protein serine/threonine kinase activity GO:0004672 protein kinase activity GO:0006468 protein phosphorylation	gi|357131175|ref|XP_003567216.1| PREDICTED: probable LRR receptor-like serine/threonine-protein kinase At1g51810-like	2.7.11.1	GO:0016023 GO:0006468 GO:0005524 GO:0004674 GO:0009069	0	0	0	14.6138	13.8656	62.4132
Traes_5BS_98C73F5CA.1	15.0502	9.8191	2.9658	3.3108	0.000930288	0.00904876	Traes_5BS_98C73F5CA			5B	9453298	9459226	GO:0016021 integral component of membrane GO:0055085 transmembrane transport GO:0015299 solute:proton antiporter activity GO:0006812 cation transport	gi|326498407|dbj|BAJ98631.1| predicted protein	-	GO:0015385 GO:0005770 GO:0006885 GO:0016021 GO:0035725 GO:0015992	0	0	0	39.165	27.7313	23.4049
Traes_3AS_EE94CDA99.1	14.9695	9.8172	3.0152	3.25585	0.00113051	0.0106379	Traes_3AS_EE94CDA99			3A	58758873	58760403	GO:0005737 cytoplasm GO:0005524 ATP binding GO:0000166 nucleotide binding GO:0006418 tRNA aminoacylation for protein translation GO:0004812 aminoacyl-tRNA ligase activity GO:0004814 arginine-tRNA ligase activity GO:0006420 arginyl-tRNA aminoacylation	gi|473889312|gb|EMS48478.1| Arginyl-tRNA synthetase	-	GO:0006420 GO:0005739 GO:0005524 GO:0004814 GO:0009507 GO:0006525 GO:0006560	0	0	0	65.4699	11.3446	13.0027
Traes_7BL_0CB2E0275.1	14.9702	9.8153	3.167	3.09922	0.00194028	0.0163733	Traes_7BL_0CB2E0275			IWGSC_CSS_7BL_scaff_6527139	502	954		gi|474360216|gb|EMS63276.1| Bifunctional monodehydroascorbate reductase and carbonic anhydrase nectarin-3	-	GO:0006730 GO:0008270 GO:0004089 GO:0006807	0	0	0	68.3927	21.4287	0
Traes_2BS_0E30AF17E.1	15.0321	9.8101	3.1197	3.14462	0.00166305	0.0144943	Traes_2BS_0E30AF17E			2B	125897438	125897951		gi|218190673|gb|EEC73100.1| hypothetical protein OsI_07080	-	GO:0005739 GO:0009536	0	0	0	7.01463	1.26051	81.9173
Traes_6DS_84B68884C.3	14.9309	9.8069	3.1546	3.1088	0.00187852	0.0159592	Traes_6DS_84B68884C			6D	5138937	5144176	GO:0005524 ATP binding GO:0004672 protein kinase activity GO:0006468 protein phosphorylation	gi|475609950|gb|EMT27557.1| Putative receptor-like protein kinase	2.7.11.1	GO:0003676 GO:0030247 GO:0016023 GO:0006468 GO:0005524 GO:0008270 GO:0004674 GO:0009069	0	0	0	39.165	50.4205	0
Traes_5DL_236BEFACA.1	14.8937	9.7989	2.9802	3.28796	0.00100917	0.00966979	Traes_5DL_236BEFACA			5D	59180035	59185537	GO:0005515 protein binding GO:0008270 zinc ion binding	gi|326493654|dbj|BAJ85288.1| predicted protein	-	GO:0008270	0	0	0	21.0439	18.9077	49.4104
Traes_5DL_7D3A77359.1	14.803	9.7948	3.157	3.10254	0.00191867	0.0162345	Traes_5DL_7D3A77359			IWGSC_CSS_5DL_scaff_4587724	802	7310	GO:0005515 protein binding	gi|474069122|gb|EMS54239.1| Kelch-like protein 1	-	GO:0071466 GO:0016023 GO:0071379	0	0	0	40.9187	47.8994	0
Traes_3DL_2336E9145.1	14.6951	9.7885	2.9991	3.26385	0.00109908	0.0103853	Traes_3DL_2336E9145			IWGSC_CSS_3DL_scaff_1599002	2	153		gi|474259807|gb|EMS60519.1| Receptor-like serine/threonine-protein kinase SD1-8	-	GO:0048544 GO:0006468 GO:0005524 GO:0004674 GO:0009069	0	0	0	53.7789	22.6892	11.7025
Traes_5BL_A918D6888.2	14.6632	9.7816	3.0053	3.2548	0.00113472	0.0106633	Traes_5BL_A918D6888			IWGSC_CSS_5BL_scaff_10788261	1918	4114	GO:0016020 membrane GO:0016760 cellulose synthase (UDP-forming) activity GO:0030244 cellulose biosynthetic process	gi|326523879|dbj|BAJ96950.1| predicted protein	-	GO:0006810 GO:0005739 GO:0016021 GO:0030244 GO:0000139 GO:0016760 GO:0046482 GO:0009832 GO:0005783 GO:0005886 GO:0005982 GO:0005985 GO:0006011	0	0	0	38.5805	41.5969	7.80164
Traes_3AS_02515B5F9.1	14.6206	9.7726	3.1852	3.06813	0.00215404	0.0177612	Traes_3AS_02515B5F9			3A	6039678	6040013		gi|474415864|gb|EMS67157.1| hypothetical protein TRIUR3_24649	-	GO:0006541 GO:2000032 GO:0016787	0	0	0	14.6138	73.1097	0
Traes_5AL_D02E05431.1	14.5869	9.7726	3.0025	3.2548	0.00113472	0.0106633	Traes_5AL_D02E05431			5A	87984329	87987254	GO:0016021 integral component of membrane GO:0046923 ER retention sequence binding GO:0006621 protein retention in ER lumen	gi|357159639|ref|XP_003578511.1| PREDICTED: putative ER lumen protein retaining receptor C28H8.4-like	-	GO:0004872 GO:0046923 GO:0016023 GO:0006621 GO:0016021 GO:0006007 GO:0005739 GO:0015031 GO:0007165 GO:0005783	0	0	0	34.4886	8.82358	44.2093
Traes_1AS_8A319EC97.1	14.5532	9.7713	3.0028	3.25406	0.0011377	0.0106895	Traes_1AS_8A319EC97			1A	1773324	1774920	GO:0005515 protein binding	gi|473996838|gb|EMS52099.1| Glutathione S-transferase 1	2.5.1.18	GO:0004364 GO:0006749	0	0	0	42.0878	8.82358	36.4077
Traes_5DL_F5E721342.2	14.5246	9.7662	2.9731	3.2849	0.0010202	0.00974823	Traes_5DL_F5E721342			IWGSC_CSS_5DL_scaff_4569590	1	1556	GO:0003677 DNA binding	gi|6691467|dbj|BAA89307.1| AHM1	-	GO:0003677	0	0	0	32.1504	28.9918	26.0055
Traes_1DS_72C1066AD.1	14.4545	9.7654	3.0085	3.24589	0.00117083	0.0109463	Traes_1DS_72C1066AD			1D	56642248	56643985	GO:0016747 transferase activity. transferring acyl groups other than amino-acyl groups	gi|326509773|dbj|BAJ87102.1| predicted protein	-	GO:0016747	0	0	0	56.1171	18.9077	11.7025
Traes_5BL_26F390144.1	14.4935	9.7627	2.9828	3.27297	0.00106422	0.0101048	Traes_5BL_26F390144			5B	206165795	206168060		gi|473980297|gb|EMS51519.1| hypothetical protein TRIUR3_26011	-	GO:0006629 GO:0016799 GO:0005634 GO:0005829 GO:0009691 GO:0009536	0	0	0	31.5659	16.3867	39.0082
Traes_1BL_B1C28927D.1	14.4377	9.7538	3.0185	3.23133	0.00123218	0.0113936	Traes_1BL_B1C28927D			1B	226076994	226078876		gi|475616263|gb|EMT29707.1| hypothetical protein F775_06248	-	NA	0	0	0	19.2902	8.82358	58.5123
Traes_2BL_B4193BAEF.1	14.4482	9.7517	3.0216	3.22737	0.00124934	0.0115222	Traes_2BL_B4193BAEF			IWGSC_CSS_2BL_scaff_8019402	4472	6713	GO:0016020 membrane GO:0005215 transporter activity GO:0006810 transport	gi|357165536|ref|XP_003580417.1| PREDICTED: peptide transporter PTR2-like	-	GO:0000325 GO:0042939 GO:0042936 GO:0005886 GO:0015334 GO:0005774 GO:0042937 GO:0016021 GO:0042938	0	0	0	5.84553	34.0338	46.8099
Traes_2AS_298F369BE.2	14.3616	9.7503	3.1686	3.07719	0.00208961	0.0173514	Traes_2AS_298F369BE			IWGSC_CSS_2AS_scaff_5185081	947	1636	GO:0005576 extracellular region GO:0030145 manganese ion binding GO:0045735 nutrient reservoir activity	gi|5869973|emb|CAB55558.1| germin-like protein	-	GO:0045735 GO:0030145 GO:0016023 GO:0031012 GO:0005618 GO:0048046 GO:0009651	0	0	0	34.4886	51.681	0
Traes_3AL_F0F9F0D72.1	14.3701	9.7483	3.0361	3.21082	0.00132357	0.0120652	Traes_3AL_F0F9F0D72			IWGSC_CSS_3AL_scaff_950745	1	386	GO:0046872 metal ion binding GO:0030001 metal ion transport	gi|474349648|gb|EMS62935.1| hypothetical protein TRIUR3_26592	-	GO:0010233 GO:0046872 GO:0055078 GO:0010015 GO:0009908 GO:0009507 GO:0005634 GO:0030001	0	0	0	23.9667	5.04205	57.2121
Traes_2AS_4CA7607E5.1	14.3448	9.7437	3.2073	3.03797	0.00238175	0.0191233	Traes_2AS_4CA7607E5			2A	188598300	188600933	GO:0071577 zinc II ion transmembrane transport GO:0016020 membrane GO:0016021 integral component of membrane GO:0055085 transmembrane transport GO:0030001 metal ion transport GO:0046873 metal ion transmembrane transporter activity GO:0005385 zinc ion transmembrane transporter activity	gi|475532630|gb|EMT08251.1| Zinc transporter 1	-	GO:0016023 GO:0005886 GO:0071577 GO:0032440 GO:0016021 GO:0008270 GO:0005385 GO:0055114	0	0	0	9.35284	0	76.7162
Traes_2DS_4B102E718.1	14.3488	9.7423	3.0632	3.18041	0.00147066	0.0131414	Traes_2DS_4B102E718			2D	105027438	105028529	GO:0016020 membrane GO:0016760 cellulose synthase (UDP-forming) activity GO:0030244 cellulose biosynthetic process	gi|475618575|gb|EMT30478.1| Putative mixed-linked glucan synthase 8	-	GO:0000139 GO:0016760 GO:0030244 GO:0016021 GO:0005982 GO:0005985 GO:0006011	0	0	0	7.01463	7.56307	71.5151
Traes_6BL_0ABE8CC79.1	14.2345	9.7423	3.0009	3.24649	0.00116836	0.010934	Traes_6BL_0ABE8CC79		Protein of unknown function (DUF300) [Source:Projected from Arabidopsis thaliana (AT1G23070) TAIR;Acc:AT1G23070]	6B	189623997	189627183	GO:0009062 fatty acid catabolic process GO:0008150 biological_process	gi|475576115|gb|EMT17452.1| hypothetical protein F775_03351	-	GO:0009062 GO:0016301 GO:0016310 GO:0016021	0	0	0	50.8561	17.6472	16.9036
Traes_2BL_0899414CC.1	14.2107	9.7421	3.0591	3.18465	0.00144928	0.0129996	Traes_2BL_0899414CC			2B	326295766	326297905	GO:0046872 metal ion binding GO:0030001 metal ion transport	gi|475595814|gb|EMT23161.1| hypothetical protein F775_25944	-	GO:0030001 GO:0046872 GO:0005618 GO:0007155	0	0	0	63.7163	17.6472	3.90082
Traes_1DL_2EDA0E317.2	14.2747	9.7382	3.0169	3.22793	0.00124688	0.0115052	Traes_1DL_2EDA0E317			IWGSC_CSS_1DL_scaff_2250452	4207	5117	GO:0016491 oxidoreductase activity GO:0055114 oxidation-reduction process	gi|474378830|gb|EMS64417.1| Aldo-keto reductase family 4 member C10	-	GO:0046686 GO:0005829 GO:0016491 GO:0005634 GO:0055114	0	0	0	22.213	8.82358	54.6115
Traes_4DL_B1EFA8FB3.1	14.1966	9.7355	2.9853	3.26113	0.00110969	0.0104663	Traes_4DL_B1EFA8FB3			4D	116428822	116429910	GO:0016021 integral component of membrane GO:0055085 transmembrane transport GO:0022857 transmembrane transporter activity	gi|29367129|gb|AAO72436.1| phosphate transporter HvPT7	-	GO:0005773 GO:0005886 GO:0016036 GO:0055085 GO:0005315 GO:0009737 GO:0016021 GO:0006817 GO:0005634 GO:0015293	0	0	0	39.165	25.2102	20.8044
TRAES3BF101100160CFD_t1	14.1939	9.7317	3.0268	3.21519	0.00130356	0.0119232	TRAES3BF101100160CFD_g			3B	737040954	737041632	GO:0005515 protein binding	gi|326489326|dbj|BAK01646.1| predicted protein	2.5.1.18	GO:0004364 GO:0006749	0	0	0	25.7203	52.9415	6.50137
Traes_4BL_2BF8B1666.1	14.2182	9.7286	3.0249	3.21622	0.00129891	0.0118902	Traes_4BL_2BF8B1666			4B	309481944	309485904	GO:0098599 palmitoyl hydrolase activity GO:0002084 protein depalmitoylation GO:0008474 palmitoyl-(protein) hydrolase activity	gi|326525667|dbj|BAJ88880.1| predicted protein	-	GO:0005773 GO:0008474 GO:0016023 GO:0006464 GO:0005829	0	0	0	5.84553	36.5548	42.909
Traes_6AL_CD93AD097.1	14.1454	9.7239	3.0263	3.21314	0.00131291	0.0119889	Traes_6AL_CD93AD097			6A	181601952	181602702	GO:0016758 transferase activity. transferring hexosyl groups GO:0008152 metabolic process	gi|473939799|gb|EMS50281.1| UDP-glycosyltransferase 85A2	-	GO:0047213 GO:0050403 GO:0005739 GO:0050502 GO:0009813	0	0	0	17.5366	8.82358	58.5123
Traes_5AL_C6539F937.1	14.0112	9.7195	3.1858	3.0509	0.00228155	0.0185318	Traes_5AL_C6539F937			5A	13265777	13268434	GO:0004499 N.N-dimethylaniline monooxygenase activity GO:0050661 NADP binding GO:0050660 flavin adenine dinucleotide binding GO:0016491 oxidoreductase activity GO:0055114 oxidation-reduction process	gi|474273614|gb|EMS60971.1| putative flavin-containing monooxygenase 1	-	GO:0050660 GO:0004499 GO:0055114 GO:0050661	0	0	0	61.378	22.6892	0
Traes_3DS_F407A7F88.1	13.9972	9.7173	3.0094	3.22897	0.00124238	0.0114725	Traes_3DS_F407A7F88			IWGSC_CSS_3DS_scaff_563346	34	351		gi|326496897|dbj|BAJ98475.1| predicted protein	-	NA	0	0	0	47.9333	11.3446	24.7052
Traes_1DL_9F02FFABA.1	13.9919	9.7158	3.0049	3.2333	0.00122369	0.0113337	Traes_1DL_9F02FFABA			IWGSC_CSS_1DL_scaff_2286326	3772	7857	GO:0005975 carbohydrate metabolic process GO:0004553 hydrolase activity. hydrolyzing O-glycosyl compounds	gi|475617213|gb|EMT30040.1| Hydroxyisourate hydrolase	-	GO:0005975 GO:0016023 GO:0008422	0	0	0	43.2569	28.9918	11.7025
Traes_4BL_2A8052BFD.1	13.9779	9.7135	2.9914	3.24715	0.00116565	0.0109145	Traes_4BL_2A8052BFD			4B	312645606	312646611	GO:0005576 extracellular region GO:0030145 manganese ion binding GO:0045735 nutrient reservoir activity	gi|253317633|gb|ACT22756.1| GER4a	-	GO:0045735 GO:0030145 GO:0016023 GO:0031012 GO:0005618 GO:0048046 GO:0009651	0	0	0	40.3341	21.4287	22.1047
Traes_5DL_EB024BCF2.1	13.9733	9.7128	2.992	3.2462	0.00116955	0.0109361	Traes_5DL_EB024BCF2			IWGSC_CSS_5DL_scaff_4604607	1788	2815	GO:0016020 membrane	gi|474276209|gb|EMS61063.1| ABC transporter G family member 11	-	GO:0015416 GO:0009536 GO:0005524 GO:0016020 GO:0015716 GO:0015748	0	0	0	39.165	26.4707	18.2038
Traes_2DS_4D52E4D7D.1	13.946	9.706	2.993	3.24287	0.00118332	0.0110518	Traes_2DS_4D52E4D7D			2D	94265036	94269198	GO:0005524 ATP binding GO:0004674 protein serine/threonine kinase activity GO:0004672 protein kinase activity GO:0006468 protein phosphorylation	gi|475568515|gb|EMT15502.1| Cysteine-rich receptor-like protein kinase 10	2.7.11.1	GO:0006468 GO:0004674 GO:0005739 GO:0016023 GO:0005524 GO:0009737 GO:0005773 GO:0005886 GO:0009069	0	0	0	25.1358	40.3364	18.2038
Traes_2BL_21E338A87.1	13.9168	9.7022	3.0208	3.21181	0.00131901	0.0120334	Traes_2BL_21E338A87			IWGSC_CSS_2BL_scaff_8089197	2313	2524		gi|475600178|gb|EMT24463.1| Lectin-domain containing receptor kinase A4.3	-	GO:0006468 GO:0055114 GO:0005739 GO:0048041 GO:0009751 GO:0016491 GO:0016023 GO:0005524 GO:0007178 GO:0004675 GO:0030246 GO:0005886 GO:0009069	0	0	0	23.9667	8.82358	50.7107
Traes_6DL_EE1AF91D1.1	13.8672	9.702	2.9941	3.24043	0.00119352	0.0111198	Traes_6DL_EE1AF91D1			IWGSC_CSS_6DL_scaff_3304597	5514	7547	GO:0016020 membrane GO:0003824 catalytic activity GO:0050660 flavin adenine dinucleotide binding GO:0016491 oxidoreductase activity GO:0016614 oxidoreductase activity. acting on CH-OH group of donors GO:0055114 oxidation-reduction process GO:0003885 D-arabinono-1.4-lactone oxidase activity GO:0008762 UDP-N-acetylmuramate dehydrogenase activity	gi|475616596|gb|EMT29824.1| L-gulonolactone oxidase	-	GO:0050660 GO:0008762 GO:0016023 GO:0005618 GO:0003885 GO:0050105 GO:0016020 GO:0005739 GO:0055114 GO:0006040 GO:0019852	0	0	0	39.7496	23.9497	19.5041
Traes_2DL_732D9BF13.1	13.8316	9.7007	3.1884	3.0425	0.00234623	0.0189025	Traes_2DL_732D9BF13			IWGSC_CSS_2DL_scaff_626709	1	250		gi|474383404|gb|EMS64736.1| Germin-like protein 8-14	-	GO:0045735 GO:0008270 GO:0003676 GO:0006005 GO:0010103 GO:0030145 GO:0050162 GO:0050577 GO:0016023 GO:0030003 GO:0019853 GO:0031012 GO:0070838 GO:0048046 GO:0046487 GO:0006000 GO:0006013	0	0	0	59.0398	23.9497	0
Traes_2AL_F01C6C55E.1	13.7891	9.694	3.1813	3.04716	0.00231014	0.0187049	Traes_2AL_F01C6C55E			2A	222988207	222988586		gi|474011951|gb|EMS52557.1| putative L-type lectin-domain containing receptor kinase S.5	-	GO:0030246 GO:0006468 GO:0005524 GO:0004674 GO:0009069	0	0	0	46.1797	36.5548	0
Traes_6BL_2981FD934.1	13.8194	9.692	2.9888	3.24283	0.00118349	0.0110518	Traes_6BL_2981FD934			6B	176744674	176746403	GO:0016020 membrane GO:0042546 cell wall biogenesis GO:0008107 galactoside 2-alpha-L-fucosyltransferase activity	gi|475614567|gb|EMT29130.1| Galactoside 2-alpha-L-fucosyltransferase	-	GO:0010413 GO:0009749 GO:0009744 GO:0032580 GO:0009750 GO:0016021 GO:0006355 GO:0003677 GO:0006486 GO:0045492 GO:0036065 GO:0008107 GO:0009832 GO:0009969 GO:0005634 GO:0001575 GO:0009247	0	0	0	22.7976	31.5128	28.606
Traes_5BL_8DB8274DB1.1	13.7479	9.6866	2.9922	3.23722	0.001207	0.0112094	Traes_5BL_8DB8274DB1			5B	250459084	250459954	GO:0046872 metal ion binding	gi|475535968|gb|EMT08832.1| Zinc finger protein 1	-	GO:0046872 GO:0003677	0	0	0	29.8122	20.1682	32.5069
Traes_2BS_40968B152.1	13.7221	9.6865	3.1825	3.04372	0.00233674	0.0188448	Traes_2BS_40968B152			2B	51585328	51587151	GO:0003824 catalytic activity GO:0050660 flavin adenine dinucleotide binding GO:0016491 oxidoreductase activity GO:0016614 oxidoreductase activity. acting on CH-OH group of donors GO:0055114 oxidation-reduction process GO:0008762 UDP-N-acetylmuramate dehydrogenase activity	gi|475577243|gb|EMT17750.1| Reticuline oxidase-like protein	-	GO:0006979 GO:0055114 GO:0005739 GO:0010197 GO:0009505 GO:0016023 GO:0050660 GO:0008762 GO:0005773 GO:0005886 GO:0009793 GO:0048046 GO:0006040	0	0	0	43.2569	39.0759	0
Traes_5BL_502C0C0E7.2	13.7642	9.6818	3.1003	3.12281	0.00179131	0.015387	Traes_5BL_502C0C0E7			5B	185568974	185570923		gi|475543088|gb|EMT10082.1| hypothetical protein F775_14258	-	GO:0006915 GO:0043531 GO:0005524	0	0	0	3.50732	7.56307	71.5151
Traes_5AL_8008803A5.1	13.6611	9.68	3.0033	3.22312	0.00126801	0.0116678	Traes_5AL_8008803A5			5A	111300641	111302444	GO:0003677 DNA binding GO:0003682 chromatin binding	gi|475594879|gb|EMT22841.1| Transcription factor RAX3	-	GO:0006355 GO:0000041 GO:0003677 GO:0003700 GO:0003682 GO:0005634 GO:0005667 GO:0045449 GO:0000785	0	0	0	37.4114	30.2523	14.303
Traes_4DS_1530AAA96.1	13.7205	9.6775	3.0805	3.14151	0.00168078	0.0146128	Traes_4DS_1530AAA96			4D	43189411	43191253	GO:0005515 protein binding	gi|475599124|gb|EMT24148.1| hypothetical protein F775_13027	-	NA	0	0	0	5.84553	7.56307	68.9145
Traes_4AL_4517A974B.1	13.6551	9.6769	3.0014	3.22419	0.00126328	0.0116299	Traes_4AL_4517A974B			IWGSC_CSS_4AL_scaff_3957452	2791	3145		gi|475465625|gb|EMT02189.1| hypothetical protein F775_43511	-	GO:0005739 GO:0009536	0	0	0	30.3967	15.1261	36.4077
Traes_2DL_3D46F95D4.1	13.6676	9.6756	3.2047	3.01922	0.00253427	0.0201138	Traes_2DL_3D46F95D4			IWGSC_CSS_2DL_scaff_1309168	1	191		gi|473758304|gb|EMS45741.1| Disease resistance protein RPM1	-	GO:0006915 GO:0006952 GO:0043531 GO:0005524	0	0	0	15.1984	66.8071	0
Traes_3AS_97DB7A886.1	13.6107	9.6722	2.9926	3.23205	0.00122906	0.0113778	Traes_3AS_97DB7A886			IWGSC_CSS_3AS_scaff_3440363	1	872	GO:0016020 membrane GO:0005215 transporter activity GO:0055085 transmembrane transport GO:0006814 sodium ion transport	gi|357159045|ref|XP_003578321.1| PREDICTED: tonoplast dicarboxylate transporter-like	-	GO:0015140 GO:0071423 GO:0016021 GO:0035725 GO:0017153 GO:0005773 GO:0051453	0	0	0	29.2276	27.7313	24.7052
Traes_2DS_970A1A8BC.1	13.536	9.6704	3.0419	3.17902	0.00147772	0.0131966	Traes_2DS_970A1A8BC			2D	54077463	54078268	GO:0016758 transferase activity. transferring hexosyl groups GO:0008152 metabolic process	gi|475608357|gb|EMT27010.1| Anthocyanidin 5.3-O-glucosyltransferase	-	GO:0003676 GO:0016758 GO:0008168 GO:0032259	0	0	0	52.0252	22.6892	6.50137
Traes_7DS_DE9D90A75.2	13.6264	9.6683	3.2746	2.95249	0.0031522	0.0238996	Traes_7DS_DE9D90A75			7D	25968343	25970012		gi|514761304|ref|XP_004964754.1| PREDICTED: F-box protein At5g67140-like isoform X2	-	GO:0016874 GO:0005737	0	0	0	0	5.04205	76.7162
Traes_3DL_5AABE9EAE.1	13.5801	9.6663	2.9994	3.2227	0.0012699	0.0116833	Traes_3DL_5AABE9EAE			3D	29251049	29254700	GO:0016020 membrane GO:0003824 catalytic activity	gi|357136024|ref|XP_003569606.1| PREDICTED: putative lipid phosphate phosphatase 3. chloroplastic-like	3.1.3.4	GO:0016020 GO:0016023 GO:0008195 GO:0006687 GO:0009395 GO:0046486	0	0	0	21.0439	21.4287	39.0082
Traes_2AL_28ECC4A5A.1	13.5186	9.6636	3.003	3.21797	0.00129103	0.011845	Traes_2AL_28ECC4A5A			IWGSC_CSS_2AL_scaff_6434785	3605	4760		gi|475607209|gb|EMT26628.1| Poly(A)-specific ribonuclease PARN	-	GO:0009560 GO:0009451 GO:0003676 GO:0005739 GO:0009651 GO:0009751 GO:0009737 GO:0004425 GO:0004540 GO:0005634 GO:0000162 GO:0006571 GO:0009094	0	0	0	32.735	32.7733	15.6033
Traes_4AL_EE0B0770C.1	13.5801	9.6633	3.0286	3.19073	0.00141915	0.0127739	Traes_4AL_EE0B0770C		RNA-binding (RRM/RBD/RNP motifs) family protein [Source:Projected from Arabidopsis thaliana (AT1G67950) TAIR;Acc:AT1G67950]	4A	152747550	152749690		gi|474121863|gb|EMS56064.1| Protein vip1	-	GO:0009627 GO:0034976 GO:0003676 GO:0016192 GO:0019344 GO:0005829 GO:0000166	0	0	0	10.522	17.6472	53.3112
Traes_5DL_F4CE38EEF.1	13.5091	9.6556	3.0198	3.19742	0.00138662	0.012531	Traes_5DL_F4CE38EEF			IWGSC_CSS_5DL_scaff_4569787	1127	5151	GO:0005524 ATP binding GO:0004674 protein serine/threonine kinase activity GO:0004672 protein kinase activity GO:0005509 calcium ion binding GO:0006468 protein phosphorylation	gi|475481314|gb|EMT02876.1| Wall-associated receptor kinase 5	2.7.11.1	GO:0030247 GO:0016023 GO:0005509 GO:0006468 GO:0005524 GO:0004674 GO:0009069	0	0	0	9.35284	35.2943	36.4077
Traes_5DL_251556B19.2	13.4926	9.6552	3.0164	3.20087	0.00137014	0.0124038	Traes_5DL_251556B19			5D	45008008	45011900	GO:0005515 protein binding GO:0008270 zinc ion binding GO:0004842 ubiquitin-protein transferase activity GO:0016567 protein ubiquitination	gi|475565105|gb|EMT14707.1| hypothetical protein F775_17450	-	GO:0008270 GO:0016874	0	0	0	15.1984	17.6472	48.1101
Traes_3DL_1A8077138.1	13.4938	9.654	3.2235	2.9949	0.00274537	0.0214464	Traes_3DL_1A8077138			IWGSC_CSS_3DL_scaff_6854424	1562	3556	GO:0003677 DNA binding GO:0006355 regulation of transcription. DNA-templated GO:0003713 transcription coactivator activity	gi|326526877|dbj|BAK00827.1| predicted protein	-	GO:0003713 GO:0003677 GO:0006355 GO:0005667 GO:0045941	0	0	0	0	30.2523	50.7107
Traes_3DL_4FAB293CD.1	13.4912	9.6534	3.0332	3.18263	0.00145944	0.01307	Traes_3DL_4FAB293CD			3D	27019301	27020118	GO:0016020 membrane GO:0005215 transporter activity GO:0006810 transport	gi|326507270|dbj|BAJ95712.1| predicted protein	-	GO:0016023 GO:0055072 GO:0006811 GO:0016021 GO:0005215	0	0	0	8.76829	20.1682	52.011
Traes_3B_D96E634B6.1	13.4522	9.6532	3.0032	3.21427	0.00130775	0.0119518	Traes_3B_D96E634B6			IWGSC_CSS_3B_scaff_10758755	15	1003	GO:0004177 aminopeptidase activity GO:0008235 metalloexopeptidase activity GO:0006508 proteolysis	NA	NA	NA	0	0	0	22.7976	18.9077	39.0082
Traes_3DL_7387D0C5C.1	13.4575	9.652	3.0093	3.20735	0.00133963	0.0121924	Traes_3DL_7387D0C5C			IWGSC_CSS_3DL_scaff_6811438	4	810	GO:0005506 iron ion binding GO:0020037 heme binding GO:0016705 oxidoreductase activity. acting on paired donors. with incorporation or reduction of molecular oxygen GO:0055114 oxidation-reduction process	gi|475607153|gb|EMT26605.1| Secologanin synthase	-	GO:0022900 GO:0016131 GO:0005739 GO:0009416 GO:0016705 GO:0009055 GO:0004497 GO:0020037 GO:0009826 GO:0005506 GO:0005783	0	0	0	15.7829	42.8574	22.1047
Traes_1AL_258E7F2A3.1	13.4362	9.649	3.4411	2.80405	0.00504656	0.0343527	Traes_1AL_258E7F2A3			1A	234879787	234880401	GO:0003677 DNA binding GO:0005634 nucleus GO:0006355 regulation of transcription. DNA-templated GO:0006351 transcription. DNA-templated GO:0003700 transcription factor activity. sequence-specific DNA binding	gi|226492461|ref|NP_001147356.1| AP2 domain containing protein	-	GO:0003700 GO:0003677 GO:0005634 GO:0006355 GO:0005667 GO:0045449	0	0	0	0	0	80.617
Traes_2BS_E74F63B7B.2	13.4131	9.6469	3.0368	3.17663	0.00148994	0.0132844	Traes_2BS_E74F63B7B			2B	62688598	62694329		gi|326515704|dbj|BAK07098.1| predicted protein	-	NA	0	0	0	15.7829	10.0841	54.6115
Traes_2DS_45DD27017.1	13.4229	9.6467	3.3043	2.91948	0.00350611	0.0260008	Traes_2DS_45DD27017			IWGSC_CSS_2DS_scaff_5304723	2	492	GO:0016758 transferase activity. transferring hexosyl groups GO:0008152 metabolic process	gi|474321028|gb|EMS62298.1| Anthocyanidin 5.3-O-glucosyltransferase	-	GO:0003676 GO:0016758 GO:0008168 GO:0032259	0	0	0	0	2.52102	78.0164
Traes_3AL_395E279C2.1	13.2895	9.645	3.2241	2.99156	0.00277558	0.0216167	Traes_3AL_395E279C2			IWGSC_CSS_3AL_scaff_4327292	746	6859	GO:0016787 hydrolase activity	gi|326491157|dbj|BAK05678.1| predicted protein	-	GO:0004091	0	0	0	68.3927	11.3446	0
Traes_2AL_70EB2B58A.1	13.3515	9.6439	2.9998	3.21488	0.00130498	0.0119329	Traes_2AL_70EB2B58A			2A	234567565	234568273	GO:0004672 protein kinase activity GO:0006468 protein phosphorylation	gi|475558911|gb|EMT13210.1| Putative serine/threonine-protein kinase receptor	2.7.11.1	GO:0006468 GO:0004674 GO:0005739 GO:0016023 GO:0005524 GO:0048544 GO:0016020 GO:0009069	0	0	0	27.474	21.4287	31.2066
Traes_5DL_277B71A63.1	13.2946	9.6419	3.0186	3.19417	0.00140233	0.0126487	Traes_5DL_277B71A63			5D	119654621	119659890	GO:0003824 catalytic activity	gi|357159449|ref|XP_003578450.1| PREDICTED: abhydrolase domain-containing protein 4-like	-	GO:0009407 GO:0010583 GO:0004623 GO:0010200 GO:0052542 GO:0042171 GO:0070328 GO:0055091 GO:0055089 GO:0009395 GO:0042967	0	0	0	40.3341	27.7313	11.7025
Traes_5AL_3CF00CBED.1	13.3454	9.6387	3.1099	3.09937	0.00193935	0.0163679	Traes_5AL_3CF00CBED			5A	85273910	85274803	GO:0005739 mitochondrion GO:0046872 metal ion binding GO:0015031 protein transport	gi|473948593|gb|EMS50634.1| Mitochondrial import inner membrane translocase subunit Tim8	-	GO:0001510 GO:0015450 GO:0005743 GO:0046872 GO:0045039 GO:0042719 GO:0009853 GO:0009941	0	0	0	9.9374	2.52102	67.6143
Traes_4DS_F191C71C3.1	13.2456	9.6361	3.0089	3.20247	0.00136257	0.0123471	Traes_4DS_F191C71C3			IWGSC_CSS_4DS_scaff_2324926	36	2195	GO:0003824 catalytic activity GO:0030170 pyridoxal phosphate binding	gi|475605493|gb|EMT26091.1| hypothetical protein F775_06881	-	GO:0008152 GO:0030170 GO:0003824	0	0	0	38.5805	22.6892	18.2038
Traes_4DL_44B7C50AA.1	13.2489	9.6347	3.0041	3.20721	0.0013403	0.0121961	Traes_4DL_44B7C50AA			IWGSC_CSS_4DL_scaff_14209264	2	362	GO:0003824 catalytic activity GO:0008152 metabolic process	gi|357120861|ref|XP_003562143.1| PREDICTED: medium-chain-fatty-acid--CoA ligase-like	-	GO:0018858 GO:0008756 GO:0019761 GO:0018874 GO:0006744	0	0	0	33.3195	20.1682	26.0055
Traes_6AL_300B78880.1	13.211	9.627	3.0026	3.20616	0.00134519	0.0122347	Traes_6AL_300B78880			6A	200709897	200712759		gi|475623609|gb|EMT32288.1| hypothetical protein F775_18670	-	GO:0016020	0	0	0	21.6285	27.7313	29.9063
Traes_4DL_5760FBC19.1	13.1977	9.6229	3.0906	3.11356	0.00184848	0.0157675	Traes_4DL_5760FBC19			4D	95452611	95453232		gi|473891020|gb|EMS48676.1| Sex determination protein tasselseed-2	-	GO:0016491 GO:0051504 GO:0009536 GO:0055114 GO:0000166	0	0	0	11.6911	3.78154	63.7134
Traes_6DS_DC8161635.1	13.1316	9.6213	3.1986	3.00791	0.00263047	0.0207516	Traes_6DS_DC8161635			6D	7997400	7998746	GO:0016021 integral component of membrane GO:0055085 transmembrane transport	gi|475616853|gb|EMT29903.1| Nitrate transporter	-	GO:0048527 GO:0005886 GO:0015706 GO:0055085 GO:0010167 GO:0016021 GO:0009507 GO:0080167 GO:0005215	0	0	0	32.1504	46.6389	0
Traes_7DL_596F25148.1	13.1315	9.6184	3.0085	3.1971	0.00138816	0.0125425	Traes_7DL_596F25148			7D	204223902	204224994	GO:0005515 protein binding	gi|475518034|gb|EMT06156.1| Tyrosine-sulfated glycopeptide receptor 1	2.7.11.1	GO:0009611 GO:0004888 GO:0006468 GO:0005524 GO:0016021 GO:0004674 GO:0001653 GO:0005739 GO:0007165 GO:0009069	0	0	0	22.213	20.1682	36.4077
Traes_4DS_8CDF24CEF.1	13.0805	9.6159	3.0131	3.19136	0.00141605	0.0127521	Traes_4DS_8CDF24CEF			4D	24793241	24793454		gi|474374524|gb|EMS64099.1| Protein ZINC INDUCED FACILITATOR-LIKE 1	-	GO:0055085 GO:0016021	0	0	0	32.1504	15.1261	31.2066
Traes_6BL_C5F25AD74.1	117.889	9.6159	1.5329	6.2731	3.53936e-10	2.3247e-08	Traes_6BL_C5F25AD74			IWGSC_CSS_6BL_scaff_4396211	3199	5361	GO:0005524 ATP binding GO:0004672 protein kinase activity GO:0006468 protein phosphorylation	gi|475547341|gb|EMT10857.1| Cysteine-rich receptor-like protein kinase 15	2.7.11.1	GO:0006468 GO:0004674 GO:0016023 GO:0005524 GO:0048544 GO:0009069	1.08021	0	0	194.656	146.219	365.377
Traes_4BL_5A1FA0C17.1	13.0646	9.6133	3.2017	3.00253	0.00267742	0.0210258	Traes_4BL_5A1FA0C17			4B	310969731	310972315	GO:0005515 protein binding GO:0016772 transferase activity. transferring phosphorus-containing groups	gi|326508122|dbj|BAJ99328.1| predicted protein	2.7.11.1	GO:0016023 GO:0006468 GO:0005524 GO:0016021 GO:0004674 GO:0009536 GO:0009069	0	0	0	29.2276	49.16	0
Traes_6DL_0E77344CB.1	13.0249	9.6112	3.2002	3.00335	0.00267027	0.0209842	Traes_6DL_0E77344CB			6D	159574513	159577426	GO:0005975 carbohydrate metabolic process GO:0004553 hydrolase activity. hydrolyzing O-glycosyl compounds	gi|326531300|dbj|BAK05001.1| predicted protein	3.2.1.78	GO:0016985 GO:0010075 GO:0010014 GO:0016023 GO:0009944 GO:0005576 GO:0009845 GO:0071944 GO:0009855 GO:0006000 GO:0006013 GO:0006080	0	0	0	40.3341	37.8154	0
Traes_6AS_9A0F4784C.1	13.0366	9.6052	3.0189	3.18172	0.00146405	0.0130989	Traes_6AS_9A0F4784C			IWGSC_CSS_6AS_scaff_4400906	7962	8400	GO:0004867 serine-type endopeptidase inhibitor activity GO:0009611 response to wounding	gi|475414585|gb|EMT00963.1| Subtilisin-chymotrypsin inhibitor-2A	-	GO:0004867 GO:0009611	0	0	0	12.8602	30.2523	35.1074
Traes_5AL_FC06F4F12.1	12.9223	9.6048	3.0981	3.10024	0.00193362	0.0163366	Traes_5AL_FC06F4F12			IWGSC_CSS_5AL_scaff_2685153	1	2129	GO:0005524 ATP binding GO:0004672 protein kinase activity GO:0006468 protein phosphorylation	gi|475574048|gb|EMT16881.1| Putative serine/threonine-protein kinase NAK	2.7.11.1	GO:0006468 GO:0004674 GO:0009536 GO:0005524 GO:0048765 GO:0004715 GO:0009069	0	0	0	57.2862	17.6472	2.60055
Traes_5DS_ECC51503F.1	13.0181	9.6025	3.0904	3.10719	0.00188872	0.0160315	Traes_5DS_ECC51503F			5D	23313010	23313485		gi|475610923|gb|EMT27906.1| Lectin-domain containing receptor kinase A4.2	2.7.11.1	GO:0006468 GO:0006032 GO:0004674 GO:0016998 GO:0030247 GO:0009536 GO:0016023 GO:0005524 GO:0004568 GO:0009069	0	0	0	9.35284	5.04205	63.7134
Traes_1BL_681629423.1	13.026	9.602	3.0673	3.13042	0.00174556	0.0150603	Traes_1BL_681629423			1B	237385388	237385996		gi|475589337|gb|EMT21122.1| hypothetical protein F775_20339	-	GO:0016023 GO:0016020	0	0	0	4.67642	20.1682	53.3112
Traes_3AL_700D19491.1	13.0027	9.6017	3.4541	2.77976	0.00543999	0.0364217	Traes_3AL_700D19491			IWGSC_CSS_3AL_scaff_4360445	3529	5495		gi|475585794|gb|EMT20134.1| hypothetical protein F775_01789	-	GO:0005856 GO:0005777	0	0	0	0	0	78.0164
Traes_4AL_62FE97183.1	12.9149	9.6011	3.0488	3.14916	0.00163738	0.014318	Traes_4AL_62FE97183			4A	111992562	111995305	GO:0005634 nucleus	gi|326503486|dbj|BAJ86249.1| predicted protein	-	GO:0006629 GO:0007638 GO:0008380 GO:0048644 GO:0019915 GO:0002119 GO:0040011 GO:0048666 GO:0009792 GO:0005634	0	0	0	43.2569	27.7313	6.50137
Traes_2DL_3CA548C12.1	12.9698	9.6003	3.0128	3.18649	0.00144013	0.0129339	Traes_2DL_3CA548C12			IWGSC_CSS_2DL_scaff_9810784	1	305		gi|26518370|gb|AAN80141.1| extracellular invertase	-	GO:0051670 GO:0071836 GO:0005773 GO:0009611 GO:0004575 GO:0016023 GO:0031219 GO:0005982 GO:0005618 GO:0048046 GO:0005739 GO:0080167 GO:0005985 GO:0017177	0	0	0	20.4593	36.5548	20.8044
Traes_2AL_1F6431B47.1	12.9789	9.5966	3.1105	3.08524	0.00203388	0.0169936	Traes_2AL_1F6431B47			2A	234884799	234885450		gi|326528403|dbj|BAJ93390.1| predicted protein	-	GO:0051670 GO:0071836 GO:0005773 GO:0009611 GO:0004575 GO:0016023 GO:0031219 GO:0005982 GO:0005618 GO:0048046 GO:0005739 GO:0080167 GO:0005985 GO:0017177	0	0	0	1.75366	18.9077	57.2121
Traes_3AS_BB9FF8F87.1	12.9055	9.5928	3.0109	3.186	0.00144256	0.0129516	Traes_3AS_BB9FF8F87			IWGSC_CSS_3AS_scaff_3282359	100	2761	GO:0005515 protein binding	gi|326488311|dbj|BAJ93824.1| predicted protein	-	GO:0000278 GO:0006396 GO:0009220 GO:0080008 GO:0005834 GO:0000166	0	0	0	19.8748	30.2523	27.3058
Traes_7BL_FBF8028AE.2	12.8949	9.5926	3.0406	3.1548	0.00160607	0.0140932	Traes_7BL_FBF8028AE			7B	226254423	226256945		gi|475590673|gb|EMT21537.1| hypothetical protein F775_15618	-	GO:0031348 GO:0009688 GO:0009867 GO:0009862 GO:0009414 GO:0016023 GO:0007142 GO:0010363 GO:0009873 GO:0009734 GO:0010118 GO:0006612 GO:0050832 GO:0042742 GO:0000956 GO:0043069 GO:0042538 GO:0010182 GO:0009000 GO:0000303 GO:0000165 GO:0009556 GO:0030170 GO:0009409 GO:0009738 GO:0009408 GO:0008265 GO:0030151 GO:0045037 GO:0030968 GO:0018315 GO:0019008	0	0	0	21.6285	46.6389	9.10192
Traes_7AL_3287E3C9D.1	12.8585	9.5902	3.0154	3.18036	0.00147093	0.0131418	Traes_7AL_3287E3C9D			IWGSC_CSS_7AL_scaff_4477327	3388	4068		gi|474425700|gb|EMS67723.1| hypothetical protein TRIUR3_21604	-	GO:0016023 GO:0006730 GO:0008270 GO:0004089 GO:0006807	0	0	0	27.474	32.7733	16.9036
Traes_4AL_E748E3D52.1	12.8418	9.5834	3.0673	3.12442	0.00178158	0.015315	Traes_4AL_E748E3D52			4A	176144320	176145064		gi|326491901|dbj|BAJ98175.1| predicted protein	-	GO:0005794 GO:0030244 GO:0006888	0	0	0	12.2756	7.56307	57.2121
Traes_2BS_DF9FFA81F.1	12.8305	9.5817	3.0301	3.16218	0.00156591	0.0138245	Traes_2BS_DF9FFA81F			2B	775248	776691	GO:0003824 catalytic activity GO:0009058 biosynthetic process GO:0016841 ammonia-lyase activity	gi|475568490|gb|EMT15498.1| Phenylalanine ammonia-lyase	-	GO:0005737 GO:0045548 GO:0009800 GO:0006559 GO:0006570 GO:0009821	0	0	0	10.522	36.5548	29.9063
Traes_4BS_C6A1805BD.2	12.74	9.5814	3.0366	3.15532	0.00160321	0.0140703	Traes_4BS_C6A1805BD			IWGSC_CSS_4BS_scaff_4885153	23	1155	GO:0016747 transferase activity. transferring acyl groups other than amino-acyl groups	gi|475601731|gb|EMT24916.1| Anthranilate N-benzoyltransferase protein 1	-	GO:0016747	0	0	0	42.0878	23.9497	10.4022
Traes_3AL_83973A986.1	12.8358	9.5808	3.0797	3.11093	0.00186499	0.0158681	Traes_3AL_83973A986			3A	126514156	126514544		gi|326530636|dbj|BAK01116.1| predicted protein	-	GO:0005739 GO:0046872 GO:0044205 GO:0019856 GO:0004151 GO:0009507	0	0	0	4.67642	15.1261	57.2121
Traes_1BL_14D3C2545.1	12.726	9.5789	3.0243	3.16732	0.00153848	0.0136462	Traes_1BL_14D3C2545			1B	214118691	214119632		gi|475571628|gb|EMT16300.1| Putative disease resistance RPP13-like protein 1	-	GO:0006952 GO:0043531	0	0	0	39.165	16.3867	20.8044
Traes_6BS_CC542CEA1.1	12.7742	9.5769	3.0183	3.17292	0.00150913	0.0134258	Traes_6BS_CC542CEA1			6B	111102229	111104839	GO:0005515 protein binding	gi|475560942|gb|EMT13674.1| Tyrosine-sulfated glycopeptide receptor 1	2.7.11.1	GO:0009611 GO:0004888 GO:0006468 GO:0005524 GO:0016021 GO:0004674 GO:0001653 GO:0007165 GO:0009069	0	0	0	16.3675	26.4707	33.8071
Traes_2AL_3CC660E21.1	12.6896	9.5762	3.055	3.13456	0.00172112	0.0149063	Traes_2AL_3CC660E21			2A	204249252	204249789		gi|474423618|gb|EMS67634.1| Disease resistance protein RPS2	-	GO:0031348 GO:0017111 GO:0009867 GO:0009697 GO:0009862 GO:0010363 GO:0010310 GO:0016045 GO:0010200 GO:0043531 GO:0006612 GO:0043900 GO:0050832 GO:0042742 GO:0043069 GO:0000165 GO:0009963 GO:0005886 GO:0005524	0	0	0	44.426	25.2102	6.50137
Traes_2AL_6DD37E6BE.1	12.7107	9.574	3.0302	3.15949	0.00158044	0.0139223	Traes_2AL_6DD37E6BE			2A	38797793	38798904	GO:0046872 metal ion binding GO:0030001 metal ion transport	gi|474163622|gb|EMS57371.1| hypothetical protein TRIUR3_01191	-	GO:0046872 GO:0003872 GO:0005945 GO:0006096 GO:0030001 GO:0006000 GO:0006012 GO:0006013 GO:0006094 GO:0006098	0	0	0	29.8122	11.3446	35.1074
Traes_1BL_147FADB3E1.2	12.6717	9.5724	3.2104	2.98164	0.00286705	0.0222032	Traes_1BL_147FADB3E1			IWGSC_CSS_1BL_scaff_3839014	1	440	GO:0046983 protein dimerization activity GO:0008168 methyltransferase activity	gi|475595131|gb|EMT22927.1| O-methyltransferase ZRP4	-	GO:0008171 GO:0046983 GO:0008757 GO:0032259	0	0	0	43.2569	32.7733	0
Traes_2BL_79CFFFF321.2	12.6749	9.5693	3.2131	2.97827	0.00289881	0.0223976	Traes_2BL_79CFFFF321			2B	324649538	324652764	GO:0005524 ATP binding GO:0004672 protein kinase activity GO:0006468 protein phosphorylation	gi|475493759|gb|EMT03726.1| Putative inactive receptor kinase	2.7.11.1	GO:0050321 GO:0030247 GO:0005509 GO:0006468 GO:0005524 GO:0032440 GO:0016021 GO:0004674 GO:0055114 GO:0009069	0	0	0	26.8894	49.16	0
Traes_7DL_BDF73211C.1	12.6802	9.5679	3.0687	3.11787	0.00182161	0.0155952	Traes_7DL_BDF73211C			IWGSC_CSS_7DL_scaff_3364454	8892	11812		gi|125560363|gb|EAZ05811.1| hypothetical protein OsI_28048	-	NA	0	0	0	21.6285	5.04205	49.4104
Traes_7BL_7FCB5C4F4.1	12.6225	9.5613	3.0347	3.15068	0.00162892	0.0142606	Traes_7BL_7FCB5C4F4			IWGSC_CSS_7BL_scaff_6467186	12	302	GO:0030246 carbohydrate binding	gi|326523373|dbj|BAJ88727.1| predicted protein	-	GO:0016023 GO:0030246 GO:0006468 GO:0005524 GO:0004674 GO:0009069	0	0	0	19.8748	42.8574	13.0027
Traes_5AL_32C87EDAF.1	12.5835	9.5604	3.2123	2.97623	0.00291816	0.0225214	Traes_5AL_32C87EDAF			5A	113398570	113400299	GO:0005524 ATP binding GO:0016021 integral component of membrane GO:0055085 transmembrane transport GO:0006810 transport GO:0042626 ATPase activity. coupled to transmembrane movement of substances GO:0016887 ATPase activity	gi|473947651|gb|EMS50569.1| ABC transporter B family member 25	-	GO:0000325 GO:0005774 GO:0043190 GO:0010044 GO:0016021 GO:0008559 GO:0015421 GO:0005886 GO:0005524 GO:0006855 GO:0006857	0	0	0	33.9041	41.5969	0
Traes_7BS_5815A6735.1	12.5696	9.5588	3.0361	3.14838	0.0016418	0.0143511	Traes_7BS_5815A6735			IWGSC_CSS_7BS_scaff_3125309	2	2393	GO:0004252 serine-type endopeptidase activity GO:0006508 proteolysis	gi|474108490|gb|EMS55531.1| Subtilisin-like protease	-	GO:0042802 GO:0004252 GO:0016023 GO:0005618 GO:0006508 GO:0043086	0	0	0	30.9813	34.0338	10.4022
Traes_2AS_FA6712C0A.1	12.4492	9.5515	3.2652	2.92522	0.00344208	0.0256185	Traes_2AS_FA6712C0A			IWGSC_CSS_2AS_scaff_5294751	1	782	GO:0005515 protein binding	gi|474270731|gb|EMS60862.1| LRR receptor-like serine/threonine-protein kinase GSO2	2.7.11.1	GO:0010103 GO:0016023 GO:0004713 GO:0005525 GO:0016021 GO:0007169 GO:0007264 GO:0006468 GO:0010359 GO:0004674 GO:0000041 GO:0002237 GO:0005524 GO:0048443 GO:0009069	0	0	0	68.3927	6.30256	0
Traes_2DL_4AE6B5146.1	12.5627	9.5512	3.3513	2.85001	0.00437175	0.0308235	Traes_2DL_4AE6B5146			IWGSC_CSS_2DL_scaff_9812801	3	113		gi|49615735|gb|AAT67049.1| germin-like protein 4	-	GO:0005576 GO:0030145 GO:0045735	0	0	0	0	1.26051	74.1156
Traes_1AL_4EB5B61EB.2	12.4648	9.5453	3.2185	2.9658	0.00301897	0.0231159	Traes_1AL_4EB5B61EB			IWGSC_CSS_1AL_scaff_3944050	788	4540	GO:0043531 ADP binding	gi|326489727|dbj|BAK01844.1| predicted protein	-	GO:0004721 GO:0006952 GO:0043531 GO:0006470	0	0	0	26.8894	47.8994	0
Traes_6DL_2DA31AFFC.2	12.39	9.5408	3.0348	3.14385	0.00166742	0.0145235	Traes_6DL_2DA31AFFC			6D	175224404	175227907	GO:0043531 ADP binding GO:0005524 ATP binding	gi|475535735|gb|EMT08787.1| Disease resistance protein RPM1	-	GO:0006952 GO:0043531 GO:0016023 GO:0005524 GO:0017111	0	0	0	39.7496	16.3867	18.2038
Traes_5BL_3128A316D.3	12.4283	9.5394	3.0557	3.12184	0.00179723	0.0154285	Traes_5BL_3128A316D			IWGSC_CSS_5BL_scaff_10792139	22704	25828		gi|475620141|gb|EMT31006.1| hypothetical protein F775_04591	-	GO:0003677 GO:0016023 GO:0016020 GO:0006355	0	0	0	22.7976	7.56307	44.2093
Traes_3AL_42388BD27.1	12.4455	9.5373	3.0421	3.1351	0.00171794	0.0148833	Traes_3AL_42388BD27			IWGSC_CSS_3AL_scaff_4231983	48	418	GO:0016772 transferase activity. transferring phosphorus-containing groups	gi|473872828|gb|EMS47764.1| Cysteine-rich receptor-like protein kinase 25	-	GO:0048544 GO:0006468 GO:0005524 GO:0004674 GO:0009069	0	0	0	9.35284	31.5128	33.8071
Traes_7AS_877A1C3F4.1	12.3866	9.5352	3.0275	3.1495	0.00163549	0.0143048	Traes_7AS_877A1C3F4			IWGSC_CSS_7AS_scaff_4240529	864	3010	GO:0005634 nucleus GO:0006355 regulation of transcription. DNA-templated	gi|475522013|gb|EMT06696.1| Protein AF-9-like protein	-	GO:0048510 GO:0005739 GO:0090239 GO:0006355 GO:0010228 GO:0009507 GO:0005634	0	0	0	23.3821	34.0338	16.9036
Traes_5DL_D1D0CA79E.1	12.3528	9.5339	3.0456	3.13038	0.00174582	0.0150603	Traes_5DL_D1D0CA79E			5D	35225842	35227562	GO:0010150 leaf senescence GO:0009825 multidimensional cell growth GO:0009908 flower development GO:0045087 innate immune response GO:0009617 response to bacterium GO:0003700 transcription factor activity. sequence-specific DNA binding GO:0003677 DNA binding GO:0005634 nucleus GO:0006355 regulation of transcription. DNA-templated GO:0006351 transcription. DNA-templated	gi|475562640|gb|EMT14095.1| NAC domain-containing protein 29	-	GO:0006355 GO:0003677 GO:0003700 GO:0010260 GO:0005634 GO:0006865 GO:0005667 GO:0045449	0	0	0	30.9813	34.0338	9.10192
Traes_1BS_EA2140D24.1	12.2972	9.5287	3.2201	2.95913	0.00308508	0.0234904	Traes_1BS_EA2140D24			1B	10166979	10168283	GO:0005524 ATP binding GO:0004674 protein serine/threonine kinase activity GO:0004672 protein kinase activity GO:0006468 protein phosphorylation	gi|475616741|gb|EMT29868.1| Wall-associated receptor kinase 3	2.7.11.1	GO:0048046 GO:0016023 GO:0030247 GO:0005509 GO:0009507 GO:0006167 GO:0006468 GO:0004674 GO:0046686 GO:0004001 GO:0006166 GO:0080094 GO:0005886 GO:0005507 GO:0005524 GO:0005739 GO:0009069 GO:0006144	0	0	0	39.7496	34.0338	0
Traes_5BL_47672B78E.1	12.3639	9.5267	3.1698	3.00545	0.00265187	0.0208744	Traes_5BL_47672B78E			IWGSC_CSS_5BL_scaff_10893474	3	1263	GO:0016758 transferase activity. transferring hexosyl groups GO:0008152 metabolic process	gi|326521124|dbj|BAJ96765.1| predicted protein	-	GO:0016491 GO:0016758 GO:0055114 GO:0010181	0	0	0	0.584553	16.3867	57.2121
Traes_5AL_96452306F.1	12.3506	9.5262	3.2519	2.92941	0.00339605	0.0253398	Traes_5AL_96452306F			IWGSC_CSS_5AL_scaff_2740323	6669	7937		gi|474173721|gb|EMS57688.1| hypothetical protein TRIUR3_00888	-	NA	0	0	0	0	41.5969	32.5069
Traes_6DL_5BA85C611.1	12.2859	9.525	3.0332	3.14022	0.00168821	0.0146684	Traes_6DL_5BA85C611			6D	141352707	141354530	GO:0016788 hydrolase activity. acting on ester bonds	gi|475526885|gb|EMT07382.1| GDSL esterase/lipase	-	GO:0016788 GO:0016023 GO:0006629	0	0	0	28.6431	13.8656	31.2066
TRAES3BF091300080CFD_t1	12.2898	9.5249	3.0832	3.08927	0.0020065	0.0168068	TRAES3BF091300080CFD_g			3B	659448115	659448747	GO:0005515 protein binding GO:0008270 zinc ion binding	gi|475597685|gb|EMT23691.1| RING-H2 finger protein ATL1P	-	GO:0009982 GO:0016757 GO:0016023 GO:0003723 GO:0001522 GO:0008270 GO:0005739	0	0	0	25.7203	44.1179	3.90082
Traes_5BS_99ED7E919.1	12.2568	9.5243	3.0502	3.12254	0.00179296	0.0153965	Traes_5BS_99ED7E919			IWGSC_CSS_5BS_scaff_908875	143	8588	GO:0008270 zinc ion binding GO:0016491 oxidoreductase activity GO:0055114 oxidation-reduction process	gi|357160426|ref|XP_003578761.1| PREDICTED: NADP-dependent alkenal double bond reductase P2-like isoform 1	-	GO:0005737 GO:0009827 GO:0032440 GO:0008270 GO:0009860 GO:0030036 GO:0055114 GO:0030048	0	0	0	37.4114	8.82358	27.3058
Traes_7AL_00B01AD13.1	12.2594	9.522	3.027	3.14565	0.00165718	0.0144616	Traes_7AL_00B01AD13			7A	174435014	174438075	GO:0006364 rRNA processing GO:0005730 nucleolus	gi|326493486|dbj|BAJ85204.1| predicted protein	-	GO:0009560 GO:0019013 GO:0005730 GO:0000741 GO:0006364 GO:0009536 GO:0080008 GO:0000166 GO:0030529	0	0	0	28.6431	18.9077	26.0055
Traes_4BS_EB5EFFD17.1	12.2004	9.5159	3.1272	3.04294	0.00234282	0.0188804	Traes_4BS_EB5EFFD17			4B	59147963	59149361		gi|326508983|dbj|BAJ86884.1| predicted protein	-	GO:0005739	0	0	0	31.5659	40.3364	1.30027
Traes_5AL_B29005219.1	12.1461	9.511	3.1	3.06809	0.00215434	0.0177612	Traes_5AL_B29005219			IWGSC_CSS_5AL_scaff_2758091	387	2566	GO:0003824 catalytic activity GO:0008152 metabolic process GO:0006568 tryptophan metabolic process GO:0004425 indole-3-glycerol-phosphate synthase activity	gi|474402760|gb|EMS66182.1| Indole-3-glycerol phosphate synthase. chloroplastic	4.1.1.48	GO:0005507 GO:0009570 GO:0009534 GO:0004425 GO:0005739 GO:0000162 GO:0006571 GO:0009094	0	0	0	36.2423	34.0338	2.60055
Traes_4BL_8757EF013.1	12.1625	9.5043	3.0516	3.11448	0.00184271	0.0157398	Traes_4BL_8757EF013			IWGSC_CSS_4BL_scaff_7024762	867	2541	GO:0005515 protein binding GO:0005524 ATP binding GO:0004674 protein serine/threonine kinase activity GO:0004672 protein kinase activity GO:0006468 protein phosphorylation	gi|475451751|gb|EMT01712.1| Putative LRR receptor-like serine/threonine-protein kinase	2.7.11.1	GO:0016023 GO:0006468 GO:0005524 GO:0016021 GO:0004674 GO:0009069	0	0	0	9.9374	21.4287	41.6088
Traes_6DL_D83F439E1.1	12.1076	9.5017	3.0567	3.10851	0.00188035	0.0159724	Traes_6DL_D83F439E1			6D	107211294	107212949	GO:0016874 ligase activity GO:0004842 ubiquitin-protein transferase activity GO:0016567 protein ubiquitination GO:0005488 binding	gi|514716489|ref|XP_004953507.1| PREDICTED: E3 ubiquitin-protein ligase PUB22-like	-	GO:0004842 GO:0000151 GO:0016567	0	0	0	22.213	8.82358	41.6088
Traes_1DS_46885331E.1	12.06	9.5009	3.0755	3.08921	0.00200692	0.0168078	Traes_1DS_46885331E			IWGSC_CSS_1DS_scaff_1884318	541	1271	GO:0016021 integral component of membrane	gi|475514050|gb|EMT05681.1| Low temperature-induced protein	-	GO:0042538 GO:0009414 GO:0009409 GO:0016023 GO:0005886 GO:0032940 GO:0009737 GO:0016021	0	0	0	37.4114	5.04205	29.9063
Traes_5AL_85C8D32D0.1	12.1405	9.5004	3.1724	2.99468	0.00274728	0.0214524	Traes_5AL_85C8D32D0			5A	131034855	131035625	GO:0016787 hydrolase activity	gi|474239000|gb|EMS59699.1| hypothetical protein TRIUR3_12152	-	GO:0016023	0	0	0	0.584553	17.6472	54.6115
Traes_5DL_591F8EFBD.1	12.0837	9.4996	3.0777	3.08662	0.00202445	0.0169312	Traes_5DL_591F8EFBD			5D	102441513	102442674	GO:0006355 regulation of transcription. DNA-templated GO:0043565 sequence-specific DNA binding GO:0003700 transcription factor activity. sequence-specific DNA binding	gi|357154015|ref|XP_003576641.1| PREDICTED: uncharacterized protein LOC100843197	-	GO:0015706 GO:0005739 GO:0006355 GO:0010106 GO:0043565 GO:0006826 GO:0046983 GO:0003700 GO:0010167 GO:0019722 GO:0009612 GO:0005667 GO:0045449	0	0	0	24.5512	5.04205	42.909
Traes_6AL_E0C12E714.1	12.128	9.499	3.1232	3.0414	0.00235479	0.0189553	Traes_6AL_E0C12E714			IWGSC_CSS_6AL_scaff_3264814	1	250		gi|115459780|ref|NP_001053490.1| Os04g0550500	-	GO:0006526 GO:0016310 GO:0003991 GO:0006561 GO:0009507 GO:0004349 GO:0006537	0	0	0	4.09187	7.56307	61.1129
Traes_3AL_2849F0EF2.2	12.0571	9.4931	3.0847	3.07749	0.00208749	0.0173389	Traes_3AL_2849F0EF2			IWGSC_CSS_3AL_scaff_4371326	3016	7413	GO:0004129 cytochrome-c oxidase activity GO:0005740 mitochondrial envelope	gi|326487828|dbj|BAJ89753.1| predicted protein	-	GO:0004129 GO:0008270 GO:0005751 GO:0050897 GO:0009060 GO:0009535 GO:0006123 GO:0015992	0	0	0	14.0293	6.30256	52.011
Traes_4BL_03873D07C.2	12.0135	9.4924	3.0419	3.12057	0.00180499	0.0154799	Traes_4BL_03873D07C			IWGSC_CSS_4BL_scaff_7035320	4331	5108	GO:0005576 extracellular region GO:0030145 manganese ion binding GO:0045735 nutrient reservoir activity	gi|5869975|emb|CAB55559.1| germin-like protein	-	GO:0045735 GO:0030145 GO:0016023 GO:0031012 GO:0005618 GO:0048046 GO:0009651	0	0	0	26.3049	32.7733	13.0027
Traes_7AL_8119958D4.1	12.0439	9.4915	3.0714	3.09024	0.00199998	0.0167571	Traes_7AL_8119958D4			IWGSC_CSS_7AL_scaff_4460550	953	2019	GO:0005524 ATP binding GO:0004672 protein kinase activity GO:0006468 protein phosphorylation	gi|326520403|dbj|BAK07460.1| predicted protein	2.7.11.1	GO:0004715 GO:0016023 GO:0005886 GO:0006468 GO:0005524 GO:0004674 GO:0005739 GO:0009069	0	0	0	14.0293	8.82358	49.4104
Traes_5AL_6496FE9EB.1	11.9995	9.4895	3.0311	3.13074	0.00174369	0.0150488	Traes_5AL_6496FE9EB			5A	110796802	110797724		gi|474200496|gb|EMS58479.1| DnaJ homolog subfamily C member 15	-	GO:0016788 GO:0046872 GO:0003723 GO:0005739 GO:0009536	0	0	0	23.3821	25.2102	23.4049
Traes_3AS_40570C7F9.1	107.915	9.4885	1.5392	6.16456	7.06773e-10	4.35146e-08	Traes_3AS_40570C7F9			IWGSC_CSS_3AS_scaff_3444475	983	2435	GO:0003824 catalytic activity GO:0009058 biosynthetic process	gi|326501454|dbj|BAK02516.1| predicted protein	-	GO:0009060 GO:0006979 GO:0046686 GO:0005759 GO:0009058 GO:0004601 GO:0006096 GO:0005634	1.08021	0	0	233.821	110.925	301.664
Traes_4DL_CE632E81D.1	12.0259	9.4864	3.1296	3.03116	0.00243617	0.0194828	Traes_4DL_CE632E81D			4D	120179352	120180585		gi|475614884|gb|EMT29233.1| hypothetical protein F775_19783	-	GO:0004714 GO:0016023 GO:0006468 GO:0005524 GO:0005576 GO:0004674 GO:0007169 GO:0009069	0	0	0	2.33821	12.6051	57.2121
Traes_5BL_DB4FAD693.1	11.9082	9.4845	3.0611	3.09836	0.00194593	0.0164136	Traes_5BL_DB4FAD693			5B	263316005	263318686	GO:0016787 hydrolase activity GO:0008152 metabolic process	gi|475623676|gb|EMT32321.1| IAA-amino acid hydrolase ILR1-like protein 4	-	GO:0016023 GO:0008152 GO:0016787	0	0	0	40.9187	21.4287	9.10192
Traes_5AL_A18D6C0CE.1	11.9346	9.484	3.0442	3.11541	0.00183692	0.0157001	Traes_5AL_A18D6C0CE			IWGSC_CSS_5AL_scaff_2773430	2	1700		gi|474012515|gb|EMS52601.1| E3 ubiquitin-protein ligase RGLG1	-	GO:0008270 GO:0003676 GO:0000166	0	0	0	30.3967	12.6051	28.606
Traes_4AL_F18648C49.1	11.9802	9.4816	3.106	3.05267	0.00226814	0.0184733	Traes_4AL_F18648C49			4A	171351387	171352947	GO:0003677 DNA binding GO:0005634 nucleus GO:0006355 regulation of transcription. DNA-templated GO:0006351 transcription. DNA-templated GO:0003700 transcription factor activity. sequence-specific DNA binding	gi|156254816|gb|ABU62817.1| pathogen-inducible ethylene-responsive element-binding protein	-	GO:0003700 GO:0003677 GO:0005634 GO:0006355 GO:0005667 GO:0045449	0	0	0	5.84553	8.82358	57.2121
Traes_4BL_FF716FF99.1	11.8923	9.4804	3.2316	2.93363	0.0033502	0.0250726	Traes_4BL_FF716FF99			4B	288680373	288683750		gi|475608106|gb|EMT26926.1| hypothetical protein F775_21550	-	GO:0003676 GO:0008270 GO:0009536 GO:0051213	0	0	0	38.5805	32.7733	0
Traes_3DL_54BA20ACE.2	11.832	9.4771	3.0729	3.08404	0.00204212	0.0170547	Traes_3DL_54BA20ACE			3D	123374611	123375620	GO:0005506 iron ion binding GO:0020037 heme binding GO:0016705 oxidoreductase activity. acting on paired donors. with incorporation or reduction of molecular oxygen GO:0055114 oxidation-reduction process	gi|475487215|gb|EMT03287.1| 4-hydroxyphenylacetaldehyde oxime monooxygenase	-	GO:0055114 GO:0050592 GO:0016021 GO:0009055 GO:0010132 GO:0047085 GO:0020037 GO:0005789 GO:0005506 GO:0006570	0	0	0	46.7642	15.1261	9.10192
Traes_7DS_03068057C.1	11.9166	9.4744	3.0806	3.07547	0.00210172	0.0174212	Traes_7DS_03068057C			IWGSC_CSS_7DS_scaff_3924816	112	1661	GO:0005524 ATP binding GO:0004674 protein serine/threonine kinase activity GO:0004672 protein kinase activity GO:0009966 regulation of signal transduction GO:0006468 protein phosphorylation	gi|474258870|gb|EMS60445.1| Disease resistance RPP13-like protein 4	2.7.11.1	GO:0006468 GO:0004674 GO:0005739 GO:0003677 GO:0005524 GO:0006351 GO:0005198 GO:0005634 GO:0009069	0	0	0	8.18374	12.6051	50.7107
Traes_1BS_06283FB09.1	11.8643	9.4727	3.0456	3.11031	0.00186891	0.0158919	Traes_1BS_06283FB09			1B	64259129	64262435	GO:0003824 catalytic activity GO:0005975 carbohydrate metabolic process GO:0004553 hydrolase activity. hydrolyzing O-glycosyl compounds GO:0030245 cellulose catabolic process GO:0008810 cellulase activity	gi|452891031|gb|AGG19089.1| cellulase	3.2.1.4	GO:0010054 GO:0030245 GO:0016023 GO:0008810 GO:0005576 GO:0030246 GO:0005982 GO:0005985	0	0	0	22.213	13.8656	35.1074
Traes_7AL_95FA4DBC0.2	11.8993	9.4725	3.3276	2.84665	0.00441817	0.0310771	Traes_7AL_95FA4DBC0			7A	128197941	128203095	GO:0005524 ATP binding GO:0016021 integral component of membrane GO:0004674 protein serine/threonine kinase activity GO:0004672 protein kinase activity GO:0006468 protein phosphorylation	gi|326497495|dbj|BAK05837.1| predicted protein	2.7.11.1	GO:0007178 GO:0016023 GO:0010227 GO:0009793 GO:0004675 GO:0016021 GO:0010152 GO:0007030 GO:0006468 GO:0009556 GO:0043234 GO:0009742 GO:0005886 GO:0005524 GO:0005739 GO:0009069	0	0	0	0	3.78154	67.6143
Traes_2AL_796D6C2DE.1	11.8022	9.4719	3.0615	3.09384	0.00197584	0.016601	Traes_2AL_796D6C2DE			2A	243772640	243774545	GO:0003824 catalytic activity GO:0006520 cellular amino acid metabolic process GO:0030170 pyridoxal phosphate binding GO:0016831 carboxy-lyase activity GO:0019752 carboxylic acid metabolic process	gi|475560971|gb|EMT13682.1| Aromatic-L-amino-acid decarboxylase	-	GO:0005737 GO:0030170 GO:0009611 GO:0004837 GO:0004058 GO:0006570 GO:0009821 GO:0006547 GO:0006558 GO:0006568 GO:0042432	0	0	0	41.5032	18.9077	10.4022
EPlTAET00000002007	11.8537	9.4688	3.1098	3.04482	0.00232819	0.0187985	EPlTAEG00000002007	snoR118	small nucleolar RNA snoR118 [Source:RFAM;Acc:RF01424]	4D	6038722	6038809	NA	NA	NA	NA	0	0	0	14.0293	3.78154	53.3112
Traes_2DS_C9412B8CF.1	11.8305	9.4675	3.0608	3.09313	0.00198055	0.0166239	Traes_2DS_C9412B8CF			IWGSC_CSS_2DS_scaff_5387035	9332	10571	GO:0003824 catalytic activity GO:0005992 trehalose biosynthetic process	gi|326488887|dbj|BAJ98055.1| predicted protein	-	GO:0046686 GO:0004805 GO:0006950 GO:0005992 GO:0005982 GO:0005985	0	0	0	19.2902	10.0841	41.6088
Traes_6AL_3778E49AF.1	11.7889	9.4668	3.0415	3.11258	0.00185462	0.0158016	Traes_6AL_3778E49AF			IWGSC_CSS_6AL_scaff_4784776	4	311	GO:0055085 transmembrane transport	gi|326504250|dbj|BAJ90957.1| predicted protein	-	GO:0015198 GO:0006857 GO:0005886 GO:0055085	0	0	0	30.9813	17.6472	22.1047
Traes_2BL_2C7720367.1	11.8232	9.466	3.1505	3.00459	0.00265942	0.0209252	Traes_2BL_2C7720367			IWGSC_CSS_2BL_scaff_5268333	42	157		gi|326488491|dbj|BAJ93914.1| predicted protein	-	GO:0016787 GO:0005783	0	0	0	16.3675	1.26051	53.3112
TRAES3BF019300020CFD_t1	11.8477	9.4656	3.0955	3.0579	0.00222891	0.0182377	TRAES3BF019300020CFD_g			3B	627072592	627073434	GO:0003677 DNA binding GO:0003682 chromatin binding	gi|475562236|gb|EMT13974.1| Myb-like protein J	-	GO:0003700 GO:0003677 GO:0003682 GO:0005634 GO:0006355 GO:0005667 GO:0045449 GO:0000785	0	0	0	6.43008	11.3446	53.3112
Traes_1BL_30A8D14FE.1	11.7584	9.4629	3.2354	2.92482	0.00344655	0.0256375	Traes_1BL_30A8D14FE			1B	193288773	193294740	GO:0003676 nucleic acid binding GO:0003723 RNA binding GO:0000166 nucleotide binding	gi|326528321|dbj|BAJ93342.1| predicted protein	-	GO:0019013 GO:0003723 GO:0009626 GO:0000398 GO:0000166 GO:0080151 GO:0030529 GO:0005737	0	0	0	32.735	37.8154	0
Traes_6DS_9CE96E1E5.2	11.7312	9.4593	3.0563	3.09505	0.00196782	0.0165539	Traes_6DS_9CE96E1E5			6D	66192832	66195878		gi|474062045|gb|EMS54004.1| hypothetical protein TRIUR3_11166	-	GO:0005737 GO:0044262 GO:0005886 GO:0004459 GO:0009737 GO:0006096 GO:0009651 GO:0055114 GO:0006094 GO:0006534	0	0	0	30.3967	10.0841	29.9063
Traes_2AL_88209FD7E.2	11.7397	9.4562	3.0687	3.08152	0.00205946	0.0171556	Traes_2AL_88209FD7E		Tetratricopeptide repeat (TPR)-like superfamily protein [Source:Projected from Arabidopsis thaliana (AT3G26540) TAIR;Acc:AT3G26540]	2A	85921611	85923851		gi|475519045|gb|EMT06278.1| hypothetical protein F775_11315	-	GO:0009560 GO:0045132 GO:0005739 GO:0006302 GO:0009536 GO:0006312 GO:0042138 GO:0048522 GO:0009410 GO:0080156 GO:0007062 GO:0007129 GO:0007131 GO:0009793	0	0	0	18.7057	8.82358	42.909
Traes_6BS_DC6DDB012.1	11.7272	9.4559	3.0392	3.11128	0.00186277	0.0158564	Traes_6BS_DC6DDB012			IWGSC_CSS_6BS_scaff_3045111	1	1224	GO:0005515 protein binding	gi|475552555|gb|EMT11812.1| Tyrosine-sulfated glycopeptide receptor 1	2.7.11.1	GO:0006468 GO:0004674 GO:0016021 GO:0004888 GO:0009611 GO:0016023 GO:0005524 GO:0001653 GO:0009069 GO:0007165	0	0	0	21.6285	21.4287	27.3058
Traes_1DL_155422685.1	11.6834	9.4514	3.0398	3.10927	0.0018755	0.0159384	Traes_1DL_155422685			IWGSC_CSS_1DL_scaff_2199885	1	656	GO:0016021 integral component of membrane GO:0008308 voltage-gated anion channel activity GO:0006873 cellular ion homeostasis	gi|475506598|gb|EMT04852.1| hypothetical protein F775_18329	-	GO:0005886 GO:0055085 GO:0016021 GO:0006873 GO:0005739	0	0	0	23.9667	21.4287	24.7052
Traes_1AL_A7FBB0439.1	11.6999	9.4479	3.085	3.06253	0.00219475	0.0180233	Traes_1AL_A7FBB0439			IWGSC_CSS_1AL_scaff_3925852	2117	4416	GO:0016021 integral component of membrane GO:0055085 transmembrane transport GO:0008308 voltage-gated anion channel activity GO:0006873 cellular ion homeostasis	gi|474412894|gb|EMS66940.1| S-type anion channel SLAH2	-	GO:0016021 GO:0006873 GO:0005886 GO:0055085 GO:0005215	0	0	0	8.18374	12.6051	49.4104
TRAES3BF050800280CFD_t1	11.6674	9.4433	3.2218	2.93104	0.00337833	0.0252242	TRAES3BF050800280CFD_g			3B	17504913	17505233		gi|514788605|ref|XP_004971611.1| PREDICTED: uncharacterized protein LOC101763413	-	NA	0	0	0	1.16911	2.52102	66.314
Traes_1BS_ED0633BE0.1	11.6376	9.4398	3.104	3.04116	0.00235668	0.0189651	Traes_1BS_ED0633BE0			IWGSC_CSS_1BS_scaff_2113284	1	280	GO:0005524 ATP binding GO:0004672 protein kinase activity GO:0006468 protein phosphorylation	gi|326493726|dbj|BAJ85324.1| predicted protein	-	GO:0009536 GO:0016023 GO:0010363 GO:0006612 GO:0016021 GO:0043069 GO:0006468 GO:0004674 GO:0009738 GO:0042803 GO:0005886 GO:0005524 GO:0009723 GO:0035556 GO:0009069	0	0	0	6.43008	10.0841	53.3112
Traes_3DS_464DC8FC4.1	100.644	9.4375	1.5526	6.0786	1.2124e-09	7.11603e-08	Traes_3DS_464DC8FC4			IWGSC_CSS_3DS_scaff_849550	1	254		gi|383100783|emb|CCG48014.1| conserved hypothetical protein. expressed	-	GO:0006629 GO:0009505 GO:0004091 GO:0009506 GO:0016023 GO:0005576 GO:0004560 GO:0005739 GO:0005975	0	0.670332	0	237.328	231.934	133.928
Traes_2AL_C32E14F72.1	11.6157	9.4374	3.0978	3.04648	0.00231537	0.0187279	Traes_2AL_C32E14F72			IWGSC_CSS_2AL_scaff_6377781	1	400		gi|326512560|dbj|BAJ99635.1| predicted protein	-	GO:0005739	0	0	0	7.59919	10.0841	52.011
Traes_6DL_BCE522BB4.1	11.5699	9.4317	3.2771	2.87808	0.00400108	0.0288022	Traes_6DL_BCE522BB4			IWGSC_CSS_6DL_scaff_1513969	2230	6726	GO:0005524 ATP binding GO:0004674 protein serine/threonine kinase activity GO:0004672 protein kinase activity GO:0006468 protein phosphorylation	gi|87251764|emb|CAJ14969.2| LysM receptor-like kinase	2.7.11.1	GO:0032499 GO:0019199 GO:0032491 GO:0009697 GO:0016023 GO:0010363 GO:0002679 GO:0010200 GO:0043621 GO:0050080 GO:0006612 GO:0042742 GO:0016021 GO:0043069 GO:0046777 GO:0006633 GO:0002752 GO:0004674 GO:0008061 GO:0009817 GO:2001080 GO:0042803 GO:0008654 GO:0005886 GO:0016998 GO:0030968 GO:0005524 GO:0016780 GO:0035556 GO:0009627 GO:0019482 GO:0009069	0	0	0	0	25.2102	44.2093
Traes_1DL_318932661.1	11.5217	9.4309	3.0506	3.0915	0.00199148	0.0166983	Traes_1DL_318932661			1D	132982947	132983441	GO:0004867 serine-type endopeptidase inhibitor activity	gi|474299509|gb|EMS61563.1| hypothetical protein TRIUR3_07765	-	GO:0005576 GO:0004867 GO:0006979	0	0	0	22.7976	15.1261	31.2066
TRAES3BF091600230CFD_t1	11.5316	9.4301	3.0655	3.07622	0.0020964	0.0173878	TRAES3BF091600230CFD_g			3B	675693054	675697273	GO:0005515 protein binding GO:0008270 zinc ion binding	gi|474363190|gb|EMS63362.1| putative histone acetyltransferase HAC-like 1	-	GO:0005634 GO:0008270 GO:0016874	0	0	0	17.5366	11.3446	40.3085
Traes_1AS_96F0745A2.1	11.5171	9.4299	3.0453	3.09655	0.00195786	0.0164872	Traes_1AS_96F0745A2			1A	152246493	152247955	GO:0046983 protein dimerization activity	gi|474186265|gb|EMS57933.1| Transcription factor bHLH51	-	GO:0009718 GO:0006355 GO:0009536 GO:0003677 GO:0080147 GO:0046983 GO:0003700 GO:0016597 GO:0016036 GO:0005634 GO:0005667 GO:0045449	0	0	0	21.6285	20.1682	27.3058
Traes_7BL_1B5ED790E.1	11.5024	9.4263	3.0935	3.04717	0.0023101	0.0187049	Traes_7BL_1B5ED790E			IWGSC_CSS_7BL_scaff_6492285	4795	5325		gi|326520403|dbj|BAK07460.1| predicted protein	-	GO:0006468 GO:0005524 GO:0004674 GO:0009069	0	0	0	14.6138	47.8994	6.50137
Traes_4BS_BDBF7FABE.2	11.5024	9.4258	3.05	3.09043	0.00199866	0.0167486	Traes_4BS_BDBF7FABE			4B	7515582	7524303	GO:0005515 protein binding	gi|222625558|gb|EEE59690.1| hypothetical protein OsJ_12113	-	GO:0003677 GO:0008270 GO:0015074 GO:0009536 GO:0006310	0	0	0	15.1984	25.2102	28.606
Traes_1DL_95FCE4EBD.1	11.4515	9.4231	3.0466	3.09297	0.00198165	0.0166306	Traes_1DL_95FCE4EBD			1D	115555815	115556384	GO:0005506 iron ion binding GO:0020037 heme binding GO:0004497 monooxygenase activity GO:0016705 oxidoreductase activity. acting on paired donors. with incorporation or reduction of molecular oxygen GO:0055114 oxidation-reduction process	gi|475612120|gb|EMT28306.1| Cytochrome P450 89A2	-	GO:0016023 GO:0009055 GO:0004497 GO:0005506 GO:0020037 GO:0016705 GO:0005739 GO:0055114	0	0	0	25.1358	20.1682	23.4049
Traes_2DL_3CC4C5E2F.1	11.4693	9.4229	3.2607	2.88987	0.00385396	0.0279947	Traes_2DL_3CC4C5E2F			IWGSC_CSS_2DL_scaff_9856272	2107	2561	GO:0016874 ligase activity GO:0004842 ubiquitin-protein transferase activity GO:0016567 protein ubiquitination	gi|115461448|ref|NP_001054324.1| Os04g0686000	-	GO:0004842 GO:0000151 GO:0016567	0	0	0	14.6138	54.202	0
Traes_3DS_32BD0BDC1.1	11.4614	9.4223	3.0522	3.08703	0.00202168	0.0169114	Traes_3DS_32BD0BDC1			3D	31340324	31341283	GO:0016787 hydrolase activity	gi|474385058|gb|EMS64889.1| Serine/threonine-protein phosphatase PP1	-	GO:0006470 GO:0035556 GO:0005730 GO:0004722 GO:0010200 GO:0030968 GO:0000164 GO:0009738	0	0	0	19.8748	16.3867	32.5069
Traes_2AL_2F860EA8F.1	11.4303	9.4221	3.0672	3.07192	0.00212689	0.0175963	Traes_2AL_2F860EA8F		hercules receptor kinase 2 [Source:Projected from Arabidopsis thaliana (AT1G30570) TAIR;Acc:AT1G30570]	IWGSC_CSS_2AL_scaff_6328693	3358	6622	GO:0009741 response to brassinosteroid GO:0051510 regulation of unidimensional cell growth GO:0009826 unidimensional cell growth GO:0005524 ATP binding GO:0004674 protein serine/threonine kinase activity GO:0004672 protein kinase activity GO:0006468 protein phosphorylation	gi|475577274|gb|EMT17754.1| Putative receptor-like protein kinase	2.7.11.1	GO:0004715 GO:0016023 GO:0009791 GO:0051510 GO:0090404 GO:0006468 GO:0004674 GO:0009742 GO:0009506 GO:0005524 GO:0009860 GO:0016324 GO:0009069	0	0	0	29.2276	30.2523	9.10192
Traes_5BL_547E26013.1	11.4526	9.4171	3.3216	2.83515	0.00458035	0.0319163	Traes_5BL_547E26013			5B	165028070	165031868	GO:0071805 potassium ion transmembrane transport GO:0016020 membrane GO:0016021 integral component of membrane GO:0015079 potassium ion transmembrane transporter activity	gi|475614959|gb|EMT29268.1| Putative potassium transporter 17	-	GO:0015079 GO:0071805 GO:0016020	0	0	0	0	6.30256	62.4132
Traes_3AL_5DE877044.1	11.3899	9.4156	3.0915	3.04562	0.00232201	0.0187688	Traes_3AL_5DE877044			IWGSC_CSS_3AL_scaff_2087652	121	555		gi|474330187|gb|EMS62586.1| hypothetical protein TRIUR3_23960	-	GO:0031348 GO:0008752 GO:0009867 GO:0009697 GO:0006833 GO:0009862 GO:0010363 GO:0010310 GO:0016045 GO:0010200 GO:0009651 GO:0015706 GO:0006612 GO:0043900 GO:0050832 GO:0042742 GO:0006972 GO:0005829 GO:0007030 GO:0006096 GO:0000165 GO:0009570 GO:0010167 GO:0046686 GO:0009266 GO:0005886	0	0	0	26.8894	5.04205	36.4077
Traes_3DL_D13566621.1	11.3442	9.4147	3.0965	3.04043	0.00236242	0.0189978	Traes_3DL_D13566621			3D	108328663	108329136		gi|475540803|gb|EMT09671.1| hypothetical protein F775_09197	-	GO:0004091 GO:0009793 GO:0016023	0	0	0	40.9187	5.04205	22.1047
Traes_3DL_FAF266424.1	11.3838	9.4125	3.0592	3.07676	0.00209262	0.0173663	Traes_3DL_FAF266424			3D	103966586	103966848	GO:0005515 protein binding	gi|326521140|dbj|BAJ96773.1| predicted protein	-	GO:0060416 GO:0006749 GO:0016740 GO:0048527 GO:0009507 GO:0046686 GO:0080167 GO:0009704	0	0	0	18.7057	35.2943	14.303
Traes_3DL_4CD564E2E.1	11.3719	9.4105	3.2647	2.88254	0.00394482	0.0285081	Traes_3DL_4CD564E2E			IWGSC_CSS_3DL_scaff_6919948	3	1493	GO:0005515 protein binding	gi|473802784|gb|EMS46610.1| Ubiquitin carboxyl-terminal hydrolase 13	-	GO:0004843 GO:0009506 GO:0006511 GO:0009630 GO:0005634 GO:0005829 GO:0016579	0	0	0	14.0293	54.202	0
Traes_1AL_CDAE3B3EB.1	11.3626	9.4073	3.0628	3.07142	0.00213045	0.0176207	Traes_1AL_CDAE3B3EB			IWGSC_CSS_1AL_scaff_3916719	1	1054		gi|326494834|dbj|BAJ94536.1| predicted protein	-	GO:0005739 GO:0009536	0	0	0	12.8602	18.9077	36.4077
Traes_6BL_5846149CE.1	11.344	9.4037	3.0774	3.05573	0.00224514	0.0183401	Traes_6BL_5846149CE			IWGSC_CSS_6BL_scaff_4317473	15	975	GO:0016020 membrane GO:0005215 transporter activity GO:0006810 transport	gi|474073578|gb|EMS54453.1| Peptide transporter PTR2	-	GO:0006810 GO:0016020 GO:0005215	0	0	0	8.18374	39.0759	20.8044
Traes_6AL_B41CF868C.2	11.2772	9.4019	3.0573	3.07527	0.00210315	0.017428	Traes_6AL_B41CF868C			IWGSC_CSS_6AL_scaff_5783090	4341	4674		gi|475491154|gb|EMT03538.1| hypothetical protein F775_12520	-	GO:0009407 GO:0009693 GO:0010583	0	0	0	26.8894	26.4707	14.303
Traes_2DS_82138AABF.1	11.3109	9.4009	3.281	2.86524	0.004167	0.0297243	Traes_2DS_82138AABF			IWGSC_CSS_2DS_scaff_5386176	2847	4056	GO:0005506 iron ion binding GO:0020037 heme binding GO:0004497 monooxygenase activity GO:0016705 oxidoreductase activity. acting on paired donors. with incorporation or reduction of molecular oxygen GO:0055114 oxidation-reduction process	gi|475577563|gb|EMT17844.1| Cytochrome P450 71D8	-	GO:0009055 GO:0005506 GO:0020037 GO:0016021 GO:0016102 GO:0036201 GO:0055114	0	0	0	9.35284	0	58.5123
Traes_3AL_C6F8A5129.1	10118.6	9.4003	1.4348	6.55173	5.68727e-11	4.43239e-09	Traes_3AL_C6F8A5129			3A	138386360	138391196	GO:0004252 serine-type endopeptidase activity GO:0006508 proteolysis	gi|474353493|gb|EMS63058.1| Subtilisin-like protease	-	GO:0042802 GO:0004252 GO:0016023 GO:0005618 GO:0006508 GO:0043086	45.3686	44.2419	0	20049	21179.1	19393.6
Traes_6AL_EC7D74C1C.2	11.2494	9.4	3.0592	3.07266	0.00212157	0.0175575	Traes_6AL_EC7D74C1C			IWGSC_CSS_6AL_scaff_5832484	2	3163		gi|159895412|gb|ABX09990.1| NADPH-dependent thioredoxin reductase isoform 2	-	GO:0005829 GO:0048316 GO:0055114 GO:0016049 GO:0045454 GO:0009941 GO:0042964 GO:0050660 GO:0005759 GO:0009846 GO:0046686 GO:0019430 GO:0004791 GO:0006206	0	0	0	31.5659	15.1261	20.8044
Traes_5BL_9E7FFA105.2	11.2183	9.3991	3.0932	3.03861	0.00237669	0.0190964	Traes_5BL_9E7FFA105		glucose-6-phosphate acetyltransferase 1 [Source:Projected from Arabidopsis thaliana (AT5G15770) TAIR;Acc:AT5G15770]	5B	177121561	177122058	GO:0006044 N-acetylglucosamine metabolic process GO:0008080 N-acetyltransferase activity	gi|475588136|gb|EMT20767.1| Glucosamine 6-phosphate N-acetyltransferase	2.3.1.4	GO:0006048 GO:0006044 GO:0005789 GO:0004343 GO:0042967	0	0	0	41.5032	6.30256	19.5041
Traes_3AL_00FFBA253.1	11.2381	9.3982	3.0582	3.07309	0.00211851	0.0175347	Traes_3AL_00FFBA253			IWGSC_CSS_3AL_scaff_4335012	393	1277		gi|473872828|gb|EMS47764.1| Cysteine-rich receptor-like protein kinase 25	-	GO:0005739 GO:0005524 GO:0000186 GO:0004709 GO:0004715 GO:0005886 GO:0007178 GO:0009069	0	0	0	30.3967	21.4287	15.6033
Traes_7BS_9BD9CE0EC.1	11.2256	9.3977	3.0675	3.06364	0.00218663	0.0179672	Traes_7BS_9BD9CE0EC			7B	103980944	103982245	GO:0005515 protein binding GO:0046872 metal ion binding GO:0055114 oxidation-reduction process GO:0016702 oxidoreductase activity. acting on single donors with incorporation of molecular oxygen. incorporation of two atoms of oxygen	gi|475580656|gb|EMT18654.1| Putative lipoxygenase 8. chloroplastic	-	GO:0031408 GO:0016165 GO:0009611 GO:0005506 GO:0051707 GO:0009507 GO:0055114 GO:0016166	0	0	0	33.9041	11.3446	22.1047
Traes_1DL_0F9BA242A.1	11.1827	9.397	3.299	2.8484	0.00439394	0.0309308	Traes_1DL_0F9BA242A			1D	119573076	119574699	GO:0046983 protein dimerization activity GO:0008168 methyltransferase activity GO:0008171 O-methyltransferase activity	gi|475545185|gb|EMT10452.1| O-methyltransferase ZRP4	-	GO:0008171 GO:0046983 GO:0032259	0	0	0	60.7935	6.30256	0
Traes_2BL_61BAD3C5D.1	11.2348	9.3955	3.2542	2.88717	0.00388718	0.0281874	Traes_2BL_61BAD3C5D			IWGSC_CSS_2BL_scaff_8084228	1	1172		gi|475558911|gb|EMT13210.1| Putative serine/threonine-protein kinase receptor	-	GO:0006468 GO:0004674 GO:0016023 GO:0005524 GO:0004713 GO:0048544 GO:0016020 GO:0009069	0	0	0	24.5512	42.8574	0
Traes_7DL_17EE618FC.1	11.2704	9.3933	3.0933	3.03669	0.00239191	0.0191912	Traes_7DL_17EE618FC			7D	196871174	196872084	GO:0009733 response to auxin	gi|125556657|gb|EAZ02263.1| hypothetical protein OsI_24362	-	GO:0005516 GO:0005739 GO:0006355 GO:0009536 GO:0003700 GO:0009734 GO:0005667 GO:0045449	0	0	0	5.84553	20.1682	41.6088
Traes_2DL_117603113.1	11.2043	9.3922	3.2537	2.88663	0.00389391	0.0282138	Traes_2DL_117603113			IWGSC_CSS_2DL_scaff_5866325	2	278		gi|474350566|gb|EMS62979.1| Auxin response factor 5	-	GO:0006355 GO:0003677 GO:0046983 GO:0009734 GO:0005634	0	0	0	26.8894	40.3364	0
Traes_6BL_F515D039E.1	11.2505	9.3908	3.0901	3.03903	0.00237338	0.0190751	Traes_6BL_F515D039E			IWGSC_CSS_6BL_scaff_4151575	34	655		gi|363418364|gb|AEW23186.1| MYB73	-	GO:0046686 GO:0009739 GO:0009651 GO:0009733 GO:0009751 GO:0010200 GO:0009753 GO:0003677 GO:0009723 GO:0003682 GO:0000785	0	0	0	5.84553	23.9497	37.7079
Traes_2BS_F932AE3B2.1	11.2115	9.3907	3.0532	3.07573	0.0020999	0.0174112	Traes_2BS_F932AE3B2			2B	57853174	57853837		gi|475571519|gb|EMT16276.1| GDSL esterase/lipase	-	GO:0006629 GO:0004091 GO:0016023 GO:0009570	0	0	0	19.8748	22.6892	24.7052
Traes_3AL_B28C18688.1	11.2425	9.3904	3.3354	2.81541	0.00487147	0.0334019	Traes_3AL_B28C18688			3A	43581928	43582386		gi|474111609|gb|EMS55675.1| putative WRKY transcription factor 27	-	GO:0003700 GO:0043565 GO:0006355 GO:0005667 GO:0045449	0	0	0	0	5.04205	62.4132
Traes_7BL_06EA47678.1	11.1157	9.3879	3.2887	2.85462	0.00430883	0.0305268	Traes_7BL_06EA47678			7B	179510317	179511787		gi|475577685|gb|EMT17882.1| Germin-like protein 8-12	-	GO:0045735 GO:0030145 GO:0016023 GO:0031012 GO:0005618 GO:0048046 GO:0009651	0	0	0	57.8707	8.82358	0
Traes_1BS_0F4F50C5F.3	11.216	9.3869	3.3121	2.83415	0.00459478	0.0319901	Traes_1BS_0F4F50C5F		Transmembrane amino acid transporter family protein [Source:Projected from Arabidopsis thaliana (AT1G71680) TAIR;Acc:AT1G71680]	IWGSC_CSS_1BS_scaff_3474116	366	2072	GO:0016021 integral component of membrane	gi|357129513|ref|XP_003566406.1| PREDICTED: lysine histidine transporter 1-like	-	GO:0006499 GO:0009536 GO:0015804 GO:0006862 GO:0010363 GO:0015802 GO:0080167 GO:0006612 GO:0016021 GO:0043069 GO:0043090 GO:0015696 GO:0003333 GO:0015800 GO:0006888 GO:0015175 GO:0015172 GO:0005886 GO:0030968 GO:0043269	0	0	0	0	10.0841	57.2121
Traes_2DS_5F1C66A5E.1	11.1341	9.3865	3.2564	2.88248	0.00394562	0.0285081	Traes_2DS_5F1C66A5E			2D	47124590	47125045	GO:0050660 flavin adenine dinucleotide binding GO:0016491 oxidoreductase activity GO:0055114 oxidation-reduction process	gi|475155703|gb|EMT00105.1| Reticuline oxidase-like protein	-	GO:0006979 GO:0005618 GO:0055114 GO:0050468 GO:0010197 GO:0016023 GO:0050660 GO:0008762 GO:0005886 GO:0009793 GO:0048046 GO:0009821 GO:0006040	0	0	0	40.3341	26.4707	0
Traes_5AL_15B68859B.1	11.1757	9.3853	3.0632	3.06389	0.00218479	0.0179547	Traes_5AL_15B68859B			5A	95566285	95568763	GO:0005524 ATP binding GO:0004674 protein serine/threonine kinase activity GO:0004672 protein kinase activity GO:0006468 protein phosphorylation	gi|473721685|gb|EMS44971.1| Cysteine-rich receptor-like protein kinase 29	2.7.11.1	GO:0016023 GO:0005886 GO:0006468 GO:0005524 GO:0004674 GO:0009536 GO:0005739 GO:0009069	0	0	0	18.1211	15.1261	33.8071
Traes_3DS_32031084E.1	11.1267	9.3783	3.0809	3.04407	0.00233401	0.0188281	Traes_3DS_32031084E			3D	79738743	79740135	GO:0016021 integral component of membrane GO:0006810 transport	gi|218188324|gb|EEC70751.1| hypothetical protein OsI_02162	-	GO:0055085 GO:0030302 GO:0006839 GO:0016021 GO:0005743 GO:0030233 GO:0051724 GO:0043132 GO:0031969	0	0	0	16.3675	10.0841	40.3085
Traes_7BS_9EA03E25D.1	11.1345	9.3782	3.515	2.66804	0.00762959	0.0471494	Traes_7BS_9EA03E25D			IWGSC_CSS_7BS_scaff_3094096	1	190		gi|473839802|gb|EMS47286.1| hypothetical protein TRIUR3_31666	-	NA	0	0	0	0	66.8071	0
Traes_4DS_2151362A3.1	11.085	9.3776	3.0598	3.06473	0.00217865	0.0179198	Traes_4DS_2151362A3			IWGSC_CSS_4DS_scaff_2288513	3	235	GO:0020037 heme binding GO:0006979 response to oxidative stress GO:0004601 peroxidase activity GO:0055114 oxidation-reduction process	gi|326501942|dbj|BAK06463.1| predicted protein	-	GO:0046872 GO:0006979 GO:0005794 GO:0016023 GO:0020037 GO:0005618 GO:0004601 GO:0005829 GO:0048046 GO:0055114	0	0	0	28.0585	17.6472	20.8044
Traes_6BS_835433815.1	11.1425	9.3776	3.0896	3.03517	0.00240398	0.0192771	Traes_6BS_835433815			IWGSC_CSS_6BS_scaff_3013650	1	380	GO:0004185 serine-type carboxypeptidase activity GO:0006508 proteolysis	gi|115874|sp|P11515.1|CBP3_WHEAT RecName: Full=Serine carboxypeptidase 3; AltName: Full=CP-WIII; AltName: Full=Serine carboxypeptidase III; Flags: Precursor	-	GO:0004185 GO:0005789 GO:0005773 GO:0005777 GO:0016023 GO:0006508 GO:0005829	0	0	0	7.01463	40.3364	19.5041
Traes_5BL_C78C36C01.1	11.1213	9.3763	3.1179	3.00725	0.0026362	0.0207858	Traes_5BL_C78C36C01			IWGSC_CSS_5BL_scaff_10756024	2	367		gi|474293598|gb|EMS61394.1| hypothetical protein TRIUR3_09238	-	GO:0006468 GO:0005524 GO:0004674 GO:0009069	0	0	0	12.2756	5.04205	49.4104
Traes_7AS_19FBEEF68.1	11.1088	9.3756	3.0653	3.05865	0.00222336	0.0182055	Traes_7AS_19FBEEF68			IWGSC_CSS_7AS_scaff_4254590	1	822	GO:0005615 extracellular space	gi|326525343|dbj|BAK07941.1| predicted protein	-	GO:0010951 GO:0005615 GO:0004867 GO:0030162	0	0	0	15.1984	17.6472	33.8071
Traes_3AS_81D3150B4.2	11.052	9.3755	3.2583	2.87746	0.00400896	0.0288443	Traes_3AS_81D3150B4			3A	58344100	58345748	GO:0005524 ATP binding GO:0000166 nucleotide binding GO:0006418 tRNA aminoacylation for protein translation GO:0004812 aminoacyl-tRNA ligase activity GO:0004814 arginine-tRNA ligase activity GO:0006420 arginyl-tRNA aminoacylation	gi|9757672|dbj|BAB08191.1| unnamed protein product	-	GO:0006420 GO:0005739 GO:0005524 GO:0004814 GO:0009507 GO:0006525 GO:0006560	0	0	0	38.5805	27.7313	0
Traes_2AL_CA89051FD.1	11.0183	9.3752	3.2915	2.84832	0.00439508	0.030934	Traes_2AL_CA89051FD			2A	223728933	223731995	GO:0003677 DNA binding GO:0005634 nucleus GO:0006355 regulation of transcription. DNA-templated GO:0006351 transcription. DNA-templated	gi|474253323|gb|EMS60278.1| NAC domain-containing protein 21/22	-	GO:0003677 GO:0006355	0	0	0	57.2862	8.82358	0
Traes_7DL_61CD835C4.1	11.1266	9.375	3.1366	2.98894	0.00279946	0.0217697	Traes_7DL_61CD835C4			7D	59101428	59101892	GO:0009507 chloroplast GO:0003677 DNA binding GO:0003899 DNA-directed RNA polymerase activity GO:0006351 transcription. DNA-templated	gi|475613212|gb|EMT28684.1| hypothetical protein F775_52457	-	GO:0003899 GO:0006351 GO:0003677 GO:0009507 GO:0005730 GO:0006144 GO:0006206	0	0	0	5.84553	6.30256	54.6115
Traes_5AL_2D155BBEF.2	11.0684	9.3734	3.0577	3.06547	0.0021733	0.0178966	Traes_5AL_2D155BBEF			5A	9685463	9687493		gi|326512458|dbj|BAJ99584.1| predicted protein	-	GO:0003676 GO:0008270 GO:0009536 GO:0051213	0	0	0	22.7976	18.9077	24.7052
Traes_3AS_615473072.1	11.0446	9.3712	3.0622	3.0603	0.00221112	0.018121	Traes_3AS_615473072			IWGSC_CSS_3AS_scaff_3295506	851	2388		gi|475508548|gb|EMT05096.1| hypothetical protein F775_04749	-	GO:0000278 GO:0007267 GO:0006275 GO:0006261 GO:0051567 GO:0000724 GO:0006342 GO:0006306 GO:0016444 GO:0005694 GO:0051726 GO:0009555 GO:0035196 GO:0010267 GO:0005524 GO:0009616	0	0	0	25.1358	15.1261	26.0055
Traes_3AS_892E3D3D2.1	11.0895	9.3709	3.1333	2.99078	0.0027827	0.0216602	Traes_3AS_892E3D3D2			IWGSC_CSS_3AS_scaff_3337959	275	685		gi|514756405|ref|XP_004963521.1| PREDICTED: putative nuclease HARBI1-like	-	GO:0005739 GO:0009507 GO:0005886	0	0	0	8.18374	5.04205	53.3112
Traes_1AS_46D047EC3.1	11.0523	9.3669	3.5191	2.66172	0.00777435	0.0478339	Traes_1AS_46D047EC3			1A	9610728	9611464	GO:0016021 integral component of membrane GO:0005886 plasma membrane	gi|475547013|gb|EMT10791.1| hypothetical protein F775_04337	-	GO:0005886 GO:0016021	0	0	0	0	0	66.314
Traes_2AL_C853D1E7F.1	11.0418	9.3659	3.0703	3.05044	0.00228509	0.0185491	Traes_2AL_C853D1E7F			2A	234590025	234590314		gi|473954295|gb|EMS50861.1| Anthocyanidin reductase	-	GO:0033729 GO:0009964 GO:0044237 GO:0050662 GO:0055114 GO:0000166	0	0	0	12.2756	20.1682	33.8071
Traes_1DL_05B4AB2E3.1	11.0246	9.3647	3.0758	3.04463	0.00232967	0.0187985	Traes_1DL_05B4AB2E3			IWGSC_CSS_1DL_scaff_2015932	34	2008		gi|326489219|dbj|BAK01593.1| predicted protein	-	GO:0047372 GO:0005886 GO:0016042 GO:0046486	0	0	0	14.0293	37.8154	14.303
Traes_2DL_3A131CA0B.1	10.9975	9.3639	3.0663	3.05375	0.00226	0.0184149	Traes_2DL_3A131CA0B			IWGSC_CSS_2DL_scaff_9633966	1	187		gi|474399350|gb|EMS65979.1| Agmatine coumaroyltransferase-1	-	GO:0016747	0	0	0	22.213	13.8656	29.9063
Traes_6BL_6F18AFCE3.1	10.9704	9.3633	3.0696	3.05035	0.00228571	0.0185496	Traes_6BL_6F18AFCE3			6B	176371144	176372093		gi|473798337|gb|EMS46515.1| hypothetical protein TRIUR3_29046	-	NA	0	0	0	29.8122	12.6051	23.4049
Traes_5BL_AD655C014.1	10.9909	9.363	3.0642	3.05557	0.00224632	0.0183457	Traes_5BL_AD655C014			5B	179951217	179952074	GO:0008270 zinc ion binding GO:0016491 oxidoreductase activity GO:0055114 oxidation-reduction process	gi|357154199|ref|XP_003576704.1| PREDICTED: putative quinone-oxidoreductase homolog. chloroplastic-like	-	GO:0009941 GO:0005773 GO:0016491 GO:0005886 GO:0008270 GO:0009535 GO:0055114 GO:0000166	0	0	0	22.213	15.1261	28.606
Traes_6BL_C288AED21.1	10.9517	9.3563	3.2768	2.8553	0.00429957	0.030478	Traes_6BL_C288AED21			IWGSC_CSS_6BL_scaff_4399295	2313	5776	GO:0005524 ATP binding GO:0004674 protein serine/threonine kinase activity GO:0004672 protein kinase activity GO:0006468 protein phosphorylation	gi|475547341|gb|EMT10857.1| Cysteine-rich receptor-like protein kinase 15	2.7.11.1	GO:0050254 GO:0005739 GO:0016023 GO:0005524 GO:0000186 GO:0004709 GO:0048544 GO:0004715 GO:0005886 GO:0007178 GO:0009069	0	0	0	14.0293	51.681	0
Traes_7DS_8561F9C76.1	10.9517	9.3551	3.0662	3.05108	0.00228016	0.0185253	Traes_7DS_8561F9C76			7D	31411674	31412237		gi|475599252|gb|EMT24193.1| hypothetical protein F775_19336	-	GO:0006950	0	0	0	14.6138	28.9918	22.1047
Traes_4DL_037B0E131.1	10.9266	9.3542	3.0838	3.03337	0.0024184	0.0193654	Traes_4DL_037B0E131			4D	22525305	22525903		gi|475563724|gb|EMT14347.1| hypothetical protein F775_52577	-	GO:0055114 GO:0016491	0	0	0	21.6285	8.82358	35.1074
Traes_4BL_CB4A045D1.2	10.8869	9.3534	3.0732	3.04358	0.00233785	0.018851	Traes_4BL_CB4A045D1			4B	310635974	310638630	GO:0003824 catalytic activity GO:0008152 metabolic process GO:0009081 branched-chain amino acid metabolic process GO:0052654 L-leucine transaminase activity GO:0052655 L-valine transaminase activity GO:0052656 L-isoleucine transaminase activity GO:0004084 branched-chain-amino-acid transaminase activity	gi|475617692|gb|EMT30211.1| Branched-chain-amino-acid aminotransferase 5. chloroplastic	2.6.1.42	GO:0052654 GO:0009081 GO:0052655 GO:0009507 GO:0052656	0	0	0	32.1504	20.1682	13.0027
Traes_7DL_3D31AD3C0.1	10.8571	9.351	3.1079	3.00882	0.00262262	0.0207	Traes_7DL_3D31AD3C0			IWGSC_CSS_7DL_scaff_3347367	595	2344	GO:0050662 coenzyme binding GO:0003824 catalytic activity	gi|475511857|gb|EMT05436.1| Bifunctional dihydroflavonol 4-reductase/flavanone 4-reductase	-	GO:0009414 GO:0016621 GO:0046686 GO:0045552 GO:0009737 GO:0009809 GO:0050662 GO:0009408 GO:0055114 GO:0009805 GO:0009811 GO:0009813	0	0	0	37.9959	5.04205	22.1047
TRAES3BF034700010CFD_t1	13274	9.3506	0.3551	26.3302	8.66276e-153	4.90148e-148	TRAES3BF034700010CFD_g			3B	555752505	555756330	GO:0004252 serine-type endopeptidase activity GO:0006508 proteolysis	gi|475559497|gb|EMT13355.1| Subtilisin-like protease	-	GO:0042802 GO:0004252 GO:0016023 GO:0005618 GO:0006508 GO:0043086	36.727	32.1759	53.637	28136.3	27264.9	24120.1
Traes_5AS_0B794DAAE.2	10.8497	9.3452	3.0676	3.04645	0.00231562	0.0187279	Traes_5AS_0B794DAAE			IWGSC_CSS_5AS_scaff_1522462	2625	3491	GO:0006952 defense response GO:0009607 response to biotic stimulus	gi|474019887|gb|EMS52854.1| Pathogenesis-related protein 1	-	GO:0006952 GO:0009607 GO:0009536	0	0	0	23.9667	15.1261	26.0055
Traes_1DS_C4B07CF2B.1	10.8702	9.3449	3.0693	3.04463	0.00232967	0.0187985	Traes_1DS_C4B07CF2B			1D	2203072	2204501	GO:0005524 ATP binding GO:0004674 protein serine/threonine kinase activity GO:0004672 protein kinase activity GO:0009966 regulation of signal transduction GO:0006468 protein phosphorylation	gi|475620695|gb|EMT31214.1| Wall-associated receptor kinase 3	2.7.11.1	GO:0006468 GO:0004674 GO:0005509 GO:0030247 GO:0016021 GO:0016023 GO:0005524 GO:0004713 GO:0009069	0	0	0	16.3675	17.6472	31.2066
Traes_6DL_1F3E2EB62.1	94.0608	9.3437	1.5956	5.8558	4.74717e-09	2.4552e-07	Traes_6DL_1F3E2EB62			6D	169660391	169665476	GO:0005524 ATP binding GO:0004674 protein serine/threonine kinase activity GO:0004672 protein kinase activity GO:0006468 protein phosphorylation	gi|475547341|gb|EMT10857.1| Cysteine-rich receptor-like protein kinase 15	2.7.11.1	GO:0004715 GO:0016023 GO:0006468 GO:0005524 GO:0004674 GO:0005739 GO:0009069	0	0.670332	0	76.5764	180.253	306.865
TRAES3BF079700070CFD_t1	10.8827	9.343	3.2314	2.89129	0.00383668	0.0278884	TRAES3BF079700070CFD_g			3B	662271389	662273596	GO:0016998 cell wall macromolecule catabolic process GO:0052861 glucan endo-1.3-beta-glucanase activity. C-3 substituted reducing group GO:0052862 glucan endo-1.4-beta-glucanase activity. C-3 substituted reducing group	gi|357158239|ref|XP_003578062.1| PREDICTED: putative endo-1.3(4)-beta-glucanase 2-like	-	GO:0052862 GO:0016998 GO:0043090 GO:0052861 GO:0006499 GO:0030968 GO:0006888	0	0	0	2.92276	1.26051	61.1129
Traes_6DL_9B8566E29.1	10.7657	9.3393	3.2732	2.85329	0.00432691	0.0306103	Traes_6DL_9B8566E29			IWGSC_CSS_6DL_scaff_3279607	4040	4365		gi|357122630|ref|XP_003563018.1| PREDICTED: cytochrome P450 716B1-like	-	GO:0020037 GO:0016705 GO:0004497 GO:0005506 GO:0009055 GO:0055114	0	0	0	44.426	20.1682	0
Traes_4AL_A2B0A2263.1	10.8356	9.3383	3.5271	2.64755	0.00810767	0.0494439	Traes_4AL_A2B0A2263			4A	151852613	151853660	GO:0003824 catalytic activity GO:0008152 metabolic process	gi|475610505|gb|EMT27756.1| Fumarylacetoacetate hydrolase domain-containing 1-like protein	-	GO:0018800 GO:0005507 GO:0016023 GO:0006635 GO:0016787 GO:0005739 GO:0006570	0	0	0	0	0	65.0137
Traes_1AS_3CCACF278.1	10.8291	9.3374	3.1299	2.98332	0.00285138	0.0221188	Traes_1AS_3CCACF278			1A	14457500	14457825		gi|474253292|gb|EMS60277.1| hypothetical protein TRIUR3_15066	-	GO:0006633 GO:0008897 GO:0009059 GO:0000287 GO:0005739 GO:0015940	0	0	0	10.522	5.04205	49.4104
Traes_2DS_3432B2916.1	10.7537	9.3339	3.267	2.85706	0.00427578	0.0303436	Traes_2DS_3432B2916			2D	69217013	69217761	GO:0003824 catalytic activity GO:0019752 carboxylic acid metabolic process GO:0004451 isocitrate lyase activity	gi|283806369|dbj|BAI66426.1| isocitrate lyase	-	GO:0006099 GO:0009514 GO:0010162 GO:0004451 GO:0006097	0	0	0	29.2276	35.2943	0
Traes_2DS_A6745CA91.1	10.7463	9.3322	3.1192	2.99191	0.00277242	0.021601	Traes_2DS_A6745CA91			IWGSC_CSS_2DS_scaff_3336846	1	252	GO:0005506 iron ion binding GO:0020037 heme binding GO:0016705 oxidoreductase activity. acting on paired donors. with incorporation or reduction of molecular oxygen GO:0055114 oxidation-reduction process	gi|38112707|gb|AAR11387.1| cytochrome P450	-	GO:0016023 GO:0009055 GO:0004497 GO:0005506 GO:0020037 GO:0016705 GO:0055114	0	0	0	26.8894	3.78154	33.8071
Traes_5BL_F2A064B85.1	194.087	9.3314	1.0949	8.52289	1.55616e-17	2.96461e-15	Traes_5BL_F2A064B85			5B	208195013	208197543	GO:0005524 ATP binding GO:0004672 protein kinase activity GO:0048544 recognition of pollen GO:0006468 protein phosphorylation	gi|357154507|ref|XP_003576806.1| PREDICTED: G-type lectin S-receptor-like serine/threonine-protein kinase B120-like	2.7.11.1	GO:0006468 GO:0004674 GO:0016023 GO:0005524 GO:0004713 GO:0048544 GO:0016020 GO:0009069	2.16041	0	0	325.011	371.851	465.498
Traes_5AL_A3CF2AB1B.1	10.7152	9.328	3.0734	3.03513	0.00240435	0.0192774	Traes_5AL_A3CF2AB1B			IWGSC_CSS_5AL_scaff_2729713	1	468		gi|49615735|gb|AAT67049.1| germin-like protein 4	-	GO:0045735 GO:0030145 GO:0016023 GO:0031012 GO:0005618 GO:0048046 GO:0009651	0	0	0	25.7203	13.8656	24.7052
Traes_5DL_860C76CCE.1	10.7561	9.3263	3.3133	2.8148	0.00488083	0.033458	Traes_5DL_860C76CCE			5D	118129253	118132289	GO:0006511 ubiquitin-dependent protein catabolic process	gi|475567195|gb|EMT15207.1| SKP1-like protein 1B	-	GO:0043161 GO:0005829 GO:0046777 GO:0051510 GO:0043248 GO:0004674 GO:0009651 GO:0051788 GO:0004842 GO:0006972 GO:0005515 GO:0042023 GO:0009507 GO:0005634 GO:0009793 GO:0009069 GO:0016567	0	0	0	0	15.1261	49.4104
Traes_2AL_64FD9A6E1.1	10.7296	9.3228	3.3068	2.81929	0.00481298	0.0331148	Traes_2AL_64FD9A6E1			2A	44010322	44015708	GO:0016020 membrane	gi|474369587|gb|EMS63788.1| Uncharacterized membrane protein C2G11.09	-	GO:0005576 GO:0016023 GO:0005886	0	0	0	0	20.1682	44.2093
Traes_2BL_D7E37D22E.1	10.7283	9.3224	3.1433	2.96576	0.00301936	0.0231159	Traes_2BL_D7E37D22E			IWGSC_CSS_2BL_scaff_7994097	5601	8848	GO:0005515 protein binding GO:0005524 ATP binding GO:0004674 protein serine/threonine kinase activity GO:0004672 protein kinase activity GO:0006468 protein phosphorylation	gi|326529317|dbj|BAK01052.1| predicted protein	2.7.11.1	GO:0006468 GO:0004674 GO:0005739 GO:0045454 GO:0003677 GO:0005524 GO:0006351 GO:0005198 GO:0005634 GO:0009069	0	0	0	3.50732	49.16	11.7025
Traes_2DL_5DAAA0DF7.1	10.6337	9.3173	3.1388	2.96837	0.00299384	0.0229708	Traes_2DL_5DAAA0DF7			IWGSC_CSS_2DL_scaff_5348542	1	246		gi|326507312|dbj|BAJ95733.1| predicted protein	-	GO:0000325 GO:0009505 GO:0050306 GO:0004575 GO:0051669 GO:0005982 GO:0005985 GO:0017177	0	0	0	27.474	2.52102	33.8071
Traes_6DL_B67D23D16.1	10.6105	9.3166	3.0918	3.01327	0.00258445	0.0204519	Traes_6DL_B67D23D16			6D	129667051	129669044	GO:0048573 photoperiodism. flowering GO:0008150 biological_process GO:0005634 nucleus GO:0006397 mRNA processing GO:0004518 nuclease activity GO:0008380 RNA splicing GO:0034477 U6 snRNA 3'-end processing	gi|475614545|gb|EMT29120.1| hypothetical protein F775_09553	-	GO:0008380 GO:0090305 GO:0004518 GO:0048573 GO:0034477 GO:0006397 GO:0005634	0	0	0	32.735	8.82358	22.1047
TRAES3BF056800040CFD_t1	10.5769	9.3155	3.2926	2.82928	0.00466529	0.032337	TRAES3BF056800040CFD_g			3B	44911838	44913451		gi|475567883|gb|EMT15366.1| hypothetical protein F775_04334	-	GO:0005739	0	0	0	50.8561	12.6051	0
Traes_2DL_E58410BBC.1	10.6614	9.3154	3.1009	3.00412	0.00266349	0.0209426	Traes_2DL_E58410BBC			2D	30742980	30743555	GO:0016021 integral component of membrane GO:0005215 transporter activity	gi|475621437|gb|EMT31478.1| hypothetical protein F775_19803	-	GO:0016021 GO:0009624	0	0	0	12.2756	10.0841	41.6088
Traes_6AS_629BEFF32.2	10.629	9.3134	3.2854	2.83481	0.00458534	0.0319433	Traes_6AS_629BEFF32		exocyst subunit exo70 family protein G1 [Source:Projected from Arabidopsis thaliana (AT4G31540) TAIR;Acc:AT4G31540]	6A	26808492	26810006	GO:0005829 cytosol GO:0006887 exocytosis GO:0000145 exocyst	gi|357138703|ref|XP_003570929.1| PREDICTED: uncharacterized protein LOC100825005	-	GO:0006904 GO:0000145 GO:0090406 GO:0005829 GO:0005739	0	0	0	14.6138	49.16	0
Traes_5BL_024067656.1	10.613	9.3093	3.0852	3.01739	0.00254958	0.0202212	Traes_5BL_024067656			IWGSC_CSS_5BL_scaff_10881960	227	5238	GO:0015996 chlorophyll catabolic process GO:0008150 biological_process	gi|475520716|gb|EMT06521.1| hypothetical protein F775_25201	-	GO:0015996	0	0	0	13.4447	15.1261	35.1074
Traes_3AL_415FE578A.1	10.5786	9.3065	3.075	3.02654	0.00247368	0.0197243	Traes_3AL_415FE578A			IWGSC_CSS_3AL_scaff_839281	6	315	GO:0016491 oxidoreductase activity GO:0055114 oxidation-reduction process	gi|473923648|gb|EMS49794.1| Laccase-19	-	GO:0046688 GO:0005507 GO:0016023 GO:0052716 GO:0048046 GO:0010228 GO:0046274 GO:0055114	0	0	0	17.5366	27.7313	18.2038
Traes_6BL_AAC3F04F4.1	10.5396	9.3064	3.1246	2.97839	0.00289769	0.0223939	Traes_6BL_AAC3F04F4			6B	93137297	93137810		gi|474048521|gb|EMS53547.1| Wall-associated receptor kinase 5	-	GO:0030247 GO:0016023 GO:0005509 GO:0006468 GO:0005524 GO:0016021 GO:0004674 GO:0009069	0	0	0	32.1504	3.78154	27.3058
Traes_4AS_53905F273.2	10.572	9.3055	3.1096	2.99252	0.00276689	0.0215784	Traes_4AS_53905F273			4A	68206151	68209345	GO:0005515 protein binding	gi|326517635|dbj|BAK03736.1| predicted protein	-	GO:0005886 GO:0005783	0	0	0	18.1211	6.30256	39.0082
Traes_2DL_C162F6FFB.1	10.5389	9.3011	3.0846	3.01534	0.00256691	0.0203387	Traes_2DL_C162F6FFB			IWGSC_CSS_2DL_scaff_8022419	1	262	GO:0005509 calcium ion binding	gi|474114159|gb|EMS55782.1| Vacuolar-sorting receptor 7	-	GO:0005509 GO:0006623 GO:0008061 GO:0009627 GO:0016023 GO:0017119 GO:0005576 GO:0030246 GO:0005887 GO:0009697 GO:0006030	0	0	0	18.1211	12.6051	32.5069
Traes_5AS_B5962A71D.2	10.4495	9.2956	3.0916	3.00669	0.00264106	0.0208183	Traes_5AS_B5962A71D			IWGSC_CSS_5AS_scaff_1512635	8117	12333	GO:0003677 DNA binding GO:0005634 nucleus GO:0006355 regulation of transcription. DNA-templated GO:0006351 transcription. DNA-templated	gi|475597423|gb|EMT23621.1| B3 domain-containing protein	-	GO:0008270 GO:0006355 GO:0009536 GO:0003677 GO:0005524 GO:0004386 GO:0005634	0	0	0	34.4886	12.6051	15.6033
Traes_5DL_EBC0033E7.1	10.4898	9.2936	3.1071	2.99114	0.00277939	0.0216404	Traes_5DL_EBC0033E7			IWGSC_CSS_5DL_scaff_1883826	11	219		gi|475601831|gb|EMT24949.1| hypothetical protein F775_14507	-	GO:0016020	0	0	0	16.3675	7.56307	39.0082
TRAES3BF024300050CFD_t1	10.4627	9.2929	3.107	2.991	0.00278062	0.021647	TRAES3BF024300050CFD_g			3B	678922206	678929229		gi|326498413|dbj|BAJ98634.1| predicted protein	-	GO:0016023 GO:0006265 GO:0003690	0	0	0	23.9667	6.30256	32.5069
Traes_1AL_B90648BAE.1	10.4554	9.291	3.2827	2.83032	0.00465018	0.0322639	Traes_1AL_B90648BAE			1A	39168842	39170617		gi|474040031|gb|EMS53264.1| Cysteinyl-tRNA synthetase	-	GO:0004817 GO:0006423 GO:0043067 GO:0042407 GO:0005829 GO:0010197 GO:0009570 GO:0009658 GO:0046686 GO:0005524 GO:0048481 GO:0005739 GO:0006534	0	0	0	19.8748	42.8574	0
Traes_5AS_3F5DE64F8.1	10.4554	9.291	3.2827	2.83032	0.00465018	0.0322639	Traes_5AS_3F5DE64F8			IWGSC_CSS_5AS_scaff_1472057	3	3786		gi|475582374|gb|EMT19111.1| hypothetical protein F775_00763	-	GO:0005774 GO:0006098 GO:0016117 GO:0006655 GO:0006636 GO:0009414 GO:0016124 GO:0045549 GO:0016121 GO:0005794 GO:0015995 GO:0019288 GO:0010304 GO:0009506 GO:0005886	0	0	0	19.8748	42.8574	0
Traes_3AS_84B19E892.1	10.4778	9.2903	3.0841	3.01231	0.00259264	0.0205023	Traes_3AS_84B19E892			3A	17924032	17925696	GO:0046856 phosphatidylinositol dephosphorylation	gi|326523509|dbj|BAJ92925.1| predicted protein	-	GO:0046854 GO:0004445 GO:0046856 GO:0046855 GO:0032440 GO:0032957 GO:0009536 GO:0055114	0	0	0	11.6911	26.4707	24.7052
Traes_7AS_117ECD341.1	10.4797	9.2888	3.3101	2.8062	0.00501302	0.0341696	Traes_7AS_117ECD341			IWGSC_CSS_7AS_scaff_4248105	4150	4994		gi|475578544|gb|EMT18128.1| hypothetical protein F775_02135	-	NA	0	0	0	0	26.4707	36.4077
Traes_3AL_A86ACFC84.1	10.376	9.2861	3.2856	2.82632	0.00470857	0.0325422	Traes_3AL_A86ACFC84			IWGSC_CSS_3AL_scaff_4363034	1710	2506		gi|475619637|gb|EMT30832.1| hypothetical protein F775_31739	-	NA	0	0	0	42.0878	20.1682	0
Traes_2DL_2613357A6.1	10.397	9.2812	3.154	2.94268	0.00325384	0.0244788	Traes_2DL_2613357A6			IWGSC_CSS_2DL_scaff_9761953	2	1509	GO:0016020 membrane GO:0016021 integral component of membrane GO:0055085 transmembrane transport GO:0015171 amino acid transmembrane transporter activity GO:0003333 amino acid transmembrane transport GO:0006865 amino acid transport	gi|326490381|dbj|BAJ84854.1| predicted protein	-	GO:0003333 GO:0015171 GO:0016021	0	0	0	16.952	2.52102	42.909
Traes_6DS_92E3C3B7E.1	10.399	9.281	3.083	3.01041	0.00260898	0.0206056	Traes_6DS_92E3C3B7E			6D	4118907	4123093	GO:0043531 ADP binding	gi|475556391|gb|EMT12635.1| Disease resistance protein RPM1	-	GO:0006952 GO:0043531	0	0	0	15.1984	28.9918	18.2038
Traes_2AS_AFEB22E37.2	10.3335	9.2768	3.2811	2.82737	0.00469318	0.0324746	Traes_2AS_AFEB22E37			2A	1078143	1079534	GO:0043531 ADP binding	gi|475568832|gb|EMT15600.1| Putative disease resistance RPP13-like protein 1	-	GO:0043531	0	0	0	29.2276	32.7733	0
Traes_2BS_0E205503D.1	10.3672	9.2764	3.3039	2.8077	0.00498968	0.0340515	Traes_2BS_0E205503D			2B	589018	589593	GO:0000287 magnesium ion binding GO:0016829 lyase activity GO:0010333 terpene synthase activity	gi|475539804|gb|EMT09483.1| (+)-delta-cadinene synthase isozyme A	-	GO:0010333 GO:0006952 GO:0043531 GO:0000287 GO:0008152 GO:0005739	0	0	0	10.522	51.681	0
Traes_1AS_90677C42C.1	10.3691	9.2735	3.3537	2.76512	0.00569022	0.0376956	Traes_1AS_90677C42C			1A	166103707	166104882	GO:0016020 membrane GO:0009678 hydrogen-translocating pyrophosphatase activity GO:0004427 inorganic diphosphatase activity GO:0015992 proton transport	gi|475610121|gb|EMT27630.1| Pyrophosphate-energized vacuolar membrane proton pump	-	GO:0009678 GO:0016023 GO:0015992 GO:0004427 GO:0016020 GO:0006119	0	0	0	0	6.30256	55.9118
Traes_5DL_7D6B84447.1	10.3248	9.2724	3.1342	2.9585	0.00309142	0.0235228	Traes_5DL_7D6B84447			5D	82302058	82305410	GO:0003676 nucleic acid binding GO:0008270 zinc ion binding GO:0004842 ubiquitin-protein transferase activity GO:0016567 protein ubiquitination	gi|326524672|dbj|BAK04272.1| predicted protein	-	GO:0048446 GO:0003676 GO:0016023 GO:0008270	0	0	0	20.4593	3.78154	37.7079
Traes_4DS_CA2D872D6.1	10.3406	9.2712	3.1061	2.98482	0.00283742	0.0220337	Traes_4DS_CA2D872D6			IWGSC_CSS_4DS_scaff_2325334	8056	10169	GO:0016758 transferase activity. transferring hexosyl groups GO:0008152 metabolic process	gi|326492035|dbj|BAJ98242.1| predicted protein	-	GO:0016491 GO:0016758 GO:0055114 GO:0010181	0	0	0	11.6911	11.3446	39.0082
Traes_3DS_3FA73486F.1	10.2772	9.2703	3.2855	2.82158	0.00477873	0.0329297	Traes_3DS_3FA73486F			3D	2213751	2214899		gi|475554723|gb|EMT12288.1| hypothetical protein F775_15158	-	GO:0043531 GO:0005739	0	0	0	35.6577	0	26.0055
Traes_2DL_7511EDD3D.1	10.3141	9.2675	3.0953	2.99404	0.00275314	0.0214833	Traes_2DL_7511EDD3D			2D	142855570	142856932	GO:0003676 nucleic acid binding GO:0004519 endonuclease activity GO:0006308 DNA catabolic process GO:0016788 hydrolase activity. acting on ester bonds	gi|326507900|dbj|BAJ86693.1| predicted protein	-	GO:0006308 GO:0003676 GO:0016023 GO:0000014 GO:0016891 GO:0043765 GO:0051252	0	0	0	11.6911	16.3867	33.8071
Traes_7BS_EAE35F80E.1	10.254	9.2669	3.1112	2.97856	0.00289608	0.0223857	Traes_7BS_EAE35F80E			7B	2872971	2876152	GO:0003824 catalytic activity GO:0008152 metabolic process	gi|118739189|gb|ABL11229.1| putative acyl-CoA synthetase	6.2.1.3	GO:0010025 GO:0005829 GO:0009805 GO:0006633 GO:0009506 GO:0009611 GO:0009536 GO:0010143 GO:0010311 GO:0004467 GO:0002213 GO:0001676 GO:0050832 GO:0005794 GO:0005783 GO:0005634 GO:0005886 GO:0031957	0	0	0	29.8122	25.2102	6.50137
Traes_6BL_EF6879B03.1	10.2579	9.2665	3.0957	2.99336	0.00275922	0.0215277	Traes_6BL_EF6879B03			6B	141014108	141015956	GO:0005634 nucleus GO:0006397 mRNA processing GO:0004518 nuclease activity GO:0008380 RNA splicing GO:0034477 U6 snRNA 3'-end processing	gi|475614545|gb|EMT29120.1| hypothetical protein F775_09553	-	GO:0008380 GO:0090305 GO:0004518 GO:0048573 GO:0034477 GO:0006397 GO:0005634	0	0	0	28.0585	10.0841	23.4049
Traes_3DS_F5CD71549.1	10.2176	9.2651	3.2983	2.80901	0.00496936	0.0339497	Traes_3DS_F5CD71549			3D	6961753	6964068	GO:0043531 ADP binding	gi|475543562|gb|EMT10171.1| Putative disease resistance protein RGA4	-	GO:0046872 GO:0006952 GO:0043531 GO:0003677 GO:0005524 GO:0006915	0	0	0	46.1797	15.1261	0
Traes_2AL_A9D66A1CD.2	10.2664	9.2595	3.1641	2.92639	0.00342924	0.0255437	Traes_2AL_A9D66A1CD			2A	242847462	242850074	GO:0005524 ATP binding GO:0004674 protein serine/threonine kinase activity GO:0004672 protein kinase activity GO:0048544 recognition of pollen GO:0006468 protein phosphorylation	gi|475538409|gb|EMT09244.1| Putative serine/threonine-protein kinase receptor	2.7.11.1	GO:0006468 GO:0004674 GO:0016023 GO:0005524 GO:0048544 GO:0009069	0	0	0	4.67642	50.4205	6.50137
Traes_1AL_06C8C7505.1	10.2393	9.2578	3.1476	2.94121	0.0032693	0.0245691	Traes_1AL_06C8C7505			1A	240003313	240003888	GO:0005515 protein binding	gi|475576559|gb|EMT17570.1| hypothetical protein F775_52359	-	GO:0000160 GO:0000156 GO:0006468 GO:0035556 GO:0004672 GO:0006355 GO:0005524 GO:0045449	0	0	0	13.4447	3.78154	44.2093
Traes_1BL_6CE303905.1	10.1976	9.2568	3.0935	2.9924	0.00276798	0.0215793	Traes_1BL_6CE303905			1B	288171482	288172228	GO:0003676 nucleic acid binding	gi|242034673|ref|XP_002464731.1| hypothetical protein SORBIDRAFT_01g025900	-	GO:0003676 GO:0046983 GO:0004672 GO:0006468 GO:0005524	0	0	0	25.1358	11.3446	24.7052
Traes_4BS_D4DF922F8.1	10.1262	9.2538	3.3244	2.78358	0.00537625	0.0361018	Traes_4BS_D4DF922F8			IWGSC_CSS_4BS_scaff_4954331	30	820	GO:0016021 integral component of membrane GO:0006810 transport GO:0005337 nucleoside transmembrane transporter activity	gi|326509003|dbj|BAJ86894.1| predicted protein	-	GO:0004523 GO:0003676 GO:0005886 GO:0016021 GO:0005337 GO:0015864 GO:0051252	0	0	0	53.1943	7.56307	0
Traes_1BL_D9C20DCA9.1	10.1354	9.2531	3.2988	2.80502	0.00503128	0.034264	Traes_1BL_D9C20DCA9			1B	276530719	276533331	GO:0043531 ADP binding	gi|326489727|dbj|BAK01844.1| predicted protein	-	GO:0006952 GO:0043531	0	0	0	44.426	16.3867	0
Traes_2BS_5DF7F4FEE.1	10.2193	9.2517	3.2049	2.88671	0.00389287	0.0282098	Traes_2BS_5DF7F4FEE			2B	86629471	86631017		gi|326500792|dbj|BAJ95062.1| predicted protein	-	GO:0006807 GO:0060776	0	0	0	2.92276	3.78154	54.6115
Traes_3DS_7C88E8CD6.1	10.1815	9.2458	3.1774	2.90986	0.00361596	0.0266434	Traes_3DS_7C88E8CD6			IWGSC_CSS_3DS_scaff_1163983	2	301		gi|475602698|gb|EMT25207.1| GDSL esterase/lipase	-	GO:0016788 GO:0016023 GO:0005773 GO:0005618 GO:0009536 GO:0006629	0	0	0	1.75366	15.1261	44.2093
Traes_7AS_93B202809.1	10.1656	9.245	3.3788	2.7362	0.00621536	0.0403802	Traes_7AS_93B202809			IWGSC_CSS_7AS_scaff_4085152	297	885	GO:0005506 iron ion binding GO:0020037 heme binding GO:0004497 monooxygenase activity GO:0016705 oxidoreductase activity. acting on paired donors. with incorporation or reduction of molecular oxygen GO:0055114 oxidation-reduction process	gi|473875200|gb|EMS47852.1| Cytochrome P450 71D10	-	GO:0016023 GO:0009055 GO:0004497 GO:0005506 GO:0020037 GO:0016705 GO:0055114	0	0	0	0	3.78154	57.2121
Traes_7DS_91F93332D.1	10.1081	9.242	3.1399	2.94343	0.00324592	0.024429	Traes_7DS_91F93332D			7D	10849030	10853527	GO:0005506 iron ion binding GO:0020037 heme binding GO:0004497 monooxygenase activity GO:0016705 oxidoreductase activity. acting on paired donors. with incorporation or reduction of molecular oxygen GO:0055114 oxidation-reduction process	gi|357110637|ref|XP_003557123.1| PREDICTED: cytochrome P450 704C1-like	-	GO:0009055 GO:0005506 GO:0020037 GO:0019825 GO:0005783 GO:0070330 GO:0055114	0	0	0	20.4593	3.78154	36.4077
Traes_6AL_60F72D829.2	10.044	9.2418	3.3216	2.78231	0.0053973	0.0362002	Traes_6AL_60F72D829			6A	152280881	152282349	GO:0004725 protein tyrosine phosphatase activity	gi|475589283|gb|EMT21109.1| Putative tyrosine-protein phosphatase	-	GO:0004725 GO:0035335 GO:0006570	0	0	0	51.4406	8.82358	0
Traes_6DL_EA726D53D.1	10.12	9.2412	3.1493	2.93434	0.0033426	0.0250368	Traes_6DL_EA726D53D			6D	137311671	137314265	GO:0016788 hydrolase activity. acting on ester bonds	gi|475471408|gb|EMT02424.1| GDSL esterase/lipase	-	GO:0016023 GO:0016298 GO:0016042	0	0	0	14.0293	3.78154	42.909
Traes_5AS_D9A4C1AB0.2	10.0776	9.2389	3.0915	2.98849	0.00280356	0.0217986	Traes_5AS_D9A4C1AB0			IWGSC_CSS_5AS_scaff_251714	1900	3515	GO:0003677 DNA binding GO:0003682 chromatin binding	gi|474292870|gb|EMS61349.1| Transcription factor MYB21	-	GO:0009611 GO:0009620 GO:0009867 GO:0009414 GO:0009407 GO:0009809 GO:0042538 GO:0010583 GO:0003677 GO:0009695 GO:0052542 GO:0009738 GO:0003700 GO:2000652 GO:0045893 GO:0003682 GO:0005634 GO:0009733 GO:0005667 GO:0045449 GO:0000785	0	0	0	22.213	23.9497	14.303
TRAES3BF098200010CFD_t1	10.0412	9.2351	3.2916	2.80565	0.00502155	0.0342195	TRAES3BF098200010CFD_g			3B	48906038	48907093	GO:0003677 DNA binding GO:0005634 nucleus GO:0006355 regulation of transcription. DNA-templated GO:0006351 transcription. DNA-templated GO:0003700 transcription factor activity. sequence-specific DNA binding	gi|326496232|dbj|BAJ94578.1| predicted protein	-	GO:0009536 GO:0009910 GO:0030003 GO:0009691 GO:0009873 GO:0010200 GO:0015706 GO:0048573 GO:0045892 GO:0048527 GO:0003677 GO:0070838 GO:0010167 GO:0003700 GO:0048366 GO:0009741 GO:0005634 GO:0005667 GO:0045449	0	0	0	27.474	32.7733	0
Traes_2DL_2EFC32F77.1	90.182	9.2309	1.5321	6.02506	1.69048e-09	9.6811e-08	Traes_2DL_2EFC32F77			IWGSC_CSS_2DL_scaff_7995073	3	502	GO:0046872 metal ion binding GO:0030001 metal ion transport	gi|475548377|gb|EMT11065.1| hypothetical protein F775_02341	-	GO:0030001 GO:0046872	1.08021	0	0	189.98	197.9	152.132
Traes_2BL_5CDB98C6D.1	9.9955	9.2296	3.2931	2.8027	0.00506765	0.034459	Traes_2BL_5CDB98C6D			2B	331516569	331518855	GO:0003735 structural constituent of ribosome GO:0005840 ribosome GO:0006412 translation GO:0015934 large ribosomal subunit	gi|56403953|dbj|BAD77796.1| ribosomal L14 protein	-	GO:0006412 GO:0009086 GO:0019843 GO:0006354 GO:0003735 GO:0015934 GO:0000394 GO:0009507 GO:0042254	0	0	0	30.9813	28.9918	0
Traes_3AL_7BE7C6609.1	10.0054	9.2296	3.1564	2.92413	0.00345426	0.0256793	Traes_3AL_7BE7C6609			IWGSC_CSS_3AL_scaff_4269509	11	686	GO:0005515 protein binding	gi|475618627|gb|EMT30489.1| Putative LRR receptor-like serine/threonine-protein kinase	-	GO:0006468 GO:0004674 GO:0005509 GO:0030247 GO:0016021 GO:0009536 GO:0016023 GO:0005524 GO:0005886 GO:0009069	0	0	0	26.3049	2.52102	31.2066
TRAES3BF046300180CFD_t1	9.9254	9.2232	3.3081	2.78808	0.00530212	0.0357057	TRAES3BF046300180CFD_g			3B	507147126	507149865	GO:0016787 hydrolase activity GO:0006629 lipid metabolic process	gi|326511248|dbj|BAJ87638.1| predicted protein	-	GO:0004806 GO:0005634 GO:0016042 GO:0046486	0	0	0	44.426	15.1261	0
Traes_4AS_9CDAAD254.2	10.0158	9.2222	3.1594	2.91899	0.00351167	0.0260377	Traes_4AS_9CDAAD254			IWGSC_CSS_4AS_scaff_6015453	14073	16576	GO:0004499 N.N-dimethylaniline monooxygenase activity GO:0050661 NADP binding GO:0050660 flavin adenine dinucleotide binding GO:0016491 oxidoreductase activity GO:0055114 oxidation-reduction process	gi|475556775|gb|EMT12699.1| Putative flavin-containing monooxygenase 1	-	GO:0055114 GO:0009626 GO:0042742 GO:0031227 GO:0009870 GO:0009627 GO:0010204 GO:0050660 GO:0050661 GO:0004499 GO:0050832	0	0	0	2.33821	23.9497	33.8071
Traes_6DL_17A9E24AA.1	9.91	9.2201	3.116	2.95894	0.00308698	0.0234999	Traes_6DL_17A9E24AA			6D	89384200	89393888	GO:0042991 transcription factor import into nucleus GO:0000963 mitochondrial RNA processing GO:0000957 mitochondrial RNA catabolic process GO:0005739 mitochondrion GO:0003676 nucleic acid binding GO:0003723 RNA binding GO:0006396 RNA processing GO:0000175 3'-5'-exoribonuclease activity GO:0004654 polyribonucleotide nucleotidyltransferase activity GO:0006402 mRNA catabolic process	gi|474451635|gb|EMS68952.1| Polyribonucleotide nucleotidyltransferase	2.7.7.8	GO:0003723 GO:0004654 GO:0000963 GO:0042991 GO:0005739 GO:0000957 GO:0006402 GO:0000287 GO:0000175 GO:0006144 GO:0006206 GO:0051252	0	0	0	35.0732	10.0841	14.303
Traes_4DS_7030F64EA.2	9.9669	9.2181	3.1008	2.97278	0.00295117	0.0227308	Traes_4DS_7030F64EA			IWGSC_CSS_4DS_scaff_2279114	15197	16983		gi|473907147|gb|EMS49422.1| Transmembrane protein 56	-	GO:0016023 GO:0016021	0	0	0	11.1065	22.6892	26.0055
Traes_1DS_79B6C3D87.1	9.8797	9.2175	3.3186	2.77756	0.00547693	0.0366041	Traes_1DS_79B6C3D87			1D	65502742	65505371	GO:0003824 catalytic activity GO:0009058 biosynthetic process GO:0006520 cellular amino acid metabolic process GO:0030170 pyridoxal phosphate binding GO:0008483 transaminase activity	gi|475622958|gb|EMT32043.1| Tyrosine aminotransferase	-	GO:0005829 GO:0033855 GO:0042218 GO:0010189 GO:0006559 GO:0009536 GO:0080130 GO:0016847 GO:0006572 GO:0006826 GO:0004838 GO:0030170 GO:0006519 GO:0000162 GO:0006103 GO:0006536 GO:0006571 GO:0009094 GO:0009821	0	0	0	47.9333	11.3446	0
TRAES3BF089200060CFD_t1	9.9721	9.2174	3.2327	2.85131	0.00435398	0.0307501	TRAES3BF089200060CFD_g			3B	150183581	150184633	GO:0008033 tRNA processing	gi|359828727|gb|AEV76968.1| isopentenyltransferase 7. partial	-	GO:0052623 GO:0009824 GO:0009536 GO:0008033 GO:0005524 GO:0009860 GO:0007131 GO:0009691 GO:0052622 GO:0005634	0	0	0	5.26098	1.26051	53.3112
Traes_2AS_8DF7D907F.1	9.8644	9.2156	3.323	2.77325	0.00554993	0.0369828	Traes_2AS_8DF7D907F			2A	197659100	197660978	GO:0005524 ATP binding GO:0004674 protein serine/threonine kinase activity GO:0004672 protein kinase activity GO:0006468 protein phosphorylation	gi|475534937|gb|EMT08665.1| Putative serine/threonine-protein kinase receptor	2.7.11.1	GO:0006468 GO:0004674 GO:0016023 GO:0005524 GO:0048544 GO:0016020 GO:0009069	0	0	0	49.1024	10.0841	0
Traes_2DL_C0E25AF0F.2	9.9456	9.2129	3.1685	2.90763	0.00364184	0.0267887	Traes_2DL_C0E25AF0F			IWGSC_CSS_2DL_scaff_9716294	51	1349		gi|124514111|gb|ABN13684.1| RAR1	-	GO:0008270 GO:0009626 GO:0051879 GO:0007229 GO:0002679 GO:0050821 GO:0009817 GO:0005737 GO:0017048 GO:0009816 GO:0005634	0	0	0	5.26098	6.30256	48.1101
Traes_6AS_ACC32562F.1	9.8696	9.2129	3.1198	2.95301	0.00314694	0.0238682	Traes_6AS_ACC32562F			IWGSC_CSS_6AS_scaff_1517362	3378	5337	GO:0005515 protein binding GO:0005524 ATP binding GO:0004672 protein kinase activity GO:0006468 protein phosphorylation	gi|475562750|gb|EMT14116.1| Tyrosine-sulfated glycopeptide receptor 1	2.7.11.1	GO:0006468 GO:0004674 GO:0016021 GO:0004888 GO:0009611 GO:0016023 GO:0005524 GO:0001653 GO:0009069 GO:0007165	0	0	0	32.1504	7.56307	19.5041
Traes_7AL_F3DE370E2.1	9.894	9.2125	3.0945	2.97701	0.00291075	0.0224775	Traes_7AL_F3DE370E2		Transducin/WD40 repeat-like superfamily protein [Source:Projected from Arabidopsis thaliana (AT5G64630) TAIR;Acc:AT5G64630]	7A	80615461	80620060	GO:0009933 meristem structural organization GO:0000724 double-strand break repair via homologous recombination GO:0031507 heterochromatin assembly GO:0010026 trichome differentiation GO:0009555 pollen development GO:0048366 leaf development GO:0008283 cell proliferation GO:0005515 protein binding GO:0033186 CAF-1 complex GO:0006334 nucleosome assembly	gi|474271477|gb|EMS60926.1| Chromatin assembly factor 1 subunit B	-	GO:0010026 GO:0008897 GO:0055114 GO:0033186 GO:0016021 GO:0031507 GO:0009933 GO:0000724 GO:0016023 GO:0007155 GO:0009059 GO:0009555 GO:0005515 GO:0000287 GO:0000166 GO:0048366 GO:0006334 GO:0016209 GO:0008283 GO:0051920 GO:0005634 GO:0015940	0	0	0	22.213	17.6472	19.5041
Traes_5BL_632F33908.1	9.9079	9.2111	3.0964	2.9748	0.00293178	0.0226091	Traes_5BL_632F33908			IWGSC_CSS_5BL_scaff_10847908	4985	5305		gi|475624115|gb|EMT32475.1| Putative LRR receptor-like serine/threonine-protein kinase	-	GO:0016023 GO:0004713 GO:0006468 GO:0005524 GO:0016021 GO:0005739	0	0	0	14.6138	21.4287	23.4049
Traes_6DL_D2FC46214.1	9.9324	9.2109	3.1561	2.91849	0.00351736	0.0260662	Traes_6DL_D2FC46214			6D	115961211	115962768		gi|357143211|ref|XP_003572842.1| PREDICTED: putative F-box/LRR-repeat protein At5g41840-like	-	NA	0	0	0	5.26098	8.82358	45.5096
Traes_4BS_80D83061B.2	9.8953	9.2106	3.1054	2.96598	0.00301719	0.0231103	Traes_4BS_80D83061B			4B	2746686	2748416	GO:0016021 integral component of membrane GO:0055085 transmembrane transport	gi|326508868|dbj|BAJ86827.1| predicted protein	-	GO:0005432 GO:0005739 GO:0016021 GO:0035725 GO:0046482 GO:0010260 GO:0006816	0	0	0	18.1211	11.3446	29.9063
Traes_6AS_E400C68F4.2	9.8662	9.2103	3.1423	2.9311	0.00337761	0.0252222	Traes_6AS_E400C68F4			6A	2675952	2685038	GO:0005524 ATP binding GO:0004674 protein serine/threonine kinase activity GO:0004672 protein kinase activity GO:0016874 ligase activity GO:0004842 ubiquitin-protein transferase activity GO:0006950 response to stress GO:0016567 protein ubiquitination GO:0006468 protein phosphorylation	gi|474057936|gb|EMS53909.1| U-box domain-containing protein 52	2.7.11.1	GO:0006865 GO:0006499 GO:0009595 GO:0002679 GO:0010200 GO:0004713 GO:0009507 GO:0000151 GO:0006468 GO:0004674 GO:0004842 GO:0016567 GO:0002238 GO:0002237 GO:0005886 GO:0030968 GO:0005634 GO:0005524 GO:0009581 GO:0009069	0	0	0	26.3049	28.9918	3.90082
Traes_7DS_B83440EDA.1	9.8642	9.2058	3.0954	2.97403	0.0029392	0.0226602	Traes_7DS_B83440EDA			7D	41600791	41602642	GO:0003824 catalytic activity GO:0005975 carbohydrate metabolic process GO:0048038 quinone binding GO:0016901 oxidoreductase activity. acting on the CH-OH group of donors. quinone or similar compound as acceptor	gi|475580390|gb|EMT18581.1| HIPL1 protein	-	GO:0016132 GO:0016901 GO:0005975 GO:0046658 GO:0016023 GO:0048038 GO:0005739	0	0	0	16.952	21.4287	20.8044
Traes_1AL_FACE446EE.1	9.8906	9.2051	3.1365	2.93484	0.00333714	0.0250025	Traes_1AL_FACE446EE			1A	245398783	245401017	GO:0016021 integral component of membrane GO:0055085 transmembrane transport GO:0008308 voltage-gated anion channel activity GO:0006873 cellular ion homeostasis	gi|474412894|gb|EMS66940.1| S-type anion channel SLAH2	-	GO:0016021 GO:0006873 GO:0005886 GO:0055085	0	0	0	6.43008	12.6051	40.3085
Traes_2DL_9A0F096AD.1	9.8535	9.2008	3.1195	2.94943	0.00318366	0.0240693	Traes_2DL_9A0F096AD			IWGSC_CSS_2DL_scaff_2704573	1	343	GO:0003824 catalytic activity GO:0009058 biosynthetic process GO:0016841 ammonia-lyase activity	gi|326493134|dbj|BAJ85028.1| predicted protein	-	GO:0005737 GO:0045548 GO:0009800 GO:0006559 GO:0006570 GO:0009821	0	0	0	8.18374	34.0338	16.9036
Traes_4AL_745682C27.1	9.7854	9.1992	3.301	2.7868	0.00532309	0.0358214	Traes_4AL_745682C27			4A	203249152	203252800	GO:0005515 protein binding GO:0005524 ATP binding GO:0016021 integral component of membrane GO:0004674 protein serine/threonine kinase activity GO:0004672 protein kinase activity GO:0006468 protein phosphorylation	gi|475525778|gb|EMT07205.1| Putative LRR receptor-like serine/threonine-protein kinase	2.7.11.1	GO:0016023 GO:0006468 GO:0005524 GO:0016021 GO:0004674 GO:0009536 GO:0009069	0	0	0	30.9813	27.7313	0
Traes_6BS_048C0BAE6.1	9.8218	9.1987	3.1033	2.96419	0.00303484	0.0231921	Traes_6BS_048C0BAE6			6B	136973107	136973968	GO:0005515 protein binding	gi|22038178|gb|AAG40562.1| glutathione-S-transferase 2	2.5.1.18	GO:0004364 GO:0060416 GO:0006749 GO:0048527 GO:0009507 GO:0046686 GO:0080167 GO:0009704	0	0	0	15.1984	15.1261	28.606
Traes_7BL_86BF1D151.1	9.7516	9.1936	3.1929	2.8794	0.00398428	0.0287104	Traes_7BL_86BF1D151			7B	231515233	231515577		gi|326491945|dbj|BAJ98197.1| predicted protein	-	GO:0016132 GO:0005768 GO:0016757 GO:0005794 GO:0006084 GO:0005802 GO:0009536 GO:0016126	0	0	0	28.6431	1.26051	28.606
Traes_5DL_3538F3605.1	9.7397	9.1935	3.3041	2.78243	0.00539541	0.036196	Traes_5DL_3538F3605			5D	123578466	123581876	GO:0005524 ATP binding GO:0004674 protein serine/threonine kinase activity GO:0004672 protein kinase activity GO:0048544 recognition of pollen GO:0006468 protein phosphorylation	gi|475499189|gb|EMT04148.1| Putative serine/threonine-protein kinase receptor	2.7.11.1	GO:0006468 GO:0004674 GO:0016023 GO:0005524 GO:0004713 GO:0048544 GO:0016020 GO:0009069	0	0	0	34.4886	23.9497	0
Traes_1DL_53672660C.1	9.7569	9.1924	3.1063	2.95923	0.00308408	0.0234904	Traes_1DL_53672660C			1D	74348244	74348985	GO:0005524 ATP binding GO:0000166 nucleotide binding GO:0006418 tRNA aminoacylation for protein translation GO:0004812 aminoacyl-tRNA ligase activity	gi|474040031|gb|EMS53264.1| Cysteinyl-tRNA synthetase	-	GO:0004817 GO:0006423 GO:0043067 GO:0042407 GO:0005829 GO:0010197 GO:0009570 GO:0009658 GO:0046686 GO:0005524 GO:0048481 GO:0005739 GO:0006534	0	0	0	21.6285	25.2102	11.7025
Traes_2DL_44552FCF2.1	9.7727	9.1907	3.1206	2.94513	0.00322817	0.0243393	Traes_2DL_44552FCF2			IWGSC_CSS_2DL_scaff_9834014	12056	12628		gi|475602841|gb|EMT25236.1| hypothetical protein F775_42777	-	GO:0016023	0	0	0	13.4447	10.0841	35.1074
Traes_2AL_382370BE7.1	9.7019	9.1894	3.1205	2.94485	0.00323108	0.0243497	Traes_2AL_382370BE7			2A	234245910	234247390	GO:0046872 metal ion binding GO:0030001 metal ion transport	gi|475551886|gb|EMT11711.1| hypothetical protein F775_05960	-	GO:0030001 GO:0046872 GO:0005737	0	0	0	33.9041	12.6051	11.7025
Traes_6DL_0C9A044AA.2	9.7528	9.1878	3.1107	2.95359	0.00314104	0.0238277	Traes_6DL_0C9A044AA			6D	95178499	95181929	GO:0016021 integral component of membrane	gi|475497978|gb|EMT04054.1| hypothetical protein F775_26901	-	GO:0000139 GO:0015780 GO:0005886 GO:0006863 GO:0005338 GO:0016021	0	0	0	13.4447	13.8656	31.2066
Traes_5DL_799647EA7.1	9.7687	9.1867	3.1389	2.92667	0.00342612	0.0255271	Traes_5DL_799647EA7		DNA GYRASE A [Source:Projected from Arabidopsis thaliana (AT3G10690) TAIR;Acc:AT3G10690]	5D	146985345	146999383	GO:0009295 nucleoid GO:0009220 pyrimidine ribonucleotide biosynthetic process GO:0016592 mediator complex GO:0003677 DNA binding GO:0005524 ATP binding GO:0005694 chromosome GO:0003918 DNA topoisomerase type II (ATP-hydrolyzing) activity GO:0006265 DNA topological change GO:0006259 DNA metabolic process GO:0003916 DNA topoisomerase activity	gi|475592750|gb|EMT22178.1| Putative DNA gyrase subunit A. chloroplastic/mitochondrial	5.99.1.3	GO:0009295 GO:0005739 GO:0009220 GO:0006261 GO:0003677 GO:0005524 GO:0003918 GO:0016592 GO:0005694 GO:0009507 GO:0006265	0	0	0	4.67642	21.4287	32.5069
Traes_4BS_BCAB8BC16.1	9.6859	9.1815	3.1016	2.96027	0.00307366	0.0234272	Traes_4BS_BCAB8BC16			4B	14554511	14560183	GO:0016021 integral component of membrane	gi|475506503|gb|EMT04847.1| hypothetical protein F775_27895	-	GO:0016132 GO:0009086 GO:0016021 GO:0006084 GO:0015711 GO:0008514 GO:0005768 GO:0016023 GO:0006863 GO:0005802 GO:0000394 GO:0005794 GO:0005886 GO:0016126	0	0	0	21.0439	20.1682	16.9036
Traes_2DS_F1014B0AA.2	9.7329	9.1809	3.1702	2.89596	0.00377995	0.0275652	Traes_2DS_F1014B0AA		ATP binding;protein kinases;protein serine/threonine kinases [Source:Projected from Arabidopsis thaliana (AT2G20635) TAIR;Acc:AT2G20635]	2D	107514725	107522291	GO:0005524 ATP binding GO:0004672 protein kinase activity GO:0007094 mitotic spindle assembly checkpoint GO:0006468 protein phosphorylation	gi|222637112|gb|EEE67244.1| hypothetical protein OsJ_24392	-	GO:0006468 GO:0004674 GO:0009536 GO:0007063 GO:0071173 GO:0005524 GO:0000777 GO:0005634 GO:0009069	0	0	0	2.92276	13.8656	41.6088
Traes_7BL_5EB114AB7.1	9.633	9.1785	3.1197	2.94215	0.00325945	0.0245113	Traes_7BL_5EB114AB7			IWGSC_CSS_7BL_scaff_6745707	1278	3493	GO:0005506 iron ion binding GO:0020037 heme binding GO:0004497 monooxygenase activity GO:0016705 oxidoreductase activity. acting on paired donors. with incorporation or reduction of molecular oxygen GO:0055114 oxidation-reduction process	gi|357168212|ref|XP_003581538.1| PREDICTED: cytochrome P450 87A3-like	-	GO:0016023 GO:0009055 GO:0004497 GO:0005506 GO:0020037 GO:0016705 GO:0008270 GO:0055114	0	0	0	32.1504	11.3446	14.303
Traes_1DS_D46D6CB4B.1	9.676	9.1783	3.3157	2.76817	0.00563716	0.0374398	Traes_1DS_D46D6CB4B			1D	8666547	8669483	GO:0005515 protein binding GO:0005524 ATP binding GO:0004674 protein serine/threonine kinase activity GO:0004672 protein kinase activity GO:0005509 calcium ion binding GO:0006468 protein phosphorylation	gi|475616741|gb|EMT29868.1| Wall-associated receptor kinase 3	2.7.11.1	GO:0048046 GO:0016023 GO:0030247 GO:0005509 GO:0009507 GO:0006167 GO:0006468 GO:0004674 GO:0046686 GO:0004001 GO:0006166 GO:0080094 GO:0005886 GO:0005507 GO:0005524 GO:0005739 GO:0009069 GO:0006144	0	0	0	15.1984	42.8574	0
Traes_6DS_5F85B417A.1	9.6476	9.1782	3.1669	2.89818	0.00375332	0.0274428	Traes_6DS_5F85B417A			6D	11093422	11095032	GO:0005515 protein binding	gi|474100689|gb|EMS55248.1| LRR receptor-like serine/threonine-protein kinase GSO1	2.7.11.1	GO:0016023	0	0	0	28.0585	2.52102	27.3058
Traes_4DL_87F3C98DA.1	9.67	9.1781	3.1192	2.94242	0.00325653	0.0244926	Traes_4DL_87F3C98DA			4D	113360761	113362685	GO:0016747 transferase activity. transferring acyl groups other than amino-acyl groups	gi|475601731|gb|EMT24916.1| Anthranilate N-benzoyltransferase protein 1	-	GO:0016747	0	0	0	19.2902	8.82358	29.9063
Traes_3AS_B5701365D.1	9.6779	9.1774	3.1042	2.95643	0.00311223	0.0236526	Traes_3AS_B5701365D			IWGSC_CSS_3AS_scaff_3405891	1941	4651	GO:0016020 membrane GO:0003824 catalytic activity	gi|474400309|gb|EMS65998.1| Putative lipid phosphate phosphatase 3. chloroplastic	3.1.3.4	GO:0005737 GO:0008195 GO:0005887 GO:0006950 GO:0032440 GO:0055114 GO:0006687 GO:0009395 GO:0046486	0	0	0	14.6138	23.9497	19.5041
Traes_1BL_2348A2BED.1	9.7037	9.1766	3.2438	2.82898	0.00466967	0.032362	Traes_1BL_2348A2BED			1B	220671201	220672333	GO:0005759 mitochondrial matrix	gi|357133421|ref|XP_003568323.1| PREDICTED: uncharacterized protein At2g39795. mitochondrial-like	-	GO:0001510 GO:0009220 GO:0005759	0	0	0	1.16911	5.04205	52.011
Traes_1BS_672D28589.1	9.6581	9.1746	3.1084	2.95159	0.00316142	0.0239428	Traes_1BS_672D28589			1B	85974685	85977961		gi|326495064|dbj|BAJ85628.1| predicted protein	-	GO:0016829	0	0	0	14.6138	27.7313	15.6033
Traes_2DS_DF9A59ADB.2	9.5853	9.1727	3.1593	2.90337	0.00369164	0.0270862	Traes_2DS_DF9A59ADB			IWGSC_CSS_2DS_scaff_5371972	7	2854	GO:0004722 protein serine/threonine phosphatase activity GO:0006470 protein dephosphorylation	gi|475583682|gb|EMT19538.1| hypothetical protein F775_33223	-	GO:0008287 GO:0046872 GO:0004722 GO:0005886 GO:0006470	0	0	0	36.8268	3.78154	16.9036
Traes_6BS_54504C379.1	9.5985	9.1707	3.1123	2.94662	0.00321264	0.0242495	Traes_6BS_54504C379			IWGSC_CSS_6BS_scaff_2944146	1	514	GO:0000287 magnesium ion binding GO:0016829 lyase activity GO:0010333 terpene synthase activity	gi|475558602|gb|EMT13131.1| Linalool synthase. chloroplastic	-	GO:0008152 GO:0009536 GO:0000287 GO:0010333	0	0	0	25.7203	20.1682	11.7025
Traes_4BS_FBD906214.1	9.5773	9.1692	3.1282	2.93115	0.00337705	0.0252213	Traes_4BS_FBD906214			4B	17508130	17509184		gi|474153508|gb|EMS57020.1| Cortical cell-delineating protein	-	GO:0008233 GO:0006508	0	0	0	30.3967	7.56307	19.5041
Traes_5DL_AB2DC15EC.1	9.5912	9.168	3.1122	2.94579	0.00322129	0.0243041	Traes_5DL_AB2DC15EC			5D	120001886	120005873	GO:0043531 ADP binding	gi|475594793|gb|EMT22823.1| Putative disease resistance protein RXW24L	-	GO:0004553 GO:0005975 GO:0006952 GO:0043531	0	0	0	22.7976	11.3446	23.4049
Traes_6AL_2B1E9CA23.1	9.5402	9.1646	3.1378	2.92075	0.00349191	0.025915	Traes_6AL_2B1E9CA23			6A	186118862	186120585	GO:0003824 catalytic activity GO:0009058 biosynthetic process GO:0016746 transferase activity. transferring acyl groups GO:0008152 metabolic process	gi|474412360|gb|EMS66924.1| Curcuminoid synthase	-	GO:0016747 GO:0042802 GO:0009813	0	0	0	32.735	6.30256	18.2038
Traes_6BL_C1AC5C2F6.1	9.5514	9.1623	3.1078	2.94821	0.00319625	0.0241483	Traes_6BL_C1AC5C2F6			IWGSC_CSS_6BL_scaff_3274567	4	515	GO:0005515 protein binding GO:0005509 calcium ion binding	gi|357143442|ref|XP_003572922.1| PREDICTED: wall-associated receptor kinase 3-like	-	GO:0006468 GO:0004674 GO:0005509 GO:0030247 GO:0016021 GO:0016023 GO:0005524 GO:0016787 GO:0009069	0	0	0	22.7976	18.9077	15.6033
Traes_6DS_77692D29D.1	9.6043	9.1623	3.2837	2.79027	0.0052664	0.0355195	Traes_6DS_77692D29D			6D	64002091	64002516		gi|474389573|gb|EMS65235.1| hypothetical protein TRIUR3_28835	-	NA	0	0	0	1.75366	1.26051	54.6115
Traes_7DL_712666F74.1	9.5461	9.1597	3.1739	2.88592	0.00390266	0.0282663	Traes_7DL_712666F74			IWGSC_CSS_7DL_scaff_896836	1	200		gi|474105789|gb|EMS55448.1| 3'-N-debenzoyl-2'-deoxytaxol N-benzoyltransferase	-	GO:0016747	0	0	0	18.1211	36.5548	2.60055
TRAES3BF182000030CFD_t1	9.49	9.1594	3.3321	2.74886	0.00598025	0.0391993	TRAES3BF182000030CFD_g			3B	450301408	450303081	GO:0005515 protein binding	gi|115438124|ref|NP_001043463.1| Os01g0594300	-	GO:0009505 GO:0016301 GO:0009506 GO:0016023 GO:0016310 GO:0000904 GO:0032440 GO:0055114 GO:0005199 GO:0042546	0	0	0	45.5951	11.3446	0
Traes_7BL_AFCF70158.1	9.5599	9.158	3.1162	2.93882	0.00329468	0.0247302	Traes_7BL_AFCF70158			IWGSC_CSS_7BL_scaff_3399857	2	259		gi|474372414|gb|EMS63949.1| Disease resistance protein RPM1	-	GO:0006952 GO:0043531 GO:0004721 GO:0005524 GO:0017111 GO:0006915 GO:0006470	0	0	0	11.1065	17.6472	28.606
Traes_7DL_9FD22324C.1	82.7482	9.1568	1.5627	5.85952	4.64204e-09	2.40752e-07	Traes_7DL_9FD22324C			IWGSC_CSS_7DL_scaff_3327205	5503	6294		gi|475562383|gb|EMT14009.1| hypothetical protein F775_32425	-	GO:0009536 GO:0016020	0	0.670332	0	192.902	166.388	136.529
Traes_5DL_3F043E2B6.1	9.5632	9.1564	3.1436	2.91272	0.00358292	0.026462	Traes_5DL_3F043E2B6			5D	146595107	146595568	GO:0005515 protein binding GO:0008270 zinc ion binding	gi|475553693|gb|EMT12074.1| RING-H2 finger protein ATL2L	-	GO:0043090 GO:0010200 GO:0002679 GO:0016567 GO:0004842 GO:0015824 GO:0008270	0	0	0	5.84553	15.1261	36.4077
Traes_7DL_B71A36491.1	9.55	9.1544	3.14	2.91543	0.00355204	0.0262678	Traes_7DL_B71A36491			7D	207145404	207148110	GO:0005515 protein binding	gi|475577767|gb|EMT17912.1| hypothetical protein F775_22588	-	GO:0035556 GO:0004609 GO:0005509 GO:0005739 GO:0016023 GO:0008654 GO:0019745 GO:0005886 GO:0016126 GO:0006544 GO:0006563 GO:0006566 GO:0046486	0	0	0	5.84553	17.6472	33.8071
Traes_2AL_36E9DD8DC.2	9.4779	9.1533	3.3128	2.76299	0.00572745	0.0378846	Traes_2AL_36E9DD8DC			2A	235340490	235345615	GO:0048544 recognition of pollen	gi|475558911|gb|EMT13210.1| Putative serine/threonine-protein kinase receptor	2.7.11.1	GO:0006468 GO:0004674 GO:0016023 GO:0005524 GO:0004713 GO:0048544 GO:0016020 GO:0009069	0	0	0	30.3967	26.4707	0
Traes_4DL_9DAC1323B.1	9.5103	9.1531	3.1395	2.91545	0.00355172	0.0262678	Traes_4DL_9DAC1323B			4D	104467109	104469867	GO:0016491 oxidoreductase activity GO:0055114 oxidation-reduction process GO:0005507 copper ion binding GO:0046274 lignin catabolic process GO:0048046 apoplast GO:0052716 hydroquinone:oxygen oxidoreductase activity	gi|473817793|gb|EMS46935.1| Laccase-3	1.10.3.2	GO:0046688 GO:0005507 GO:0016023 GO:0052716 GO:0008447 GO:0048046 GO:0009536 GO:0046274 GO:0055114 GO:0019852	0	0	0	16.952	6.30256	33.8071
Traes_4BL_667998E6F.1	9.4647	9.1525	3.1385	2.91618	0.00354351	0.0262291	Traes_4BL_667998E6F			IWGSC_CSS_4BL_scaff_5020165	1	298	GO:0003824 catalytic activity GO:0030170 pyridoxal phosphate binding GO:0016831 carboxy-lyase activity GO:0019752 carboxylic acid metabolic process	gi|474393446|gb|EMS65534.1| Glutamate decarboxylase 1	-	GO:0005829 GO:0010363 GO:0005516 GO:0009750 GO:0009651 GO:0009506 GO:0004351 GO:0009963 GO:0006612 GO:0006536 GO:0006833 GO:0030003 GO:0070838 GO:0046686 GO:0030170 GO:0005634 GO:0006522 GO:0006531 GO:0019482 GO:0019530	0	0	0	30.9813	6.30256	19.5041
Traes_5BL_5391EC4A0.1	9.5287	9.1517	3.4434	2.65779	0.00786549	0.0483005	Traes_5BL_5391EC4A0			5B	250456228	250457085	GO:0003676 nucleic acid binding GO:0046872 metal ion binding	gi|473898623|gb|EMS49106.1| hypothetical protein TRIUR3_15912	-	GO:0035556 GO:0008270 GO:0003676 GO:0009693 GO:0006355 GO:0002679 GO:0010200 GO:0003700 GO:0005634 GO:0005667 GO:0045449	0	0	0	0	1.26051	55.9118
Traes_3AL_ACEE1074F.1	9.5003	9.1493	3.1189	2.93352	0.00335143	0.025073	Traes_3AL_ACEE1074F			IWGSC_CSS_3AL_scaff_4362268	31	844		gi|474320332|gb|EMS62239.1| Protein IQ-DOMAIN 31	-	GO:0005739	0	0	0	11.1065	28.9918	16.9036
Traes_6AS_81A8F6227.1	9.4335	9.1477	3.1246	2.92762	0.00341571	0.0254615	Traes_6AS_81A8F6227			IWGSC_CSS_6AS_scaff_4395698	1245	4533	GO:0005515 protein binding GO:0005524 ATP binding GO:0016021 integral component of membrane GO:0004674 protein serine/threonine kinase activity GO:0004672 protein kinase activity GO:0006468 protein phosphorylation	gi|475534834|gb|EMT08644.1| Putative LRR receptor-like serine/threonine-protein kinase	2.7.11.1	GO:0006468 GO:0004674 GO:0016021 GO:0003677 GO:0016023 GO:0005524 GO:0009507 GO:0006306 GO:0005886 GO:0009069	0	0	0	29.8122	16.3867	10.4022
Traes_2DS_F77D8E885.1	9.4851	9.1475	3.157	2.89755	0.00376085	0.0274658	Traes_2DS_F77D8E885			2D	19770784	19771335	GO:0016491 oxidoreductase activity GO:0010181 FMN binding GO:0045892 negative regulation of transcription. DNA-templated	gi|326496681|dbj|BAJ98367.1| predicted protein	-	GO:0055114 GO:0009733 GO:0045892 GO:0005773 GO:0010181 GO:0016655 GO:0005886	0	0	0	12.8602	5.04205	39.0082
TRAES3BF061700020CFD_t1	9.413	9.1475	3.1565	2.89797	0.00375585	0.0274454	TRAES3BF061700020CFD_g			3B	734362588	734363394	GO:0005515 protein binding	gi|326524135|dbj|BAJ97078.1| predicted protein	2.5.1.18	GO:0016023 GO:0004364 GO:0006749	0	0	0	37.4114	13.8656	5.2011
Traes_2BS_38899D1B3.1	9.458	9.1467	3.1582	2.89621	0.00377697	0.0275535	Traes_2BS_38899D1B3			IWGSC_CSS_2BS_scaff_5245457	12616	14087	GO:0047196 long-chain-alcohol O-fatty-acyltransferase activity	gi|357167476|ref|XP_003581182.1| PREDICTED: probable long-chain-alcohol O-fatty-acyltransferase 4-like	-	GO:0016020 GO:0016746	0	0	0	20.4593	3.78154	32.5069
Traes_6AL_F46F74A23.1	9.4757	9.1432	3.3643	2.71769	0.00657395	0.0421772	Traes_6AL_F46F74A23			6A	76820637	76826852	GO:0016020 membrane GO:0016021 integral component of membrane GO:0030246 carbohydrate binding GO:0005794 Golgi apparatus GO:0006486 protein glycosylation GO:0008378 galactosyltransferase activity	gi|475505636|gb|EMT04754.1| Beta-1.3-galactosyltransferase 15	-	GO:0010488 GO:0047220 GO:0010493 GO:0005794 GO:0016023 GO:0030246 GO:0047915 GO:0006486 GO:0016021 GO:0030206 GO:0001574	0	0	0	0	11.3446	45.5096
Traes_7AS_FC70C2546.2	9.3316	9.1364	3.3584	2.72049	0.00651843	0.041878	Traes_7AS_FC70C2546			7A	2551099	2553060	GO:0003676 nucleic acid binding	gi|475533922|gb|EMT08482.1| Protein argonaute 1B	-	GO:0009536	0	0	0	49.687	6.30256	0
Traes_6AL_474506CDC.2	9.4029	9.1342	3.1549	2.8952	0.00378918	0.027614	Traes_6AL_474506CDC			6A	60840105	60846197		gi|474423236|gb|EMS67579.1| hypothetical protein TRIUR3_06787	-	NA	0	0	0	11.1065	6.30256	39.0082
Traes_1BL_8B2B1E703.1	9.3004	9.1306	3.1627	2.88694	0.0038901	0.028197	Traes_1BL_8B2B1E703			1B	209931925	209933893		gi|475594809|gb|EMT22830.1| hypothetical protein F775_06140	-	GO:0005739	0	0	0	37.9959	12.6051	5.2011
Traes_7DL_68B814464.1	9.3288	9.1291	3.3186	2.75088	0.00594359	0.0390089	Traes_7DL_68B814464			7D	134094296	134099865	GO:0006355 regulation of transcription. DNA-templated GO:0043565 sequence-specific DNA binding GO:0003700 transcription factor activity. sequence-specific DNA binding	gi|326513298|dbj|BAK06889.1| predicted protein	-	GO:0030246 GO:0010218 GO:0009536 GO:0006406 GO:0009740 GO:0010114 GO:0010099 GO:0009410 GO:0080167 GO:0051276 GO:0016491 GO:0046983 GO:0031539 GO:0008284 GO:0010224 GO:0043565 GO:0010074 GO:0010017 GO:0019722 GO:0003700 GO:0009737 GO:0055114 GO:0003690 GO:0045893 GO:0042753 GO:0009909 GO:0043687 GO:0030968 GO:0005634 GO:0005739 GO:0005667 GO:0045449	0	0	0	25.7203	30.2523	0
Traes_4DS_51B33B672.1	9.2804	9.1232	3.1246	2.9198	0.00350258	0.0259805	Traes_4DS_51B33B672			IWGSC_CSS_4DS_scaff_2314575	2929	5219		gi|475409881|gb|EMT00904.1| hypothetical protein F775_15757	-	GO:0005777 GO:0047617 GO:0042372	0	0	0	27.474	12.6051	15.6033
Traes_1AS_E40D3558F.1	9.3359	9.1226	3.1547	2.89175	0.003831	0.0278543	Traes_1AS_E40D3558F			IWGSC_CSS_1AS_scaff_3281272	5569	6171		gi|326509823|dbj|BAJ87127.1| predicted protein	-	NA	0	0	0	8.18374	8.82358	39.0082
Traes_7DS_69444D63F.1	9.2586	9.1224	3.3296	2.73976	0.00614833	0.0400459	Traes_7DS_69444D63F			IWGSC_CSS_7DS_scaff_2579712	29	467	GO:0016021 integral component of membrane	gi|474172414|gb|EMS57663.1| hypothetical protein TRIUR3_25238	-	GO:0016023 GO:0006468 GO:0005524 GO:0016021 GO:0004674 GO:0009069	0	0	0	39.165	16.3867	0
Traes_3B_D23EDE4BF.1	9.2612	9.1212	3.1643	2.88254	0.00394483	0.0285081	Traes_3B_D23EDE4BF			IWGSC_CSS_3B_scaff_10429205	11370	11870		NA	NA	NA	0	0	0	30.9813	3.78154	20.8044
Traes_2BL_EBDF3725F.1	9.2434	9.1204	3.3323	2.73693	0.00620147	0.0403005	Traes_2BL_EBDF3725F			2B	99161734	99163763	GO:0008270 zinc ion binding GO:0016491 oxidoreductase activity GO:0055114 oxidation-reduction process	gi|475573749|gb|EMT16811.1| Putative quinone-oxidoreductase-like protein. chloroplastic	-	GO:0055114 GO:0006281 GO:0008270 GO:0004519 GO:0005739 GO:0016491 GO:0051539 GO:0009706 GO:0009535 GO:0005773 GO:0005886	0	0	0	40.3341	15.1261	0
Traes_2DL_09F255694.1	9.285	9.1192	3.1656	2.88072	0.00396765	0.0286264	Traes_2DL_09F255694			2D	140239129	140240185		gi|475600078|gb|EMT24426.1| Putative lipoate-protein ligase A	-	GO:0003723 GO:0016070 GO:0005739 GO:0046872 GO:0003677 GO:0016023 GO:0003993 GO:0004722 GO:0015824 GO:0006771 GO:0019497 GO:0006470 GO:0008287	0	0	0	18.1211	3.78154	33.8071
Traes_4DL_CF53D3614.1	9.2598	9.1183	3.1422	2.90187	0.0037094	0.0271832	Traes_4DL_CF53D3614			4D	59569305	59571637		gi|475619756|gb|EMT30870.1| hypothetical protein F775_15588	-	GO:0009827 GO:0005886 GO:0009860 GO:0005739 GO:0080167	0	0	0	24.5512	6.30256	24.7052
Traes_1AS_94FFD52BB.1	9.3134	9.1182	3.1435	2.90069	0.0037234	0.0272723	Traes_1AS_94FFD52BB			1A	167850040	167850262		gi|473728637|gb|EMS45123.1| Agmatine coumaroyltransferase-1	-	GO:0016747	0	0	0	5.84553	21.4287	28.606
Traes_2BL_23E329BDD.1	9.2855	9.1139	3.3908	2.68783	0.00719179	0.045168	Traes_2BL_23E329BDD			2B	294767311	294768974	GO:0016874 ligase activity GO:0004842 ubiquitin-protein transferase activity GO:0016567 protein ubiquitination GO:0005488 binding	gi|326494462|dbj|BAJ90500.1| predicted protein	-	GO:0046872 GO:0003723 GO:0016567 GO:0004842 GO:0000166 GO:0000151	0	0	0	0	6.30256	49.4104
Traes_4BS_6067314D4.2	9.2656	9.1108	3.3756	2.69897	0.00695535	0.0440252	Traes_4BS_6067314D4			4B	221020190	221025146	GO:0005634 nucleus GO:0005488 binding	gi|475492102|gb|EMT03614.1| Condensin-2 complex subunit G2	-	GO:0005634 GO:0005739	0	0	0	0	10.0841	45.5096
TRAES3BF086800130CFD_t1	9.2147	9.1095	3.1324	2.90812	0.0036361	0.0267604	TRAES3BF086800130CFD_g			3B	562793456	562795393	GO:0016020 membrane GO:0016021 integral component of membrane GO:0022857 transmembrane transporter activity	gi|475622230|gb|EMT31802.1| Auxin-induced protein 5NG4	-	GO:0016020 GO:0016023 GO:0005739	0	0	0	20.4593	8.82358	26.0055
Traes_3DL_0CFFDC3CE.1	9.2524	9.1087	3.3693	2.70342	0.00686291	0.043601	Traes_3DL_0CFFDC3CE			IWGSC_CSS_3DL_scaff_1227650	1	266		gi|475575086|gb|EMT17169.1| Thiamin pyrophosphokinase 1	-	GO:0006655 GO:0006772 GO:0009536 GO:0016746 GO:0005524 GO:0004788 GO:0009229	0	0	0	0	12.6051	42.909
Traes_5DL_B0BA7AE9E.2	9.257	9.1084	3.2417	2.80976	0.00495787	0.0339039	Traes_5DL_B0BA7AE9E			5D	137452813	137453484	GO:0005515 protein binding	gi|475591199|gb|EMT21680.1| hypothetical protein F775_18293	2.5.1.18	GO:0006979 GO:0009409 GO:0009635 GO:0004364 GO:0006749 GO:0042631 GO:0009570 GO:0043295 GO:0046686 GO:0080167 GO:0005886 GO:0048046	0	0	0	1.16911	7.56307	46.8099
Traes_7BL_F1BCE456A.1	82.6721	9.1084	1.551	5.87242	4.29489e-09	2.248e-07	Traes_7BL_F1BCE456A			IWGSC_CSS_7BL_scaff_6738455	2	317		gi|474360216|gb|EMS63276.1| Bifunctional monodehydroascorbate reductase and carbonic anhydrase nectarin-3	-	GO:0006730 GO:0008270 GO:0004089 GO:0006807	0	0	1.03148	227.976	150.001	117.025
Traes_4AL_DEB311882.1	9.2285	9.1064	3.4247	2.65902	0.00783691	0.048156	Traes_4AL_DEB311882			4A	186521893	186525374	GO:0030247 polysaccharide binding	gi|475623505|gb|EMT32250.1| Wall-associated receptor kinase 3	-	GO:0030247 GO:0005509 GO:0006468 GO:0005524 GO:0016021 GO:0004674 GO:0009620 GO:0009069	0	0	0	1.16911	54.202	0
Traes_5BL_68BDA8BC7.1	79.7195	9.1061	1.597	5.70187	1.18498e-08	5.50472e-07	Traes_5BL_68BDA8BC7		RmlC-like cupins superfamily protein [Source:Projected from Arabidopsis thaliana (AT1G50590) TAIR;Acc:AT1G50590]	5B	186992892	186994948		gi|475627075|gb|EMT33563.1| hypothetical protein F775_19609	-	GO:0009737 GO:0005516 GO:0005634 GO:0005886	0	0.670332	0	106.389	102.101	269.157
Traes_7AS_3ACEAEE81.1	9.1935	9.1032	3.1244	2.91355	0.00357345	0.0264024	Traes_7AS_3ACEAEE81			7A	25119719	25120911		gi|473865820|gb|EMS47655.1| hypothetical protein TRIUR3_09531	-	NA	0	0	0	14.0293	15.1261	26.0055
Traes_7BL_C91DBD66C.2	9.1419	9.103	3.1691	2.87242	0.00407337	0.0292	Traes_7BL_C91DBD66C			7B	223473791	223476813	GO:0008270 zinc ion binding GO:0004089 carbonate dehydratase activity GO:0015976 carbon utilization	gi|475451862|gb|EMT01713.1| Carbonic anhydrase. chloroplastic	4.2.1.1	GO:0005886 GO:0004089 GO:0009570 GO:0015976 GO:0005829 GO:0008270 GO:0006730 GO:0006807	0	0	0	31.5659	3.78154	19.5041
Traes_2DL_7FA15081B.2	9.1869	9.1022	3.1232	2.91438	0.00356393	0.0263424	Traes_2DL_7FA15081B			2D	140187071	140188039	GO:0005506 iron ion binding GO:0020037 heme binding GO:0004497 monooxygenase activity GO:0016705 oxidoreductase activity. acting on paired donors. with incorporation or reduction of molecular oxygen GO:0055114 oxidation-reduction process	gi|475625482|gb|EMT32980.1| Cytochrome P450 84A1	-	GO:0046424 GO:0010224 GO:0016023 GO:0009055 GO:0005506 GO:0020037 GO:0016705 GO:0009809 GO:0005783 GO:0022900	0	0	0	14.0293	16.3867	24.7052
Traes_5BS_61A2A6F00.2	9.1412	9.102	3.1336	2.90462	0.00367696	0.0269885	Traes_5BS_61A2A6F00			IWGSC_CSS_5BS_scaff_2228017	40	1808		gi|474353945|gb|EMS63103.1| hypothetical protein TRIUR3_10686	-	GO:0016829 GO:0009536	0	0	0	28.0585	16.3867	10.4022
Traes_6DL_1B3FC466A.1	9.1927	9.0994	3.3578	2.70994	0.00672945	0.0429266	Traes_6DL_1B3FC466A			6D	157576148	157579776	GO:0005975 carbohydrate metabolic process GO:0071555 cell wall organization GO:0005576 extracellular region GO:0004650 polygalacturonase activity	gi|326517826|dbj|BAK03831.1| predicted protein	-	GO:0005576 GO:0004650 GO:0005739 GO:0009507 GO:0005982 GO:0005985	0	0	0	0	23.9497	31.2066
Traes_2DS_D2FDA663D.1	9.1815	9.0993	3.1433	2.89487	0.00379319	0.0276326	Traes_2DS_D2FDA663D			IWGSC_CSS_2DS_scaff_5389658	6859	10562		gi|475564080|gb|EMT14439.1| hypothetical protein F775_06327	-	GO:0016787 GO:0005634	0	0	0	9.9374	11.3446	33.8071
TRAES3BF107100010CFD_t1	9.1524	9.0989	3.1481	2.89023	0.00384963	0.0279718	TRAES3BF107100010CFD_g			3B	385068484	385071855	GO:0005515 protein binding	gi|474408940|gb|EMS66705.1| Rab9 effector protein with kelch motifs	-	GO:0003333 GO:0015171 GO:0016021 GO:0005739	0	0	0	18.7057	6.30256	29.9063
Traes_1AL_E9DD51B95.1	9.085	9.0969	3.3508	2.71486	0.00663039	0.0424512	Traes_1AL_E9DD51B95			IWGSC_CSS_1AL_scaff_3976311	2526	5477	GO:0016787 hydrolase activity	gi|326491903|dbj|BAJ98176.1| predicted protein	-	GO:0009651 GO:0005737 GO:0048046 GO:0008806 GO:0005634 GO:0005886 GO:0019261	0	0	0	44.426	10.0841	0
Traes_3AL_29C85AE6A.1	9.1121	9.0962	3.1415	2.8955	0.00378552	0.0275945	Traes_3AL_29C85AE6A			IWGSC_CSS_3AL_scaff_4236948	230	1200		gi|475540803|gb|EMT09671.1| hypothetical protein F775_09197	-	GO:0016023 GO:0004091	0	0	0	26.3049	7.56307	20.8044
Traes_6DS_C9CAE7E0D.2	9.1107	9.093	3.1319	2.90336	0.00369186	0.0270862	Traes_6DS_C9CAE7E0D			6D	15152603	15153675	GO:0005515 protein binding GO:0008270 zinc ion binding	gi|475555922|gb|EMT12543.1| BRCT domain-containing protein	-	GO:0003713 GO:0008270 GO:0005667 GO:0045941	0	0	0	19.8748	10.0841	24.7052
Traes_1BL_8AA305D41.1	9.0577	9.0883	3.3301	2.72914	0.00634995	0.041066	Traes_1BL_8AA305D41			1B	252263631	252263785	GO:0016021 integral component of membrane	gi|474195998|gb|EMS58368.1| Putative calcium-transporting ATPase 13. plasma membrane-type	-	GO:0005388 GO:0006468 GO:0005516 GO:0070588 GO:0004672 GO:0016021 GO:0046872 GO:0009536 GO:0005524 GO:0009555 GO:0007338 GO:0005886 GO:0016529	0	0	0	30.3967	23.9497	0
TRAES3BF271400010CFD_t1	9.063	9.0873	3.1856	2.85262	0.00433605	0.0306711	TRAES3BF271400010CFD_g			3B	384821607	384822293	GO:0005509 calcium ion binding	gi|475513936|gb|EMT05669.1| Putative calcium-binding protein CML12	-	GO:0010200 GO:0005509 GO:0032440 GO:0016021 GO:0005739 GO:0055114	0	0	0	24.5512	2.52102	27.3058
Traes_2BL_9A03A2029.1	9.0181	9.0855	3.3462	2.71521	0.00662331	0.0424218	Traes_2BL_9A03A2029			2B	300184288	300186668	GO:0016020 membrane GO:0008654 phospholipid biosynthetic process GO:0016780 phosphotransferase activity. for other substituted phosphate groups	gi|222622082|gb|EEE56214.1| hypothetical protein OsJ_05188	-	GO:0016491 GO:0005794 GO:0016023 GO:0003881 GO:0006661 GO:0016020 GO:0005783 GO:0055114	0	0	0	41.5032	12.6051	0
Traes_5DL_702D641A3.3	9.0907	9.0848	3.1521	2.88215	0.00394971	0.0285341	Traes_5DL_702D641A3			IWGSC_CSS_5DL_scaff_4572579	4	2771	GO:0016020 membrane	gi|474412387|gb|EMS66927.1| putative sodium-dependent transporter yocS	-	GO:0009753 GO:0009611 GO:0009941 GO:0008508 GO:0035725 GO:0019761 GO:0016020 GO:0015721	0	0	0	9.35284	10.0841	35.1074
Traes_2DL_3D34E7D16.1	9.0887	9.0832	3.432	2.64663	0.00812975	0.0495304	Traes_2DL_3D34E7D16			IWGSC_CSS_2DL_scaff_3607062	43	358		gi|475609315|gb|EMT27335.1| hypothetical protein F775_22407	-	NA	0	0	0	0	2.52102	52.011
Traes_1DS_FFC3A3686.1	9.0807	9.0813	3.1741	2.86105	0.00422247	0.0300533	Traes_1DS_FFC3A3686			IWGSC_CSS_1DS_scaff_1898460	2942	5818	GO:0003676 nucleic acid binding GO:0005524 ATP binding GO:0008026 ATP-dependent helicase activity GO:0006310 DNA recombination	gi|474040221|gb|EMS53289.1| ATP-dependent DNA helicase Q-like SIM	-	GO:0006310 GO:0006281 GO:0009432 GO:0003676 GO:0051726 GO:0005524 GO:0006270 GO:0043140 GO:0006275 GO:0005634 GO:0005657	0	0	0	3.50732	32.7733	18.2038
Traes_3DL_5B67A5519.1	9.0754	9.0809	3.4066	2.66567	0.00768351	0.047409	Traes_3DL_5B67A5519			3D	120270736	120271248	GO:0020037 heme binding GO:0006979 response to oxidative stress GO:0004601 peroxidase activity GO:0055114 oxidation-reduction process	gi|475575990|gb|EMT17413.1| Peroxidase 12	-	GO:0046872 GO:0009505 GO:0005773 GO:0006979 GO:0016023 GO:0020037 GO:0004601 GO:0016020 GO:0055114	0	0	0	0	5.04205	49.4104
Traes_5AL_2D12C1CE5.1	9.0555	9.0776	3.3878	2.6795	0.00737319	0.0460619	Traes_5AL_2D12C1CE5			IWGSC_CSS_5AL_scaff_1724355	1	145		gi|5869973|emb|CAB55558.1| germin-like protein	-	NA	0	0	0	0	8.82358	45.5096
Traes_2BS_B28893F6E.1	9.0271	9.0758	3.1366	2.89354	0.00380929	0.0277233	Traes_2BS_B28893F6E			2B	153775027	153776174	GO:0016491 oxidoreductase activity GO:0008152 metabolic process	gi|326520784|dbj|BAJ92755.1| predicted protein	-	GO:0016023 GO:0016491 GO:0005739 GO:0055114 GO:0009536	0	0	0	11.6911	13.8656	28.606
Traes_4DL_977B1E948.1	8.9756	9.0747	3.333	2.72267	0.00647558	0.0416784	Traes_4DL_977B1E948			IWGSC_CSS_4DL_scaff_14465503	359	752		gi|475363524|gb|EMT00501.1| Germin-like protein 8-5	-	GO:0005576 GO:0016023 GO:0009651 GO:0005618 GO:0045735 GO:0030145 GO:0031012	0	0	0	28.6431	25.2102	0
Traes_1AS_083534D99.1	9.0139	9.0737	3.1333	2.89589	0.0037809	0.027566	Traes_1AS_083534D99			IWGSC_CSS_1AS_scaff_3303674	681	2531	GO:0043531 ADP binding	gi|473762578|gb|EMS45849.1| Disease resistance protein RPP13	-	GO:0004553 GO:0005975 GO:0006952 GO:0043531	0	0	0	11.6911	16.3867	26.0055
Traes_4AL_B2CACD56E.1	8.9848	9.0733	3.3353	2.72041	0.00652001	0.0418833	Traes_4AL_B2CACD56E			IWGSC_CSS_4AL_scaff_7171624	2627	4230	GO:0006355 regulation of transcription. DNA-templated GO:0006351 transcription. DNA-templated	gi|473941920|gb|EMS50354.1| hypothetical protein TRIUR3_21533	-	GO:0006355	0	0	0	19.8748	34.0338	0
Traes_5BL_06D4312EE.1	8.9583	9.0693	3.1283	2.89909	0.0037425	0.0273761	Traes_5BL_06D4312EE			5B	256601655	256604238	GO:0016020 membrane GO:0016021 integral component of membrane GO:0005215 transporter activity GO:0006810 transport GO:0006857 oligopeptide transport	gi|393793776|emb|CCI55655.1| putative NRT1/PTR-like transporter	-	GO:0016021 GO:0009718 GO:0006355 GO:0006857 GO:0043565 GO:0003700 GO:0005215 GO:0005634 GO:0005886 GO:0005667 GO:0045449	0	0	0	20.4593	16.3867	16.9036
Traes_6AS_82557EFF6.1	8.9913	9.0693	3.1706	2.86042	0.00423081	0.0300922	Traes_6AS_82557EFF6			6A	24166367	24167956		gi|474436132|gb|EMS68179.1| Protein Rf1. mitochondrial	-	GO:0005886 GO:0016021	0	0	0	9.9374	6.30256	37.7079
Traes_3AL_CC58264D6.1	8.9391	9.0677	3.1465	2.88189	0.00395303	0.0285507	Traes_3AL_CC58264D6			IWGSC_CSS_3AL_scaff_143526	4	539		gi|326532072|dbj|BAK01412.1| predicted protein	-	GO:0009560 GO:0051302 GO:0005739 GO:0032875 GO:0010082	0	0	0	23.9667	7.56307	22.1047
Traes_2DS_57B8EFA62.1	8.9391	9.0671	3.3349	2.71887	0.00655053	0.0420508	Traes_2DS_57B8EFA62		B12D protein [Source:Projected from Arabidopsis thaliana (AT3G29970) TAIR;Acc:AT3G29970]	2D	61054545	61055435	GO:0003674 molecular_function	gi|357122048|ref|XP_003562728.1| PREDICTED: uncharacterized protein LOC100837236	-	GO:0016023 GO:0005739	0	0	0	23.3821	30.2523	0
TRAES3BF039600140CFD_t1	8.9694	9.0639	3.3664	2.69244	0.00709304	0.0446917	TRAES3BF039600140CFD_g			3B	740245617	740247600	GO:0005524 ATP binding GO:0004672 protein kinase activity GO:0006468 protein phosphorylation	gi|326511112|dbj|BAJ87570.1| predicted protein	2.7.11.1	GO:0016023 GO:0004713 GO:0006468 GO:0005524 GO:0004674 GO:0009069	0	0	0	0	25.2102	28.606
Traes_4BS_DD10197D5.1	8.8986	9.0597	3.1634	2.86389	0.00418478	0.0298286	Traes_4BS_DD10197D5			4B	163596171	163598122	GO:0005506 iron ion binding GO:0020037 heme binding GO:0004497 monooxygenase activity GO:0016705 oxidoreductase activity. acting on paired donors. with incorporation or reduction of molecular oxygen GO:0055114 oxidation-reduction process	gi|326514990|dbj|BAJ99856.1| predicted protein	-	GO:0016023 GO:0009055 GO:0005506 GO:0020037 GO:0018685 GO:0022900 GO:0006631	0	0	0	21.0439	5.04205	27.3058
Traes_2DS_16A6C32B8.1	8.89	9.0591	3.1538	2.87248	0.0040727	0.0291989	Traes_2DS_16A6C32B8			IWGSC_CSS_2DS_scaff_1084343	2	1107	GO:0005524 ATP binding GO:0004672 protein kinase activity GO:0004713 protein tyrosine kinase activity GO:0006468 protein phosphorylation	gi|475529789|gb|EMT07813.1| Cysteine-rich receptor-like protein kinase 10	-	GO:0016023 GO:0005886 GO:0006468 GO:0005524 GO:0004674 GO:0009536 GO:0005739 GO:0009069	0	0	0	21.6285	25.2102	6.50137
Traes_2AL_42CC3E22F.2	8.9455	9.059	3.1926	2.83749	0.00454699	0.0317347	Traes_2AL_42CC3E22F			IWGSC_CSS_2AL_scaff_6317995	531	1567	GO:0016491 oxidoreductase activity GO:0010181 FMN binding GO:0045892 negative regulation of transcription. DNA-templated	gi|473807567|gb|EMS46699.1| Flavoprotein wrbA	-	GO:0055114 GO:0009506 GO:0016023 GO:0009733 GO:0045892 GO:0005773 GO:0010181 GO:0016655 GO:0005886	0	0	0	2.33821	21.4287	29.9063
Traes_7BL_5864E591A.1	8.927	9.0585	3.1414	2.88357	0.00393191	0.0284418	Traes_7BL_5864E591A			IWGSC_CSS_7BL_scaff_6524765	535	1786	GO:0009086 methionine biosynthetic process GO:0000394 RNA splicing. via endonucleolytic cleavage and ligation GO:0005768 endosome GO:0005802 trans-Golgi network GO:0005794 Golgi apparatus GO:0008150 biological_process	gi|475532071|gb|EMT08177.1| hypothetical protein F775_17021	-	GO:0005739	0	0	0	8.76829	22.6892	22.1047
Traes_4AL_0CDC7E48D.1	8.9078	9.057	3.139	2.88527	0.00391084	0.0283147	Traes_4AL_0CDC7E48D			IWGSC_CSS_4AL_scaff_7172508	1411	2815		gi|326502422|dbj|BAJ95274.1| predicted protein	-	GO:0008270 GO:0003682 GO:0003677 GO:0000785	0	0	0	12.2756	13.8656	27.3058
Traes_5BL_E92009521.2	8.8324	9.0527	3.3406	2.70987	0.0067309	0.042931	Traes_5BL_E92009521			5B	210605444	210608231	GO:0005524 ATP binding GO:0004674 protein serine/threonine kinase activity GO:0004672 protein kinase activity GO:0005509 calcium ion binding GO:0030247 polysaccharide binding GO:0006468 protein phosphorylation	gi|475481314|gb|EMT02876.1| Wall-associated receptor kinase 5	2.7.11.1	GO:0030247 GO:0016023 GO:0005509 GO:0006468 GO:0005524 GO:0004674 GO:0009536 GO:0009069	0	0	0	31.5659	21.4287	0
Traes_7AS_519AD0F02.1	8.8688	9.0523	3.1478	2.8758	0.00403009	0.0289558	Traes_7AS_519AD0F02			7A	12158880	12159882	GO:0005506 iron ion binding GO:0020037 heme binding GO:0004497 monooxygenase activity GO:0016705 oxidoreductase activity. acting on paired donors. with incorporation or reduction of molecular oxygen GO:0055114 oxidation-reduction process	gi|474299265|gb|EMS61553.1| 4-hydroxyphenylacetaldehyde oxime monooxygenase	-	GO:0055114 GO:0008270 GO:0003676 GO:0050592 GO:0016021 GO:0009055 GO:0010132 GO:0047085 GO:0020037 GO:0005789 GO:0005506 GO:0006570	0	0	0	15.7829	8.82358	28.606
Traes_5BL_25FBD2334.1	8.808	9.0519	3.3576	2.69597	0.00701833	0.0443395	Traes_5BL_25FBD2334			5B	213052662	213054820	GO:0016021 integral component of membrane	gi|473949683|gb|EMS50660.1| hypothetical protein TRIUR3_03206	-	GO:0016023 GO:0016021 GO:0005886	0	0	0	41.5032	11.3446	0
Traes_2DL_E8FAE169A.1	8.876	9.0498	3.1534	2.8699	0.00410597	0.0293667	Traes_2DL_E8FAE169A			2D	145899681	145900069		gi|326510661|dbj|BAJ87547.1| predicted protein	-	GO:0050660 GO:0046872 GO:0003993 GO:0050661 GO:0016023 GO:0004499 GO:0009507 GO:0055114 GO:0006771 GO:0019497	0	0	0	8.18374	13.8656	31.2066
Traes_4BL_22CDAA1BD.2	8.8284	9.0497	3.142	2.8802	0.00397418	0.0286596	Traes_4BL_22CDAA1BD			IWGSC_CSS_4BL_scaff_6985717	402	1302	GO:0005515 protein binding	gi|22022398|gb|AAL47687.1| glutathione-S-transferase Cla47	2.5.1.18	GO:0004364 GO:0060416 GO:0006749 GO:0048527 GO:0009507 GO:0046686 GO:0080167 GO:0006950 GO:0009704	0	0	0	23.3821	10.0841	19.5041
Traes_5BS_8ECCAF13B.1	8.7927	9.0497	3.362	2.69179	0.00710692	0.0447542	Traes_5BS_8ECCAF13B			5B	51468966	51470122	GO:0005576 extracellular region GO:0030145 manganese ion binding GO:0045735 nutrient reservoir activity	gi|326488799|dbj|BAJ98011.1| predicted protein	-	GO:0005576 GO:0016023 GO:0009651 GO:0005618 GO:0045735 GO:0030145 GO:0031012	0	0	0	42.6724	10.0841	0
Traes_3DL_E7165AB7A.1	8.8627	9.0483	3.183	2.84273	0.00447293	0.0313462	Traes_3DL_E7165AB7A			3D	117035938	117036165		gi|475563163|gb|EMT14217.1| Cysteine-rich receptor-like protein kinase 10	-	GO:0016023 GO:0005886 GO:0006468 GO:0005524 GO:0004674 GO:0009069	0	0	0	7.59919	39.0759	6.50137
Traes_5DS_19425E3EE.2	8.8396	9.0467	3.1355	2.88529	0.00391049	0.0283147	Traes_5DS_19425E3EE			IWGSC_CSS_5DS_scaff_351693	1998	6773	GO:0046872 metal ion binding	gi|475469211|gb|EMT02298.1| Zinc finger CCCH domain-containing protein 62	-	GO:0046872 GO:0005634 GO:0003677	0	0	0	13.4447	22.6892	16.9036
Traes_7DS_D4E787E78.1	8.7715	9.0443	3.3485	2.701	0.00691303	0.0438505	Traes_7DS_D4E787E78			7D	23491857	23493423	GO:0005524 ATP binding GO:0016887 ATPase activity	gi|475537773|gb|EMT09129.1| ABC transporter C family member 10	-	GO:0055085 GO:0016021 GO:0042626 GO:0005774 GO:0005524 GO:0005886	0	0	0	36.2423	16.3867	0
Traes_2AL_DBE3ACE09.1	8.747	9.0432	3.3803	2.67526	0.00746717	0.0464694	Traes_2AL_DBE3ACE09			IWGSC_CSS_2AL_scaff_6343231	5391	6176	GO:0005515 protein binding	gi|475590882|gb|EMT21593.1| hypothetical protein F775_25446	2.5.1.18	GO:0006979 GO:0009409 GO:0009635 GO:0004364 GO:0006749 GO:0042631 GO:0009570 GO:0010583 GO:0043295 GO:0046686 GO:0009407 GO:0009734 GO:0080167 GO:0005886 GO:0048046	0	0	0	46.1797	6.30256	0
Traes_7BL_B70A68C9F.1	8.8388	9.0426	3.3961	2.66263	0.0077532	0.0477297	Traes_7BL_B70A68C9F			7B	244035090	244035761		gi|475568824|gb|EMT15593.1| GDSL esterase/lipase	-	GO:0016023 GO:0016298 GO:0016042	0	0	0	0	8.82358	44.2093
Traes_4BL_79DD01E22.1	8.815	9.0378	3.2082	2.81709	0.00484614	0.0332833	Traes_4BL_79DD01E22			IWGSC_CSS_4BL_scaff_6962283	1384	4863	GO:0005515 protein binding GO:0007165 signal transduction GO:0035556 intracellular signal transduction GO:0016042 lipid catabolic process GO:0004435 phosphatidylinositol phospholipase C activity GO:0004871 signal transducer activity GO:0006629 lipid metabolic process GO:0008081 phosphoric diester hydrolase activity	gi|475613078|gb|EMT28639.1| Phosphoinositide phospholipase C 4	3.1.4.11	GO:0035556 GO:0004871 GO:0004435 GO:0005886 GO:0005509 GO:0005739 GO:0007242 GO:0009395 GO:0046339	0	0	0	1.75366	27.7313	23.4049
Traes_6DS_4DEE3C648.1	8.8057	9.0372	3.3815	2.67251	0.00752869	0.0467289	Traes_6DS_4DEE3C648			6D	17844221	17845511		gi|475560290|gb|EMT13539.1| hypothetical protein F775_14861	-	NA	0	0	0	0	15.1261	37.7079
Traes_2AS_7202DCB01.1	8.7178	9.0362	3.2022	2.8219	0.00477394	0.0329029	Traes_2AS_7202DCB01			IWGSC_CSS_2AS_scaff_5153535	400	1501		gi|475607869|gb|EMT26849.1| hypothetical protein F775_03562	-	NA	0	0	0	33.3195	16.3867	2.60055
Traes_2BL_36A55C665.1	8.7106	9.0358	3.3614	2.68812	0.00718559	0.0451492	Traes_2BL_36A55C665			IWGSC_CSS_2BL_scaff_7218423	10	258	GO:0005506 iron ion binding GO:0020037 heme binding GO:0016705 oxidoreductase activity. acting on paired donors. with incorporation or reduction of molecular oxygen GO:0055114 oxidation-reduction process	gi|326526359|dbj|BAJ97196.1| predicted protein	-	GO:0020037 GO:0016705 GO:0004497 GO:0005506 GO:0009055 GO:0055114	0	0	0	40.9187	11.3446	0
Traes_7BS_8381AF0C11.2	8.8037	9.0357	3.2418	2.78729	0.00531511	0.0357804	Traes_7BS_8381AF0C11		mitochondrial editing factor 9 [Source:Projected from Arabidopsis thaliana (AT1G62260) TAIR;Acc:AT1G62260]	IWGSC_CSS_7BS_scaff_3163038	892	4337	GO:0005515 protein binding	gi|475586992|gb|EMT20432.1| hypothetical protein F775_15708	-	GO:0000963 GO:0005739 GO:0016554 GO:0010087 GO:0009062 GO:0010305 GO:0080156 GO:0048366 GO:0010588 GO:0009507 GO:0009793	0	0	0	1.16911	11.3446	40.3085
Traes_7AL_CE7560972.1	8.7561	9.0343	3.1564	2.86219	0.00420726	0.0299624	Traes_7AL_CE7560972			IWGSC_CSS_7AL_scaff_2539686	152	439	GO:0005524 ATP binding GO:0004672 protein kinase activity GO:0006468 protein phosphorylation	gi|474340702|gb|EMS62674.1| L-type lectin-domain containing receptor kinase IX.1	-	GO:0006468 GO:0004674 GO:0005509 GO:0009536 GO:0016023 GO:0005524 GO:0004556 GO:0030246 GO:0009069 GO:0005982 GO:0005985	0	0	0	16.3675	7.56307	28.606
Traes_7BL_A7496B964.1	8.7594	9.0322	3.1829	2.83772	0.00454367	0.0317232	Traes_7BL_A7496B964			IWGSC_CSS_7BL_scaff_6494766	9	494		gi|475531177|gb|EMT08037.1| hypothetical protein F775_04440	-	GO:0008152 GO:0016831 GO:0009507	0	0	0	11.1065	5.04205	36.4077
Traes_3AS_F23A6A83C.1	8.7428	9.0321	3.1468	2.87024	0.00410163	0.0293448	Traes_3AS_F23A6A83C			IWGSC_CSS_3AS_scaff_344858	1413	2250		gi|326513186|dbj|BAK06833.1| predicted protein	-	GO:0005739	0	0	0	16.3675	10.0841	26.0055
Traes_2AL_9AC83E910.1	8.6741	9.0282	3.3524	2.69302	0.00708085	0.0446457	Traes_2AL_9AC83E910			2A	247101119	247101677	GO:0005524 ATP binding GO:0004672 protein kinase activity GO:0006468 protein phosphorylation	gi|475557852|gb|EMT12925.1| Putative serine/threonine-protein kinase receptor	-	GO:0030246 GO:0004713 GO:0048544 GO:0006468 GO:0005524 GO:0004674 GO:0009069	0	0	0	35.6577	16.3867	0
Traes_7AS_5B2A618A2.1	8.746	9.0275	3.3757	2.67423	0.00749006	0.046576	Traes_7AS_5B2A618A2			IWGSC_CSS_7AS_scaff_4245528	1	5663	GO:0005634 nucleus GO:0006351 transcription. DNA-templated GO:0007049 cell cycle GO:0051726 regulation of cell cycle GO:0006357 regulation of transcription from RNA polymerase II promoter	gi|475518673|gb|EMT06229.1| hypothetical protein F775_26754	-	GO:0022619 GO:0001558 GO:0006355 GO:0001708 GO:0009567 GO:0008356 GO:0005829 GO:0010090 GO:0003677 GO:2000036 GO:0051302 GO:0000082 GO:0009553 GO:0032875 GO:0048366 GO:0051783 GO:0006349 GO:0008134 GO:0005634 GO:0005667	0	0	0	0	26.4707	26.0055
Traes_2DL_BAA2540BB.2	8.7394	9.0264	3.3762	2.67358	0.00750464	0.0466437	Traes_2DL_BAA2540BB			2D	130306151	130314640	GO:0005515 protein binding GO:0005524 ATP binding GO:0005694 chromosome GO:0003682 chromatin binding GO:0006281 DNA repair GO:0008280 cohesin core heterodimer GO:0007064 mitotic sister chromatid cohesion GO:0051276 chromosome organization	gi|357121487|ref|XP_003562451.1| PREDICTED: structural maintenance of chromosomes protein 3-like	-	GO:0000785 GO:0016020 GO:0006310 GO:0051607 GO:0030261 GO:0005737 GO:0046872 GO:0005819 GO:0016192 GO:0016363 GO:0035196 GO:0009506 GO:0010267 GO:0003682 GO:0007062 GO:0005524 GO:0008278 GO:0006281	0	0	0	0	27.7313	24.7052
Traes_7DS_ADAEBF1B5.1	8.7394	9.0254	3.3006	2.73443	0.00624876	0.0405553	Traes_7DS_ADAEBF1B5			IWGSC_CSS_7DS_scaff_2028001	1	226	GO:0016787 hydrolase activity GO:0008152 metabolic process	gi|326527273|dbj|BAK04578.1| predicted protein	-	GO:0005829 GO:0008967 GO:0005886 GO:0046487	0	0	0	0.584553	5.04205	46.8099
Traes_7AL_05FE74007.1	8.7275	9.0251	3.2001	2.82027	0.00479838	0.0330288	Traes_7AL_05FE74007			IWGSC_CSS_7AL_scaff_4361838	497	1192		gi|475578026|gb|EMT17989.1| hypothetical protein F775_42468	-	GO:0009737 GO:0016023	0	0	0	7.01463	5.04205	40.3085
Traes_2DL_A63A5FB55.1	8.668	9.0246	3.3462	2.69696	0.0069976	0.0442381	Traes_2DL_A63A5FB55			2D	139369519	139370195	GO:0016491 oxidoreductase activity GO:0008152 metabolic process	gi|475533462|gb|EMT08392.1| Tropinone reductase-like protein	-	GO:0055114 GO:0016491	0	0	0	28.0585	23.9497	0
Traes_6DS_A81E8B5D4.1	8.6818	9.0194	3.246	2.77867	0.00545816	0.0365088	Traes_6DS_A81E8B5D4		endonuclease/exonuclease/phosphatase family protein [Source:Projected from Arabidopsis thaliana (AT1G11800) TAIR;Acc:AT1G11800]	6D	36136143	36140830		gi|326497739|dbj|BAK05959.1| predicted protein	-	GO:0004519 GO:0008270 GO:0009536 GO:0004527	0	0	0	10.522	1.26051	40.3085
Traes_6BS_06050957E.1	8.6468	9.0189	3.3478	2.69393	0.00706144	0.044558	Traes_6BS_06050957E			6B	128337997	128338097		gi|474119283|gb|EMS55959.1| LRR receptor-like serine/threonine-protein kinase FLS2	-	NA	0	0	0	21.6285	30.2523	0
Traes_6DL_101F49DA5.1	8.6652	9.0139	3.173	2.84079	0.00450016	0.031505	Traes_6DL_101F49DA5			IWGSC_CSS_6DL_scaff_372856	1	225	GO:0004252 serine-type endopeptidase activity GO:0006508 proteolysis	gi|326526239|dbj|BAJ97136.1| predicted protein	-	GO:0042802 GO:0009505 GO:0005773 GO:0004252 GO:0016023 GO:0005886 GO:0006508 GO:0043086 GO:0048046	0	0	0	4.67642	25.2102	22.1047
Traes_1BL_F026049BC.1	8.6011	9.0125	3.3488	2.69127	0.00711802	0.0448141	Traes_1BL_F026049BC			IWGSC_CSS_1BL_scaff_3838172	1	995	GO:0008168 methyltransferase activity GO:0008171 O-methyltransferase activity	gi|475595131|gb|EMT22927.1| O-methyltransferase ZRP4	-	GO:0046983 GO:0032259 GO:0009536 GO:0008171	0	0	0	25.1358	26.4707	0
Traes_4BL_D04231944.1	8.5766	9.0119	3.3564	2.68495	0.00725409	0.0454584	Traes_4BL_D04231944			IWGSC_CSS_4BL_scaff_7012510	4036	5941	GO:0016491 oxidoreductase activity GO:0055114 oxidation-reduction process GO:0005507 copper ion binding	gi|473817793|gb|EMS46935.1| Laccase-3	1.10.3.2	GO:0046688 GO:0005507 GO:0016023 GO:0052716 GO:0008447 GO:0048046 GO:0009536 GO:0010228 GO:0046274 GO:0055114 GO:0019852	0	0	0	35.0732	16.3867	0
Traes_2DL_3A91D8A79.1	8.5958	9.0106	3.1528	2.85797	0.00426364	0.0302804	Traes_2DL_3A91D8A79			2D	79040750	79043578	GO:0003824 catalytic activity GO:0030170 pyridoxal phosphate binding	gi|475509126|gb|EMT05163.1| Putative cysteine desulfurase	-	GO:0008152 GO:0031071 GO:0030170	0	0	0	21.0439	21.4287	9.10192
Traes_3AS_9E9A03E98.1	8.5859	9.0104	3.3495	2.69007	0.0071438	0.0449464	Traes_3AS_9E9A03E98			IWGSC_CSS_3AS_scaff_3363000	839	2544	GO:0030247 polysaccharide binding	gi|475575642|gb|EMT17335.1| Wall-associated receptor kinase 2	-	GO:0030247 GO:0016023 GO:0005509 GO:0006468 GO:0005524 GO:0016021 GO:0004674 GO:0009069	0	0	0	26.3049	25.2102	0
Traes_1BS_9FAA5E026.1	8.6136	9.0083	3.1596	2.85111	0.00435665	0.0307588	Traes_1BS_9FAA5E026			1B	11779933	11783813	GO:0005515 protein binding GO:0016020 membrane GO:0003824 catalytic activity GO:0016042 lipid catabolic process GO:0005509 calcium ion binding GO:0046470 phosphatidylcholine metabolic process GO:0004630 phospholipase D activity GO:0070290 N-acylphosphatidylethanolamine-specific phospholipase D activity	gi|475584551|gb|EMT19808.1| Phospholipase D alpha 2	3.1.4.4	GO:0006094 GO:0009941 GO:0046470 GO:0005546 GO:0010119 GO:0006833 GO:0004630 GO:0009651 GO:0005509 GO:0048767 GO:0006972 GO:0005829 GO:0007030 GO:0006631 GO:0006096 GO:0009845 GO:0070290 GO:0046686 GO:0009506 GO:0009266 GO:0030136 GO:0005886 GO:0009789 GO:0005634 GO:0005739 GO:0009395	0	0	0	11.6911	10.0841	29.9063
Traes_5DS_E58EBABFD.3	8.6156	9.0081	3.1532	2.85684	0.0042788	0.030361	Traes_5DS_E58EBABFD			IWGSC_CSS_5DS_scaff_2780855	1868	4533		gi|515019303|gb|AGO64765.1| 9-cis-epoxycarotenoid dioxygenase	1.13.11.51	GO:0055114 GO:0009414 GO:0046872 GO:0009409 GO:0042538 GO:0003834 GO:0009737 GO:0009535 GO:0009570 GO:0009688 GO:0045549 GO:0042572	0	0	0	10.522	13.8656	27.3058
Traes_3B_F2B20F866.1	8.5917	9.0053	3.1574	2.85215	0.00434244	0.0306933	Traes_3B_F2B20F866			IWGSC_CSS_3B_scaff_10451971	9394	10383		NA	NA	NA	0	0	0	12.8602	10.0841	28.606
Traes_5AL_7ED9D05C5.1	8.5441	9.0051	3.1704	2.84038	0.00450605	0.0315346	Traes_5AL_7ED9D05C5			IWGSC_CSS_5AL_scaff_2795988	1	1258	GO:0003677 DNA binding GO:0005634 nucleus GO:0006355 regulation of transcription. DNA-templated GO:0006351 transcription. DNA-templated	gi|66275774|gb|AAY44098.1| NAC domain transcription factor	-	GO:0006355 GO:0003677 GO:0003700 GO:0010260 GO:0005634 GO:0006865 GO:0005667 GO:0045449	0	0	0	28.0585	6.30256	16.9036
Traes_5AL_3D428847B.2	8.5005	9.001	3.3736	2.66803	0.00762976	0.0471494	Traes_5AL_3D428847B			5A	115184522	115186084		gi|474306436|gb|EMS61788.1| hypothetical protein TRIUR3_29423	-	GO:0004672 GO:0006468 GO:0005524	0	0	0	40.9187	10.0841	0
Traes_2AL_AA7B368D3.1	8.5665	8.9993	3.1683	2.84045	0.00450493	0.0315345	Traes_2AL_AA7B368D3			2A	239152774	239153173		gi|326512560|dbj|BAJ99635.1| predicted protein	-	GO:0005739	0	0	0	8.18374	31.5128	11.7025
Traes_6AL_2A7DFCD46.2	8.5433	8.9979	3.1468	2.85941	0.0042443	0.0301712	Traes_6AL_2A7DFCD46			6A	206900954	206903717	GO:0005515 protein binding	gi|474394807|gb|EMS65611.1| LRR receptor-like serine/threonine-protein kinase EFR	2.7.11.1	GO:0016023 GO:0005886 GO:0006468 GO:0005524 GO:0016021 GO:0004674 GO:0009069	0	0	0	14.0293	15.1261	22.1047
Traes_3DS_A6B270AAE.1	8.4944	8.9975	3.3582	2.67928	0.00737812	0.0460774	Traes_3DS_A6B270AAE			3D	7213044	7213850		gi|473948687|gb|EMS50644.1| 3-hydroxyacyl-CoA dehydratase PASTICCINO 2A	-	GO:0004725 GO:0009825 GO:0004300 GO:0009923 GO:0080023 GO:0016021 GO:0043481 GO:0048767 GO:0005829 GO:0048640 GO:0050732 GO:0035335 GO:0010817 GO:0042761 GO:0000271 GO:0051302 GO:0019344 GO:0009932 GO:0005634 GO:0071555 GO:0005739 GO:0006570 GO:0006550 GO:0006552 GO:0006554 GO:0006568 GO:0006574 GO:0018874 GO:0019482 GO:0046251	0	0	0	33.3195	17.6472	0
Traes_1BL_29B3ECD16.1	8.5328	8.9972	3.1583	2.84876	0.00438901	0.0309105	Traes_1BL_29B3ECD16			1B	273663404	273665785		gi|326517733|dbj|BAK03785.1| predicted protein	-	GO:0045454	0	0	0	16.3675	8.82358	26.0055
Traes_6AL_48695929C.1	8.503	8.9953	3.1494	2.85621	0.00428732	0.0304176	Traes_6AL_48695929C			6A	165297958	165298131	GO:0004842 ubiquitin-protein transferase activity GO:0016567 protein ubiquitination	gi|473999046|gb|EMS52138.1| E3 ubiquitin-protein ligase PUB23	-	GO:0004842 GO:0000151 GO:0016567	0	0	0	21.6285	16.3867	13.0027
Traes_6AS_4D94929DA.1	8.4548	8.9943	3.392	2.65163	0.00801046	0.048983	Traes_6AS_4D94929DA			6A	32969251	32975091	GO:0005975 carbohydrate metabolic process GO:0004553 hydrolase activity. hydrolyzing O-glycosyl compounds	gi|326512024|dbj|BAJ95993.1| predicted protein	3.2.1.39	GO:0009505 GO:0005773 GO:0043169 GO:0046658 GO:0009506 GO:0016023 GO:0042973 GO:0005982 GO:0005985	0	0	0	44.426	6.30256	0
Traes_2AS_9247E658D.1	8.458	8.9895	3.3557	2.67884	0.00738767	0.0461101	Traes_2AS_9247E658D			IWGSC_CSS_2AS_scaff_5265102	1246	1709		gi|475421135|gb|EMT01065.1| Glutathione-regulated potassium-efflux system protein kefC	-	GO:0055085 GO:0003729 GO:0016021 GO:0030983 GO:0006813 GO:0006378 GO:0009941 GO:0005524 GO:0006298 GO:0005849 GO:0015299 GO:0006885	0	0	0	28.0585	22.6892	0
Traes_2BL_AFFD39A58.1	8.4672	8.9879	3.3571	2.6773	0.00742181	0.0462686	Traes_2BL_AFFD39A58			2B	145416128	145419532	GO:0003824 catalytic activity GO:0030170 pyridoxal phosphate binding	gi|474091629|gb|EMS54911.1| putative cysteine desulfurase	-	GO:0008152 GO:0030170 GO:0003824	0	0	0	19.2902	31.5128	0
Traes_6BL_A3E9C02F0.1	8.4374	8.9861	3.1614	2.84248	0.00447647	0.0313586	Traes_6BL_A3E9C02F0			IWGSC_CSS_6BL_scaff_1180448	47	1662	GO:0003677 DNA binding	gi|475504551|gb|EMT04645.1| Myb family transcription factor APL	-	GO:0010048 GO:0009086 GO:0006355 GO:0048573 GO:0003677 GO:0003700 GO:0000394 GO:0003682 GO:0005667 GO:0045449 GO:0000785	0	0	0	25.1358	16.3867	9.10192
Traes_4DL_E20CA4923.1	8.391	8.9771	3.3581	2.67323	0.00751251	0.0466625	Traes_4DL_E20CA4923			IWGSC_CSS_4DL_scaff_14455246	74	1087		gi|475536953|gb|EMT09002.1| hypothetical protein F775_14267	-	NA	0	0	0	25.1358	25.2102	0
Traes_4AS_F4DBC3784.2	8.3936	8.9741	3.153	2.84619	0.00442452	0.0311063	Traes_4AS_F4DBC3784			IWGSC_CSS_4AS_scaff_6001284	14062	17164		gi|475592117|gb|EMT21992.1| hypothetical protein F775_20190	-	GO:0003676 GO:0005739 GO:0005886	0	0	0	16.952	12.6051	20.8044
Traes_3DS_5B081F3A9.1	8.42	8.9731	3.175	2.82619	0.0047106	0.0325514	Traes_3DS_5B081F3A9			IWGSC_CSS_3DS_scaff_2600248	1	600	GO:0006355 regulation of transcription. DNA-templated GO:0006281 DNA repair GO:0031011 Ino80 complex	gi|474266694|gb|EMS60729.1| hypothetical protein TRIUR3_21372	-	GO:0031011 GO:0009560 GO:0000062 GO:0006310 GO:0006281 GO:0003676 GO:0006355 GO:0005200 GO:0030029 GO:0005654 GO:0005737 GO:0006338 GO:0005856	0	0	0	5.84553	26.4707	18.2038
Traes_1DL_5B3CEB047.1	8.3678	8.9713	3.182	2.81942	0.00481104	0.033108	Traes_1DL_5B3CEB047			IWGSC_CSS_1DL_scaff_1805237	2	1003	GO:0005509 calcium ion binding GO:0016174 NAD(P)H oxidase activity	gi|475607287|gb|EMT26659.1| hypothetical protein F775_52502	-	GO:0016174 GO:0010053 GO:0005509 GO:0004601 GO:0009408 GO:0009060 GO:0043069 GO:0005773 GO:0050832 GO:0033198 GO:0022626 GO:0005887 GO:0006979	0	0	0	20.4593	5.04205	24.7052
TRAES3BF113500050CFD_t1	8.3697	8.9711	3.3618	2.66855	0.00761795	0.0471124	TRAES3BF113500050CFD_g			3B	419573440	419574944		gi|475439438|gb|EMT01403.1| hypothetical protein F775_09204	-	NA	0	0	0	18.7057	31.5128	0
Traes_3AL_9AD95C584.1	8.3453	8.9705	3.3613	2.66877	0.0076129	0.0470922	Traes_3AL_9AD95C584			IWGSC_CSS_3AL_scaff_616130	1	220		gi|473910539|gb|EMS49535.1| Reticuline oxidase	-	GO:0050660 GO:0008762 GO:0016023 GO:0055114 GO:0006040	0	0	0	28.6431	21.4287	0
Traes_5DS_54E3C6084.2	8.3254	8.9683	3.2143	2.79013	0.00526872	0.0355245	Traes_5DS_54E3C6084			5D	3226857	3228300	GO:0005524 ATP binding	gi|326501816|dbj|BAK06400.1| predicted protein	-	GO:0010498 GO:0005856 GO:0005739 GO:0009506 GO:0009941 GO:0030036 GO:0005524 GO:0009570 GO:0006094 GO:0005200 GO:0005886	0	0	0	29.2276	2.52102	18.2038
Traes_2AL_ADF9C57BB.2	8.3644	8.9679	3.1987	2.80361	0.00505334	0.0343947	Traes_2AL_ADF9C57BB			2A	235234085	235236563	GO:0005975 carbohydrate metabolic process GO:0004553 hydrolase activity. hydrolyzing O-glycosyl compounds	gi|475626862|gb|EMT33500.1| hypothetical protein F775_52647	3.2.1.26	GO:0051670 GO:0071836 GO:0005773 GO:0009611 GO:0004575 GO:0016023 GO:0031219 GO:0005982 GO:0005618 GO:0048046 GO:0005739 GO:0080167 GO:0005985 GO:0017177	0	0	0	15.1984	3.78154	31.2066
[truncated: 8,263 more rows]

## Sheet: ROOTS
Transcriptome and proteome analysis reveal new insight into proximal and distal responses of wheat to foliar infection by Xanthomonas translucens. Garcia-Seco, D., Chiapello, M., Bracale, M., Pesce, C., Bagnaresi, P., Dubois, E., Moulin, L., Vannini, C., Koebnik, R.
[truncated: 324 more rows]
