# Supplementary material for: Transcriptome and proteome analysis reveal new insight into proximal and distal responses of wheat to foliar infection by Xanthomonas translucens
Source: Sci Rep. 2017 Aug 31;7:10157. doi: 10.1038/s41598-017-10568-8 (PMC5579275; doi:10.1038/s41598-017-10568-8)
Supplement: Supplementary file 5 — Table S4 [file 41598_2017_10568_MOESM5_ESM.xls]

## Sheet: TableS4
Transcriptome and proteome analysis reveal new insight into proximal and distal responses of wheat to foliar infection by Xanthomonas translucens. Garcia-Seco, D., Chiapello, M., Bracale, M., Pesce, C., Bagnaresi, P., Dubois, E., Moulin, L., Vannini, C., Koebnik, R.
id	log2FoldChange_leaves	padj_leaves	log2FoldChange_root	padj_root	reg_leaves	reg_root	ind
EPlTAET00000000285	1.4125	0.741661	-0.9401	0.694806	0	0	0
EPlTAET00000000356	-0.2678	0.969943	-0.6086	0.91077	0	0	0
EPlTAET00000000432	0.524	0.902305	0.4109	0.981784	0	0	0
EPlTAET00000000517	-0.4776	0.612177	-0.1049	0.944403	0	0	0
EPlTAET00000000582	0.0835	0.986921	0.4543	0.843249	0	0	0
EPlTAET00000000801	-2.7118	0.287278	0.3443	0.949725	0	0	0
EPlTAET00000000869	0.1745	0.9353	0.1203	0.962961	0	0	0
EPlTAET00000001138	-0.4101	0.914018	-0.2126	0.946846	0	0	0
EPlTAET00000001680	0.3138	0.960432	0.43	0.88184	0	0	0
EPlTAET00000001754	2.4132	0.599497	-0.1505	0.973125	0	0	0
EPlTAET00000001804	2.0581	0.622586	-1.3675	0.571003	0	0	0
EPlTAET00000001822	8.4268	0.0599083	0.1454	0.976177	0	0	0
EPlTAET00000001878	2.5268	0.242464	-0.0434	0.992552	0	0	0
EPlTAET00000002004	8.2703	0.102294	0.3959	0.949105	0	0	0
EPlTAET00000002218	-0.9675	0.832812	0.7983	0.828692	0	0	0
EPlTAET00000002321	1.8855	0.599421	0.0234	0.996111	0	0	0
EPlTAET00000002352	1.7606	0.576926	0.3549	0.879344	0	0	0
EPlTAET00000002499	1.9545	0.459635	-0.0126	0.998656	0	0	0
EPlTAET00000002580	8.4476	0.0602962	-2.6765	0.191774	0	0	0
EPlTAET00000002653	0.1477	0.981164	-0.6367	0.748967	0	0	0
EPlTAET00000002766	-1.0943	0.122449	0.018	0.992552	0	0	0
EPlTAET00000002969	-0.9006	0.780288	-0.1663	0.970131	0	0	0
EPlTAET00000003072	0.9632	0.871345	0.1867	0.954035	0	0	0
EPlTAET00000003262	-1.0084	0.899351	-2.5716	0.889368	0	0	0
EPlTAET00000003271	0.5527	0.935815	0.8505	0.844973	0	0	0
EPlTAET00000003552	-0.2572	0.707764	-0.1252	0.843157	0	0	0
EPlTAET00000003989	-0.8622	0.478722	0.6575	0.692604	0	0	0
EPlTAET00000004234	0.3781	0.9434	0.4129	0.893275	0	0	0
EPlTAET00000004560	-0.9461	0.806633	-0.353	0.885101	0	0	0
EPlTAET00000004669	0.0391	0.97268	-0.2719	0.356745	0	0	0
EPlTAET00000005056	-0.1804	0.97676	-0.1316	0.972717	0	0	0
EPlTAET00000005186	-0.517	0.735109	0.5707	0.681108	0	0	0
EPlTAET00000005248	-0.0145	0.995625	-0.6731	0.46748	0	0	0
EPlTAET00000005274	-0.8447	0.910527	-0.6557	0.788912	0	0	0
EPlTAET00000005581	-0.7171	0.721315	-0.3417	0.767388	0	0	0
EPlTAET00000005735	0.4542	0.946735	-0.0839	0.990764	0	0	0
EPlTAET00000005867	0.2963	0.80366	0.3804	0.262744	0	0	0
EPlTAET00000005993	0.6099	0.869496	-0.689	0.775048	0	0	0
EPlTAET00000006027	0.1837	0.977109	-0.4535	0.936566	0	0	0
EPlTAET00000006268	-1.6114	0.769062	0.4006	0.900149	0	0	0
EPlTAET00000006307	0.8347	0.712398	-0.3241	0.954466	0	0	0
EPlTAET00000006532	1.4769	0.224595	-0.2739	0.932475	0	0	0
EPlTAET00000006564	1.2344	0.785314	0.2911	0.952561	0	0	0
EPlTAET00000006740	-0.1089	0.982193	0.7775	0.854473	0	0	0
EPlTAET00000006809	-2.5037	0.109694	-0.2315	0.940827	0	0	0
EPlTAET00000006861	2.3342	0.635718	-0.2087	0.952946	0	0	0
EPlTAET00000006983	0.1137	0.991193	-0.2016	0.951042	0	0	0
EPlTAET00000006994	-1.2136	0.763171	0.0737	0.99068	0	0	0
EPlTAET00000006998	0.8691	0.877426	-0.0965	0.982969	0	0	0
EPlTAET00000007220	1.2507	0.81292	-1.2213	0.740067	0	0	0
EPlTAET00000007493	0.2924	0.918763	-0.1753	0.943634	0	0	0
EPlTAET00000007506	1.289	0.335416	0.1948	0.93486	0	0	0
EPlTAET00000007527	-0.585	0.910527	-0.0614	0.990815	0	0	0
EPlTAET00000007605	-0.9779	0.599386	-0.6046	0.80286	0	0	0
EPlTAET00000008000	-1.816	0.708625	0.7112	0.818491	0	0	0
EPlTAET00000008059	0.2024	0.95668	0.7012	0.757598	0	0	0
EPlTAET00000008087	0.0318	0.990255	-0.486	0.616392	0	0	0
EPlTAET00000008139	3.4564	0.0795675	-0.4471	0.711991	0	0	0
EPlTAET00000008245	-0.5131	0.817075	1.3348	0.311221	0	0	0
EPlTAET00000008250	1.7715	0.645583	-0.4662	0.787155	0	0	0
EPlTAET00000008283	-0.3208	0.937065	0.5237	0.867875	0	0	0
EPlTAET00000008381	-0.4124	0.934136	1.2325	0.567659	0	0	0
EPlTAET00000008430	-0.2762	0.877463	-0.9906	0.703884	0	0	0
EPlTAET00000008465	-0.5701	0.927628	-1.121	0.616506	0	0	0
EPlTAET00000008681	-0.606	0.918558	-0.1177	0.984422	0	0	0
EPlTAET00000008719	3.3482	0.166716	0.841	0.809891	0	0	0
EPlTAET00000008922	-0.2105	0.905267	-0.0752	0.966971	0	0	0
EPlTAET00000009126	0.8025	0.838588	0.5889	0.650022	0	0	0
EPlTAET00000009178	-1.3343	0.65358	0.007	0.998762	0	0	0
EPlTAET00000009270	1.165	0.83106	-1.5005	0.424681	0	0	0
EPlTAET00000009275	-0.1368	0.97086	0.1287	0.949332	0	0	0
EPlTAET00000009292	1.1307	0.847604	0.9992	0.728204	0	0	0
EPlTAET00000009417	0.0543	0.992874	1.1434	0.368674	0	0	0
EPlTAET00000010002	-0.4373	0.881133	1.019	0.729721	0	0	0
EPlTAET00000010004	-1.139	0.412749	1.1419	0.711891	0	0	0
EPlTAET00000010018	-1.9973	0.117968	0.2637	0.962471	0	0	0
EPlTAET00000010027	0.9814	0.820296	0.6101	0.675437	0	0	0
EPlTAET00000010028	-1.1315	0.0521631	0.8234	0.534995	0	0	0
EPlTAET00000010034	-0.3781	0.888202	0.2682	0.972717	0	0	0
EPlTAET00000010042	-1.3101	0.199282	1.0457	0.659703	0	0	0
EPlTAET00000010043	-0.7003	0.794728	-2.1343	0.429469	0	0	0
EPlTAET00000010044	-0.0945	0.934177	1.8844	0.634062	0	0	0
EPlTAET00000010049	-0.212	0.84291	0.4295	0.930306	0	0	0
EPlTAET00000010058	-0.9553	0.123087	0.2822	0.852031	0	0	0
EPlTAET00000010062	0.3821	0.789786	0.8453	0.2721	0	0	0
EPlTAET00000010098	0.4082	0.84824	0.0923	0.975318	0	0	0
EPlTAET00000010103	0.8528	0.670563	0.6877	0.860914	0	0	0
EPlTAET00000010106	1.102	0.857768	2.4583	0.348304	0	0	0
EPlTAET00000010112	1.056	0.456918	0.3025	0.908814	0	0	0
EPlTAET00000010125	1.8845	0.406329	-0.6936	0.864436	0	0	0
EPlTAET00000010127	0.1169	0.955231	0.6566	0.851425	0	0	0
EPlTAET00000010130	2.2058	0.677177	-0.5528	0.898543	0	0	0
EPlTAET00000010131	0.8193	0.696937	1.9374	0.444107	0	0	0
EPlTAET00000010136	0.1206	0.976867	-0.4101	0.89178	0	0	0
EPlTAET00000010143	0.5842	0.644612	0.0078	0.998738	0	0	0
EPlTAET00000010151	-0.3896	0.958457	0.268	0.956032	0	0	0
Traes_1AL_00744EBC6.2	-1.0161	0.748736	-0.2698	0.922362	0	0	0
Traes_1AL_00A8A2030.2	-0.4016	0.932478	-0.8635	0.870742	0	0	0
Traes_1AL_00E379EFF.2	-2.1872	0.166565	-0.3506	0.850953	0	0	0
Traes_1AL_00E8CE811.1	-0.1476	0.929563	0.4249	0.52228	0	0	0
Traes_1AL_014F29DA6.1	0.6177	0.611471	0.3336	0.830243	0	0	0
Traes_1AL_018165ED5.2	-0.6251	0.803322	0.1408	0.962457	0	0	0
Traes_1AL_021B94DEB.1	-1.2062	0.85332	0.5816	0.844862	0	0	0
Traes_1AL_029033BAF.1	0.0433	0.989692	-0.7561	0.390281	0	0	0
Traes_1AL_02B867C70.1	-0.3124	0.881145	-0.2135	0.93592	0	0	0
Traes_1AL_031474A2C.1	0.2847	0.808398	-0.2578	0.715565	0	0	0
Traes_1AL_031E97FA1.1	-0.5865	0.898099	-0.2526	0.958224	0	0	0
Traes_1AL_039C1D96D.1	-0.2905	0.786669	2.5402	0.210246	0	0	0
Traes_1AL_03BE98076.2	-8.7671	0.0567882	-0.0181	0.997126	0	0	0
Traes_1AL_0412EEF93.1	0.0313	0.984384	-0.1919	0.792016	0	0	0
Traes_1AL_041EBB4A6.2	-0.0063	0.997994	0.1989	0.911978	0	0	0
Traes_1AL_0458C8353.1	-1.0555	0.727953	-0.1431	0.960445	0	0	0
Traes_1AL_045B34FC5.1	-0.8456	0.455955	0.83	0.271654	0	0	0
Traes_1AL_047E5779D.1	0.8322	0.1251	-0.2617	0.581071	0	0	0
Traes_1AL_04A4521BB.2	-0.1309	0.947152	0.4313	0.747245	0	0	0
Traes_1AL_04C9CFE29.1	-0.1314	0.887418	-0.071	0.971097	0	0	0
Traes_1AL_05087C139.2	0.8848	0.851201	0.0721	0.991107	0	0	0
Traes_1AL_051FE2815.1	-1.9295	0.386644	0.1569	0.912261	0	0	0
Traes_1AL_052853609.1	0.6101	0.333123	-0.1568	0.806246	0	0	0
Traes_1AL_058AFDE7F.1	0.2576	0.948859	0.5883	0.541505	0	0	0
Traes_1AL_0631D049F.1	0.3119	0.76523	0.0488	0.966887	0	0	0
Traes_1AL_065AA7C82.2	1.1092	0.0969932	0.0363	0.97482	0	0	0
Traes_1AL_06BC2ED91.1	0.5774	0.332592	-0.2827	0.613816	0	0	0
Traes_1AL_06DD86C08.1	-0.6333	0.531354	0.3635	0.872182	0	0	0
Traes_1AL_073C8CC22.1	-0.7628	0.784348	0.1871	0.928076	0	0	0
Traes_1AL_074FF2020.2	1.5765	0.0880019	0.6559	0.246547	0	0	0
Traes_1AL_0753233FD.1	0.3836	0.514084	0.0899	0.890384	0	0	0
Traes_1AL_0880C8B30.1	-0.3804	0.632882	0.3166	0.642298	0	0	0
Traes_1AL_08A7811E1.3	-0.0813	0.991403	1.4631	0.432124	0	0	0
Traes_1AL_08C1774C8.1	-0.503	0.788859	0.3473	0.74501	0	0	0
Traes_1AL_08D8D344F.2	-1.7668	0.129535	0.3153	0.758193	0	0	0
Traes_1AL_090571678.1	0.9126	0.648169	0.0674	0.974956	0	0	0
Traes_1AL_0912DED70.1	-1.8323	0.514708	-0.3441	0.951039	0	0	0
Traes_1AL_0913A6035.2	-0.4262	0.462823	-0.1643	0.757987	0	0	0
Traes_1AL_093513BF1.1	0.2607	0.867217	-0.3332	0.786046	0	0	0
Traes_1AL_095416BC0.1	0.7449	0.650989	0.3576	0.305628	0	0	0
Traes_1AL_0962CB678.1	-4.3298	0.430964	0.3804	0.811846	0	0	0
Traes_1AL_096D3C715.1	0.9853	0.0716965	-0.387	0.445457	0	0	0
Traes_1AL_097DB7389.1	-0.5728	0.779028	-0.1723	0.904874	0	0	0
Traes_1AL_0984179CA.1	-1.1383	0.565998	0.0596	0.986464	0	0	0
Traes_1AL_09B33E005.2	-0.6341	0.546316	0.0451	0.97559	0	0	0
Traes_1AL_0A1043127.1	-1.4748	0.621793	-0.6736	0.719811	0	0	0
Traes_1AL_0A12DA18E.1	1.2295	0.642802	0.2629	0.916825	0	0	0
Traes_1AL_0A1C67699.1	-0.9619	0.305271	0.5497	0.802463	0	0	0
Traes_1AL_0A8B38A87.1	0.0718	0.957158	0.0341	0.976309	0	0	0
Traes_1AL_0AFB4491D.2	0.5431	0.285114	0.0644	0.936524	0	0	0
Traes_1AL_0B1B6775E.1	-0.1364	0.964008	0.7248	0.341028	0	0	0
Traes_1AL_0B4220D21.1	0.4747	0.834727	0.9593	0.534913	0	0	0
Traes_1AL_0B9EA6007.1	0.75	0.0587349	0.1063	0.870752	0	0	0
Traes_1AL_0B9F7C67F.1	-0.336	0.768148	0.2471	0.775048	0	0	0
Traes_1AL_0BA66AE56.2	-1.3722	0.205621	0.1104	0.941237	0	0	0
Traes_1AL_0BAA20B76.1	0.4915	0.772428	0.3746	0.755274	0	0	0
Traes_1AL_0BDE975B6.2	-0.0978	0.958441	0.6113	0.648867	0	0	0
Traes_1AL_0BE456AC0.1	-0.6998	0.486511	0.1684	0.859712	0	0	0
Traes_1AL_0BEA9D7FE.2	-0.1667	0.97349	-0.3444	0.959122	0	0	0
Traes_1AL_0C0DFBE2C.2	2.38	0.0820039	-0.3877	0.460474	0	0	0
Traes_1AL_0C24CBB55.1	0.9323	0.0652999	-0.1369	0.87411	0	0	0
Traes_1AL_0C4569D17.1	1.0767	0.748032	-0.5882	0.882013	0	0	0
Traes_1AL_0C964B45F.1	-0.0627	0.940594	-0.2379	0.467753	0	0	0
Traes_1AL_0D04C9A2A.2	0.0344	0.971767	0.1457	0.81185	0	0	0
Traes_1AL_0D46979E7.2	0.6952	0.479336	-0.1783	0.930827	0	0	0
Traes_1AL_0D6ADE0A3.1	-0.7454	0.689481	-0.8876	0.830243	0	0	0
Traes_1AL_0D6B62738.1	-0.5932	0.634493	-0.1689	0.880587	0	0	0
Traes_1AL_0D9C3AC58.1	-0.4402	0.936926	0.3919	0.859183	0	0	0
Traes_1AL_0DBA14C6C.1	-0.6448	0.575353	0.212	0.889368	0	0	0
Traes_1AL_0E0FA5BF6.1	0.0182	0.995625	-0.2261	0.95172	0	0	0
Traes_1AL_0E2636C97.2	-1.0229	0.717829	0.4594	0.758479	0	0	0
Traes_1AL_0E2F234B3.1	0.5837	0.799159	-0.5501	0.725903	0	0	0
Traes_1AL_0E86CBA8F.2	0.7861	0.711929	0.3336	0.789069	0	0	0
Traes_1AL_0E8C80401.1	0.1936	0.791591	0.2006	0.648946	0	0	0
Traes_1AL_0ECE6CCF4.2	0.5318	0.861399	-0.2777	0.921283	0	0	0
Traes_1AL_0F8CA8C91.1	0.3018	0.831715	0.3393	0.751978	0	0	0
Traes_1AL_0F92F56F8.1	-0.0084	0.995952	-0.3447	0.525263	0	0	0
Traes_1AL_0FC07AEF4.1	-3.3903	0.0746228	0.1904	0.972922	0	0	0
Traes_1AL_0FC13ED9E.2	-0.8062	0.300446	0.0909	0.960354	0	0	0
Traes_1AL_101B391E1.1	-0.8697	0.641195	0.1422	0.930946	0	0	0
Traes_1AL_103266D84.1	-1.0563	0.363492	-0.2513	0.786984	0	0	0
Traes_1AL_10D5A8CE5.1	0.8415	0.203078	-0.2401	0.710964	0	0	0
Traes_1AL_10E6CD523.2	0.1159	0.968966	-0.1845	0.882955	0	0	0
Traes_1AL_1147FD6A3.2	0.2277	0.825344	0.0078	0.995645	0	0	0
Traes_1AL_1161A0356.1	0.1595	0.854066	0.1243	0.92502	0	0	0
Traes_1AL_11A58FB05.2	0.5085	0.931674	0.1501	0.976734	0	0	0
Traes_1AL_11AB1B224.1	0.4954	0.633173	0.293	0.713573	0	0	0
Traes_1AL_11AF18375.1	4.7497	0.09221	1.1667	0.501781	0	0	0
Traes_1AL_11D1FC441.1	0.2231	0.926402	0.5766	0.68791	0	0	0
Traes_1AL_11F0FE2CA.1	1.3609	0.527603	-0.0547	0.986591	0	0	0
Traes_1AL_11FF51731.1	0.6906	0.10558	-0.2196	0.54408	0	0	0
Traes_1AL_1205BBAE8.1	-1.2588	0.269857	-0.4376	0.57568	0	0	0
Traes_1AL_12797F0CA.1	-1.0017	0.760627	-0.2735	0.923171	0	0	0
Traes_1AL_1295C7F39.1	0.3745	0.654365	-0.3357	0.624262	0	0	0
Traes_1AL_12C7665B7.1	0.7996	0.852419	1.1777	0.16592	0	0	0
Traes_1AL_12ECA411F.1	0.7364	0.708671	-0.0715	0.974496	0	0	0
Traes_1AL_130BFA4F7.1	0.664	0.734939	-0.4638	0.929438	0	0	0
Traes_1AL_131B6251B.1	-1.4629	0.090941	0.2966	0.701518	0	0	0
Traes_1AL_1360F98E7.1	-0.6476	0.838899	0.1155	0.971504	0	0	0
Traes_1AL_136EC2A52.1	-0.466	0.867748	-0.3225	0.931636	0	0	0
Traes_1AL_13807565F.1	-0.3696	0.730697	-0.2472	0.801793	0	0	0
Traes_1AL_1464E77D3.1	1.013	0.485138	-0.0229	0.993893	0	0	0
Traes_1AL_147CF243C.1	-0.5835	0.555768	-0.0769	0.950549	0	0	0
Traes_1AL_1497B5110.2	-0.2604	0.813804	0.3305	0.61434	0	0	0
Traes_1AL_14DD8273F.1	0.4067	0.923478	0.6694	0.680248	0	0	0
Traes_1AL_14F65F66D.1	-0.2776	0.96625	-0.9937	0.306992	0	0	0
Traes_1AL_1507BDAA3.1	1.6109	0.453418	-0.3508	0.820192	0	0	0
Traes_1AL_15ADEBCF9.1	0.1817	0.982901	-0.1631	0.948928	0	0	0
Traes_1AL_15E99335E.1	2.2166	0.617883	-1.485	0.484946	0	0	0
Traes_1AL_1615ED0FA.2	0.0704	0.977502	-0.2321	0.75968	0	0	0
Traes_1AL_164CE7443.1	0.1687	0.87478	-0.4927	0.523858	0	0	0
Traes_1AL_16EAFFACD.2	-0.7836	0.117235	-0.1001	0.981485	0	0	0
Traes_1AL_16EECD38D.2	0.0981	0.948767	0.0333	0.980173	0	0	0
Traes_1AL_16EEDBBF0.1	0.3635	0.551397	-0.2948	0.47636	0	0	0
Traes_1AL_1711E23B7.1	0.4404	0.58725	0.0221	0.984033	0	0	0
Traes_1AL_17330E626.2	3.2635	0.377028	0.6809	0.361795	0	0	0
Traes_1AL_178EFD20C.1	-0.0153	0.988846	-0.1732	0.800434	0	0	0
Traes_1AL_17BBEACD1.1	1.2225	0.493383	0.2422	0.930118	0	0	0
Traes_1AL_17F4F7A9B.2	0.6096	0.462959	0.0274	0.987132	0	0	0
Traes_1AL_185F58500.1	-0.9931	0.165813	-0.0325	0.995161	0	0	0
Traes_1AL_18B62F02A.1	0.575	0.960375	-0.419	0.82167	0	0	0
Traes_1AL_1A07CFC2B.1	-1.2242	0.177773	0.2997	0.863518	0	0	0
Traes_1AL_1A1E3798D.1	1.9338	0.330725	1.1127	0.744128	0	0	0
Traes_1AL_1A2794682.1	1.6016	0.523878	0.3716	0.918763	0	0	0
Traes_1AL_1A4360D8E.1	1.2365	0.193673	-0.1542	0.843778	0	0	0
Traes_1AL_1A5D607B4.1	2.2272	0.235605	0.6609	0.585679	0	0	0
Traes_1AL_1A7B215EC.1	0.3559	0.653471	-0.1531	0.885934	0	0	0
Traes_1AL_1B174E2F1.1	0.2999	0.922958	0.2044	0.96219	0	0	0
Traes_1AL_1B5F51626.1	1.4136	0.0973827	-0.1262	0.945983	0	0	0
Traes_1AL_1B62080BA.2	0.6637	0.548226	-0.0127	0.996524	0	0	0
Traes_1AL_1B631A9EA.1	0.0248	0.984421	0.0949	0.932475	0	0	0
Traes_1AL_1B95B4FA1.2	-0.1999	0.973882	0.7839	0.780458	0	0	0
Traes_1AL_1BE18D681.1	3.8896	0.300427	-0.7863	0.684799	0	0	0
Traes_1AL_1BFD68AB8.1	0.3221	0.932538	1.6153	0.119649	0	0	0
Traes_1AL_1C542C0A8.1	1.8759	0.135554	-0.1582	0.96946	0	0	0
Traes_1AL_1C6B1457A.2	0.264	0.820535	-0.3734	0.635894	0	0	0
Traes_1AL_1CCFB58D8.2	-0.2206	0.895105	-0.4264	0.383151	0	0	0
Traes_1AL_1D67DFF81.1	-1.0962	0.568364	0.42	0.677494	0	0	0
Traes_1AL_1D8244B27.1	1.0925	0.4285	-0.4751	0.355046	0	0	0
Traes_1AL_1DC9BD199.1	-0.735	0.084471	-0.1141	0.807013	0	0	0
Traes_1AL_1DD0385D1.2	0.3494	0.717105	-0.057	0.962961	0	0	0
Traes_1AL_1DF5A0E61.1	1.1794	0.57395	0.1956	0.953747	0	0	0
Traes_1AL_1E0BE3217.1	1.0887	0.665642	-0.8916	0.318569	0	0	0
Traes_1AL_1E175311F.2	-0.5442	0.472009	0.2097	0.884255	0	0	0
Traes_1AL_1E4739F82.2	-0.6629	0.522736	0.4064	0.780989	0	0	0
Traes_1AL_1E7404054.1	1.3867	0.594139	-0.0166	0.995055	0	0	0
Traes_1AL_1E78CB1E0.1	-0.7939	0.712134	0.0877	0.973845	0	0	0
Traes_1AL_1EB3BBACE.2	-0.9844	0.805053	0.3885	0.432311	0	0	0
Traes_1AL_1EE297361.1	-0.6372	0.765146	-0.1704	0.930315	0	0	0
Traes_1AL_1F0CBF920.1	1.3453	0.557953	-0.8099	0.332533	0	0	0
Traes_1AL_1F3FBE952.1	-1.0984	0.121406	1.2958	0.704784	0	0	0
Traes_1AL_1FCED37B4.1	-0.9746	0.739128	0.2318	0.977396	0	0	0
Traes_1AL_1FDDEE216.2	0.9119	0.389417	-0.179	0.92029	0	0	0
Traes_1AL_2020F0834.1	0.7072	0.861399	-0.5411	0.908806	0	0	0
Traes_1AL_2053BAA0E.1	4.0165	0.0526286	1.603	0.550543	0	0	0
Traes_1AL_206AE5B76.1	0.8441	0.22659	0.017	0.99207	0	0	0
Traes_1AL_206E50150.1	-1.2787	0.570373	0.206	0.926641	0	0	0
Traes_1AL_20886CABD.2	0.1599	0.81759	-0.2742	0.792105	0	0	0
Traes_1AL_20E2AEADD.1	-0.4332	0.672645	-0.4428	0.674842	0	0	0
Traes_1AL_20F0BA8DA.2	-0.81	0.534779	0.4656	0.74102	0	0	0
Traes_1AL_2103C5913.1	1.5693	0.0888012	0.1028	0.971981	0	0	0
Traes_1AL_2116059A5.1	-0.7461	0.78072	0.8008	0.673466	0	0	0
Traes_1AL_222FC742B.1	-0.8362	0.652802	0.4067	0.680383	0	0	0
Traes_1AL_22341B3351.1	1.7943	0.552792	-0.7332	0.774708	0	0	0
Traes_1AL_224CA68AF.2	0.7625	0.142231	0.1118	0.868891	0	0	0
Traes_1AL_22B3A3A3C.1	-0.7469	0.617701	-1.6399	0.589748	0	0	0
Traes_1AL_22BFD3F69.1	-0.7611	0.410051	-0.71	0.124323	0	0	0
Traes_1AL_22D4D9883.1	0.0097	0.996307	-0.1627	0.898566	0	0	0
Traes_1AL_22EF88A3B.2	-0.2689	0.790692	0.2637	0.676899	0	0	0
Traes_1AL_23113220B.2	0.5702	0.90458	0.1052	0.948569	0	0	0
Traes_1AL_232723873.2	0.219	0.873407	0.2965	0.765879	0	0	0
Traes_1AL_2345442A1.1	-0.1066	0.984423	1.1599	0.587071	0	0	0
Traes_1AL_23C7010BD.1	-0.1216	0.978888	-0.0658	0.989735	0	0	0
Traes_1AL_24185F4B6.1	-0.7129	0.622586	0.6915	0.617571	0	0	0
Traes_1AL_247316C21.1	0.7412	0.451398	-0.3381	0.763966	0	0	0
Traes_1AL_247E47551.2	0.5858	0.366743	-0.3709	0.491986	0	0	0
Traes_1AL_248F9075E.2	-0.9165	0.392989	-0.0369	0.977189	0	0	0
Traes_1AL_251977A0F.5	-0.5649	0.514985	1.1642	0.545034	0	0	0
Traes_1AL_251C12A4D.2	0.5489	0.898461	-0.0558	0.984468	0	0	0
Traes_1AL_25213C9D3.2	0.1362	0.902082	-0.2148	0.84522	0	0	0
Traes_1AL_25D27E7E2.1	-0.2498	0.9573	0.8478	0.766877	0	0	0
Traes_1AL_25F25D8A1.1	0.2282	0.964045	-0.6668	0.776331	0	0	0
Traes_1AL_264041050.1	0.3145	0.81129	-0.0848	0.942042	0	0	0
Traes_1AL_2644AE508.2	-0.4295	0.785813	0.014	0.998392	0	0	0
Traes_1AL_26FB67814.1	-2.2828	0.567174	0.8125	0.789118	0	0	0
Traes_1AL_271C3CC28.2	1.4795	0.640592	0.4325	0.80144	0	0	0
Traes_1AL_27293A71B.1	1.4035	0.682653	1.2454	0.601548	0	0	0
Traes_1AL_2739910A5.1	0.757	0.600005	0.0731	0.969645	0	0	0
Traes_1AL_27F693181.1	0.1702	0.904042	-0.3908	0.623109	0	0	0
Traes_1AL_282B8F3D9.1	1.4778	0.541787	0.194	0.962849	0	0	0
Traes_1AL_28696683F.1	-0.102	0.906928	-0.12	0.786737	0	0	0
Traes_1AL_287433591.2	-0.9362	0.206705	0.2757	0.705047	0	0	0
Traes_1AL_288902B06.1	0.06	0.973749	0.2492	0.679019	0	0	0
Traes_1AL_289284CA4.2	0.6337	0.634715	0.0159	0.996945	0	0	0
Traes_1AL_28AB59A4C.2	-0.2329	0.867589	0.3027	0.776674	0	0	0
Traes_1AL_297FBF3A3.1	-0.0341	0.979091	0.2345	0.801247	0	0	0
Traes_1AL_29F610E15.1	-1.6746	0.587622	-0.1101	0.985066	0	0	0
Traes_1AL_2A3B9F67A.2	0.2093	0.89855	0.1244	0.887979	0	0	0
Traes_1AL_2A6E78B1F.1	0.8852	0.409746	-0.5539	0.29483	0	0	0
Traes_1AL_2AA9CB98D.2	-1.4217	0.502976	-0.9492	0.387201	0	0	0
Traes_1AL_2AD7BC3B3.2	0.9229	0.0866644	0.0656	0.943634	0	0	0
Traes_1AL_2B62AA327.2	0.3589	0.849802	-0.1855	0.919717	0	0	0
Traes_1AL_2B919E578.3	-0.9648	0.11213	-0.0307	0.989665	0	0	0
Traes_1AL_2BCF4423A.1	0.4107	0.492691	-0.036	0.982312	0	0	0
Traes_1AL_2C64052F0.2	1.1478	0.8257	0.1271	0.988168	0	0	0
Traes_1AL_2CB1F6DC2.1	1.3896	0.187166	0.2575	0.832557	0	0	0
Traes_1AL_2CFFBD60E.2	-0.6356	0.373777	0.2337	0.931164	0	0	0
Traes_1AL_2D05BFB1A.2	-0.3277	0.919673	-0.7592	0.699515	0	0	0
Traes_1AL_2D4B01C64.1	0.2484	0.914539	0.3358	0.740689	0	0	0
Traes_1AL_2D5C7C5B4.1	1.1621	0.138045	0.1286	0.954927	0	0	0
Traes_1AL_2D6E49CDD.2	-0.6971	0.935815	-0.7997	0.686686	0	0	0
Traes_1AL_2DFDA847B.1	-0.0638	0.952184	0.1703	0.659992	0	0	0
Traes_1AL_2E1250DAE.2	-0.0317	0.983954	-0.09	0.943634	0	0	0
Traes_1AL_2E8420AB5.1	-0.6554	0.930704	1.2212	0.403875	0	0	0
Traes_1AL_2EB4E953F.1	0.0549	0.979781	0.0526	0.968961	0	0	0
Traes_1AL_2EBF6E6C5.1	3.7371	0.150174	-0.8887	0.814978	0	0	0
Traes_1AL_2EC583AC9.1	-0.3598	0.777675	-0.1322	0.91984	0	0	0
Traes_1AL_2EC98608D.2	0.4235	0.737656	-0.1246	0.928569	0	0	0
Traes_1AL_2ED329454.2	-0.1607	0.902113	0.1149	0.950321	0	0	0
Traes_1AL_2F1278623.1	-1.1471	0.245682	0.1313	0.986464	0	0	0
Traes_1AL_2F26F5C45.2	0.344	0.902103	-0.0274	0.988537	0	0	0
Traes_1AL_2F2E5017B.2	0.1747	0.894007	-0.1276	0.879448	0	0	0
Traes_1AL_2F5AF1454.1	-0.4876	0.390651	-0.243	0.819186	0	0	0
Traes_1AL_2F9105320.2	-1.4012	0.0583528	-0.1579	0.940153	0	0	0
Traes_1AL_2FC3ECCEA.1	0.0494	0.972951	0.447	0.353862	0	0	0
Traes_1AL_2FCFD98E6.1	1.2632	0.139369	-0.0694	0.973669	0	0	0
Traes_1AL_308EC1EFD.2	-1.087	0.275461	-0.4795	0.347436	0	0	0
Traes_1AL_30C4B017F.1	1.1229	0.144498	-0.3891	0.747728	0	0	0
Traes_1AL_30CB78219.1	4.7897	0.184577	0.9776	0.538579	0	0	0
Traes_1AL_312E8FA19.1	0.0591	0.96025	-0.2904	0.624722	0	0	0
Traes_1AL_316A51A97.1	2.1441	0.13931	-0.2261	0.940604	0	0	0
Traes_1AL_319447519.1	0.1162	0.914416	-0.0857	0.921694	0	0	0
Traes_1AL_31D0E413C.1	-0.6692	0.867572	0.3714	0.815185	0	0	0
Traes_1AL_324513CB7.1	0.3102	0.823211	-0.3015	0.731885	0	0	0
Traes_1AL_3254CE5D6.2	-0.0261	0.980936	0.3903	0.183574	0	0	0
Traes_1AL_32AC149F6.2	1.6191	0.603865	-0.0493	0.979118	0	0	0
Traes_1AL_32B5F333B.1	0.3516	0.870836	0.0841	0.983335	0	0	0
Traes_1AL_32D5F65DE.1	-0.0698	0.989147	0.2652	0.917613	0	0	0
Traes_1AL_3336F1DFB.1	-0.2572	0.972794	0.3682	0.864333	0	0	0
Traes_1AL_3359873E7.1	-1.2137	0.190432	0.0037	0.998948	0	0	0
Traes_1AL_33AFC1102.1	-1.6887	0.741302	-0.3041	0.930946	0	0	0
Traes_1AL_33B2C3A75.1	0.6779	0.604877	-0.1218	0.885101	0	0	0
Traes_1AL_33B8C72D0.1	-0.4366	0.943645	0.2553	0.918851	0	0	0
Traes_1AL_341E2A7A8.2	0.5405	0.823571	0.4822	0.499373	0	0	0
Traes_1AL_343932722.1	-0.6649	0.380394	0.1465	0.839848	0	0	0
Traes_1AL_343F2D219.1	0.5866	0.919827	-0.3369	0.886797	0	0	0
Traes_1AL_345BF6850.1	-0.4209	0.701942	-0.2767	0.806985	0	0	0
Traes_1AL_3493FCCBE.1	0.3753	0.769709	0.4275	0.340339	0	0	0
Traes_1AL_34A811C52.1	-0.2266	0.967135	-0.3892	0.918763	0	0	0
Traes_1AL_35182E357.2	0.1501	0.916063	0.2259	0.845466	0	0	0
Traes_1AL_3522B10C8.1	-0.4328	0.778529	0.1401	0.937779	0	0	0
Traes_1AL_35E591A52.1	-0.1963	0.921161	-0.0427	0.990631	0	0	0
Traes_1AL_35F140363.1	-0.4706	0.689865	0.3272	0.69698	0	0	0
Traes_1AL_36143CEB9.2	0.0037	0.998159	-0.1757	0.786821	0	0	0
Traes_1AL_36750809D.1	0.4182	0.9573	0.1845	0.821204	0	0	0
Traes_1AL_368140493.1	-0.9452	0.110199	0.7862	0.83952	0	0	0
Traes_1AL_375367151.1	-0.7092	0.34837	-0.9371	0.130654	0	0	0
Traes_1AL_375723493.1	0.9593	0.0753727	0.1464	0.887121	0	0	0
Traes_1AL_3791A0A3A.1	0.4514	0.888242	-0.2699	0.858461	0	0	0
Traes_1AL_38B253498.1	2.5907	0.528213	-1.4605	0.629124	0	0	0
Traes_1AL_38CE2200B.1	0.0094	0.997583	-0.0322	0.983458	0	0	0
Traes_1AL_38F9A30EA.1	1.3883	0.361966	-0.8397	0.14611	0	0	0
Traes_1AL_39849C8EC.1	-0.3666	0.903617	-0.0588	0.974675	0	0	0
Traes_1AL_399C1DBF5.1	0.3631	0.739712	-0.3895	0.429911	0	0	0
Traes_1AL_399FDFAFE.2	-0.2068	0.920463	0.1015	0.961319	0	0	0
Traes_1AL_39A9DD71A.1	-1.9155	0.153701	-0.4249	0.745907	0	0	0
Traes_1AL_39F1A7755.2	0.659	0.409437	0.0774	0.96361	0	0	0
Traes_1AL_3A72906C7.2	-0.723	0.329393	0.3713	0.798288	0	0	0
Traes_1AL_3AEC91025.1	1.2924	0.820047	0.2313	0.951042	0	0	0
Traes_1AL_3B018E72B.1	0.9848	0.673425	0.2946	0.884931	0	0	0
Traes_1AL_3B488943E.2	0.1237	0.954247	-0.1007	0.947031	0	0	0
Traes_1AL_3B7DD6F4F.2	-0.7484	0.144142	-0.1263	0.852959	0	0	0
Traes_1AL_3B7E92634.1	-0.2833	0.822535	-0.2772	0.669818	0	0	0
Traes_1AL_3BA3303CB.1	0.0139	0.995881	-0.0282	0.993478	0	0	0
Traes_1AL_3BB0DC21F.1	-0.6875	0.893332	-0.4057	0.954466	0	0	0
Traes_1AL_3BEB66DC7.1	0.9257	0.504027	-0.0687	0.970342	0	0	0
Traes_1AL_3BECC063E.2	0.4623	0.678023	-0.1372	0.919614	0	0	0
Traes_1AL_3C186092E.2	-1.3671	0.52818	0.5714	0.918344	0	0	0
Traes_1AL_3C5F581AC.2	-0.4403	0.618953	-0.0682	0.969256	0	0	0
Traes_1AL_3C7BC48C5.1	0.3069	0.681914	-0.056	0.930289	0	0	0
Traes_1AL_3CAAE417A.1	0.1572	0.981757	-0.8041	0.737409	0	0	0
Traes_1AL_3CB7070FF.1	-0.1558	0.932399	-0.325	0.56527	0	0	0
Traes_1AL_3CD7517DD.2	-1.6086	0.326735	0.8074	0.801247	0	0	0
Traes_1AL_3D34ABA52.1	0.0613	0.939403	-0.0902	0.881004	0	0	0
Traes_1AL_3D9B932C7.1	0.8685	0.0835237	-0.1443	0.868374	0	0	0
Traes_1AL_3DD474DFC.1	-1.9341	0.707764	0.5149	0.654849	0	0	0
Traes_1AL_3E9ACF47D.2	0.2494	0.878143	0.3103	0.754676	0	0	0
Traes_1AL_3EC96C539.2	-1.956	0.106952	-0.4856	0.468221	0	0	0
Traes_1AL_3F0541805.2	-1.0071	0.595487	0.1219	0.971302	0	0	0
Traes_1AL_3F3F42876.1	0.5658	0.579257	-0.0709	0.945248	0	0	0
Traes_1AL_3F7B8E94D.1	-0.0656	0.949442	0.1606	0.7894	0	0	0
Traes_1AL_4034DE43E.1	0.4097	0.95351	-0.4395	0.454132	0	0	0
Traes_1AL_403F4A486.1	-0.2389	0.786879	-0.063	0.962632	0	0	0
Traes_1AL_40C9A4220.1	0.4597	0.888242	-0.2664	0.883245	0	0	0
Traes_1AL_4123DD2E4.1	0.0187	0.998347	-0.322	0.762104	0	0	0
Traes_1AL_41CD15F9F.1	0.954	0.648333	0.2242	0.920097	0	0	0
Traes_1AL_41D1791E7.1	0.4558	0.509121	0.1123	0.915328	0	0	0
Traes_1AL_41F264D4D.2	-0.1521	0.979544	-0.3385	0.620539	0	0	0
Traes_1AL_41FC93595.1	1.0804	0.458348	-0.0928	0.946232	0	0	0
Traes_1AL_41FDFD61D.1	-2.5924	0.310174	9.3822	0.082253	0	0	0
Traes_1AL_4207C2DCC.1	0.6225	0.22184	-0.0391	0.979796	0	0	0
Traes_1AL_4209EF04A.1	0.0344	0.992942	0.0384	0.994514	0	0	0
Traes_1AL_4279FC16A.1	-2.7397	0.531391	-0.2648	0.966096	0	0	0
Traes_1AL_429EDA33C.2	-0.6133	0.915567	0.2418	0.943634	0	0	0
Traes_1AL_42A44FEDC.1	1.1235	0.830764	-1.0427	0.731672	0	0	0
Traes_1AL_43200AFF0.1	0.5734	0.797545	0.564	0.468025	0	0	0
Traes_1AL_4338FCC28.2	-0.2805	0.849293	-0.0083	0.996234	0	0	0
Traes_1AL_4371A203C.2	0.1393	0.910707	0.2633	0.654425	0	0	0
Traes_1AL_43C49D143.6	1.1078	0.679487	-0.1709	0.88444	0	0	0
Traes_1AL_440FA4947.1	0.4406	0.414059	-0.1479	0.806031	0	0	0
Traes_1AL_441433BD6.1	-0.0433	0.973975	-0.0249	0.985472	0	0	0
Traes_1AL_4465F942C.1	-0.0993	0.96856	0.3193	0.822175	0	0	0
Traes_1AL_446F3325D.1	0.8867	0.756553	0.0793	0.977396	0	0	0
Traes_1AL_448761522.1	0.0791	0.9903	0.2586	0.954271	0	0	0
Traes_1AL_449465EF7.2	0.4579	0.506307	-0.0834	0.944779	0	0	0
Traes_1AL_44C3E656E.2	0.1985	0.829932	0.0833	0.95242	0	0	0
Traes_1AL_44FB362A9.2	0.5154	0.811764	-0.2029	0.912502	0	0	0
Traes_1AL_458638D61.2	-0.6061	0.491771	-0.7299	0.645184	0	0	0
Traes_1AL_45AB9EF34.1	0.2544	0.717105	-0.3751	0.457699	0	0	0
Traes_1AL_45D4FF995.1	-0.2584	0.968711	-0.4854	0.880244	0	0	0
Traes_1AL_4610F9934.3	0.2637	0.802891	-0.0241	0.986131	0	0	0
Traes_1AL_463FEC0FC.2	0.3259	0.906324	0.2845	0.905558	0	0	0
Traes_1AL_465542686.1	-0.2541	0.773303	0.0095	0.993981	0	0	0
Traes_1AL_467A1E7EE.1	-1.5943	0.59802	0.9427	0.864333	0	0	0
Traes_1AL_469DD3811.2	-1.7798	0.632464	0.7096	0.802463	0	0	0
Traes_1AL_46B0DEDE0.2	-1.3466	0.390133	-1.7332	0.396756	0	0	0
Traes_1AL_46F40DCDD.2	1.2904	0.780288	-0.5941	0.784393	0	0	0
Traes_1AL_4720305AC.2	-0.1462	0.93306	0.0197	0.988168	0	0	0
Traes_1AL_4737EEBB2.2	0.4855	0.701919	-0.4295	0.640157	0	0	0
Traes_1AL_4794A350C.1	-0.2065	0.813108	0.1027	0.908247	0	0	0
Traes_1AL_479B78FFC.2	0.1734	0.954786	0.0771	0.978254	0	0	0
Traes_1AL_47E11A477.1	1.4071	0.119339	0.8443	0.470959	0	0	0
Traes_1AL_4804E7E0C.1	-0.9724	0.628194	0.1007	0.971727	0	0	0
Traes_1AL_480E5DC12.1	-1.0411	0.0707691	1.0717	0.124323	0	0	0
Traes_1AL_4820D80E2.1	-0.4206	0.903292	-0.1917	0.884603	0	0	0
Traes_1AL_48AA3F720.1	0.1605	0.926125	-0.6193	0.680383	0	0	0
Traes_1AL_48BACBEB6.1	0.2718	0.856526	-1.0011	0.6337	0	0	0
Traes_1AL_48C69CB05.1	-0.2138	0.960676	0.7472	0.594835	0	0	0
Traes_1AL_48FDAC1B3.1	0.4443	0.40237	0.1142	0.882715	0	0	0
Traes_1AL_4905637FC.1	-0.3913	0.941562	0.3872	0.855255	0	0	0
Traes_1AL_492E5A536.1	0.6392	0.865155	0.4393	0.699292	0	0	0
Traes_1AL_49393CDA7.1	0.3441	0.773821	0.333	0.719452	0	0	0
Traes_1AL_496ED013C.1	-0.7253	0.507728	-0.1605	0.885934	0	0	0
Traes_1AL_49CB6A690.2	-0.269	0.909213	0.0704	0.982493	0	0	0
Traes_1AL_49DF85420.1	-0.9751	0.731472	-0.6092	0.719352	0	0	0
Traes_1AL_49E0DCFBB.1	1.3742	0.0608435	-0.2415	0.884255	0	0	0
Traes_1AL_49E1DD4DD.2	-0.9384	0.830192	-1.011	0.322436	0	0	0
Traes_1AL_4A02A66B5.2	-0.4865	0.879506	0.3458	0.836361	0	0	0
Traes_1AL_4A458DF14.1	0.1161	0.948833	-0.1722	0.931531	0	0	0
Traes_1AL_4A48DFED8.2	-0.4401	0.342109	-0.0038	0.997329	0	0	0
Traes_1AL_4A566CB1C.2	0.4049	0.813777	0.011	0.995134	0	0	0
Traes_1AL_4AB2BF02A.1	-0.2543	0.940695	-0.2687	0.854646	0	0	0
Traes_1AL_4B2CAEDE1.2	0.4794	0.733749	0.2043	0.913417	0	0	0
Traes_1AL_4BC2EC094.2	0.6194	0.91418	0.2935	0.921041	0	0	0
Traes_1AL_4C330AAEA.1	-1.2547	0.323755	0.4728	0.731712	0	0	0
Traes_1AL_4C7D92401.1	0.6448	0.684209	0.2234	0.843807	0	0	0
Traes_1AL_4CFEB1E9A.1	-0.3739	0.891802	-0.4277	0.891366	0	0	0
Traes_1AL_4DA749442.1	-0.4972	0.863394	-0.3391	0.807521	0	0	0
Traes_1AL_4DA7AF7E5.1	0.3532	0.819371	-0.031	0.990865	0	0	0
Traes_1AL_4DBEBB845.1	0.4071	0.905536	-0.4914	0.513142	0	0	0
Traes_1AL_4DF3FE4B6.2	-0.5234	0.891666	-0.0276	0.995632	0	0	0
Traes_1AL_4E0FFA904.1	-0.2681	0.959426	0.8569	0.814781	0	0	0
Traes_1AL_4E200FCA0.1	1.9573	0.592314	-0.3545	0.937558	0	0	0
Traes_1AL_4E3618C24.2	-0.0635	0.976666	0.1201	0.909964	0	0	0
Traes_1AL_4E3F366BB.1	0.5911	0.481183	-0.0573	0.963994	0	0	0
Traes_1AL_4E4321735.1	0.1939	0.849384	-0.643	0.894104	0	0	0
Traes_1AL_4E7084A54.3	-1.6859	0.263333	-0.3446	0.930315	0	0	0
Traes_1AL_4E89304A7.1	0.1663	0.960375	-0.3773	0.779965	0	0	0
Traes_1AL_4EA807C60.1	0.1659	0.982721	-0.6336	0.860131	0	0	0
Traes_1AL_4F2D556AA.1	0.3854	0.905796	0.1115	0.977396	0	0	0
Traes_1AL_4F32E27EA.1	-0.5014	0.7569	-0.1199	0.960445	0	0	0
Traes_1AL_4F3CAE982.2	0.4283	0.394604	-0.1225	0.88444	0	0	0
Traes_1AL_4F69555EE.2	0.7449	0.809448	-0.0687	0.986277	0	0	0
Traes_1AL_5014A59E1.3	0.2456	0.810127	-0.0094	0.996111	0	0	0
Traes_1AL_504CDB1731.1	-1.8507	0.510541	-0.909	0.432149	0	0	0
Traes_1AL_50F5999D0.2	-0.0563	0.988846	-0.2813	0.829451	0	0	0
Traes_1AL_512775DAB.1	-1.5801	0.620017	-1.0339	0.122001	0	0	0
Traes_1AL_51B1D5DBC.1	0.3451	0.82396	0.4207	0.712844	0	0	0
Traes_1AL_51CED3DBF.1	0.6428	0.302928	-0.3361	0.505271	0	0	0
Traes_1AL_51D597B92.1	0.0454	0.97303	0.1542	0.930068	0	0	0
Traes_1AL_51E5359BA.1	-0.9943	0.587129	-0.7647	0.69604	0	0	0
Traes_1AL_5219963C8.1	-2.0215	0.399823	-0.4338	0.885934	0	0	0
Traes_1AL_5262C43AF.1	-0.0514	0.992942	-0.0846	0.974754	0	0	0
Traes_1AL_529A94293.2	-0.8768	0.123764	0.0202	0.995278	0	0	0
Traes_1AL_52C5531A4.1	-1.0553	0.252421	0.266	0.797256	0	0	0
Traes_1AL_52DCB8DFD.2	0.6656	0.197075	0.4049	0.738927	0	0	0
Traes_1AL_52E56C8D3.1	0.0922	0.90188	-0.2706	0.462762	0	0	0
Traes_1AL_531221678.1	-0.3301	0.725877	0.3469	0.680383	0	0	0
Traes_1AL_5321917F4.2	1.5497	0.65884	0.5228	0.651368	0	0	0
Traes_1AL_53A23A5D8.1	0.662	0.382634	-0.2949	0.742057	0	0	0
Traes_1AL_53AECCCE1.2	-0.4627	0.6055	-0.7708	0.501935	0	0	0
Traes_1AL_53C9AADB4.2	-2.346	0.0664348	0.0178	0.996111	0	0	0
Traes_1AL_53EE5E7E2.1	0.122	0.970243	-0.0923	0.984375	0	0	0
Traes_1AL_53F1FB768.2	-0.4061	0.825341	-0.5152	0.561394	0	0	0
Traes_1AL_5413F4B2A.1	0.0201	0.992589	0.0577	0.959458	0	0	0
Traes_1AL_5450D9C86.2	0.3243	0.897403	0.4974	0.184188	0	0	0
Traes_1AL_545270630.1	0.8939	0.37845	-0.6106	0.500945	0	0	0
Traes_1AL_5471AB509.1	2.9665	0.103614	-0.3386	0.858766	0	0	0
Traes_1AL_549195044.2	-1.4128	0.728114	0.0167	0.994637	0	0	0
Traes_1AL_54E39B02E.1	-0.3686	0.804573	-0.5757	0.550543	0	0	0
Traes_1AL_5500BC7BA.1	-1.229	0.201961	0.1659	0.945192	0	0	0
Traes_1AL_5555CDBAC.1	3.2434	0.385915	0.2314	0.92502	0	0	0
Traes_1AL_5649DA7B9.2	-0.1531	0.829211	-0.3527	0.349012	0	0	0
Traes_1AL_56A20C5C3.1	0.3797	0.731556	-0.2483	0.785295	0	0	0
Traes_1AL_5738CCBF8.1	-0.5905	0.245027	0.0409	0.989603	0	0	0
Traes_1AL_57586AC98.1	1.9825	0.15541	0.5958	0.680383	0	0	0
Traes_1AL_5761F7A23.1	0.8587	0.483255	1.0144	0.801347	0	0	0
Traes_1AL_57C78003A.1	-5.1674	0.248589	0.6923	0.705568	0	0	0
Traes_1AL_57FB6CFB0.1	0.7939	0.58725	-0.0993	0.974544	0	0	0
Traes_1AL_58318C2E0.2	-0.287	0.953394	1.0672	0.288385	0	0	0
Traes_1AL_589900728.1	-1.5218	0.555039	0.6657	0.677253	0	0	0
Traes_1AL_58D4D9F00.2	0.2045	0.851628	0.0065	0.996111	0	0	0
Traes_1AL_596C0AD5A.1	0.6827	0.327301	-0.3917	0.391361	0	0	0
Traes_1AL_59724705F.1	0.788	0.127776	0.2123	0.668919	0	0	0
Traes_1AL_59865C6CB.1	-0.1417	0.96446	0.0106	0.994514	0	0	0
Traes_1AL_59BADC478.1	-0.3112	0.578746	-0.1909	0.792105	0	0	0
Traes_1AL_59BD0E405.2	1.6846	0.100745	0.1941	0.860307	0	0	0
Traes_1AL_59DAF08E2.1	0.0152	0.986873	-0.5307	0.0546381	0	0	0
Traes_1AL_5A1F2F2F7.2	1.1642	0.275496	0.2419	0.934194	0	0	0
Traes_1AL_5A3B317C0.1	1.9672	0.589754	0.8482	0.850973	0	0	0
Traes_1AL_5A4E3C4FC.1	-1.111	0.499144	-1.0799	0.123618	0	0	0
Traes_1AL_5A506D144.1	-0.4016	0.580647	-0.2295	0.712921	0	0	0
Traes_1AL_5A5401082.1	0.3171	0.888202	0.6276	0.716691	0	0	0
Traes_1AL_5A7DE5396.1	-0.0624	0.974312	-0.0117	0.994992	0	0	0
Traes_1AL_5A928082D.1	0.3245	0.758728	0.2321	0.787972	0	0	0
Traes_1AL_5B0E184FF.1	0.138	0.941632	0.4795	0.673466	0	0	0
Traes_1AL_5B1987290.1	0.5625	0.551795	0.078	0.969607	0	0	0
Traes_1AL_5B82FC66C.1	-0.2307	0.965889	0.3525	0.740689	0	0	0
Traes_1AL_5B8FF7FE2.2	0.3694	0.686476	-0.1651	0.895453	0	0	0
Traes_1AL_5B93FB670.1	0.1931	0.892557	-0.1622	0.81666	0	0	0
Traes_1AL_5C1CB556A.1	0.5102	0.69387	0.4789	0.326063	0	0	0
Traes_1AL_5C32D55AE.2	-0.8962	0.792573	1.1745	0.712921	0	0	0
Traes_1AL_5CBC378D9.1	-0.4856	0.274702	0.2422	0.584172	0	0	0
Traes_1AL_5D0C4237F.1	-0.2933	0.958917	0.2857	0.887555	0	0	0
Traes_1AL_5D28B9642.2	0.3284	0.686435	0.4426	0.508133	0	0	0
Traes_1AL_5D3EECC71.2	0.1082	0.893408	-0.3674	0.451129	0	0	0
Traes_1AL_5D6F2EDEF.1	-2.1651	0.717305	-0.3909	0.818276	0	0	0
Traes_1AL_5DA69A7AC.2	0.3935	0.939384	0.52	0.341711	0	0	0
Traes_1AL_5DADD8E13.1	-2.8559	0.363381	-0.4655	0.911937	0	0	0
Traes_1AL_5E28F07C7.1	-0.1181	0.909445	0.2213	0.776674	0	0	0
Traes_1AL_5E4EECFBC.1	0.5214	0.489599	0.2875	0.559665	0	0	0
Traes_1AL_5E61A1E3F.1	1.2498	0.324735	-0.4467	0.595911	0	0	0
Traes_1AL_5EBB54C01.1	0.9952	0.590893	0.605	0.581071	0	0	0
Traes_1AL_5ED15E311.2	-0.5588	0.561487	-0.0507	0.97937	0	0	0
Traes_1AL_5EE5C4D0C.2	-0.2795	0.827519	0.1128	0.917474	0	0	0
Traes_1AL_5EE9A39A2.1	1.2894	0.27462	-0.1782	0.953648	0	0	0
Traes_1AL_5EEF86979.1	-0.1392	0.902048	-0.3121	0.647423	0	0	0
Traes_1AL_5F65C4004.2	-1.3603	0.0981341	0.0965	0.942312	0	0	0
Traes_1AL_600F03696.1	1.9351	0.453607	-0.2742	0.947523	0	0	0
Traes_1AL_60485360E.1	1.658	0.625649	0.2757	0.914034	0	0	0
Traes_1AL_6050EBC61.1	1.266	0.0743513	-0.3293	0.872841	0	0	0
Traes_1AL_60AFF4D47.1	-2.6263	0.289198	0.8598	0.828547	0	0	0
Traes_1AL_60B57FD46.2	0.8551	0.709741	0.306	0.759362	0	0	0
Traes_1AL_60B9E2627.3	8.2619	0.083434	-0.1741	0.960105	0	0	0
Traes_1AL_613AFDF23.2	-0.607	0.249565	0.0145	0.988145	0	0	0
Traes_1AL_61636E72D.1	4.6541	0.0541422	0.0737	0.986464	0	0	0
Traes_1AL_61A37A885.1	-0.7254	0.662548	0.2889	0.864436	0	0	0
Traes_1AL_61DFD90BF.2	-0.3053	0.819479	-0.0457	0.97505	0	0	0
Traes_1AL_62262FE8A.1	0.1559	0.87478	0.2501	0.627468	0	0	0
Traes_1AL_6241C7A36.1	0.2797	0.964665	-0.3577	0.77981	0	0	0
Traes_1AL_6275047AA.1	1.7687	0.234787	0.4044	0.781142	0	0	0
Traes_1AL_629D67563.2	-0.4353	0.691346	-0.066	0.961367	0	0	0
Traes_1AL_630203F59.1	0.4493	0.730543	-0.2946	0.753036	0	0	0
Traes_1AL_6359D57C3.1	-0.8854	0.412258	-1.1678	0.712384	0	0	0
Traes_1AL_638691536.1	-8.3718	0.11668	0.272	0.944403	0	0	0
Traes_1AL_63A09CA16.1	0.7445	0.470908	0.7456	0.383002	0	0	0
Traes_1AL_63C423E13.2	-0.7898	0.791652	0.5438	0.681258	0	0	0
Traes_1AL_640A2241E.1	0.3853	0.925031	0.35	0.682869	0	0	0
Traes_1AL_64102855F.1	0.9795	0.669976	0.2124	0.871879	0	0	0
Traes_1AL_64366944B.2	-0.3627	0.579381	0.2603	0.641093	0	0	0
Traes_1AL_64579D045.1	3.2471	0.238342	-0.2709	0.864333	0	0	0
Traes_1AL_655CC891E.2	-1.1541	0.736073	-0.005	0.999015	0	0	0
Traes_1AL_65751BFFC.1	1.0162	0.338442	-0.2607	0.917808	0	0	0
Traes_1AL_659213159.2	0.5456	0.420807	0.0836	0.934246	0	0	0
Traes_1AL_65B4AE424.1	1.2765	0.170137	0.1913	0.968866	0	0	0
Traes_1AL_65C9051D9.2	-0.6711	0.677116	0.4918	0.420893	0	0	0
Traes_1AL_65E83FAC2.2	1.0494	0.241188	0.6246	0.370034	0	0	0
Traes_1AL_660FDCED9.1	1.4535	0.200918	0.1485	0.929654	0	0	0
Traes_1AL_66552888C.1	0.4238	0.849792	-0.4087	0.756881	0	0	0
Traes_1AL_66905FFA1.5	-0.345	0.968791	-0.4795	0.833072	0	0	0
Traes_1AL_66AC2A55A.2	0.2474	0.932633	0.2494	0.844316	0	0	0
Traes_1AL_66D26C109.7	0.35	0.672098	0.3642	0.446453	0	0	0
Traes_1AL_67047CC5B.2	-1.3504	0.354271	-0.0087	0.997126	0	0	0
Traes_1AL_670C92349.2	0.3273	0.693815	0.1354	0.873601	0	0	0
Traes_1AL_672A850FF.2	-1.7609	0.538979	0.0365	0.989973	0	0	0
Traes_1AL_67881C38D.3	-1.2786	0.685403	0.0869	0.982312	0	0	0
Traes_1AL_67A867940.1	-0.8515	0.303117	-0.1155	0.956032	0	0	0
Traes_1AL_680ECC3CB.1	-0.5666	0.826484	-0.1268	0.982942	0	0	0
Traes_1AL_681865869.2	1.0125	0.113795	-0.1024	0.944024	0	0	0
Traes_1AL_68303A2FC.1	2.0119	0.199518	-0.3493	0.860112	0	0	0
Traes_1AL_685F7409E.1	-2.5045	0.480884	-1.167	0.607356	0	0	0
Traes_1AL_68A9B5A25.1	-0.3922	0.614545	-0.0298	0.985472	0	0	0
Traes_1AL_68DD2EA1E.1	-0.7244	0.354561	-0.1108	0.905746	0	0	0
Traes_1AL_68ED2185B.2	0.5942	0.368388	0.1776	0.815825	0	0	0
Traes_1AL_696AA6F43.2	-0.0717	0.962624	-0.0612	0.959321	0	0	0
Traes_1AL_696D9125F.2	-0.3472	0.855178	0.4274	0.580456	0	0	0
Traes_1AL_6997FB707.2	-2.3482	0.480796	0.4434	0.878896	0	0	0
Traes_1AL_69C261072.1	-0.8877	0.488319	0.1935	0.943474	0	0	0
Traes_1AL_69CE050CD.1	0.152	0.932089	-0.3763	0.696598	0	0	0
Traes_1AL_69DF3DE15.1	0.9385	0.612177	0.191	0.961497	0	0	0
Traes_1AL_6A43E664E.1	1.4583	0.482114	0.3074	0.903278	0	0	0
Traes_1AL_6A96503C6.1	-0.1267	0.909274	0.1008	0.911978	0	0	0
Traes_1AL_6AF917D09.1	0.3991	0.748536	-0.2707	0.802415	0	0	0
Traes_1AL_6B108514B.1	0.0479	0.987131	-0.502	0.820655	0	0	0
Traes_1AL_6B64D0E80.1	0.672	0.167734	-0.3008	0.389156	0	0	0
Traes_1AL_6B871A8AF.1	-2.3287	0.616054	-0.3834	0.629124	0	0	0
Traes_1AL_6B8FC4A0A.1	0.265	0.750447	0.0692	0.920975	0	0	0
Traes_1AL_6BB0848B9.1	0.6975	0.220401	-0.0608	0.971097	0	0	0
Traes_1AL_6C8AFF407.2	0.0745	0.955557	1.244	0.429523	0	0	0
Traes_1AL_6CC82AADD.1	0.0881	0.985515	-0.1211	0.968192	0	0	0
Traes_1AL_6CFD61F68.2	0.7146	0.899426	-0.103	0.984861	0	0	0
Traes_1AL_6D32A2988.1	-0.4776	0.645757	-0.0669	0.954564	0	0	0
Traes_1AL_6D5AE9F53.1	-0.0032	0.998159	0.2184	0.759362	0	0	0
Traes_1AL_6E1D671CC1.1	-0.5695	0.321092	0.0048	0.996111	0	0	0
Traes_1AL_6EDAE7905.1	0.4385	0.918887	-0.5063	0.731712	0	0	0
Traes_1AL_6EF583CEF.2	1.1399	0.0800543	-0.3094	0.876657	0	0	0
Traes_1AL_6F1907FF4.1	1.0245	0.281859	0.1007	0.922774	0	0	0
Traes_1AL_6F2E87864.2	0.2212	0.763744	0.0526	0.926793	0	0	0
Traes_1AL_6F6838FF8.1	-0.8136	0.415427	0.6404	0.889819	0	0	0
Traes_1AL_6F76874F5.1	-0.1989	0.97268	0.1359	0.944465	0	0	0
Traes_1AL_6F832D98C.1	0.7616	0.19438	0.0497	0.970397	0	0	0
Traes_1AL_6F9510553.2	0.1597	0.820769	-0.2039	0.727768	0	0	0
Traes_1AL_6FAE29AD8.1	-1.2975	0.738096	0.6862	0.769939	0	0	0
Traes_1AL_6FCE87A3B.1	1.0316	0.500163	0.2395	0.906652	0	0	0
Traes_1AL_6FDBD1964.2	0.3329	0.885252	0.5401	0.582846	0	0	0
Traes_1AL_6FE68F3A5.2	-0.0626	0.954327	-0.008	0.994458	0	0	0
Traes_1AL_700A1460A.1	0.3347	0.830192	0.5762	0.776924	0	0	0
Traes_1AL_7041CB930.2	-0.409	0.772008	0.1902	0.92445	0	0	0
Traes_1AL_70BB09568.2	0.3785	0.810206	-0.054	0.981105	0	0	0
Traes_1AL_70C368B2E.1	-2.1191	0.565961	-0.9698	0.766332	0	0	0
Traes_1AL_70C6B29A7.1	0.19	0.97215	-0.5405	0.779337	0	0	0
Traes_1AL_70ED29A7F.1	-0.6457	0.89977	-0.8239	0.759095	0	0	0
Traes_1AL_70F3FF07D.2	0.2144	0.767889	-0.1527	0.737513	0	0	0
Traes_1AL_71723CCA4.1	-0.0943	0.962439	-0.1005	0.965448	0	0	0
Traes_1AL_717D7D16F.2	0.6073	0.384848	0.0545	0.95242	0	0	0
Traes_1AL_718B6291D.2	0.5514	0.382688	0.1278	0.838381	0	0	0
Traes_1AL_71A1E1D74.1	-0.0568	0.9573	-0.0979	0.930946	0	0	0
Traes_1AL_727215425.1	1.598	0.466688	-0.1611	0.964664	0	0	0
Traes_1AL_72B74D033.1	-0.52	0.730563	0.0973	0.985576	0	0	0
Traes_1AL_7352CCF39.2	0.0133	0.991992	-0.0556	0.965843	0	0	0
Traes_1AL_738358449.1	-2.1336	0.279917	-0.2171	0.918505	0	0	0
Traes_1AL_7402A5761.1	1.559	0.121981	0.3715	0.906188	0	0	0
Traes_1AL_74A7618B0.2	-0.533	0.758728	-0.1394	0.941579	0	0	0
Traes_1AL_74EC6A79D.1	-0.5809	0.893259	0.5502	0.889819	0	0	0
Traes_1AL_750A1573A.1	0.1073	0.926751	0.0157	0.99207	0	0	0
Traes_1AL_751745AD9.1	-0.6022	0.674179	-1.1104	0.789216	0	0	0
Traes_1AL_7531AC097.1	0.0823	0.958571	-0.2797	0.750558	0	0	0
Traes_1AL_75F9151A0.1	-0.3705	0.595271	-0.0707	0.93531	0	0	0
Traes_1AL_762E8A7A2.2	0.1276	0.915327	-0.2143	0.731369	0	0	0
Traes_1AL_763CFE512.1	-0.6284	0.880988	-0.6829	0.836411	0	0	0
Traes_1AL_764D4F4C2.1	-1.0234	0.73821	-0.0102	0.996367	0	0	0
Traes_1AL_772113B31.2	0.0855	0.985724	-0.9722	0.598154	0	0	0
Traes_1AL_775E0D54C.1	-0.0365	0.987156	-0.762	0.533071	0	0	0
Traes_1AL_7763B43BF.2	-0.0952	0.964737	0.6227	0.235269	0	0	0
Traes_1AL_776DD66A8.2	-1.5	0.458866	-0.298	0.904361	0	0	0
Traes_1AL_77ADA5710.1	0.5665	0.597473	-0.5736	0.684162	0	0	0
Traes_1AL_77D9EB3DC.2	-1.1085	0.744325	0.2788	0.961367	0	0	0
Traes_1AL_78178EEB7.2	1.3088	0.163606	0.3462	0.816773	0	0	0
Traes_1AL_782F09647.1	-0.1331	0.968223	0.0114	0.996111	0	0	0
Traes_1AL_783DB203B.1	-0.3608	0.807385	-0.1673	0.921006	0	0	0
Traes_1AL_7861D05C0.2	1.1735	0.603071	0.1213	0.932889	0	0	0
Traes_1AL_78829C302.1	1.1235	0.725148	0.2525	0.914778	0	0	0
Traes_1AL_78C321968.2	0.6438	0.299601	0.2227	0.724306	0	0	0
Traes_1AL_78C449772.1	-0.5364	0.934177	0.2256	0.966076	0	0	0
Traes_1AL_78CB13657.2	-0.4537	0.626286	0.4754	0.442241	0	0	0
Traes_1AL_791D3B325.2	0.5493	0.710335	-0.2715	0.887173	0	0	0
Traes_1AL_792843F86.1	-0.7742	0.278906	0.0026	0.997717	0	0	0
Traes_1AL_79934C316.1	-0.7202	0.632844	-0.0255	0.992837	0	0	0
Traes_1AL_79B0A3D17.2	0.0328	0.994702	0.216	0.872313	0	0	0
Traes_1AL_7A1829EE1.1	-0.6407	0.813342	-0.188	0.940283	0	0	0
Traes_1AL_7A43105B0.2	-0.4457	0.588685	0.0906	0.938502	0	0	0
Traes_1AL_7A7AF6EBA.2	-0.1829	0.871768	0.6625	0.397824	0	0	0
Traes_1AL_7AD0B75D0.1	-1.2451	0.200576	-0.3926	0.359625	0	0	0
Traes_1AL_7AE810D24.1	-0.397	0.920664	0.4098	0.863207	0	0	0
Traes_1AL_7B3F238C6.1	-1.2503	0.852964	-1.0003	0.38125	0	0	0
Traes_1AL_7B4EC1E3C.2	2.3334	0.337855	-0.8174	0.726798	0	0	0
Traes_1AL_7BE5906B2.1	0.8209	0.55092	0.4017	0.885934	0	0	0
Traes_1AL_7C15494B7.1	-0.2076	0.872346	-0.5	0.680248	0	0	0
Traes_1AL_7C1F1853B.1	1.4635	0.119595	0.4348	0.542026	0	0	0
Traes_1AL_7C2C5EF89.1	-0.9761	0.121358	-0.3244	0.937071	0	0	0
Traes_1AL_7C3E4A07E.1	0.7364	0.92106	1.0996	0.0889226	0	0	0
Traes_1AL_7CA10952F.1	-1.0873	0.421257	-0.3332	0.622653	0	0	0
Traes_1AL_7CCF11882.1	1.7402	0.652137	1.5683	0.255166	0	0	0
Traes_1AL_7CED5DF52.1	0.6793	0.505697	0.2514	0.705568	0	0	0
Traes_1AL_7CF571E9F.1	-0.6294	0.924197	-1.2602	0.480083	0	0	0
Traes_1AL_7D0F5FDAD.2	-0.4296	0.782137	0.2515	0.827798	0	0	0
Traes_1AL_7D3D7207A.1	-0.5343	0.734939	-0.313	0.878903	0	0	0
Traes_1AL_7D6DC73FC.2	0.0307	0.978454	0.1638	0.761896	0	0	0
Traes_1AL_7DE510AA8.1	0.4238	0.637839	-0.0482	0.97956	0	0	0
Traes_1AL_7DE7C1661.1	0.0111	0.991391	0.0647	0.934798	0	0	0
Traes_1AL_7DF31F8B6.1	1.3648	0.0943439	0.193	0.885311	0	0	0
Traes_1AL_7E05D3432.1	-0.5912	0.556206	0.4516	0.917605	0	0	0
Traes_1AL_7E06C6672.2	-0.2179	0.852203	0.2466	0.66521	0	0	0
Traes_1AL_7EA7390C0.1	-0.6193	0.6763	0.0728	0.983145	0	0	0
Traes_1AL_7EAFBE83A.1	0.0191	0.98964	-0.127	0.89178	0	0	0
Traes_1AL_7F39C80DD.1	0.1944	0.827629	-0.5215	0.414155	0	0	0
Traes_1AL_7F6DF3705.2	0.3337	0.74807	0.0857	0.967001	0	0	0
Traes_1AL_7FE24229E.2	0.1517	0.879572	0.2342	0.798329	0	0	0
Traes_1AL_7FEC8D7C5.1	1.0585	0.207924	0.1555	0.894327	0	0	0
Traes_1AL_7FEE7B585.1	0.2415	0.925564	0.164	0.905024	0	0	0
Traes_1AL_806841ABC.1	0.1014	0.984384	-1.3248	0.122799	0	0	0
Traes_1AL_816D5E159.1	-0.398	0.95002	0.109	0.991061	0	0	0
Traes_1AL_81A6723C9.1	-0.9135	0.425409	-0.4466	0.442244	0	0	0
Traes_1AL_830763C49.1	2.05	0.195578	0.4844	0.837069	0	0	0
Traes_1AL_8350FA8F0.1	-1.3342	0.400603	-0.0755	0.981485	0	0	0
Traes_1AL_83ECA4669.1	-1.0967	0.622686	0.2351	0.896411	0	0	0
Traes_1AL_8446A8622.2	-1.2683	0.326279	-0.833	0.141896	0	0	0
Traes_1AL_8475A65E8.1	0.0837	0.962439	-0.2412	0.765879	0	0	0
Traes_1AL_84CB9C21E.1	0.4415	0.290773	0.1215	0.869392	0	0	0
Traes_1AL_856C748AD.1	-0.8332	0.223484	-0.2617	0.882013	0	0	0
Traes_1AL_859346448.1	0.8076	0.27548	-0.5291	0.408767	0	0	0
Traes_1AL_85C47127F.1	-0.9588	0.0887489	0.4929	0.396237	0	0	0
Traes_1AL_85D4DDE7B.1	-0.3546	0.777626	0.118	0.830249	0	0	0
Traes_1AL_8632668AE.1	-1.27	0.765602	0.4365	0.91631	0	0	0
Traes_1AL_86739A2DD.1	2.7437	0.508983	-0.1649	0.966419	0	0	0
Traes_1AL_867D84BF3.1	-0.1086	0.929541	-0.2801	0.44178	0	0	0
Traes_1AL_868534FAE.1	0.3342	0.961511	-0.3023	0.866425	0	0	0
Traes_1AL_881882915.1	-0.242	0.884363	-0.0627	0.970544	0	0	0
Traes_1AL_8877426FB.1	-1.3104	0.420113	-0.8138	0.3744	0	0	0
Traes_1AL_889F7B91A.1	0.5804	0.797788	-0.2418	0.883386	0	0	0
Traes_1AL_88BA132B8.1	0.1283	0.961631	0.1197	0.96557	0	0	0
Traes_1AL_890B2C9EB.1	-1.3041	0.636936	0.5539	0.786737	0	0	0
Traes_1AL_892724660.1	-0.1508	0.956809	-0.5685	0.7911	0	0	0
Traes_1AL_8955C1103.2	0.5196	0.287999	0.2047	0.879219	0	0	0
Traes_1AL_89CDFD092.1	1.1347	0.0542409	0.3081	0.58248	0	0	0
Traes_1AL_89DDB4243.1	0.6916	0.158618	0.0315	0.981802	0	0	0
Traes_1AL_8A49EE8A3.1	-0.4769	0.863349	-0.0154	0.996555	0	0	0
Traes_1AL_8A5C5F2EA.1	-1.2412	0.498164	0.7168	0.499373	0	0	0
Traes_1AL_8A88BD4BC.1	0.7275	0.498164	0.5653	0.77981	0	0	0
Traes_1AL_8B398A30A.1	-0.1188	0.924793	0.2751	0.715775	0	0	0
Traes_1AL_8B48720BC.1	-0.0566	0.978594	0.1578	0.896822	0	0	0
Traes_1AL_8B86ADBE6.1	0.0964	0.932523	0.0249	0.977442	0	0	0
Traes_1AL_8BC434C02.2	-0.7575	0.69514	0.2762	0.923496	0	0	0
Traes_1AL_8BC67B52F.1	0.9704	0.723615	-0.1064	0.96946	0	0	0
Traes_1AL_8C0966B88.1	0.3544	0.562169	0.0056	0.995815	0	0	0
Traes_1AL_8C2CB0DE9.1	-0.7232	0.359623	-0.1976	0.828551	0	0	0
Traes_1AL_8C8E43898.1	-0.9134	0.581017	0.2561	0.907664	0	0	0
Traes_1AL_8C9EEB180.1	0.74	0.370827	-0.3449	0.597847	0	0	0
Traes_1AL_8D58E2A6A.2	-1.7093	0.616665	-0.2789	0.918763	0	0	0
Traes_1AL_8DF03B2E0.1	-0.7005	0.906534	0.3257	0.923781	0	0	0
Traes_1AL_8E1027E44.1	0.098	0.9682	-0.1392	0.905837	0	0	0
Traes_1AL_8E58EADAA.1	-0.1771	0.921269	0.4002	0.201475	0	0	0
Traes_1AL_8E748B634.1	0.0676	0.943782	-0.2753	0.552746	0	0	0
Traes_1AL_8E93B1B19.1	0.0277	0.996393	-0.206	0.934145	0	0	0
Traes_1AL_8EA518264.1	-0.0782	0.962284	-0.082	0.963763	0	0	0
Traes_1AL_8F917ED50.1	0.0723	0.988522	-0.4895	0.786821	0	0	0
Traes_1AL_9022E66BC.2	0.7222	0.187963	-0.5775	0.792161	0	0	0
Traes_1AL_904F85D72.1	0.3364	0.778417	-0.0979	0.933683	0	0	0
Traes_1AL_90926AFC3.1	0.1971	0.917538	-0.4931	0.832557	0	0	0
Traes_1AL_9092735FA.6	-0.7793	0.814873	1.2368	0.731712	0	0	0
Traes_1AL_9097027B6.1	0.1046	0.976105	-0.035	0.993562	0	0	0
Traes_1AL_90D726EED.1	1.2017	0.180994	-0.02	0.99207	0	0	0
Traes_1AL_9142E30E21.2	-1.21	0.366799	-0.3941	0.812517	0	0	0
Traes_1AL_92611AACA.1	1.7337	0.192839	-0.5477	0.750737	0	0	0
Traes_1AL_928B9DEB9.1	-2.0047	0.604253	0.1392	0.985506	0	0	0
Traes_1AL_928DC3A3C.1	0.1283	0.88807	-0.0211	0.988537	0	0	0
Traes_1AL_92C17ACCD.3	-1.0297	0.707424	0.4294	0.741396	0	0	0
Traes_1AL_92C2AD4C1.1	0.9935	0.81966	-0.4619	0.863983	0	0	0
Traes_1AL_930892581.1	-0.53	0.814954	0.136	0.973004	0	0	0
Traes_1AL_9375790BA.1	0.222	0.794232	0.1538	0.863983	0	0	0
Traes_1AL_93E3B67231.1	-0.0566	0.993721	0.0033	0.999717	0	0	0
Traes_1AL_9486BAD8C.2	-3.0278	0.661312	-0.1501	0.963236	0	0	0
Traes_1AL_9496844B4.1	-0.2404	0.861142	0.0088	0.994637	0	0	0
Traes_1AL_94AA8CF36.2	0.1668	0.929391	0.291	0.761212	0	0	0
Traes_1AL_95111FAAC.2	0.0332	0.992235	-0.3486	0.792221	0	0	0
Traes_1AL_95235FDBD.2	0.9003	0.0671144	0.1692	0.867411	0	0	0
Traes_1AL_95C9E80C7.1	0.7278	0.764232	0.0819	0.978157	0	0	0
Traes_1AL_95E812A04.1	0.1156	0.961755	-0.0387	0.989973	0	0	0
Traes_1AL_967652022.2	1.3474	0.189875	0.0104	0.997782	0	0	0
Traes_1AL_968B97E50.1	0.1064	0.904653	0.0899	0.883058	0	0	0
Traes_1AL_9692F605A.1	-0.7779	0.503691	-0.026	0.990815	0	0	0
Traes_1AL_96D184BF0.1	0.2497	0.862768	0.3758	0.70809	0	0	0
Traes_1AL_975CB04EA.1	-0.9652	0.200214	-0.2892	0.722987	0	0	0
Traes_1AL_97744C7E8.2	1.4346	0.824795	1.9359	0.171591	0	0	0
Traes_1AL_9787D4DC9.2	0.6001	0.820351	0.5825	0.760671	0	0	0
Traes_1AL_97A1E229C.1	-0.8035	0.116979	-0.3367	0.697969	0	0	0
Traes_1AL_97A25D0F6.2	0.4954	0.878652	0.6921	0.508133	0	0	0
Traes_1AL_97D8569EA.1	-1.7172	0.736518	0.8797	0.809891	0	0	0
Traes_1AL_9873095B9.1	2.0072	0.358704	0.7585	0.680248	0	0	0
Traes_1AL_98C3B8096.1	0.5888	0.118288	-0.1842	0.709589	0	0	0
Traes_1AL_9907E1500.2	-0.2139	0.893288	1.0918	0.447669	0	0	0
Traes_1AL_990E4507E.1	0.4878	0.255092	0.1012	0.884965	0	0	0
Traes_1AL_9945762CA.2	0.3666	0.558009	0.2572	0.633997	0	0	0
Traes_1AL_999A02D6C.1	0.6762	0.26771	-0.501	0.318044	0	0	0
Traes_1AL_99E2A853D.2	0.606	0.921161	1.0007	0.815185	0	0	0
Traes_1AL_99F5BB0D8.1	0.607	0.149051	0.4005	0.279145	0	0	0
Traes_1AL_9A27D1D13.5	-0.1604	0.906196	-0.4508	0.566425	0	0	0
Traes_1AL_9A8ECD9A1.3	-2.2139	0.732272	-0.0342	0.99544	0	0	0
Traes_1AL_9ABFCBB57.1	0.0419	0.994767	0.0948	0.976734	0	0	0
Traes_1AL_9AD1286AC.1	0.0456	0.985752	-0.9092	0.494868	0	0	0
Traes_1AL_9ADA7A031.1	0.7236	0.613679	0.1721	0.945248	0	0	0
Traes_1AL_9B315EE59.1	0.3016	0.749137	0.2532	0.656443	0	0	0
Traes_1AL_9B91417F7.2	1.6722	0.60741	-0.2173	0.929145	0	0	0
Traes_1AL_9BF6FCCBD.1	0.1747	0.88763	-0.3406	0.747255	0	0	0
Traes_1AL_9C2D7A0A6.1	0.328	0.569144	-0.0485	0.951042	0	0	0
Traes_1AL_9C4533AF7.1	1.0051	0.750982	-0.026	0.993981	0	0	0
Traes_1AL_9C65B349F.2	-3.6812	0.471292	-0.5908	0.837958	0	0	0
Traes_1AL_9C7BECFAC.1	-0.2901	0.838718	0.2455	0.6939	0	0	0
Traes_1AL_9C9EE44BB.1	-0.8639	0.891986	0.6464	0.680248	0	0	0
Traes_1AL_9CC946A58.1	-1.1271	0.166458	0.0366	0.993981	0	0	0
Traes_1AL_9CF44F05F.1	0.1285	0.96867	-0.6335	0.710681	0	0	0
Traes_1AL_9D0A4EF5F.1	0.2807	0.897011	-0.0909	0.962961	0	0	0
Traes_1AL_9D3A2CA99.1	-0.2925	0.609515	0.1367	0.884533	0	0	0
Traes_1AL_9D6B86169.1	2.0953	0.189494	-0.1973	0.807537	0	0	0
Traes_1AL_9D8FF9F67.2	-2.1558	0.554968	-1.8634	0.304305	0	0	0
Traes_1AL_9E47D4295.2	-0.0392	0.98369	0.1402	0.92929	0	0	0
Traes_1AL_9E7395A93.1	0.9007	0.820263	0.1708	0.950321	0	0	0
Traes_1AL_9EA8CBF9E.1	0.6235	0.599754	-0.0915	0.972717	0	0	0
Traes_1AL_9F4E20C52.1	-1.9788	0.336772	-0.4793	0.836411	0	0	0
Traes_1AL_9F55E5AF3.1	1.6236	0.649272	0.0488	0.993981	0	0	0
Traes_1AL_A01FE66D3.2	0.9091	0.5752	-0.5471	0.721167	0	0	0
Traes_1AL_A02E2798D.1	-0.1048	0.926517	-0.3128	0.495792	0	0	0
Traes_1AL_A0A8AEF1E.2	-0.8675	0.265801	-0.6907	0.836075	0	0	0
Traes_1AL_A117AF398.2	1.677	0.637702	-0.282	0.95129	0	0	0
Traes_1AL_A11AD1B0D.1	0.7109	0.78517	-1.4089	0.548655	0	0	0
Traes_1AL_A161D2D44.2	0.937	0.0579385	0.1793	0.725652	0	0	0
Traes_1AL_A16202A31.1	2.1786	0.639658	0.1239	0.994514	0	0	0
Traes_1AL_A19964E5C.1	1.0423	0.526929	-0.7813	0.529757	0	0	0
Traes_1AL_A19D9321E.1	0.308	0.817308	0.2586	0.848334	0	0	0
Traes_1AL_A1AAAFE59.1	-0.5882	0.692312	0.3222	0.736542	0	0	0
Traes_1AL_A1B2A8EB0.1	0.9427	0.807064	-1.1736	0.757598	0	0	0
Traes_1AL_A1B30A10E.2	-0.6296	0.623584	0.0607	0.984033	0	0	0
Traes_1AL_A1F3111AD.1	0.5099	0.751712	-0.8675	0.260621	0	0	0
Traes_1AL_A23894122.1	-1.3665	0.153925	-0.4089	0.950321	0	0	0
Traes_1AL_A25CFDA0B.1	-0.8453	0.626322	-0.8455	0.357309	0	0	0
Traes_1AL_A2BFF08CD.2	-3.6404	0.0941369	-0.8389	0.823481	0	0	0
Traes_1AL_A2CED32B7.2	-2.3313	0.624813	-0.5746	0.872313	0	0	0
Traes_1AL_A2DA8A6AE.1	-3.4279	0.161576	0.3646	0.95172	0	0	0
Traes_1AL_A310844D9.1	-0.0884	0.922555	0.0095	0.992552	0	0	0
Traes_1AL_A3336F633.2	-1.6921	0.742795	0.3577	0.917808	0	0	0
Traes_1AL_A36D5020D.1	1.5595	0.0948627	-0.0322	0.984033	0	0	0
Traes_1AL_A37AB3144.1	-0.325	0.798758	0.65	0.453183	0	0	0
Traes_1AL_A37D78764.3	0.2046	0.748868	-0.0149	0.986827	0	0	0
Traes_1AL_A382ADCCC.1	-0.2903	0.743417	0.0068	0.996367	0	0	0
Traes_1AL_A3A71720B.1	-2.3464	0.305676	0.0067	0.998762	0	0	0
Traes_1AL_A40D123CB.1	-0.0967	0.968514	-1.1836	0.74102	0	0	0
Traes_1AL_A461E3631.2	0.4586	0.448973	-0.1107	0.892444	0	0	0
Traes_1AL_A46B5ED96.2	1.1183	0.102234	0.6177	0.247018	0	0	0
Traes_1AL_A47B8A0A3.1	1.2894	0.541233	0.4425	0.645653	0	0	0
Traes_1AL_A47D32D30.1	-0.8357	0.083061	-0.2244	0.760671	0	0	0
Traes_1AL_A49BE4BBE.1	0.2221	0.726706	0.1431	0.843478	0	0	0
Traes_1AL_A4AD064F9.1	-1.1486	0.26183	0.2955	0.894249	0	0	0
Traes_1AL_A4B5C1474.2	-1.3876	0.472747	0.3097	0.69698	0	0	0
Traes_1AL_A4F0E895F.6	3.0839	0.13652	0.4317	0.930306	0	0	0
Traes_1AL_A54B21BC1.2	0.4701	0.699318	0.1844	0.891758	0	0	0
Traes_1AL_A5C48D7F7.1	-2.0464	0.307542	-0.0064	0.998527	0	0	0
Traes_1AL_A638394BE.2	-0.9241	0.5247	0.1154	0.963052	0	0	0
Traes_1AL_A63F923C4.1	-0.914	0.0668557	-0.2512	0.895453	0	0	0
Traes_1AL_A64ACF983.1	0.2208	0.958587	-0.6486	0.644185	0	0	0
Traes_1AL_A670FC1B3.1	3.7569	0.301927	-0.6349	0.802415	0	0	0
Traes_1AL_A70136DDE.1	2.0792	0.273533	-0.5845	0.768069	0	0	0
Traes_1AL_A7173BBAE.1	0.6138	0.7597	0.2554	0.921694	0	0	0
Traes_1AL_A717981EE.1	0.0708	0.960725	-0.0995	0.915328	0	0	0
Traes_1AL_A78FD4ED4.1	0.3772	0.830148	0.1618	0.932352	0	0	0
Traes_1AL_A80C25B62.1	0.5948	0.309387	-0.0612	0.95172	0	0	0
Traes_1AL_A8B429C66.1	-0.0047	0.99745	-0.3182	0.676611	0	0	0
Traes_1AL_A8C0DED59.1	0.3801	0.707424	0.1321	0.88878	0	0	0
Traes_1AL_A8F13C0C8.1	-1.3278	0.626322	0.4358	0.765879	0	0	0
Traes_1AL_A9657329E.1	2.0946	0.335016	0.5791	0.655551	0	0	0
Traes_1AL_A970EBB27.1	-1.3044	0.828931	1.075	0.429911	0	0	0
Traes_1AL_A9BE6FA5D.1	-2.3377	0.149359	-0.222	0.956905	0	0	0
Traes_1AL_A9D90A3D3.2	-0.1862	0.766408	0.125	0.906114	0	0	0
Traes_1AL_A9F5C7665.1	-0.4009	0.89545	-0.5493	0.788912	0	0	0
Traes_1AL_A9FB6BF52.1	0.5275	0.267115	-0.0502	0.95172	0	0	0
Traes_1AL_AA8600338.2	0.0147	0.987065	0.1383	0.74102	0	0	0
Traes_1AL_AA9FEE472.1	-0.1825	0.962799	0.6288	0.669406	0	0	0
Traes_1AL_AABFE8A42.1	0.4444	0.412178	-0.0695	0.931187	0	0	0
Traes_1AL_AAE6A473E.1	0.1735	0.843058	-0.0713	0.916605	0	0	0
Traes_1AL_AB1CDEE3A.1	0.1341	0.973882	-0.2629	0.887941	0	0	0
Traes_1AL_AB9A90BCA.1	1.5238	0.730931	-0.348	0.927548	0	0	0
Traes_1AL_ABB49D675.1	1.3041	0.609226	0.1215	0.943538	0	0	0
Traes_1AL_ABEA95ABE.5	-1.5874	0.0622297	0.1733	0.874641	0	0	0
Traes_1AL_AC0931E2B.1	-0.2087	0.897648	0.2162	0.91071	0	0	0
Traes_1AL_AC276011F.1	0.2244	0.93556	-0.1211	0.959105	0	0	0
Traes_1AL_ACD6F45B9.1	0.1607	0.962096	-0.1752	0.924748	0	0	0
Traes_1AL_ACFF1FE08.1	0.0682	0.948045	-0.0186	0.990619	0	0	0
Traes_1AL_AD08011AD.1	0.595	0.917219	-0.2489	0.803098	0	0	0
Traes_1AL_AD33CD5F6.4	-2.3806	0.105532	-0.59	0.796328	0	0	0
Traes_1AL_AD351F492.1	-0.0519	0.993779	-0.0046	0.998392	0	0	0
Traes_1AL_ADC801BEB.1	3.244	0.110114	-0.0535	0.994637	0	0	0
Traes_1AL_AE0622D50.1	0.6257	0.151471	-0.1739	0.740689	0	0	0
Traes_1AL_AE0660A78.1	0.2185	0.794654	0.6159	0.792105	0	0	0
Traes_1AL_AE441D736.3	1.7557	0.602882	0.368	0.90911	0	0	0
Traes_1AL_AE70DFDF3.1	-0.1716	0.921	-0.1534	0.919112	0	0	0
Traes_1AL_AEF271B2B.1	0.6599	0.609393	-0.2219	0.817784	0	0	0
Traes_1AL_AF2D564DD.1	-0.0611	0.974595	0.2717	0.762182	0	0	0
Traes_1AL_AF30A192F.1	0.7474	0.297088	-0.5244	0.602518	0	0	0
Traes_1AL_AF7071F5C.2	0.0816	0.978482	-0.2749	0.874641	0	0	0
Traes_1AL_AF84B5BFE.1	-0.1655	0.919554	-0.1195	0.946735	0	0	0
Traes_1AL_AFECF052B.2	-0.3664	0.878849	0.0965	0.966026	0	0	0
Traes_1AL_B05A0D9BD.1	0.4813	0.809262	0.6088	0.397811	0	0	0
Traes_1AL_B069692AB.2	0.2786	0.941709	0.4351	0.467922	0	0	0
Traes_1AL_B082BE73A.2	-0.5335	0.741647	-0.2245	0.902545	0	0	0
Traes_1AL_B084BAB71.3	-1.4851	0.412945	0.1684	0.963262	0	0	0
Traes_1AL_B0C6050A1.1	4.5276	0.0962434	0.0401	0.993981	0	0	0
Traes_1AL_B0EAE92EE.1	1.461	0.14059	-0.3752	0.622396	0	0	0
Traes_1AL_B14164599.1	-0.54	0.71158	-0.0586	0.975318	0	0	0
Traes_1AL_B14FE48AF.1	-1.2637	0.457473	0.2746	0.89178	0	0	0
Traes_1AL_B15921488.1	1.5291	0.159015	0.0079	0.996938	0	0	0
Traes_1AL_B16F830DB.2	-0.6277	0.647562	-0.3638	0.790947	0	0	0
Traes_1AL_B1B5EA42D.1	0.7238	0.751483	-0.5422	0.330099	0	0	0
Traes_1AL_B2719B0C3.1	0.3756	0.877627	-0.1458	0.972796	0	0	0
Traes_1AL_B2B72D235.1	0.4046	0.93558	0.0466	0.986028	0	0	0
Traes_1AL_B33A889C4.1	-0.2869	0.879859	0.124	0.938441	0	0	0
Traes_1AL_B3737F042.1	3.7607	0.196115	0.2305	0.959971	0	0	0
Traes_1AL_B39515B38.1	-1.1241	0.151111	-0.3035	0.684162	0	0	0
Traes_1AL_B3E4C9B23.1	0.6617	0.73074	-0.1553	0.929148	0	0	0
Traes_1AL_B421C28B8.2	0.1482	0.921613	-0.0341	0.983384	0	0	0
Traes_1AL_B427A0153.1	2.645	0.41743	0.2769	0.965046	0	0	0
Traes_1AL_B45E02BBA.3	0.6719	0.844257	-0.5871	0.743945	0	0	0
Traes_1AL_B4BCDBC4A.2	-0.608	0.296717	-0.0155	0.992545	0	0	0
Traes_1AL_B4CB8A79C.1	3.2009	0.230092	-0.2288	0.740689	0	0	0
Traes_1AL_B4D55A0CE.3	-0.6819	0.499556	0.4425	0.304639	0	0	0
Traes_1AL_B4E25B4C7.1	-1.1029	0.247245	-0.2465	0.84167	0	0	0
Traes_1AL_B5662F912.1	0.1616	0.895747	0.1207	0.92502	0	0	0
Traes_1AL_B5BA156DC.1	0.567	0.52492	0.4489	0.431421	0	0	0
Traes_1AL_B5C73E7E6.1	-0.4629	0.467872	0.008	0.996111	0	0	0
Traes_1AL_B5DC008B2.1	0.6993	0.521314	0.3633	0.874049	0	0	0
Traes_1AL_B649BCDF6.1	0.3886	0.489234	0.098	0.872232	0	0	0
Traes_1AL_B64E75138.1	0.4204	0.633285	-0.0147	0.990815	0	0	0
Traes_1AL_B685D719F.2	-0.513	0.892307	0.0881	0.937955	0	0	0
Traes_1AL_B68E59AAB.2	0.3644	0.954251	-0.5425	0.918662	0	0	0
Traes_1AL_B691CBF6F.1	-0.2114	0.818675	0.1786	0.83421	0	0	0
Traes_1AL_B6931117F.2	0.5788	0.520234	0.5237	0.247793	0	0	0
Traes_1AL_B69A83E66.2	0.3453	0.538107	-0.3202	0.42161	0	0	0
Traes_1AL_B6F713FA8.1	2.8224	0.244683	0.6368	0.738927	0	0	0
Traes_1AL_B6F7929B2.1	0.2088	0.863594	-0.0066	0.996111	0	0	0
Traes_1AL_B7160831B.1	-1.0531	0.524206	-0.0061	0.998527	0	0	0
Traes_1AL_B74AE3E94.1	-0.9416	0.148523	-0.1955	0.819549	0	0	0
Traes_1AL_B77238310.1	0.6225	0.885235	0.3888	0.953719	0	0	0
Traes_1AL_B772875BD.1	-1.5074	0.101661	0.0736	0.952552	0	0	0
Traes_1AL_B77576B84.2	-0.2464	0.908554	-0.3166	0.756424	0	0	0
Traes_1AL_B7757AFDC.1	-1.3575	0.163585	0.3687	0.858635	0	0	0
Traes_1AL_B7AFED84A.1	0.3572	0.831339	0.1409	0.90723	0	0	0
Traes_1AL_B86D83B22.1	-0.2294	0.953672	-0.1281	0.97686	0	0	0
Traes_1AL_B872AB4D7.2	0.0613	0.985733	0.4133	0.814494	0	0	0
Traes_1AL_B889C5671.2	-0.2926	0.889726	-0.0553	0.975318	0	0	0
Traes_1AL_B88E7C9F1.2	-0.1926	0.924019	-0.4546	0.671277	0	0	0
Traes_1AL_B8A3FE7E8.2	1.0661	0.18798	0.0883	0.957835	0	0	0
Traes_1AL_B8FB4A274.1	-0.5993	0.542621	0.1761	0.786737	0	0	0
Traes_1AL_B9BC939F9.1	-0.5828	0.720984	0.2609	0.6939	0	0	0
Traes_1AL_B9D6B88FB.1	-0.4166	0.828356	0.4762	0.42658	0	0	0
Traes_1AL_B9FC58CE1.1	-1.0456	0.451249	-0.1768	0.927898	0	0	0
Traes_1AL_BAB8043EB1.1	-1.1261	0.650784	-0.437	0.813293	0	0	0
Traes_1AL_BAF886F30.1	0.5218	0.799918	-0.6463	0.427377	0	0	0
Traes_1AL_BB3A0956F.2	0.3856	0.860866	0.2492	0.947369	0	0	0
Traes_1AL_BB9F29953.2	-1.5186	0.627364	-0.2909	0.845691	0	0	0
Traes_1AL_BBB7C1CEE.2	-1.4052	0.0824784	0.2263	0.905746	0	0	0
Traes_1AL_BBEDA2EB5.2	1.3226	0.508717	-0.4298	0.691526	0	0	0
Traes_1AL_BBEF919FB.2	0.2108	0.901305	0.1937	0.882013	0	0	0
Traes_1AL_BBF76C3B2.1	-0.2458	0.753362	0.0455	0.959971	0	0	0
Traes_1AL_BC9FE23A9.2	-1.4291	0.152997	-0.2946	0.816277	0	0	0
Traes_1AL_BD44FF6CC.1	0.001	0.999368	0.4877	0.125229	0	0	0
Traes_1AL_BE367D600.2	0.9224	0.157094	0.0374	0.985576	0	0	0
Traes_1AL_BE4FF7D92.1	0.2242	0.841502	-0.4772	0.79966	0	0	0
Traes_1AL_BE586F40B.1	-0.5584	0.276998	0.0837	0.907352	0	0	0
Traes_1AL_BE5A46FA1.2	-0.0732	0.954862	-0.2217	0.763966	0	0	0
Traes_1AL_BF0FB9CCC.2	1.0141	0.819371	1.2947	0.239514	0	0	0
Traes_1AL_BF744E9B1.2	0.0871	0.926212	-0.0726	0.940283	0	0	0
Traes_1AL_BF82E1ECF.1	-1.2178	0.274579	-0.8051	0.32914	0	0	0
Traes_1AL_BF9EF0CC9.2	0.2208	0.72968	0.1321	0.861456	0	0	0
Traes_1AL_BFC1FF7AE.1	-0.3527	0.462894	0.1321	0.867583	0	0	0
Traes_1AL_BFDD733CB.2	-1.8855	0.0989178	-0.261	0.93331	0	0	0
Traes_1AL_BFEAF5CA7.1	-0.4179	0.948702	-0.0319	0.985472	0	0	0
Traes_1AL_C04849EE3.2	0.5952	0.755992	-0.1543	0.933683	0	0	0
Traes_1AL_C05349EA91.2	0.5352	0.809796	-0.2022	0.887905	0	0	0
Traes_1AL_C176529A3.1	0.3837	0.816202	0.0831	0.97559	0	0	0
Traes_1AL_C1828140D.1	-1.1253	0.0542501	-0.2753	0.880587	0	0	0
Traes_1AL_C18C8483E.1	-1.0383	0.504623	0.0027	0.999207	0	0	0
Traes_1AL_C1EF04361.1	1.1337	0.852112	0.0936	0.981202	0	0	0
Traes_1AL_C21696173.1	1.1094	0.108257	-0.1955	0.865256	0	0	0
Traes_1AL_C234E74C5.2	0.2864	0.716579	0.2648	0.293265	0	0	0
Traes_1AL_C2668C26D.2	-0.2988	0.724884	-0.0096	0.994537	0	0	0
Traes_1AL_C28C57B76.1	0.5493	0.835436	-0.4717	0.544666	0	0	0
Traes_1AL_C2A68461B.3	-0.2637	0.837582	0.3457	0.680383	0	0	0
Traes_1AL_C2F333604.2	0.0117	0.997158	0.5839	0.818757	0	0	0
Traes_1AL_C3A174FCB.2	-0.7926	0.315424	0.1561	0.948569	0	0	0
Traes_1AL_C407541EB.4	-0.9228	0.548347	0.3641	0.838623	0	0	0
Traes_1AL_C42A7D4A9.1	-0.0003	0.999798	-0.4369	0.877523	0	0	0
Traes_1AL_C446C730C.1	0.1415	0.897499	0.3066	0.48268	0	0	0
Traes_1AL_C4650CF30.3	0.6692	0.517445	-0.1221	0.928234	0	0	0
Traes_1AL_C4A651390.4	0.2867	0.712957	0.0918	0.905837	0	0	0
Traes_1AL_C4B40A214.1	-0.703	0.551833	-0.0497	0.965888	0	0	0
Traes_1AL_C4C5018EC.1	-0.5961	0.463989	0.5371	0.585711	0	0	0
Traes_1AL_C4D2A398B.1	-0.6004	0.80469	-0.2106	0.949332	0	0	0
Traes_1AL_C4FA8404A.2	0.3091	0.68439	0.191	0.624262	0	0	0
Traes_1AL_C527C8688.1	0.2304	0.844564	-0.0066	0.997269	0	0	0
Traes_1AL_C536948FC.2	0.2484	0.878937	-0.2225	0.746364	0	0	0
Traes_1AL_C54307C54.2	0.5777	0.385264	0.2323	0.824386	0	0	0
Traes_1AL_C54DD97DE.2	-0.6291	0.527166	0.3025	0.479048	0	0	0
Traes_1AL_C550E0E88.1	-0.8364	0.783153	0.3074	0.913016	0	0	0
Traes_1AL_C551D78E5.1	0.1046	0.942501	0.0178	0.994255	0	0	0
Traes_1AL_C5C626CD4.1	0.1975	0.851818	0.1898	0.699515	0	0	0
Traes_1AL_C5D62B4CF.1	0.1268	0.941632	-0.1112	0.921368	0	0	0
Traes_1AL_C62D86AA8.1	0.836	0.0601429	-0.045	0.951815	0	0	0
Traes_1AL_C67577AB2.1	-0.7588	0.534419	-0.0677	0.966088	0	0	0
Traes_1AL_C67A37ED9.1	-0.0048	0.996993	0.0248	0.984033	0	0	0
Traes_1AL_C6998335E.1	2.0585	0.08661	-0.2874	0.899254	0	0	0
Traes_1AL_C6E90F6E0.2	0.7997	0.516589	0.7075	0.260418	0	0	0
Traes_1AL_C72E5F1BD.2	0.7475	0.867528	0.0773	0.973106	0	0	0
Traes_1AL_C73885878.2	0.0814	0.925564	0.1931	0.705356	0	0	0
Traes_1AL_C7869B91C.1	0.7112	0.819262	-0.6535	0.850083	0	0	0
Traes_1AL_C78D2DF0E.1	-1.3381	0.222894	0.8154	0.45665	0	0	0
Traes_1AL_C7AEBC869.1	0.4757	0.902305	0.6441	0.687548	0	0	0
Traes_1AL_C7C412713.1	-0.8964	0.560872	0.0564	0.981135	0	0	0
Traes_1AL_C7C9FD255.1	0.6518	0.407061	-0.0185	0.99207	0	0	0
Traes_1AL_C84EAD5EB.1	-1.4747	0.781593	-1.0034	0.790006	0	0	0
Traes_1AL_C852643EE.1	-0.1368	0.944989	-0.0278	0.990343	0	0	0
Traes_1AL_C87568D4D.1	1.4956	0.522967	1.6247	0.336248	0	0	0
Traes_1AL_C8971FBEE.1	0.2693	0.78865	-0.3369	0.515238	0	0	0
Traes_1AL_C8C028DB4.3	-0.3908	0.614823	0.1081	0.95172	0	0	0
Traes_1AL_C8E5FAA0C.2	-1.2009	0.548243	-0.7022	0.824558	0	0	0
Traes_1AL_C91CA472B.1	0.5882	0.65414	0.028	0.986464	0	0	0
Traes_1AL_C921492AA.1	0.0527	0.968185	-0.4418	0.36113	0	0	0
Traes_1AL_CA09A0580.1	-0.0744	0.978886	0.1755	0.959458	0	0	0
Traes_1AL_CA17722B6.2	-0.6136	0.629168	-0.972	0.547236	0	0	0
Traes_1AL_CA1D4E4A1.1	8.3508	0.0889447	0.4944	0.850083	0	0	0
Traes_1AL_CA2CE3A21.1	8.0808	0.124534	1.5172	0.6604	0	0	0
Traes_1AL_CBB9E4CDC.2	-0.3932	0.763791	0.2625	0.830243	0	0	0
Traes_1AL_CC4156AAE.1	0.2199	0.722925	-0.2112	0.622539	0	0	0
Traes_1AL_CC4463EB5.1	-0.5309	0.582269	0.3272	0.660313	0	0	0
Traes_1AL_CC827E5C6.1	0.3997	0.625121	-0.0041	0.997269	0	0	0
Traes_1AL_CCD12AF18.1	-0.4414	0.94408	-0.072	0.984033	0	0	0
Traes_1AL_CCD30138D.1	-0.8505	0.709692	-0.2182	0.948405	0	0	0
Traes_1AL_CCD31FBE9.1	0.64	0.681914	0.5827	0.474716	0	0	0
Traes_1AL_CD341167E.2	0.6175	0.861841	0.271	0.921278	0	0	0
Traes_1AL_CD486E87A.1	-0.4716	0.679179	-0.0622	0.972701	0	0	0
Traes_1AL_CD4CD4179.1	-0.7909	0.926171	0.7357	0.821983	0	0	0
Traes_1AL_CD627FE88.2	2.6471	0.209436	0.1028	0.976177	0	0	0
Traes_1AL_CD83B0FA4.1	0.6528	0.21409	-0.1596	0.889935	0	0	0
Traes_1AL_CD9408167.1	0.1996	0.929391	-0.1562	0.867411	0	0	0
Traes_1AL_CD95FCC1F.1	0.0682	0.961714	-0.059	0.960872	0	0	0
Traes_1AL_CDC56D57A.1	0.4551	0.617068	-0.1598	0.934392	0	0	0
Traes_1AL_CDEFB9152.1	8.781	0.086093	-0.1983	0.967962	0	0	0
Traes_1AL_CE016CC1D.2	0.7974	0.340545	-0.4319	0.564501	0	0	0
Traes_1AL_CE21D317D.1	0.9455	0.20233	0.1657	0.930306	0	0	0
Traes_1AL_CEA78C84D.2	-1.1426	0.213951	-0.3808	0.689175	0	0	0
Traes_1AL_CF1508399.1	-0.4377	0.583965	0.277	0.752802	0	0	0
Traes_1AL_CF205C38E.2	0.6	0.209537	0.1571	0.863538	0	0	0
Traes_1AL_CF3021408.1	-0.2286	0.799426	0.0397	0.979796	0	0	0
Traes_1AL_CF4148F55.1	-0.182	0.904689	-0.3806	0.786046	0	0	0
Traes_1AL_CF6B4931E.1	-0.3926	0.685263	0.2125	0.754914	0	0	0
Traes_1AL_CF6C67E1B.1	-0.5243	0.718895	-0.316	0.924137	0	0	0
Traes_1AL_CFB30CB73.1	0.5093	0.747453	0.0443	0.986464	0	0	0
Traes_1AL_CFCE7C579.2	-0.0593	0.968651	0.2276	0.765879	0	0	0
Traes_1AL_CFF403F3E.1	4.7835	0.0776532	0.9208	0.450935	0	0	0
Traes_1AL_D0130DE81.1	-0.4658	0.742139	0.2877	0.821983	0	0	0
Traes_1AL_D06A380E9.2	-0.2653	0.861078	-0.0691	0.967962	0	0	0
Traes_1AL_D0971FDA8.7	0.8822	0.155854	-0.0333	0.97936	0	0	0
Traes_1AL_D0C2B93DB.1	0.0255	0.989587	0.2754	0.954051	0	0	0
Traes_1AL_D125112E6.1	-0.6004	0.734157	-0.3719	0.832557	0	0	0
Traes_1AL_D14E918FD.1	-0.0674	0.969163	-0.0877	0.930328	0	0	0
Traes_1AL_D16EF7A38.1	0.6706	0.517405	0.317	0.802708	0	0	0
Traes_1AL_D18DFBD73.1	1.2037	0.706991	-0.1715	0.940193	0	0	0
Traes_1AL_D2049E4A2.1	-0.1738	0.793134	-0.1006	0.837069	0	0	0
Traes_1AL_D20D648FD.1	0.0823	0.950779	-0.2955	0.353862	0	0	0
Traes_1AL_D20F00184.1	0.0364	0.981164	-0.6223	0.397054	0	0	0
Traes_1AL_D237080B5.1	1.9482	0.243939	-0.3747	0.819525	0	0	0
Traes_1AL_D23829A3B.1	-0.5927	0.908977	-0.7692	0.806653	0	0	0
Traes_1AL_D25D2A8D7.1	2.7754	0.127274	1.054	0.556503	0	0	0
Traes_1AL_D2D434A29.1	0.4389	0.342914	0.2495	0.749404	0	0	0
Traes_1AL_D3394E236.1	0.5281	0.859396	-0.6978	0.762212	0	0	0
Traes_1AL_D39C4F23A.2	-0.9119	0.511952	-0.2007	0.89178	0	0	0
Traes_1AL_D3EB8ABA4.1	-0.3222	0.741647	-0.4283	0.473678	0	0	0
Traes_1AL_D42FFC46F.1	-1.4424	0.111458	0.3215	0.75756	0	0	0
Traes_1AL_D436FD4B3.1	-0.0174	0.99242	-0.4346	0.693052	0	0	0
Traes_1AL_D4816172A.1	-3.2436	0.0986389	0.2582	0.788581	0	0	0
Traes_1AL_D4BB66EA8.1	0.2114	0.8087	0.1567	0.79314	0	0	0
Traes_1AL_D4D0050BD.2	0.493	0.311429	0.1875	0.712921	0	0	0
Traes_1AL_D51DB1D81.1	-1.1079	0.412675	-0.2185	0.896411	0	0	0
Traes_1AL_D52432D7C.1	-1.3978	0.225229	0.4857	0.814781	0	0	0
Traes_1AL_D5664FB85.2	-0.2695	0.964314	0.7763	0.739568	0	0	0
Traes_1AL_D5918162C.1	1.152	0.810786	0.1888	0.956153	0	0	0
Traes_1AL_D610B9661.1	0.0788	0.966972	0.2304	0.919717	0	0	0
Traes_1AL_D6981F4E9.1	1.3606	0.0849988	-0.0656	0.958818	0	0	0
Traes_1AL_D6B99979E.1	-0.5236	0.732327	-0.206	0.864333	0	0	0
Traes_1AL_D6C49C3BC.2	-0.1698	0.954327	0.3885	0.949332	0	0	0
Traes_1AL_D754E878D.1	-0.8352	0.888389	-0.131	0.972717	0	0	0
Traes_1AL_D76D0163A.2	0.7996	0.536098	0.2391	0.908797	0	0	0
Traes_1AL_D789B5634.1	0.8463	0.266808	0.1431	0.867573	0	0	0
Traes_1AL_D7C0EC7C1.1	-1.2532	0.597562	0.3405	0.895842	0	0	0
Traes_1AL_D82F66A9D.2	-0.848	0.516813	-0.5059	0.620672	0	0	0
Traes_1AL_D8B97BD8D.1	0.4006	0.832105	0.2608	0.889582	0	0	0
Traes_1AL_D8FE82B94.1	0.2671	0.695036	0.0653	0.942605	0	0	0
Traes_1AL_D9035D5E0.1	-0.244	0.978233	-0.1697	0.984363	0	0	0
Traes_1AL_D9317D9FC.1	1.0393	0.701968	0.569	0.797295	0	0	0
Traes_1AL_D933CF49C.2	0.185	0.761983	-0.2475	0.582846	0	0	0
Traes_1AL_D997AAC66.1	-2.9382	0.222572	0.4552	0.769376	0	0	0
Traes_1AL_D9E9727EB.2	0.1187	0.975735	-0.4384	0.410316	0	0	0
Traes_1AL_DA0EE1337.2	0.4032	0.509942	0.6521	0.274519	0	0	0
Traes_1AL_DA243499C.1	-0.9842	0.639519	-0.4431	0.636982	0	0	0
Traes_1AL_DA3F4C1BC.2	-0.9786	0.691397	-0.3367	0.862529	0	0	0
Traes_1AL_DAF0517B7.1	0.1334	0.926997	-0.159	0.855841	0	0	0
Traes_1AL_DAFCD7C18.2	-0.7747	0.904736	-0.4407	0.836361	0	0	0
Traes_1AL_DB08C809D.1	0.7883	0.822427	1.1755	0.359625	0	0	0
Traes_1AL_DB25D40CB.2	0.2863	0.818328	-0.5985	0.540907	0	0	0
Traes_1AL_DB98BC65E.2	0.26	0.813108	0.1773	0.791308	0	0	0
Traes_1AL_DB9F37452.1	-0.5927	0.69346	0.0792	0.968879	0	0	0
Traes_1AL_DBAED5AED.1	0.4545	0.932527	-0.8159	0.473956	0	0	0
Traes_1AL_DC06ADE0A.1	0.5818	0.893183	0.2804	0.928519	0	0	0
Traes_1AL_DCD29EF07.1	-0.0174	0.98964	0.0378	0.984375	0	0	0
Traes_1AL_DD7FB8E96.1	0.0723	0.968514	0.2452	0.849832	0	0	0
Traes_1AL_DDC13A76D.1	5.4361	0.0933223	-0.0031	0.999339	0	0	0
Traes_1AL_DDEE6AC00.1	0.4982	0.368951	0.1817	0.908631	0	0	0
Traes_1AL_DE32FBCFA.1	0.6203	0.150634	0.2944	0.429604	0	0	0
Traes_1AL_DEB909C21.1	-1.7216	0.0773969	-0.0158	0.993089	0	0	0
Traes_1AL_DF31196A4.2	0.4087	0.700725	0.0039	0.997329	0	0	0
Traes_1AL_DFD344287.1	0.5211	0.422127	0.1841	0.871636	0	0	0
Traes_1AL_E04AE1B94.1	-0.0351	0.996423	0.1631	0.973669	0	0	0
Traes_1AL_E06ACE483.1	0.2847	0.820351	-0.1076	0.959971	0	0	0
Traes_1AL_E0773EAEA.1	-8.2794	0.0908467	0.011	0.997919	0	0	0
Traes_1AL_E079441E5.2	-0.2223	0.923984	-0.5034	0.48414	0	0	0
Traes_1AL_E0B706A56.1	-0.3757	0.748437	0.072	0.981076	0	0	0
Traes_1AL_E0DDEFE30.1	0.2157	0.931031	0.9111	0.805749	0	0	0
Traes_1AL_E1217EB7D.2	0.7125	0.222212	-0.0322	0.985344	0	0	0
Traes_1AL_E12BF1698.1	3.0098	0.44288	-0.8955	0.415083	0	0	0
Traes_1AL_E1522FC5D.1	0.8573	0.449632	0.48	0.607367	0	0	0
Traes_1AL_E195290EF.2	-0.1442	0.890737	0.0508	0.963733	0	0	0
Traes_1AL_E1AB079FF.1	0.0096	0.996307	0.3385	0.710681	0	0	0
Traes_1AL_E23936449.2	0.6832	0.798403	0.069	0.981547	0	0	0
Traes_1AL_E25202CC2.2	0.5084	0.283325	0.0048	0.995278	0	0	0
Traes_1AL_E2E3A13E8.1	-1.2462	0.198463	0.4562	0.680572	0	0	0
Traes_1AL_E37C3AA91.1	0.121	0.915957	0.1473	0.883898	0	0	0
Traes_1AL_E3E2C2A18.2	-0.0669	0.979419	0.1949	0.867113	0	0	0
Traes_1AL_E4131FEA9.2	0.5544	0.213866	0.0441	0.953651	0	0	0
Traes_1AL_E4A41768A.2	0.925	0.731472	-0.0606	0.988685	0	0	0
Traes_1AL_E4C9AC319.1	0.8029	0.178768	0.0507	0.97124	0	0	0
Traes_1AL_E503E35A9.1	-0.4454	0.826484	1.1219	0.786737	0	0	0
Traes_1AL_E5224B6EA.2	-0.1308	0.91418	0.0878	0.908539	0	0	0
Traes_1AL_E536A80CD.2	-0.5666	0.696382	0.295	0.766131	0	0	0
Traes_1AL_E5466110E.2	0.7258	0.238438	0.3812	0.291495	0	0	0
Traes_1AL_E5AFC5752.1	-3.0338	0.190432	0.045	0.993981	0	0	0
Traes_1AL_E5D710B6D.2	-0.7777	0.0888209	0.4069	0.328091	0	0	0
Traes_1AL_E5E41283E.1	-0.6671	0.339629	0.6322	0.744128	0	0	0
Traes_1AL_E5E49D129.1	-0.498	0.615226	0.2508	0.76943	0	0	0
Traes_1AL_E5F9EA9A9.1	-0.0785	0.935747	-0.0218	0.984988	0	0	0
Traes_1AL_E60FA09AE.2	0.1556	0.890739	0.2556	0.395479	0	0	0
Traes_1AL_E63F823D7.1	-1.5975	0.0550058	-0.6578	0.656372	0	0	0
Traes_1AL_E669181D1.2	-0.4498	0.701157	0.6337	0.821361	0	0	0
Traes_1AL_E6A6C4E8F.2	2.13	0.611123	-0.1336	0.92502	0	0	0
Traes_1AL_E77BBB3DE.1	-0.4773	0.63022	0.1963	0.851071	0	0	0
Traes_1AL_E7F4CC5A1.1	-0.1187	0.918763	0.2273	0.827185	0	0	0
Traes_1AL_E833C75EA.1	1.744	0.709878	0.3539	0.959971	0	0	0
Traes_1AL_E885D6292.1	-0.0054	0.998259	-0.0584	0.971504	0	0	0
Traes_1AL_E8C262A2A.2	-1.3255	0.0712897	-0.2305	0.782557	0	0	0
Traes_1AL_E9185A44D.1	-0.1786	0.928873	-0.0924	0.965659	0	0	0
Traes_1AL_E96C73800.1	1.2298	0.819698	0.4702	0.920904	0	0	0
Traes_1AL_E9C6EA860.1	-0.146	0.946913	0.534	0.580822	0	0	0
Traes_1AL_E9CFEDD1C.1	-1.4353	0.600706	0.1961	0.979118	0	0	0
Traes_1AL_EA4807F41.2	-0.2637	0.887831	0.3187	0.761212	0	0	0
Traes_1AL_EA998D3E1.1	0.3602	0.687535	-0.1683	0.809054	0	0	0
Traes_1AL_EAA953F21.2	-0.8166	0.133098	0.1625	0.77098	0	0	0
Traes_1AL_EADFCA81F.1	0.3626	0.813052	-0.2093	0.869691	0	0	0
Traes_1AL_EAE4FAF26.2	-1.075	0.120326	-0.0884	0.963733	0	0	0
Traes_1AL_EAF0E6031.1	-0.7603	0.823578	-0.0519	0.984231	0	0	0
Traes_1AL_EB198861F.1	-0.6814	0.409991	-0.4966	0.334802	0	0	0
Traes_1AL_EB300EADC.2	1.0873	0.0862142	-0.1253	0.901685	0	0	0
Traes_1AL_EB4B24BB0.3	-3.6098	0.28643	0.1443	0.982565	0	0	0
Traes_1AL_EB4C95189.1	-0.6516	0.143186	0.3116	0.521283	0	0	0
Traes_1AL_EB5141D4C.7	-0.0259	0.987812	0.049	0.961319	0	0	0
Traes_1AL_EB84179F2.1	0.6344	0.351576	0.365	0.67741	0	0	0
Traes_1AL_EB8A4C9F1.1	0.2288	0.938965	-0.0249	0.991426	0	0	0
Traes_1AL_EBDF59DA7.1	0.1256	0.951636	-0.008	0.997269	0	0	0
Traes_1AL_EC04B8096.1	0.0885	0.932523	0.2156	0.94609	0	0	0
Traes_1AL_EC42C010D.1	-1.5771	0.635909	0.1005	0.990631	0	0	0
Traes_1AL_ECEB852C61.3	0.0675	0.991523	-0.3534	0.838757	0	0	0
Traes_1AL_ED40F32FA.1	-0.5281	0.648332	0.083	0.977189	0	0	0
Traes_1AL_ED434CF8B.2	0.6775	0.894485	0.095	0.974242	0	0	0
Traes_1AL_ED83D13D4.2	-1.4928	0.76274	-0.2514	0.967209	0	0	0
Traes_1AL_ED984C33C.1	1.1051	0.821647	-0.6803	0.675835	0	0	0
Traes_1AL_EDBE3B3F1.1	-0.8355	0.912511	-0.5472	0.825095	0	0	0
Traes_1AL_EDC247DD8.2	0.248	0.874925	-0.17	0.863738	0	0	0
Traes_1AL_EDCB371C6.1	0.6228	0.180962	-0.0737	0.949332	0	0	0
Traes_1AL_EDCDB415C.1	1.2716	0.564039	0.289	0.889755	0	0	0
Traes_1AL_EE234DBDA.2	2.1335	0.544867	0.2387	0.946725	0	0	0
Traes_1AL_EE24C4B81.1	-0.7084	0.903441	0.1552	0.959377	0	0	0
Traes_1AL_EE3FFF853.2	-1.0086	0.28643	0.7915	0.196285	0	0	0
Traes_1AL_EED7EC35E.1	0.7322	0.587965	-0.6702	0.293055	0	0	0
Traes_1AL_EEFF7B5F8.1	1.8489	0.522858	-0.1452	0.973106	0	0	0
Traes_1AL_EF032381B.2	0.4939	0.560944	-0.0557	0.95703	0	0	0
Traes_1AL_EF033A35F.2	-1.2202	0.505016	0.1485	0.880244	0	0	0
Traes_1AL_EF31F706D.1	0.9701	0.0666456	0.3852	0.585711	0	0	0
Traes_1AL_EF32AFA5E.1	-1.4817	0.621793	-0.7214	0.792341	0	0	0
Traes_1AL_EF36E2EB5.1	-0.6408	0.691106	-0.6381	0.46005	0	0	0
Traes_1AL_EF6194976.1	0.1867	0.962619	-0.8007	0.853367	0	0	0
Traes_1AL_EFF0437D6.1	-1.3813	0.669263	-0.4355	0.595911	0	0	0
Traes_1AL_EFFE695B8.1	0.2781	0.94267	-0.3056	0.917824	0	0	0
Traes_1AL_F095B3F89.2	1.5156	0.541224	-0.4988	0.758414	0	0	0
Traes_1AL_F0C907DA1.2	-0.6143	0.516108	-0.5946	0.668796	0	0	0
Traes_1AL_F0E7813B2.2	1.3472	0.668694	0.5413	0.797746	0	0	0
Traes_1AL_F13DE63C4.1	1.1237	0.107825	0.1379	0.941904	0	0	0
Traes_1AL_F1591D3D9.2	-0.7649	0.625068	0.1191	0.989603	0	0	0
Traes_1AL_F1652A014.2	-0.5437	0.503934	0.2626	0.841645	0	0	0
Traes_1AL_F16BCEC90.2	0.5979	0.84163	-0.2256	0.908806	0	0	0
Traes_1AL_F17051B69.1	-0.9778	0.177449	-0.5071	0.822175	0	0	0
Traes_1AL_F171CDC68.1	-0.15	0.850968	0.2922	0.470959	0	0	0
Traes_1AL_F17CAC34F.2	0.3912	0.5468	0.1177	0.90911	0	0	0
Traes_1AL_F195D78FB.2	-2.0941	0.632052	-0.5442	0.840625	0	0	0
Traes_1AL_F1970FAAB.2	1.1649	0.769114	-0.126	0.979796	0	0	0
Traes_1AL_F1BBE97D5.1	0.4428	0.737911	-0.2079	0.823907	0	0	0
Traes_1AL_F20F2F715.2	0.1256	0.982582	-0.6275	0.81418	0	0	0
Traes_1AL_F21267420.2	-0.6301	0.920634	-0.0529	0.986843	0	0	0
Traes_1AL_F2C2109D4.1	1.1406	0.266585	0.0523	0.981956	0	0	0
Traes_1AL_F2EADBDA7.1	1.0944	0.690129	-0.3415	0.893204	0	0	0
Traes_1AL_F32957C4C.1	-0.3144	0.663136	-0.1834	0.876726	0	0	0
Traes_1AL_F33489A57.1	0.2591	0.909048	0.3479	0.75597	0	0	0
Traes_1AL_F343672B6.1	0.1702	0.896664	-0.1457	0.908413	0	0	0
Traes_1AL_F3452F0E7.2	-0.2613	0.949738	0.5389	0.739653	0	0	0
Traes_1AL_F3643C1BC.2	0.0781	0.940987	0.2003	0.854473	0	0	0
Traes_1AL_F3865D992.1	1.026	0.246974	-0.2595	0.872934	0	0	0
Traes_1AL_F38AD64AE.1	-0.0766	0.935655	-0.0677	0.929145	0	0	0
Traes_1AL_F38E87DC4.1	1.0074	0.520759	-0.4837	0.617017	0	0	0
Traes_1AL_F39892401.1	-0.8432	0.843402	0.1346	0.970601	0	0	0
Traes_1AL_F3CFD43EB.2	-2.035	0.141913	-0.8172	0.473678	0	0	0
Traes_1AL_F3F7B8B52.2	-0.1592	0.905865	0.0787	0.956574	0	0	0
Traes_1AL_F420A1BBE.1	-0.5814	0.657264	-0.9646	0.665515	0	0	0
Traes_1AL_F4304F02B.2	-0.9764	0.890896	0.1547	0.922321	0	0	0
Traes_1AL_F45DFE925.2	-0.5012	0.863394	0.0184	0.997351	0	0	0
Traes_1AL_F45F9224C.1	-0.0504	0.968973	0.3175	0.583614	0	0	0
Traes_1AL_F46285EB2.2	2.1286	0.672701	0.3471	0.944403	0	0	0
Traes_1AL_F4704A30A.1	2.8295	0.232101	0.2462	0.958686	0	0	0
Traes_1AL_F4FE5BA21.1	-0.2255	0.950898	0.232	0.940619	0	0	0
Traes_1AL_F4FE96E3B.1	-1.0651	0.117499	-0.0521	0.970601	0	0	0
Traes_1AL_F52A80CEB.1	-0.0467	0.97971	-0.0064	0.997329	0	0	0
Traes_1AL_F531B8796.2	-0.0082	0.998955	1.1128	0.501781	0	0	0
Traes_1AL_F54C508CD.2	1.5188	0.10207	-0.3731	0.667353	0	0	0
Traes_1AL_F567660CA.1	-0.8613	0.123357	-0.2948	0.846711	0	0	0
Traes_1AL_F6228A39E.1	-0.4963	0.653611	0.6439	0.25364	0	0	0
Traes_1AL_F64E07A92.1	-0.5363	0.861078	-0.2149	0.982942	0	0	0
Traes_1AL_F66932BD3.1	-0.3943	0.944455	-1.0061	0.606926	0	0	0
Traes_1AL_F6A19E672.1	-0.3667	0.966738	-0.2806	0.819283	0	0	0
Traes_1AL_F6D304E2F.1	-0.7131	0.102475	-0.0154	0.986464	0	0	0
Traes_1AL_F76FBB3E0.1	-3.0079	0.129805	0.0016	0.999717	0	0	0
Traes_1AL_F7D3D18D3.1	-0.1878	0.778925	-0.3452	0.499373	0	0	0
Traes_1AL_F7FE98A0C.1	-0.1457	0.979938	-0.3418	0.957496	0	0	0
Traes_1AL_F8054064A.1	-0.0571	0.979205	0.3552	0.854473	0	0	0
Traes_1AL_F81F2EF80.1	1.6099	0.393726	-1.1291	0.473016	0	0	0
Traes_1AL_F865B9A4A.1	5.8683	0.0642478	0.0559	0.985576	0	0	0
Traes_1AL_F953D22B2.1	-0.209	0.847218	-0.0927	0.912502	0	0	0
Traes_1AL_F96FEDD30.1	0.7717	0.496689	0.3666	0.677764	0	0	0
Traes_1AL_F9916E98B.1	1.0242	0.480095	0.4812	0.538462	0	0	0
Traes_1AL_FA27281BB.1	2.6794	0.139313	-0.3574	0.874641	0	0	0
Traes_1AL_FA3BAA63F.1	0.3139	0.8286	-0.0996	0.92929	0	0	0
Traes_1AL_FA4A9FA74.1	-2.5092	0.309144	-0.5947	0.57288	0	0	0
Traes_1AL_FA71ABE56.1	0.2782	0.929093	0.7242	0.388679	0	0	0
Traes_1AL_FA799A213.1	-0.6756	0.614379	-0.3871	0.472157	0	0	0
Traes_1AL_FAA0547B8.2	-1.0052	0.164127	1.5274	0.690866	0	0	0
Traes_1AL_FAF728A35.1	-0.5494	0.796379	0.3331	0.827185	0	0	0
Traes_1AL_FB0EAB102.1	1.0864	0.250525	-0.1643	0.955598	0	0	0
Traes_1AL_FB35B3FDC.2	-0.4151	0.732087	0.0265	0.985472	0	0	0
Traes_1AL_FB6F4E412.1	-1.7821	0.313374	-0.3421	0.900311	0	0	0
Traes_1AL_FB8604997.1	-0.0559	0.95425	-0.0245	0.97906	0	0	0
Traes_1AL_FBEE851D3.1	0.072	0.938173	-0.1352	0.876018	0	0	0
Traes_1AL_FC4A0A7E0.1	-0.3432	0.789072	-0.4665	0.512897	0	0	0
Traes_1AL_FC50A1181.1	0.1552	0.893468	0.094	0.874435	0	0	0
Traes_1AL_FC91B76B1.2	-1.6982	0.576507	-0.4837	0.749855	0	0	0
Traes_1AL_FCC79F303.1	-0.7149	0.198572	0.0168	0.992398	0	0	0
Traes_1AL_FCD002830.2	-0.1355	0.916955	0.8972	0.811158	0	0	0
Traes_1AL_FCF9B0D19.3	0.1945	0.909111	-0.1148	0.923663	0	0	0
Traes_1AL_FD7448458.1	-3.1125	0.380723	0.1993	0.971097	0	0	0
Traes_1AL_FDF640CA7.1	-2.6295	0.194139	0.4171	0.920171	0	0	0
Traes_1AL_FE03E37F9.1	0.4692	0.4299	0.0251	0.979796	0	0	0
Traes_1AL_FE094DCAF.1	-1.0587	0.167397	-0.3592	0.916711	0	0	0
Traes_1AL_FE1097B22.1	-1.084	0.182738	0.1508	0.93833	0	0	0
Traes_1AL_FE11953B2.2	0.409	0.753254	0.0151	0.99544	0	0	0
Traes_1AL_FEC7F80A2.1	0.9528	0.230837	0.5473	0.390739	0	0	0
Traes_1AL_FECAB71D5.1	1.1607	0.772286	0.7915	0.177466	0	0	0
Traes_1AL_FF1C5B0DA.2	-1.8692	0.538352	0.4168	0.925285	0	0	0
Traes_1AL_FF5D1E731.1	0.3033	0.757699	-0.0544	0.983019	0	0	0
Traes_1AL_FFA9798E5.1	0.0717	0.966596	0.1533	0.904432	0	0	0
Traes_1AL_FFCC35B9C.1	0.2075	0.873272	0.3964	0.57003	0	0	0
Traes_1AL_FFEF36FEC.1	0.7898	0.789799	-0.6661	0.765302	0	0	0
Traes_1AL_FFF0FC707.3	-0.0812	0.938222	0.3916	0.274889	0	0	0
Traes_1AL_FFF6708F9.1	0.5953	0.885235	-0.3516	0.819549	0	0	0
Traes_1AS_0032E498D.2	-0.3804	0.891501	-0.1001	0.979347	0	0	0
Traes_1AS_00BD72553.1	0.3095	0.758425	-0.111	0.927369	0	0	0
Traes_1AS_00BDFED7E.1	0.5463	0.195678	0.0512	0.946232	0	0	0
Traes_1AS_00E647ECB.1	-0.2751	0.855874	-0.8386	0.568946	0	0	0
Traes_1AS_01020E80D.1	-1.4275	0.757524	0.2346	0.959971	0	0	0
Traes_1AS_011D425F8.2	0.0459	0.993427	-0.4695	0.83952	0	0	0
Traes_1AS_01646E77C.1	-0.9193	0.31135	-0.3804	0.733903	0	0	0
Traes_1AS_025167329.2	-0.3361	0.82894	-0.0097	0.996234	0	0	0
Traes_1AS_02E6B1905.2	0.3352	0.738096	0.1224	0.845754	0	0	0
Traes_1AS_030F28AA6.1	0.5497	0.935655	0.2043	0.924696	0	0	0
Traes_1AS_037362571.2	-0.8752	0.316794	0.5327	0.351056	0	0	0
Traes_1AS_03D4AAA3E.1	0.7166	0.515253	0.4884	0.609477	0	0	0
Traes_1AS_0523686DD.1	0.3557	0.612721	0.0108	0.993562	0	0	0
Traes_1AS_060D39B9D.1	-1.3572	0.649595	-0.29	0.933004	0	0	0
Traes_1AS_06ED54842.2	0.5655	0.482816	-0.1181	0.93566	0	0	0
Traes_1AS_0700D86F9.1	0.3768	0.879304	-0.5534	0.740689	0	0	0
Traes_1AS_097B121E3.2	-0.1017	0.899559	0.4917	0.864436	0	0	0
Traes_1AS_098F84A6A.2	-2.346	0.382835	-0.6669	0.689633	0	0	0
Traes_1AS_09AF70829.1	0.2375	0.897695	-0.0036	0.998948	0	0	0
Traes_1AS_09B08479A.1	0.0476	0.992221	-0.1359	0.958818	0	0	0
Traes_1AS_09CFE957A.1	0.9341	0.794232	-0.1067	0.981116	0	0	0
Traes_1AS_0A15E1A3D.1	-1.3709	0.464959	0.3976	0.792043	0	0	0
Traes_1AS_0A17777BA.2	2.1327	0.207673	0.5631	0.854648	0	0	0
Traes_1AS_0A96DD13D.1	-0.9174	0.632464	0.0111	0.998392	0	0	0
Traes_1AS_0AADD3540.1	0.3028	0.657759	-0.2497	0.703683	0	0	0
Traes_1AS_0AD1EBC4E.1	-0.168	0.946443	0.4723	0.813376	0	0	0
Traes_1AS_0AEAB161F.1	1.5026	0.185225	0.1769	0.929654	0	0	0
Traes_1AS_0AED00720.1	0.3455	0.898117	0.0482	0.990897	0	0	0
Traes_1AS_0B3F4AE5E.1	1.5421	0.0534676	0.4486	0.689866	0	0	0
Traes_1AS_0B93DEE0B.1	-1.0957	0.863027	0.6173	0.82895	0	0	0
Traes_1AS_0C27DAB0B.1	0.8632	0.54017	-0.366	0.824131	0	0	0
Traes_1AS_0C61D5E06.1	0.1655	0.847176	0.0447	0.966096	0	0	0
Traes_1AS_0CA588C4E.1	-1.1475	0.475528	0.8286	0.383002	0	0	0
Traes_1AS_0D320EF1F.2	1.0985	0.123941	0.3744	0.665769	0	0	0
Traes_1AS_0D7CDF330.1	-0.3565	0.914282	-0.5071	0.960354	0	0	0
Traes_1AS_0E5A8C38F.1	0.4132	0.937729	-0.2341	0.949166	0	0	0
Traes_1AS_0E5E124B1.1	1.8748	0.177657	-0.834	0.334572	0	0	0
Traes_1AS_0F51AB211.1	-0.5634	0.839297	0.5804	0.793082	0	0	0
Traes_1AS_0F5AAF949.2	1.6474	0.589344	-0.0684	0.994514	0	0	0
Traes_1AS_0F7CF1F34.2	-1.2501	0.151001	-0.3387	0.905024	0	0	0
Traes_1AS_10C467127.1	-0.0298	0.986152	-0.5878	0.682869	0	0	0
Traes_1AS_1103A0C30.1	0.8361	0.898099	0.5865	0.913213	0	0	0
Traes_1AS_1168F5209.1	0.7328	0.841293	-0.1284	0.946232	0	0	0
Traes_1AS_1234FA28F.1	-0.6688	0.387081	0.3845	0.717314	0	0	0
Traes_1AS_1293A6646.1	-0.6196	0.768981	-0.0998	0.965444	0	0	0
Traes_1AS_12D250EF6.1	0.9086	0.409058	0.2142	0.872741	0	0	0
Traes_1AS_12E5ECBE2.1	0.2564	0.707381	-0.3314	0.54331	0	0	0
Traes_1AS_12E6CDE73.1	-4.7508	0.249087	0.068	0.992552	0	0	0
Traes_1AS_1305AF2D1.1	-0.3378	0.679408	0.0655	0.9353	0	0	0
Traes_1AS_13160329A.1	1.4612	0.116838	-0.2795	0.807097	0	0	0
Traes_1AS_13532D7C4.2	0.4918	0.44646	0.0999	0.871212	0	0	0
Traes_1AS_138CC1708.1	0.7995	0.252865	-0.6072	0.234123	0	0	0
Traes_1AS_13A38567D.1	-0.811	0.873272	-0.4963	0.869707	0	0	0
Traes_1AS_13ECAC555.1	-0.0771	0.980563	-0.5687	0.792406	0	0	0
Traes_1AS_15ED6DE1F.1	0.5187	0.891124	0.2212	0.912556	0	0	0
Traes_1AS_16318D86C.2	-0.0779	0.939609	0.0539	0.976734	0	0	0
Traes_1AS_167731C72.1	0.8933	0.637286	-0.2824	0.871193	0	0	0
Traes_1AS_16EAD170F.1	-0.0657	0.975792	0.5655	0.620103	0	0	0
Traes_1AS_1701F7F96.2	-1.2746	0.385752	0.4907	0.74973	0	0	0
Traes_1AS_171AA28CA.1	0.435	0.268878	-0.0573	0.940827	0	0	0
Traes_1AS_171B0DBCE.2	0.1682	0.882058	-0.1364	0.895641	0	0	0
Traes_1AS_1767811A6.1	0.8365	0.720503	0.0666	0.973669	0	0	0
Traes_1AS_17B6F3094.1	0.4201	0.759922	0.5579	0.473235	0	0	0
Traes_1AS_18592F18F.1	-0.1924	0.97971	0.5335	0.882507	0	0	0
Traes_1AS_188F596C7.2	0.9267	0.669855	0.008	0.998762	0	0	0
Traes_1AS_18E6ADFF5.1	0.6093	0.337885	-0.2222	0.802463	0	0	0
Traes_1AS_192925DAB.1	-1.468	0.312191	0.7174	0.473678	0	0	0
Traes_1AS_1975A8E52.1	1.0459	0.601453	0.4899	0.705568	0	0	0
Traes_1AS_1976C9D1D.1	1.804	0.195578	0.0196	0.99197	0	0	0
Traes_1AS_1A25E76FF.1	0.8757	0.149243	0.1074	0.927347	0	0	0
Traes_1AS_1A8023A17.1	0.1749	0.828897	0.2161	0.665515	0	0	0
Traes_1AS_1B1587F7D.1	-2.4794	0.57144	-0.6071	0.842142	0	0	0
Traes_1AS_1BC2BD1F1.1	-1.6252	0.406064	0.6145	0.808695	0	0	0
Traes_1AS_1BC87F251.2	0.4867	0.918792	0.1702	0.963236	0	0	0
Traes_1AS_1C10F23F2.1	-0.3131	0.948479	0.5973	0.737761	0	0	0
Traes_1AS_1CBC21AE8.1	-1.322	0.463928	-0.0313	0.986464	0	0	0
Traes_1AS_1D5A1B790.2	0.6093	0.453158	0.0079	0.995926	0	0	0
Traes_1AS_1D65FC1BA.1	-3.7105	0.562506	-0.3035	0.897715	0	0	0
Traes_1AS_1FD6B3E2D.1	0.8007	0.454753	-0.7999	0.501644	0	0	0
Traes_1AS_20FB06BDE.1	-2.5759	0.0567077	-0.5661	0.719352	0	0	0
Traes_1AS_21ACC7F67.1	-1.4304	0.138045	0.1433	0.954131	0	0	0
Traes_1AS_228DFDD0F.1	1.2169	0.142095	-0.3808	0.743645	0	0	0
Traes_1AS_22F711B88.1	-1.0752	0.602618	1.2977	0.60761	0	0	0
Traes_1AS_22FFA416C.1	1.3251	0.776708	-0.7113	0.867109	0	0	0
Traes_1AS_230D2E862.1	-3.0794	0.468081	1.4208	0.697969	0	0	0
Traes_1AS_230E578D4.2	0.6797	0.906754	1.3856	0.720368	0	0	0
Traes_1AS_231DA1EB5.2	0.4309	0.821198	1.2002	0.500247	0	0	0
Traes_1AS_236F036B6.2	-0.7891	0.14059	0.0187	0.992552	0	0	0
Traes_1AS_240EBA7BA.1	0.1306	0.972918	-0.9208	0.309223	0	0	0
Traes_1AS_24669A518.1	0.4702	0.545765	-0.0344	0.985472	0	0	0
Traes_1AS_24BED23E7.1	-1.2161	0.850968	-0.6131	0.825977	0	0	0
Traes_1AS_25137937E.1	-0.5911	0.742881	-0.0873	0.988168	0	0	0
Traes_1AS_256820753.1	9.0516	0.0666731	-0.3053	0.923496	0	0	0
Traes_1AS_25F2D351F.2	1.0079	0.318073	0.1027	0.925853	0	0	0
Traes_1AS_25FF0AAEF.1	0.4378	0.554987	-0.2968	0.609583	0	0	0
Traes_1AS_26B81DC67.1	0.8954	0.330221	-0.0443	0.985472	0	0	0
Traes_1AS_2787B96B5.3	-0.2981	0.921438	-0.2352	0.86787	0	0	0
Traes_1AS_28062D839.1	0.3279	0.965889	-0.3698	0.92842	0	0	0
Traes_1AS_2895BEF4B.1	-0.486	0.733877	0.0587	0.98651	0	0	0
Traes_1AS_2A1EC8D4A.1	-0.1328	0.964785	-0.3161	0.811341	0	0	0
Traes_1AS_2A6106169.1	-0.7923	0.716377	-0.3662	0.740689	0	0	0
Traes_1AS_2B2592C11.2	-0.5022	0.917964	-0.5224	0.750303	0	0	0
Traes_1AS_2B5F4BB42.1	0.8732	0.839637	0.28	0.954466	0	0	0
Traes_1AS_2B64060A8.1	-1.0911	0.20541	-0.2511	0.893042	0	0	0
Traes_1AS_2B7CD7B59.1	0.4147	0.864543	0.0064	0.997782	0	0	0
Traes_1AS_2C5BC8547.1	0.911	0.774491	-0.5584	0.77446	0	0	0
Traes_1AS_2C6F8DDDE.1	-0.5065	0.687807	0.301	0.755699	0	0	0
Traes_1AS_2D57359FC.2	-0.2141	0.763744	0.1249	0.918079	0	0	0
Traes_1AS_2DB776E19.1	-0.3443	0.675132	0.1916	0.863983	0	0	0
Traes_1AS_2DDAB8591.2	-0.1544	0.861023	0.2276	0.715409	0	0	0
Traes_1AS_2DF4F30CB.1	1.0475	0.850822	0.4933	0.814781	0	0	0
Traes_1AS_2EC304B15.1	-0.7028	0.922555	0.6155	0.915957	0	0	0
Traes_1AS_2F3CBD514.2	0.471	0.7413	-0.24	0.926057	0	0	0
Traes_1AS_2FAA0ACCE.1	-3.6536	0.232786	-0.39	0.766877	0	0	0
Traes_1AS_311BDE417.1	-1.1465	0.303755	-0.0468	0.985472	0	0	0
Traes_1AS_3160922E9.1	0.2107	0.957078	0.0498	0.984242	0	0	0
Traes_1AS_318C6D156.1	0.824	0.715518	0.0527	0.977396	0	0	0
Traes_1AS_32F5EC9D2.1	2.0228	0.0649534	0.032	0.994514	0	0	0
Traes_1AS_333ACAF03.1	-0.4327	0.923984	0.3753	0.95172	0	0	0
Traes_1AS_33C48B33E.1	3.3129	0.0739534	0.0576	0.979796	0	0	0
Traes_1AS_341AA44BE.2	-1.5702	0.559472	-1.1545	0.698997	0	0	0
Traes_1AS_34238D0B4.1	-0.1347	0.966056	-1.2544	0.453183	0	0	0
Traes_1AS_3451447E0.1	0.2636	0.848849	0.1654	0.955598	0	0	0
Traes_1AS_34B6145E5.3	-0.3016	0.919303	0.4825	0.0846867	0	0	0
Traes_1AS_34EBE13DB.1	-0.5724	0.671355	-0.1666	0.935597	0	0	0
Traes_1AS_35A454B00.1	3.1185	0.313244	0.5031	0.801247	0	0	0
Traes_1AS_35E2ECF57.1	0.2437	0.84139	-0.1122	0.931815	0	0	0
Traes_1AS_3610062CB.2	0.4986	0.346834	0.2575	0.542715	0	0	0
Traes_1AS_364A126B4.1	2.4653	0.530936	-0.0963	0.98214	0	0	0
Traes_1AS_36865F81C.2	0.8829	0.771783	-0.1667	0.931164	0	0	0
Traes_1AS_37424AFD6.1	0.615	0.703303	-0.154	0.877329	0	0	0
Traes_1AS_37544BAAE.2	-0.1049	0.98306	-0.2942	0.91767	0	0	0
Traes_1AS_38B566A79.2	1.1563	0.69383	-0.9372	0.712921	0	0	0
Traes_1AS_38EAD8975.1	1.2895	0.562537	0.8518	0.49174	0	0	0
Traes_1AS_390C2B15F.1	-0.7079	0.87512	-0.3538	0.722184	0	0	0
Traes_1AS_396B5BC2F.2	1.6305	0.645491	-0.2394	0.901437	0	0	0
Traes_1AS_39A586E3E.2	-0.1426	0.875834	0.0417	0.970555	0	0	0
Traes_1AS_39F8F88F7.1	-2.6931	0.467856	1.7711	0.538256	0	0	0
Traes_1AS_3A19F50F7.1	-1.1187	0.407255	0.2102	0.935564	0	0	0
Traes_1AS_3A3C86D64.1	-0.179	0.822686	-0.1707	0.984033	0	0	0
Traes_1AS_3A70AC2BD.2	-0.7506	0.520772	-0.3062	0.915059	0	0	0
Traes_1AS_3BB7C3F7E.1	0.0264	0.986298	-0.0311	0.986464	0	0	0
Traes_1AS_3BE2A2127.1	-0.5683	0.823211	-0.3409	0.951815	0	0	0
Traes_1AS_3CB5752AA.1	0.1002	0.975735	0.3827	0.844816	0	0	0
Traes_1AS_3CBB08ADC.1	0.0743	0.99213	-0.1983	0.930315	0	0	0
Traes_1AS_3D390A0EB.1	-0.6965	0.13477	0.2532	0.812517	0	0	0
Traes_1AS_3D844EBDB.1	-0.8712	0.243488	0.2435	0.890966	0	0	0
Traes_1AS_3DBFFE409.1	-1.8324	0.269937	-0.1111	0.977556	0	0	0
Traes_1AS_3E09368A5.1	-0.857	0.772491	-0.2239	0.927983	0	0	0
Traes_1AS_3E1C1F403.1	-0.564	0.658383	-0.184	0.895242	0	0	0
Traes_1AS_3F7BE7244.2	-0.9473	0.5392	0.8826	0.700071	0	0	0
Traes_1AS_3FCB35E65.1	-0.0836	0.944455	0.3429	0.646194	0	0	0
Traes_1AS_3FCCD2735.1	-0.0766	0.970052	0.554	0.847244	0	0	0
Traes_1AS_400EF6C081.2	0.041	0.987304	0.3067	0.929145	0	0	0
Traes_1AS_409F0176B.1	-0.4541	0.802602	0.1824	0.928234	0	0	0
Traes_1AS_40F2CDFF4.1	-0.6582	0.771088	0.0627	0.976177	0	0	0
Traes_1AS_414A736FF.1	0.9775	0.6263	-0.0875	0.974044	0	0	0
Traes_1AS_41C91295B.2	0.4671	0.883659	-0.2758	0.877523	0	0	0
Traes_1AS_42952FF77.1	-1.3974	0.566547	0.3176	0.852923	0	0	0
Traes_1AS_429D67C42.1	-1.0612	0.0616251	-0.5734	0.44276	0	0	0
Traes_1AS_42CA76421.1	-1.0092	0.761905	0.1726	0.944709	0	0	0
Traes_1AS_44E58745C.1	0.3149	0.707162	0.0041	0.997269	0	0	0
Traes_1AS_45002DFE4.2	2.5337	0.376657	-0.0268	0.995246	0	0	0
Traes_1AS_459048879.2	-0.7611	0.703649	-0.2057	0.887941	0	0	0
Traes_1AS_462C8AC79.2	1.6658	0.76312	0.0485	0.988246	0	0	0
Traes_1AS_46D9307E2.1	-2.8271	0.195015	-0.4725	0.832755	0	0	0
Traes_1AS_477950C75.1	0.3546	0.719632	0.193	0.864538	0	0	0
Traes_1AS_478AC352F.1	0.8776	0.420942	-0.7871	0.368209	0	0	0
Traes_1AS_480C99F78.1	0.4791	0.730512	0.0707	0.975318	0	0	0
Traes_1AS_4850C3189.1	-0.6326	0.371963	-0.2524	0.730577	0	0	0
Traes_1AS_4873D114F.1	-1.0927	0.0800376	-0.2202	0.737513	0	0	0
Traes_1AS_48C0D5BA4.2	-0.6626	0.849384	0.3085	0.840042	0	0	0
Traes_1AS_48DC4CFEE.2	-0.935	0.224364	0.2013	0.882715	0	0	0
Traes_1AS_4939653B1.1	-1.8177	0.78319	-0.4198	0.840836	0	0	0
Traes_1AS_494C33C6D.2	-1.2255	0.528825	0.1588	0.961367	0	0	0
Traes_1AS_49D585BA6.2	0.374	0.749333	0.078	0.932446	0	0	0
Traes_1AS_4A925522B.1	0.4864	0.755277	-0.445	0.750558	0	0	0
Traes_1AS_4A9E433A7.1	3.1434	0.179048	1.0292	0.476302	0	0	0
Traes_1AS_4AF9476D4.1	0.9113	0.266229	0.2279	0.91631	0	0	0
Traes_1AS_4B0A28A61.1	3.1037	0.237488	0.7477	0.680383	0	0	0
Traes_1AS_4B8E79A26.1	2.1843	0.452847	0.7631	0.655551	0	0	0
Traes_1AS_4BB379513.1	-2.5019	0.341227	-0.5981	0.689633	0	0	0
Traes_1AS_4C5DB717C.2	-0.9086	0.102475	0.2206	0.679049	0	0	0
Traes_1AS_4C84E88ED.1	0.0653	0.988729	-0.2259	0.968297	0	0	0
Traes_1AS_4CD9F407C.2	0.3548	0.576928	0.1566	0.765532	0	0	0
Traes_1AS_4D57C0641.1	-2.7241	0.259209	0.8931	0.792221	0	0	0
Traes_1AS_4D7FB1A17.1	-0.2402	0.956048	1.1976	0.394504	0	0	0
Traes_1AS_4DBC278B8.1	-0.0563	0.991384	-0.4682	0.807537	0	0	0
Traes_1AS_4DDB9394F.2	2.2632	0.129703	1.308	0.380907	0	0	0
Traes_1AS_4E0945B3A.1	8.511	0.0758019	0.5152	0.92929	0	0	0
Traes_1AS_4E3E6D676.1	-0.1082	0.960676	0.1481	0.949434	0	0	0
Traes_1AS_4F493932A.1	0.4031	0.721001	0.2383	0.853759	0	0	0
Traes_1AS_5007D75E3.1	-0.1849	0.948045	-0.1883	0.950549	0	0	0
Traes_1AS_50323685E.1	2.0464	0.165109	-0.0345	0.987552	0	0	0
Traes_1AS_50A9571C3.1	0.1661	0.881876	0.0095	0.993981	0	0	0
Traes_1AS_50BA2B621.2	-0.1252	0.91722	0.1906	0.855255	0	0	0
Traes_1AS_520EAE2DD.2	-0.0154	0.996307	-0.3465	0.822045	0	0	0
Traes_1AS_520F23BD4.1	-0.1157	0.918758	0.0833	0.929277	0	0	0
Traes_1AS_522839777.1	0.3625	0.934461	0.4152	0.90723	0	0	0
Traes_1AS_526E9BD2A.2	0.3093	0.679044	-0.0253	0.981116	0	0	0
Traes_1AS_528871466.1	0.1517	0.93257	-0.2447	0.822545	0	0	0
Traes_1AS_536E18ACD.2	0.4907	0.281539	0.3939	0.629436	0	0	0
Traes_1AS_539B5E5F2.1	0.1768	0.918687	-0.0641	0.978011	0	0	0
Traes_1AS_53CDC5AC0.2	1.2457	0.791113	-0.5303	0.787366	0	0	0
Traes_1AS_55C3069F7.1	-0.5981	0.828775	-0.1494	0.928373	0	0	0
Traes_1AS_55FCEF739.1	-4.9566	0.283406	0.3754	0.951039	0	0	0
Traes_1AS_565C47DE0.1	2.5317	0.201435	0.6094	0.878903	0	0	0
Traes_1AS_567C0606D1.4	-1.0307	0.764459	0.5219	0.899254	0	0	0
Traes_1AS_56B52DC10.2	-2.074	0.256063	-0.1179	0.974544	0	0	0
Traes_1AS_57379960B.1	0.0211	0.989146	0.1307	0.880244	0	0	0
Traes_1AS_581B56D01.2	0.2355	0.787957	0.1614	0.852959	0	0	0
Traes_1AS_5839AB9B4.1	1.5906	0.446088	0.1438	0.944403	0	0	0
Traes_1AS_585447F98.1	-1.1267	0.843402	0.7626	0.833032	0	0	0
Traes_1AS_586766A80.1	-0.8243	0.907079	-1.0935	0.538716	0	0	0
Traes_1AS_58D6163B9.1	0.3406	0.739152	0.0307	0.984625	0	0	0
Traes_1AS_59404C639.1	-0.4853	0.879987	-0.4133	0.77159	0	0	0
Traes_1AS_5A75D2276.1	0.2512	0.955369	-0.6327	0.868766	0	0	0
Traes_1AS_5AD13CB6B.1	-0.6057	0.941632	-1.3215	0.520195	0	0	0
Traes_1AS_5AE5516B91.4	-0.2325	0.946913	0.5436	0.868536	0	0	0
Traes_1AS_5C2CBBC04.1	-0.1267	0.911712	0.0843	0.927466	0	0	0
Traes_1AS_5C4AEB1AD.1	0.6444	0.886209	-0.3695	0.859712	0	0	0
Traes_1AS_5CF7ABA32.1	1.9302	0.393676	0.2073	0.963156	0	0	0
Traes_1AS_5CFE36C1B.1	-1.3159	0.23374	0.3583	0.872313	0	0	0
Traes_1AS_5D109EEF0.2	0.5584	0.614823	0.0424	0.977985	0	0	0
Traes_1AS_5D5D898EF.1	0.4052	0.940594	-1.3703	0.676419	0	0	0
Traes_1AS_5DC08D6B7.1	0.4022	0.92562	0.0108	0.996234	0	0	0
Traes_1AS_5DE9A16CD.2	1.0683	0.310537	-0.0055	0.996367	0	0	0
Traes_1AS_5E22B8694.1	-0.1381	0.962052	0.1729	0.917808	0	0	0
Traes_1AS_5E8BF35BC.2	-0.6056	0.224538	0.0558	0.969956	0	0	0
Traes_1AS_5EBD1D2B5.2	0.5648	0.926171	0.2596	0.964664	0	0	0
Traes_1AS_5ECBE30EA.2	0.3961	0.569982	0.0644	0.936483	0	0	0
Traes_1AS_5F6AE0420.1	0.1977	0.82559	0.1843	0.721167	0	0	0
Traes_1AS_5F82A2771.2	0.9841	0.904653	0.0788	0.99207	0	0	0
Traes_1AS_60159A9D5.1	0.6673	0.540129	-0.053	0.978254	0	0	0
Traes_1AS_603E80DD5.1	1.3594	0.0871	-0.932	0.141364	0	0	0
Traes_1AS_6052071D9.1	0.7423	0.0952475	-0.066	0.945239	0	0	0
Traes_1AS_60C6924681.4	1.1475	0.236726	0.1776	0.904278	0	0	0
Traes_1AS_60E39D0AE.1	-0.3471	0.901259	0.1298	0.928569	0	0	0
Traes_1AS_60F26E87C.2	0.2994	0.623584	0.1762	0.845584	0	0	0
Traes_1AS_61A9895E7.1	0.4086	0.952506	0.4087	0.918763	0	0	0
Traes_1AS_61C75938B.1	0.0464	0.987959	0.2867	0.838356	0	0	0
Traes_1AS_61D017632.2	0.0817	0.990215	-1.4195	0.84299	0	0	0
Traes_1AS_621C9CE9F.1	-0.2445	0.879615	0.2081	0.818491	0	0	0
Traes_1AS_62729A31C.1	-1.9661	0.440805	-0.3569	0.738382	0	0	0
Traes_1AS_63248B421.1	3.0769	0.257362	0.133	0.894438	0	0	0
Traes_1AS_6335D421D.1	0.4454	0.938139	-0.2987	0.926514	0	0	0
Traes_1AS_63CA1B795.1	2.2437	0.550456	1.0222	0.307221	0	0	0
Traes_1AS_64B6C30861.3	1.3658	0.20541	-0.26	0.92502	0	0	0
Traes_1AS_64F3EC28B.1	-0.4206	0.899599	0.2057	0.954128	0	0	0
Traes_1AS_6517D3C65.1	-1.1042	0.778079	-0.2388	0.698422	0	0	0
Traes_1AS_655E0ECF6.1	0.2935	0.89855	-0.1242	0.97124	0	0	0
Traes_1AS_658AB4BB1.2	-1.1407	0.255942	0.4461	0.576792	0	0	0
Traes_1AS_66D2A763B.1	-1.3014	0.348976	0.3278	0.877788	0	0	0
Traes_1AS_66E081D2B.1	0.4767	0.681618	-0.0789	0.972717	0	0	0
Traes_1AS_6728BDE9B.1	0.9672	0.703207	-0.6038	0.849218	0	0	0
Traes_1AS_675F5F1DC.2	-1.1421	0.0961876	0.0418	0.985106	0	0	0
Traes_1AS_67D323F9F.1	0.3653	0.823841	-0.1129	0.951351	0	0	0
Traes_1AS_682A666AE.1	-0.5642	0.362548	0.1464	0.849761	0	0	0
Traes_1AS_693A87F03.2	0.2955	0.615461	-0.0726	0.883386	0	0	0
Traes_1AS_6985CB314.1	-0.6917	0.781734	-0.0311	0.988171	0	0	0
Traes_1AS_6A40B08D9.1	-3.3929	0.403006	-0.3501	0.622396	0	0	0
Traes_1AS_6AC8C20AE.1	0.3872	0.448393	0.1261	0.826025	0	0	0
Traes_1AS_6B3093CAC.1	1.0001	0.193204	-0.3543	0.930946	0	0	0
Traes_1AS_6B82B6F0D.1	-0.4836	0.89715	-0.1884	0.969021	0	0	0
Traes_1AS_6BF7DE245.1	-0.755	0.702872	0.326	0.840625	0	0	0
Traes_1AS_6C0EACB05.3	-0.8314	0.147878	0.017	0.991172	0	0	0
Traes_1AS_6C47432E2.2	-0.9272	0.814225	0.5914	0.296854	0	0	0
Traes_1AS_6C84785B3.2	0.0673	0.983954	-0.7389	0.520195	0	0	0
Traes_1AS_6CACE309E.1	1.8243	0.287161	-0.3352	0.823641	0	0	0
Traes_1AS_6D2FF3040.1	0.9522	0.57902	-0.7481	0.708748	0	0	0
Traes_1AS_6DAE5747A.1	-0.2941	0.956065	0.7287	0.64117	0	0	0
Traes_1AS_6E755F062.2	-0.8553	0.512879	0.2558	0.814748	0	0	0
Traes_1AS_6F241ADEF.1	-0.3908	0.956468	-0.3405	0.924295	0	0	0
Traes_1AS_700A417F0.1	1.1135	0.779924	0.3901	0.564839	0	0	0
Traes_1AS_70E21BAB1.1	0.237	0.777206	-0.1257	0.863719	0	0	0
Traes_1AS_70E8717D0.1	-0.763	0.106987	-0.2856	0.639402	0	0	0
Traes_1AS_71E83DA18.1	-0.2668	0.88823	-0.1986	0.961367	0	0	0
Traes_1AS_7421B0D41.1	0.2166	0.93558	-0.4348	0.711891	0	0	0
Traes_1AS_74F7D37E3.1	-0.1948	0.863186	-0.4161	0.705705	0	0	0
Traes_1AS_762143EB0.1	0.7788	0.519677	0.2478	0.828946	0	0	0
Traes_1AS_7672884C6.2	0.4627	0.387847	0.0026	0.997782	0	0	0
Traes_1AS_777D95C94.2	-0.5328	0.543526	0.1051	0.882459	0	0	0
Traes_1AS_77FA29CF3.1	3.9266	0.0646676	-0.1958	0.896411	0	0	0
Traes_1AS_783C084B6.1	1.3284	0.769684	-0.8051	0.93592	0	0	0
Traes_1AS_787A03D74.1	8.1811	0.0759733	-0.6119	0.608682	0	0	0
Traes_1AS_788343393.1	0.7739	0.240916	-0.2659	0.832798	0	0	0
Traes_1AS_789A7BFEF.1	-0.0925	0.979786	0.0838	0.975748	0	0	0
Traes_1AS_796FEEB93.2	-1.806	0.524345	0.3453	0.920385	0	0	0
Traes_1AS_79A588F71.3	-0.4325	0.648169	0.2547	0.731712	0	0	0
Traes_1AS_79C89E16F.1	0.043	0.982435	-0.5912	0.390459	0	0	0
Traes_1AS_79E24EA68.1	0.0924	0.937065	-0.0242	0.984242	0	0	0
Traes_1AS_7A4E068ED.1	0.1403	0.985175	-1.0296	0.737761	0	0	0
Traes_1AS_7AB089C23.1	-0.1264	0.975518	-0.2203	0.931706	0	0	0
Traes_1AS_7B176B545.1	0.0327	0.989147	-0.1766	0.880046	0	0	0
Traes_1AS_7C15EE1DE.1	-0.242	0.921161	-0.1338	0.928161	0	0	0
Traes_1AS_7C8930152.1	0.3972	0.888202	-0.7488	0.884255	0	0	0
Traes_1AS_7CB2CE2FF.1	0.8407	0.428825	-0.1714	0.966971	0	0	0
Traes_1AS_7D2AE9697.1	-0.0735	0.93258	0.2525	0.745463	0	0	0
Traes_1AS_7D341FEF9.2	-0.2114	0.962619	-0.0546	0.984054	0	0	0
Traes_1AS_7D966EC17.2	-0.804	0.182991	0.464	0.778749	0	0	0
Traes_1AS_7DC2CB902.2	0.3635	0.575465	0.0694	0.940827	0	0	0
Traes_1AS_7DCCD2977.2	-2.4091	0.13487	0.6723	0.864538	0	0	0
Traes_1AS_7DFF0F1A0.1	8.3732	0.0929215	-0.1528	0.96674	0	0	0
Traes_1AS_7E694D0B0.2	-0.794	0.609493	-0.3219	0.818276	0	0	0
Traes_1AS_7EB01951F.1	0.1843	0.884779	0.0678	0.938257	0	0	0
Traes_1AS_7ECCAABCD.2	0.131	0.969638	-0.492	0.738164	0	0	0
Traes_1AS_7F350F271.1	1.5915	0.101979	-0.4649	0.712921	0	0	0
Traes_1AS_801D9F0BC.1	-1.8932	0.0771467	-0.2446	0.924295	0	0	0
Traes_1AS_80A0EC7BF.1	0.0555	0.993427	0.861	0.836411	0	0	0
Traes_1AS_80C01987D.1	0.3675	0.754587	0.2042	0.828946	0	0	0
Traes_1AS_80C02E47A.1	-0.6316	0.89214	0.0754	0.979541	0	0	0
Traes_1AS_80C94091F.1	-0.0812	0.973882	0.307	0.635185	0	0	0
Traes_1AS_81CF30171.1	1.5324	0.799856	0.4994	0.887612	0	0	0
Traes_1AS_820E7A548.1	-0.9396	0.109535	-0.4289	0.752345	0	0	0
Traes_1AS_822E9C40F.1	-5.226	0.187601	-0.0564	0.982665	0	0	0
Traes_1AS_82832A179.1	1.0966	0.407377	0.3453	0.824676	0	0	0
Traes_1AS_829202915.1	-1.4137	0.089734	-0.0385	0.983019	0	0	0
Traes_1AS_82CA6D2F3.1	0.6052	0.446376	0.8746	0.433528	0	0	0
Traes_1AS_83385074B.1	0.3986	0.658463	-0.0391	0.969607	0	0	0
Traes_1AS_838E31709.1	0.1293	0.896729	0.238	0.707945	0	0	0
Traes_1AS_8441916DC.1	2.0053	0.579591	-0.1416	0.97434	0	0	0
Traes_1AS_84BD0B7BD.2	-0.4535	0.957785	-0.132	0.862732	0	0	0
Traes_1AS_860F1C549.2	-0.001	0.999755	0.4437	0.56204	0	0	0
Traes_1AS_863D41595.2	0.2081	0.791655	0.1557	0.807182	0	0	0
Traes_1AS_86422F191.1	-1.2029	0.200508	-0.6229	0.814781	0	0	0
Traes_1AS_872B847B9.1	-0.2363	0.827065	0.5209	0.362032	0	0	0
Traes_1AS_8732FC56C.1	-0.128	0.984421	-0.0345	0.992388	0	0	0
Traes_1AS_87B7A8114.1	0.0181	0.985869	0.0343	0.972717	0	0	0
Traes_1AS_880B9AC92.1	0.599	0.476687	-0.1405	0.887421	0	0	0
Traes_1AS_88271888C.1	0.4208	0.505589	0.237	0.723332	0	0	0
Traes_1AS_88D2C81A5.2	-0.4003	0.900071	0.0773	0.981135	0	0	0
Traes_1AS_8912BD052.1	1.3872	0.686736	-0.4631	0.818382	0	0	0
Traes_1AS_897ABA050.1	0.0708	0.98327	-0.4754	0.820655	0	0	0
Traes_1AS_898DFB661.1	1.7295	0.298907	-0.5125	0.692321	0	0	0
Traes_1AS_899E4327A.2	-0.1971	0.820037	0.1278	0.88706	0	0	0
Traes_1AS_89B870788.1	0.3762	0.844091	-0.0279	0.992552	0	0	0
Traes_1AS_89C5D2845.1	-0.3216	0.623499	-0.2106	0.778337	0	0	0
Traes_1AS_8A91EA75B1.3	-0.4898	0.906405	-0.3676	0.877788	0	0	0
Traes_1AS_8AF0BCC13.1	0.5047	0.60048	0.2405	0.773154	0	0	0
Traes_1AS_8B5B1D18D.2	-0.1402	0.980016	0.5883	0.246547	0	0	0
Traes_1AS_8B624F2DA.1	-0.4567	0.748073	0.2317	0.859712	0	0	0
Traes_1AS_8B7B23F43.2	1.1179	0.0509323	0.127	0.912502	0	0	0
Traes_1AS_8B8D904D7.2	0.5221	0.763473	0.2946	0.867109	0	0	0
Traes_1AS_8BC3AE1A8.2	-2.2129	0.151951	0.6682	0.290416	0	0	0
Traes_1AS_8CA404D17.1	-0.8103	0.168007	-0.4489	0.205007	0	0	0
Traes_1AS_8D33AB43B.1	-0.2312	0.830038	0.2616	0.642839	0	0	0
Traes_1AS_8DB13D926.2	-0.3721	0.852112	1.0593	0.666583	0	0	0
Traes_1AS_8E2D0F848.1	1.6723	0.391912	0.033	0.991107	0	0	0
Traes_1AS_8EBE61184.1	-0.4725	0.836578	-0.0658	0.98651	0	0	0
Traes_1AS_8ED9CE943.1	0.3831	0.900135	-0.0454	0.986464	0	0	0
Traes_1AS_92A698B19.6	-2.1086	0.64269	-0.1923	0.966096	0	0	0
Traes_1AS_92E04BC2B.1	1.731	0.175212	0.4723	0.674591	0	0	0
Traes_1AS_9309C4882.1	0.6192	0.733926	-0.2092	0.918344	0	0	0
Traes_1AS_936CAEFB3.1	1.1551	0.145554	-0.03	0.990619	0	0	0
Traes_1AS_93C165A4D.1	-0.1663	0.968651	0.3929	0.905991	0	0	0
Traes_1AS_94B6230FB1.1	0.1182	0.96856	-0.207	0.936551	0	0	0
Traes_1AS_94BFBAD34.1	0.9112	0.233151	0.269	0.409015	0	0	0
Traes_1AS_94E220218.1	-0.3657	0.50793	0.1403	0.899184	0	0	0
Traes_1AS_95D6767B0.2	1.3225	0.530786	0.0698	0.975074	0	0	0
Traes_1AS_960882FA9.1	-1.9629	0.56855	0.631	0.865611	0	0	0
Traes_1AS_9623EDCAC.1	-1.2331	0.526841	0.0511	0.981045	0	0	0
Traes_1AS_963184375.1	0.0708	0.938123	-0.3009	0.453183	0	0	0
Traes_1AS_965429A92.1	0.7039	0.824491	0.6568	0.712921	0	0	0
Traes_1AS_96C0C4EB7.1	1.3555	0.518933	0.5462	0.74973	0	0	0
Traes_1AS_9716EE0D3.1	-1.3715	0.393547	0.0145	0.994131	0	0	0
Traes_1AS_9716F72B8.1	2.1911	0.641848	1.1215	0.641216	0	0	0
Traes_1AS_971BBFBD4.1	-0.57	0.913651	-0.6409	0.819283	0	0	0
Traes_1AS_979064394.2	1.0165	0.376967	0.3085	0.79347	0	0	0
Traes_1AS_979764E8F.1	0.4439	0.38877	-0.1856	0.760831	0	0	0
Traes_1AS_97CE311BA.2	-0.5096	0.791591	-0.2844	0.92029	0	0	0
Traes_1AS_98926B6E7.1	-0.2276	0.916795	-0.3537	0.836075	0	0	0
Traes_1AS_98C567467.1	0.0599	0.968711	0.358	0.302695	0	0	0
Traes_1AS_98EA68706.1	-0.304	0.936007	1.1596	0.627248	0	0	0
Traes_1AS_98FDB65CC.1	-0.7894	0.788197	0.0788	0.985489	0	0	0
Traes_1AS_99E820D57.2	0.1211	0.982474	-0.2268	0.867113	0	0	0
Traes_1AS_9A3640C51.7	-0.4884	0.750458	-1.1685	0.607367	0	0	0
Traes_1AS_9A68D44F4.1	0.4659	0.675794	0.5496	0.359625	0	0	0
Traes_1AS_9A7108A27.1	-1.2002	0.186476	-0.1435	0.962632	0	0	0
Traes_1AS_9AB835A69.2	-0.731	0.833272	-1.0213	0.585995	0	0	0
Traes_1AS_9C7D88AFB.2	1.0402	0.238643	-0.1838	0.839777	0	0	0
Traes_1AS_9D4506E73.2	0.8292	0.316194	-0.0449	0.963236	0	0	0
Traes_1AS_9D59F9C89.2	0.7292	0.0826338	-0.3748	0.711991	0	0	0
Traes_1AS_A058C4EBA.1	8.623	0.0680342	-0.3312	0.666583	0	0	0
Traes_1AS_A08563EFB.2	0.5632	0.888202	-0.4074	0.776398	0	0	0
Traes_1AS_A12B2DC63.1	0.4381	0.553419	0.7998	0.758779	0	0	0
Traes_1AS_A12E87FB6.1	-0.0807	0.995078	0.4337	0.769939	0	0	0
Traes_1AS_A1EBB4F1C.1	0.3888	0.852245	-0.1435	0.925331	0	0	0
Traes_1AS_A23BA47E3.1	0.4654	0.818204	0.2685	0.854473	0	0	0
Traes_1AS_A25EED9EA.1	0.8124	0.289044	-0.0323	0.984242	0	0	0
Traes_1AS_A29124227.1	0.6456	0.099472	-0.0849	0.91276	0	0	0
Traes_1AS_A323EF488.1	0.2763	0.8167	0.1054	0.939228	0	0	0
Traes_1AS_A39D59942.1	0.2401	0.852609	-0.1303	0.93592	0	0	0
Traes_1AS_A3C412B41.1	-0.1082	0.958441	0.4895	0.638274	0	0	0
Traes_1AS_A3F10EEF9.1	0.5377	0.938391	0.7123	0.858846	0	0	0
Traes_1AS_A406259EE.2	-0.8577	0.619832	0.0627	0.974956	0	0	0
Traes_1AS_A43900623.1	-2.4488	0.525837	0.415	0.887021	0	0	0
Traes_1AS_A4687B896.1	-0.104	0.892829	-0.1387	0.88834	0	0	0
Traes_1AS_A51A55BB8.1	-0.1249	0.962487	-0.161	0.929145	0	0	0
Traes_1AS_A5DE343D1.1	3.038	0.381087	-0.09	0.985472	0	0	0
Traes_1AS_A5E8D7633.1	0.28	0.76706	-0.376	0.663624	0	0	0
Traes_1AS_A6E9F910F.1	1.2899	0.22286	-0.2661	0.881541	0	0	0
Traes_1AS_A6EF18CC1.1	0.8927	0.0792282	0.149	0.936888	0	0	0
Traes_1AS_A7436B900.2	-1.7478	0.455901	0.7599	0.77245	0	0	0
Traes_1AS_A87350CAA.1	-0.0779	0.965147	0.2469	0.712585	0	0	0
Traes_1AS_A8BA1F20D.1	-0.1619	0.969461	0.619	0.559071	0	0	0
Traes_1AS_A8EE93CC8.1	0.8276	0.868621	0.6156	0.704641	0	0	0
Traes_1AS_A90E617A6.1	1.2486	0.249586	0.0686	0.97559	0	0	0
Traes_1AS_A97D04B6E.1	1.3251	0.600379	0.3632	0.623099	0	0	0
Traes_1AS_A9C7F5BED.1	0.0905	0.941632	0.2976	0.74102	0	0	0
Traes_1AS_AA023B6B2.1	0.5407	0.428311	0.0368	0.974953	0	0	0
Traes_1AS_AAC8F7A54.1	-0.4411	0.755957	0.1925	0.959971	0	0	0
Traes_1AS_AB44CC48D.2	-1.5026	0.149794	0.2022	0.934246	0	0	0
Traes_1AS_AB51FE600.2	-1.3107	0.549907	0.8275	0.575425	0	0	0
Traes_1AS_AC509D7F5.1	0.5352	0.334522	-0.1485	0.794699	0	0	0
Traes_1AS_AC54CBF83.1	0.6417	0.382795	0.2768	0.964992	0	0	0
Traes_1AS_ACA8329D0.1	1.0812	0.72335	-0.3577	0.886328	0	0	0
Traes_1AS_ACAD09615.2	-0.1803	0.922997	0.9652	0.581707	0	0	0
Traes_1AS_ACB6DAF3A.2	-1.3559	0.719291	0.2521	0.945248	0	0	0
Traes_1AS_AD9B92506.1	-2.1819	0.631268	-0.4388	0.860624	0	0	0
Traes_1AS_AEF846E0A.2	0.0341	0.976867	-0.0667	0.950167	0	0	0
Traes_1AS_AF3DE09D3.2	0.3254	0.861023	0.118	0.958971	0	0	0
Traes_1AS_B0405DDE8.1	0.316	0.841258	0.0973	0.924961	0	0	0
Traes_1AS_B064460F3.1	-0.8873	0.632464	-0.4455	0.738382	0	0	0
Traes_1AS_B096F1CF4.1	0.7454	0.389495	0.3299	0.816567	0	0	0
Traes_1AS_B0ACDBB63.3	0.6478	0.463781	-0.0822	0.947523	0	0	0
Traes_1AS_B0F830D9B.1	1.3409	0.188537	-0.17	0.906114	0	0	0
Traes_1AS_B16A9D49C.1	4.3054	0.160093	0.5234	0.662065	0	0	0
Traes_1AS_B1C792D5A.1	-0.7925	0.849384	0.6911	0.822175	0	0	0
Traes_1AS_B348717F1.1	-0.2572	0.983788	-0.0322	0.993565	0	0	0
Traes_1AS_B34BC5323.1	0.4484	0.731967	0.2469	0.783895	0	0	0
Traes_1AS_B3F02EE4F.1	-0.0809	0.986906	-0.4083	0.684205	0	0	0
Traes_1AS_B437C35BD.2	-0.3355	0.951636	-0.2127	0.965508	0	0	0
Traes_1AS_B6C4579B6.1	-0.8653	0.820904	0.2743	0.910679	0	0	0
Traes_1AS_B6CB41794.1	0.8159	0.796605	-0.4811	0.731885	0	0	0
Traes_1AS_B7AB828CB.2	-0.9842	0.786672	0.1456	0.978157	0	0	0
Traes_1AS_B7E1EBBEE.1	0.1707	0.943556	-0.1036	0.966096	0	0	0
Traes_1AS_B9AC0C959.1	0.612	0.743469	-0.5901	0.714512	0	0	0
Traes_1AS_B9D8170A7.1	-1.3433	0.553513	-0.4525	0.882246	0	0	0
Traes_1AS_B9E38CA8F.1	-0.7831	0.867223	0.2479	0.931145	0	0	0
Traes_1AS_BB812EDFE.1	1.2093	0.63257	1.3838	0.606926	0	0	0
Traes_1AS_BD3EF32C5.1	-1.4083	0.0933399	-0.0979	0.930315	0	0	0
Traes_1AS_BDF0CD21A.2	1.8232	0.0606569	-0.4328	0.747768	0	0	0
Traes_1AS_BE075B8C6.2	0.6075	0.905267	-0.6641	0.811486	0	0	0
Traes_1AS_BEA302A21.1	-1.2695	0.708918	0.231	0.855841	0	0	0
Traes_1AS_BEE845715.1	0.8218	0.432625	0.3392	0.872335	0	0	0
Traes_1AS_C00702544.2	0.1893	0.968578	-0.3805	0.942137	0	0	0
Traes_1AS_C0693E88B.1	1.2325	0.451794	-0.0201	0.993562	0	0	0
Traes_1AS_C10C60219.2	-0.7892	0.172567	0.1366	0.856459	0	0	0
Traes_1AS_C19CF8831.1	-0.4683	0.301007	0.3218	0.669552	0	0	0
Traes_1AS_C261D2216.1	0.6519	0.657415	-0.5617	0.235102	0	0	0
Traes_1AS_C37C85D07.2	-0.7513	0.891934	-0.4864	0.750153	0	0	0
Traes_1AS_C41D89877.1	0.5573	0.924585	0.1945	0.967857	0	0	0
Traes_1AS_C4DE5BC65.1	-0.0631	0.962487	0.0135	0.99207	0	0	0
Traes_1AS_C70D49E2E.4	1.1083	0.350369	0.2729	0.817557	0	0	0
Traes_1AS_C7954A14A.1	1.4273	0.636662	-0.7527	0.593867	0	0	0
Traes_1AS_C7A8188D1.1	-1.5836	0.420092	-0.0192	0.992552	0	0	0
Traes_1AS_C7A81EC64.1	-2.1083	0.434327	-0.5472	0.896054	0	0	0
Traes_1AS_C7AC68B55.1	1.2096	0.179212	0.1499	0.927159	0	0	0
Traes_1AS_C7E294E15.1	-0.4535	0.26969	-0.138	0.812243	0	0	0
Traes_1AS_C8406F3D5.1	1.2617	0.511279	-0.5505	0.510969	0	0	0
Traes_1AS_C8A8A4118.1	-1.4291	0.515135	0.376	0.734018	0	0	0
Traes_1AS_C8BAC0BEC.2	0.7712	0.792572	0.2838	0.953945	0	0	0
Traes_1AS_C9CFD7AC8.1	-0.777	0.276943	0.0124	0.991789	0	0	0
Traes_1AS_CA46BAAFF.2	1.143	0.0883121	0.3765	0.837712	0	0	0
Traes_1AS_CAED62262.1	0.1362	0.969804	-0.0951	0.965482	0	0	0
Traes_1AS_CB353C239.2	1.1453	0.539507	0.2457	0.903289	0	0	0
Traes_1AS_CC08ED5AD.1	-1.0229	0.165771	-0.4446	0.566161	0	0	0
Traes_1AS_CCE6BC20C.1	0.1671	0.963189	-0.3485	0.880587	0	0	0
Traes_1AS_CD4C11CAD.1	0.1221	0.975661	-0.0187	0.997071	0	0	0
Traes_1AS_CDB7F0AA6.1	0.0121	0.993846	-0.2353	0.855971	0	0	0
Traes_1AS_CDD1E3AD2.2	0.3923	0.749309	-0.0592	0.980529	0	0	0
Traes_1AS_CDFADEA22.1	-0.1311	0.910527	-0.0925	0.928519	0	0	0
Traes_1AS_CE0DE9D04.1	-0.3124	0.711045	-0.3656	0.824895	0	0	0
Traes_1AS_CE362714F1.2	0.0101	0.997171	-0.67	0.566518	0	0	0
Traes_1AS_CE4DDD294.2	0.1809	0.888202	-0.0307	0.989603	0	0	0
Traes_1AS_CE7C7DB5C.3	-0.9683	0.175832	0.1317	0.930946	0	0	0
Traes_1AS_CEF6F9D43.1	1.2402	0.432696	0.1173	0.944403	0	0	0
Traes_1AS_CF6A286AC.1	-1.9732	0.25075	-0.0934	0.979541	0	0	0
Traes_1AS_CFE71D6F1.1	0.4171	0.746129	-0.0842	0.968297	0	0	0
Traes_1AS_CFF61674E.1	-0.0655	0.993199	-1.2107	0.595911	0	0	0
Traes_1AS_CFFF0EB8B.1	3.9947	0.0718324	-0.8584	0.808757	0	0	0
Traes_1AS_D089D05E5.1	-0.9583	0.820904	0.4267	0.897887	0	0	0
Traes_1AS_D208E0905.1	0.5133	0.720279	1.7812	0.566072	0	0	0
Traes_1AS_D22DE2AC0.4	0.0334	0.996307	-0.3141	0.93269	0	0	0
Traes_1AS_D2C38EEF3.1	-0.5187	0.456017	0.0709	0.95129	0	0	0
Traes_1AS_D3B512D8B.2	-0.626	0.824166	0.0016	0.999717	0	0	0
Traes_1AS_D3FD7FDDE.1	-1.7205	0.126561	0.0697	0.984553	0	0	0
Traes_1AS_D4AF6D5FD.1	-0.0913	0.978722	0.1478	0.867875	0	0	0
Traes_1AS_D50F8D61D.1	0.9903	0.189619	0.2817	0.820102	0	0	0
Traes_1AS_D58BCFA35.2	-1.6801	0.194422	0.1141	0.958184	0	0	0
Traes_1AS_D5913ACDC.2	-0.6669	0.523895	-0.2359	0.784408	0	0	0
Traes_1AS_D591D0535.1	-0.3108	0.933266	-0.1983	0.932738	0	0	0
Traes_1AS_D5A29C547.1	0.4731	0.937198	-0.6552	0.910158	0	0	0
Traes_1AS_D5CD0FBE5.1	0.417	0.834684	-0.0289	0.986827	0	0	0
Traes_1AS_D65E3C736.1	0.5954	0.920016	1.1888	0.765617	0	0	0
Traes_1AS_D68D108E0.2	-0.8267	0.106331	-0.2095	0.818382	0	0	0
Traes_1AS_D6F9EB924.1	-1.0878	0.846509	-0.0067	0.999015	0	0	0
Traes_1AS_D6FFAC991.1	-0.0427	0.990255	-0.1008	0.959971	0	0	0
Traes_1AS_D81B1496F.1	-0.3905	0.843316	-0.5123	0.591393	0	0	0
Traes_1AS_D82894875.2	-0.192	0.95294	-0.5666	0.739107	0	0	0
Traes_1AS_D8F8B98A9.1	-1.339	0.14328	0.085	0.973669	0	0	0
Traes_1AS_D967CFB69.2	-2.8857	0.386229	0.5238	0.771665	0	0	0
Traes_1AS_D98E3A357.1	1.456	0.253332	0.3906	0.750558	0	0	0
Traes_1AS_D9E511D04.1	-0.6061	0.760627	-0.2504	0.930253	0	0	0
Traes_1AS_DA7EFB1F9.1	-0.4685	0.504075	0.3407	0.460804	0	0	0
Traes_1AS_DB38D991A.2	1.6039	0.512064	-1.0848	0.171395	0	0	0
Traes_1AS_DB68BD22D.1	-0.303	0.953585	-0.645	0.830491	0	0	0
Traes_1AS_DB74E8634.2	-0.2074	0.92249	0.6763	0.43148	0	0	0
Traes_1AS_DB8DD0EC7.1	-0.0073	0.997158	-0.052	0.982898	0	0	0
Traes_1AS_DBD8694E0.2	-0.0918	0.991091	-0.6411	0.824131	0	0	0
Traes_1AS_DC3D26CC6.2	0.5898	0.916694	1.0859	0.548655	0	0	0
Traes_1AS_DC6B18EE0.1	3.2124	0.478963	0.4731	0.881201	0	0	0
Traes_1AS_DC73D9CFE.1	0.4124	0.892181	0.7305	0.794531	0	0	0
Traes_1AS_DC9E5C66A.1	0.6632	0.822293	-0.2429	0.908806	0	0	0
Traes_1AS_DDFAE22D6.1	-0.4386	0.934136	0.1527	0.976426	0	0	0
Traes_1AS_DF2F0415A.2	0.0261	0.996135	1.3604	0.596431	0	0	0
Traes_1AS_DF6E8A48B.1	0.5858	0.731958	-0.1135	0.970342	0	0	0
Traes_1AS_DFFC33DEF.1	1.0182	0.641028	1.1719	0.554321	0	0	0
Traes_1AS_E0769FDD0.1	0.9708	0.755196	-0.2457	0.968267	0	0	0
Traes_1AS_E0B6895AE.1	-0.5064	0.661003	-0.0012	0.999739	0	0	0
Traes_1AS_E14F4EB86.1	-0.0057	0.997344	0.1001	0.878896	0	0	0
Traes_1AS_E1F4B540B.1	-0.0704	0.979739	-0.4082	0.893275	0	0	0
Traes_1AS_E25B3156C.1	0.2106	0.884946	0.4764	0.406457	0	0	0
Traes_1AS_E357227FD.2	-0.1875	0.860517	-0.0232	0.984033	0	0	0
Traes_1AS_E462790E6.1	0.1629	0.95351	-0.6386	0.738382	0	0	0
Traes_1AS_E4CE3B5D6.1	0.3835	0.795274	0.0804	0.954325	0	0	0
Traes_1AS_E4E2AFB65.1	0.5273	0.494757	-0.0485	0.9784	0	0	0
Traes_1AS_E4F5DAE83.1	1.569	0.648169	-0.0359	0.986971	0	0	0
Traes_1AS_E56988F6D.2	-0.568	0.714715	0.0276	0.991131	0	0	0
Traes_1AS_E571B046E.2	0.5884	0.901065	-0.4354	0.836361	0	0	0
Traes_1AS_E58B0B23A.2	0.1794	0.820122	-0.0327	0.962961	0	0	0
Traes_1AS_E5B5EBEAF.1	0.6832	0.766971	0.1183	0.94803	0	0	0
Traes_1AS_E5BE5123B.1	0.153	0.929347	0.3222	0.710054	0	0	0
Traes_1AS_E6058767A.1	-1.1824	0.228239	-0.3409	0.894106	0	0	0
Traes_1AS_E640345C3.1	0.0768	0.986616	0.6689	0.803098	0	0	0
Traes_1AS_E677D893B.2	-3.5785	0.0537087	-0.3952	0.908797	0	0	0
Traes_1AS_E6BC3E088.1	-2.3554	0.534873	-0.4177	0.888335	0	0	0
Traes_1AS_E700FE9D9.2	1.3774	0.0563183	0.2498	0.807521	0	0	0
Traes_1AS_E8626D5071.1	2.3614	0.542537	0.6369	0.68523	0	0	0
Traes_1AS_E9F965F41.1	-0.2642	0.678338	0.2156	0.828547	0	0	0
Traes_1AS_EA14D73CC.1	2.5998	0.0613179	0.3832	0.801247	0	0	0
Traes_1AS_EA309FDCE.1	0.2679	0.934904	0.1991	0.932163	0	0	0
Traes_1AS_EA3FFEDF9.1	1.2373	0.286056	0.5356	0.734075	0	0	0
Traes_1AS_EA8B00F48.2	0.7735	0.750507	-0.4479	0.873477	0	0	0
Traes_1AS_EAABE75F5.1	-2.1823	0.2328	0.1645	0.966399	0	0	0
Traes_1AS_EADB6A2A0.1	2.285	0.173796	-0.6417	0.578299	0	0	0
Traes_1AS_EAF9A03B2.1	-1.2945	0.712354	-0.279	0.862591	0	0	0
Traes_1AS_EB43CB105.1	1.4564	0.29068	-0.7542	0.214069	0	0	0
Traes_1AS_EB6754AA5.2	-1.132	0.166764	-0.206	0.792012	0	0	0
Traes_1AS_EB984B8A2.1	-0.8866	0.535001	0.5453	0.914778	0	0	0
Traes_1AS_EC8891094.1	0.1958	0.952343	-0.5753	0.424681	0	0	0
Traes_1AS_ECE644985.1	1.3126	0.32412	-0.2555	0.875807	0	0	0
Traes_1AS_ED31ACF8B.2	-0.5804	0.435028	-0.0372	0.973501	0	0	0
Traes_1AS_EDD9E4A96.2	-0.5802	0.861399	-1.4229	0.701518	0	0	0
Traes_1AS_EE2266B90.1	-1.5736	0.595027	0.8437	0.634602	0	0	0
Traes_1AS_EE98F3ED0.1	1.5307	0.140214	-0.281	0.827798	0	0	0
Traes_1AS_EF9022F0F.1	0.5062	0.760484	0.3852	0.64833	0	0	0
Traes_1AS_F03FF6BAE.2	-0.3302	0.967592	0.7824	0.623183	0	0	0
Traes_1AS_F0BFF6DE7.2	-0.2684	0.874265	-0.0535	0.984053	0	0	0
Traes_1AS_F1515C5C8.1	0.3354	0.884893	-1.4158	0.18031	0	0	0
Traes_1AS_F3E49A47C.1	-3.1168	0.110634	-1.0371	0.750558	0	0	0
Traes_1AS_F4697DFFA.1	-0.8546	0.255187	-0.4028	0.402954	0	0	0
Traes_1AS_F471D2A01.1	-0.5998	0.523916	-0.0837	0.971097	0	0	0
Traes_1AS_F5786B8BB.2	-1.3265	0.273691	1.2619	0.590091	0	0	0
Traes_1AS_F5A8841D2.1	-0.2526	0.804214	0.3903	0.894403	0	0	0
Traes_1AS_F5B742322.1	0.638	0.357172	-0.0025	0.998762	0	0	0
Traes_1AS_F61634997.2	-0.6674	0.758612	-0.1842	0.932839	0	0	0
Traes_1AS_F671FDEF4.2	-0.0121	0.998627	2.0567	0.545034	0	0	0
Traes_1AS_F6D02F41E.1	0.6724	0.908768	-0.4215	0.634768	0	0	0
Traes_1AS_F798C735B.1	-0.9234	0.242093	0.2698	0.556795	0	0	0
Traes_1AS_F8342ECFF.1	-0.1311	0.971594	-0.152	0.938787	0	0	0
Traes_1AS_F841258B3.2	-0.0519	0.987757	1.2825	0.50183	0	0	0
Traes_1AS_F8B0566B8.1	0.6312	0.872278	0.5624	0.710681	0	0	0
Traes_1AS_F98F74FCD.1	-1.2161	0.321257	0.1774	0.907616	0	0	0
Traes_1AS_FA450ADA7.1	0.2164	0.973882	-0.6075	0.75003	0	0	0
Traes_1AS_FB0310A96.2	0.064	0.984384	0.0002	0.999844	0	0	0
Traes_1AS_FBC23B71F.2	-0.364	0.737368	0.5771	0.738382	0	0	0
Traes_1AS_FC262A74E.2	-2.2029	0.128866	0.9217	0.540332	0	0	0
Traes_1AS_FC28E3C2D.1	0.484	0.253702	0.2795	0.484842	0	0	0
Traes_1AS_FC81A99FC.1	0.1652	0.961834	1.5233	0.224433	0	0	0
Traes_1AS_FC877F04D.1	0.8371	0.900392	-2.9683	0.184361	0	0	0
Traes_1AS_FCEBE0781.1	0.0768	0.989115	-0.3918	0.948017	0	0	0
Traes_1AS_FD1738367.1	-0.1493	0.957885	0.0479	0.972717	0	0	0
Traes_1AS_FD6DD372D.1	-3.8521	0.264681	2.1479	0.473787	0	0	0
Traes_1AS_FE5279B08.1	0.8153	0.159334	0.1887	0.854447	0	0	0
Traes_1AS_FE5B23D80.1	1.5853	0.243352	-0.1601	0.932428	0	0	0
Traes_1AS_FE8E85528.2	-0.7707	0.88788	-0.6927	0.806985	0	0	0
Traes_1AS_FEC2D373E.2	1.1074	0.337653	0.083	0.969893	0	0	0
Traes_1AS_FF7D4E0E5.1	0.3296	0.877463	0.1714	0.946725	0	0	0
Traes_1AS_FF874F72D.1	-1.4596	0.476687	-0.1773	0.971727	0	0	0
Traes_1AS_FFE6026D8.1	1.4419	0.30607	0.6829	0.794531	0	0	0
Traes_1BL_001395045.1	1.2402	0.102846	0.4599	0.743646	0	0	0
Traes_1BL_006EE588C.1	-0.8076	0.912041	0.5548	0.733903	0	0	0
Traes_1BL_00B75394B.2	-0.2876	0.747503	-0.0992	0.919243	0	0	0
Traes_1BL_00B889423.1	0.2876	0.7204	0.3261	0.732527	0	0	0
Traes_1BL_00D45E932.1	1.1724	0.108242	0.0957	0.961319	0	0	0
Traes_1BL_019A334D8.1	0.6508	0.246121	-0.0434	0.983369	0	0	0
Traes_1BL_01F7D02E2.1	1.5966	0.207668	0.1561	0.968145	0	0	0
Traes_1BL_0269D9329.1	0.4076	0.615616	-0.2836	0.501597	0	0	0
Traes_1BL_02A4E385A.1	1.4051	0.779221	-0.9455	0.828193	0	0	0
Traes_1BL_02E3C19EE.1	-0.7829	0.854066	0.1924	0.958468	0	0	0
Traes_1BL_031846484.2	-1.1262	0.495395	-0.5286	0.860624	0	0	0
Traes_1BL_034535E03.1	0.3863	0.90335	0.0341	0.987207	0	0	0
Traes_1BL_03512FE8C.2	-0.3589	0.601195	0.0188	0.980342	0	0	0
Traes_1BL_035D6FCE4.1	-0.7193	0.292381	-0.7515	0.214069	0	0	0
Traes_1BL_036AD7CCA.6	-1.0431	0.126948	-0.008	0.997329	0	0	0
Traes_1BL_03A70CEEA.1	0.1518	0.878853	0.2253	0.736132	0	0	0
Traes_1BL_03AD1C12F.1	-1.1622	0.571993	0.337	0.835497	0	0	0
Traes_1BL_040BAEAF4.2	4.1717	0.119145	-0.3747	0.940153	0	0	0
Traes_1BL_041BE8A4F1.1	0.8999	0.0927571	-0.1075	0.912502	0	0	0
Traes_1BL_0448CA1B2.1	-4.2751	0.176297	0.1898	0.974546	0	0	0
Traes_1BL_04B512B59.2	0.0603	0.976349	-0.0819	0.959397	0	0	0
Traes_1BL_05235EFC0.2	-0.2246	0.741529	0.0218	0.985472	0	0	0
Traes_1BL_05688C76B.2	-0.1564	0.84163	0.2292	0.614495	0	0	0
Traes_1BL_05865F944.1	0.2928	0.830148	0.0603	0.975318	0	0	0
Traes_1BL_058CD5BF0.1	0.0682	0.940367	0.1588	0.763002	0	0	0
Traes_1BL_05E9F7055.2	-1.7188	0.617162	0.7179	0.867113	0	0	0
Traes_1BL_05EB7AD97.1	-0.6112	0.80052	0.1163	0.954472	0	0	0
Traes_1BL_05F7B7DFA.1	-0.0719	0.941632	0.3116	0.416654	0	0	0
Traes_1BL_060A2BC12.1	-0.0961	0.958441	0.2998	0.516045	0	0	0
Traes_1BL_069897A73.2	0.1095	0.984421	0.33	0.936888	0	0	0
Traes_1BL_06A700272.1	2.6733	0.23471	0.1405	0.951228	0	0	0
Traes_1BL_06A8FE844.2	0.0762	0.991992	-0.7898	0.657927	0	0	0
Traes_1BL_0720A52EA.1	0.893	0.157525	-0.063	0.961119	0	0	0
Traes_1BL_0720AD5F5.1	-1.3277	0.0583768	0.7122	0.236491	0	0	0
Traes_1BL_076E3482A.2	-0.6176	0.891196	-0.0983	0.986464	0	0	0
Traes_1BL_07898F3B2.2	1.1625	0.0651118	0.0774	0.942042	0	0	0
Traes_1BL_07B8BFA42.1	0.2112	0.966003	-0.2507	0.936888	0	0	0
Traes_1BL_07C296E67.1	-0.539	0.379453	-0.1587	0.776674	0	0	0
Traes_1BL_080DAF2F1.1	-0.1979	0.900796	-0.3332	0.757598	0	0	0
Traes_1BL_08110C1AF.2	0.6338	0.905796	1.7422	0.409015	0	0	0
Traes_1BL_085EFF468.2	-0.3228	0.784348	0.0822	0.95172	0	0	0
Traes_1BL_087CA0963.2	-0.0704	0.962169	-0.2504	0.863207	0	0	0
Traes_1BL_088B3D185.1	1.3532	0.697862	0.203	0.946678	0	0	0
Traes_1BL_08ECBB61C.1	-0.9181	0.164147	0.7189	0.450935	0	0	0
Traes_1BL_0911A8BBA.1	1.2831	0.0524072	-0.2626	0.776625	0	0	0
Traes_1BL_0969418E1.2	1.8307	0.430306	0.3326	0.839776	0	0	0
Traes_1BL_09ADA1F9A.1	1.2759	0.130283	0.0989	0.959971	0	0	0
Traes_1BL_09CBCDAF5.1	-1.8349	0.438167	-0.5008	0.731885	0	0	0
Traes_1BL_09FA2A119.1	-2.16	0.54243	-0.0553	0.984375	0	0	0
Traes_1BL_0A8BC494B.1	0.1108	0.916141	0.2225	0.554295	0	0	0
Traes_1BL_0AB1A2304.2	-0.0131	0.995212	0.3247	0.730329	0	0	0
Traes_1BL_0AB5D45C6.2	-2.1767	0.712398	0.5632	0.896411	0	0	0
Traes_1BL_0AD0FEF27.1	-0.5437	0.480646	-0.3541	0.870435	0	0	0
Traes_1BL_0AF8C8DB8.2	0.5489	0.301404	-0.4158	0.334572	0	0	0
Traes_1BL_0B07001DA.2	-0.355	0.828328	-0.2075	0.885934	0	0	0
Traes_1BL_0B5CE5D08.1	-0.6326	0.79799	0.43	0.761212	0	0	0
Traes_1BL_0B6A264E1.1	0.891	0.717105	-0.3509	0.855841	0	0	0
Traes_1BL_0B751B859.2	0.3778	0.902305	0.2926	0.882715	0	0	0
Traes_1BL_0BFA34BAC.1	0.466	0.403966	0.0717	0.93938	0	0	0
Traes_1BL_0C02F5395.1	0.9266	0.891659	-0.2369	0.950167	0	0	0
Traes_1BL_0C36044B2.1	-0.531	0.863399	-0.1429	0.975474	0	0	0
Traes_1BL_0C3B42F80.1	-0.4045	0.897354	-0.0208	0.996367	0	0	0
Traes_1BL_0CB993ADF.2	0.4584	0.522932	-0.109	0.886006	0	0	0
Traes_1BL_0D4901F87.1	0.5798	0.566435	0.0793	0.946268	0	0	0
Traes_1BL_0D7C2EB91.1	-0.5896	0.30242	0.1419	0.870523	0	0	0
Traes_1BL_0D8FFB3C2.1	1.1266	0.6655	0.4075	0.959458	0	0	0
Traes_1BL_0DC9E75CF.1	-1.009	0.781412	0.334	0.909822	0	0	0
Traes_1BL_0E506AB7D.2	-0.5799	0.593436	-0.0165	0.993562	0	0	0
Traes_1BL_0EABC6DF5.1	0.6485	0.842954	0.0234	0.986464	0	0	0
Traes_1BL_0EB0C09BD.2	-0.6475	0.5744	-0.3916	0.620888	0	0	0
Traes_1BL_0ECBE7C04.1	0.7751	0.916754	0.3946	0.892199	0	0	0
Traes_1BL_0EFBA1A67.1	0.6374	0.343438	-0.4141	0.561405	0	0	0
Traes_1BL_0F1D3BB9E.1	-2.6208	0.4976	-0.5262	0.669406	0	0	0
Traes_1BL_0F2EF5BC6.1	0.342	0.944642	1.3087	0.585711	0	0	0
Traes_1BL_0F3EC32CD.1	1.5453	0.768991	0.6366	0.752569	0	0	0
Traes_1BL_0F54357A2.2	0.488	0.754536	-0.1086	0.90723	0	0	0
Traes_1BL_0F794A1F4.1	-0.6362	0.630009	0.1141	0.950167	0	0	0
Traes_1BL_0F7DAD411.1	-5.734	0.137874	-0.0673	0.99361	0	0	0
Traes_1BL_0F888932D.2	-0.4913	0.76523	-0.269	0.907664	0	0	0
Traes_1BL_0FC423766.2	0.1434	0.907443	0.2807	0.548487	0	0	0
Traes_1BL_0FC91FDA0.1	-1.0195	0.650784	-0.4305	0.869591	0	0	0
Traes_1BL_0FDC38712.2	0.4604	0.790037	-0.5714	0.49772	0	0	0
Traes_1BL_1091D4522.1	-0.8069	0.183481	0.0601	0.935305	0	0	0
Traes_1BL_109EF35BF.1	0.7167	0.238085	-0.1807	0.87411	0	0	0
Traes_1BL_113D25C4F.1	-1.2181	0.466491	0.7102	0.453183	0	0	0
Traes_1BL_1146A9F7F.1	0.1308	0.929541	0.1629	0.918851	0	0	0
Traes_1BL_118B6763E.1	-0.1091	0.948653	-0.0895	0.971627	0	0	0
Traes_1BL_11B77FFD3.2	-0.6924	0.910527	0.0666	0.984702	0	0	0
Traes_1BL_121240F54.1	2.978	0.512261	-0.5309	0.863661	0	0	0
Traes_1BL_12152123C.2	-1.3227	0.738759	0.0471	0.994637	0	0	0
Traes_1BL_124053782.2	-0.402	0.764959	-0.0541	0.972717	0	0	0
Traes_1BL_127BBA91B.1	-0.5745	0.274301	0.4248	0.480083	0	0	0
Traes_1BL_12A316969.1	2.2121	0.39724	0.0172	0.992784	0	0	0
Traes_1BL_12E12ED7C.1	0.7247	0.581658	-0.0505	0.984563	0	0	0
Traes_1BL_12E37FACA.1	3.0418	0.486146	-0.0201	0.992552	0	0	0
Traes_1BL_12E87565E.1	0.205	0.924834	-0.4504	0.623665	0	0	0
Traes_1BL_12F13C989.1	-1.2874	0.586512	0.8132	0.486985	0	0	0
Traes_1BL_13084CE92.1	0.0322	0.991316	-0.2269	0.877298	0	0	0
Traes_1BL_1314058E4.1	-0.8438	0.114138	1.4999	0.0988147	0	0	0
Traes_1BL_131A2F9F7.1	0.2854	0.829434	-0.3563	0.749434	0	0	0
Traes_1BL_132A7A5C3.2	-0.6175	0.871242	-0.1355	0.964664	0	0	0
Traes_1BL_137EA1D05.1	-0.0537	0.979138	0.257	0.879215	0	0	0
Traes_1BL_1382B02DC.2	-0.231	0.855076	-0.4176	0.383536	0	0	0
Traes_1BL_138994523.2	-0.3982	0.758232	-0.1129	0.928328	0	0	0
Traes_1BL_13E2A6068.1	0.8383	0.187065	0.0627	0.942333	0	0	0
Traes_1BL_13F64EEE2.1	2.4365	0.355233	-1.0507	0.0995967	0	0	0
Traes_1BL_1447FD9FB.1	0.954	0.652534	0.459	0.763015	0	0	0
Traes_1BL_148679E52.1	3.7686	0.0911242	1.3271	0.665769	0	0	0
Traes_1BL_14AC77134.1	0.0064	0.998791	-1.0746	0.3077	0	0	0
Traes_1BL_14BFE77A2.2	-0.2451	0.734553	0.1461	0.82724	0	0	0
Traes_1BL_14E83AF3E.2	-0.0369	0.989967	0.0977	0.96285	0	0	0
Traes_1BL_15310F1FD.3	0.6369	0.344456	-0.5692	0.521224	0	0	0
Traes_1BL_1557A6E94.1	0.6866	0.873508	-0.0842	0.969111	0	0	0
Traes_1BL_156D855B2.2	2.3	0.315321	-0.2527	0.914977	0	0	0
Traes_1BL_15CDE1320.2	-1.1302	0.608214	-0.1749	0.944465	0	0	0
Traes_1BL_16190D7C2.2	1.2939	0.269937	0.4094	0.828047	0	0	0
Traes_1BL_164B154F3.1	0.4352	0.881145	0.3443	0.876657	0	0	0
Traes_1BL_1659967FA.2	-0.0614	0.96943	0.0492	0.977396	0	0	0
Traes_1BL_179080C48.1	-1.1411	0.210446	0.2267	0.93486	0	0	0
Traes_1BL_1837085FF.6	0.1076	0.932667	0.3521	0.634602	0	0	0
Traes_1BL_1890A4983.1	0.8898	0.154627	0.0682	0.969607	0	0	0
Traes_1BL_18F13772C.1	-0.8976	0.830807	0.0469	0.99081	0	0	0
Traes_1BL_190920E1E.1	1.4168	0.0626847	-0.9411	0.712921	0	0	0
Traes_1BL_19461CF60.1	-0.2869	0.965889	1.0594	0.265504	0	0	0
Traes_1BL_19E07DA0F.1	0.2222	0.902172	-0.2733	0.770892	0	0	0
Traes_1BL_19E3557DD.1	0.3292	0.82082	-0.0843	0.916228	0	0	0
Traes_1BL_19E99972B.1	1.4388	0.791012	-0.9322	0.815825	0	0	0
Traes_1BL_19F1C21A6.1	0.2239	0.896274	-0.2444	0.853058	0	0	0
Traes_1BL_1A885E733.1	0.8199	0.867046	-0.3557	0.928519	0	0	0
Traes_1BL_1AC47C44C.2	-0.5753	0.894485	0.426	0.845754	0	0	0
Traes_1BL_1AF6AE816.2	-0.4931	0.93972	-0.7211	0.706988	0	0	0
Traes_1BL_1AFCFB050.2	0.3632	0.666255	0.1808	0.893275	0	0	0
Traes_1BL_1B0720B92.1	0.7416	0.227443	-0.0395	0.985576	0	0	0
Traes_1BL_1B16D7F86.2	0.7779	0.86485	0.7751	0.208884	0	0	0
Traes_1BL_1B2A57A5B.1	0.7081	0.734184	0.2016	0.900048	0	0	0
Traes_1BL_1B2B3806B.2	-0.3319	0.69555	0.095	0.910709	0	0	0
Traes_1BL_1B9A4EE84.2	-0.2125	0.828671	0.0199	0.993925	0	0	0
[truncated: 45,788 more rows]
