# Supplementary material for: Transcriptome and proteome analysis reveal new insight into proximal and distal responses of wheat to foliar infection by Xanthomonas translucens
Source: Sci Rep. 2017 Aug 31;7:10157. doi: 10.1038/s41598-017-10568-8 (PMC5579275; doi:10.1038/s41598-017-10568-8)
Supplement: Supplementary file 6 — Table S5 [file 41598_2017_10568_MOESM6_ESM.xls]

## Sheet: LEAVES
Transcriptome and proteome analysis reveal new insight into proximal and distal responses of wheat to foliar infection by Xanthomonas translucens. Garcia-Seco, D., Chiapello, M., Bracale, M., Pesce, C., Bagnaresi, P., Dubois, E., Moulin, L., Vannini, C., Koebnik, R.
BinCode	BinName	id	type	description	log2FC
1	PS	traes_7as_70cbddea3.1	Id	(loc_os08g27010.1 : 139.0) no description available & (at5g38660 : 127.0) mutant has Altered acclimation responses;; ACCLIMATION OF PHOTOSYNTHESIS TO ENVIRONMENT (APE1); CONTAINS InterPro DOMAIN/s: Protein of unknown function DUF2854 (InterPro:IPR021275), Proteasome maturation factor UMP1 (InterPro:IPR008012); BEST Arabidopsis thaliana protein match is: Proteasome maturation factor UMP1 (TAIR:AT5…	-1.9173
1.1.1.1	PS.lightreaction.photosystem II.LHC-II	traes_5bl_3f1a389c5.2	Id	(loc_os09g12540.1 : 387.0) no description available & (at1g76570 : 349.0) Chlorophyll A-B binding family protein; FUNCTIONS IN: chlorophyll binding; INVOLVED IN: response to blue light, response to far red light, photosynthesis; LOCATED IN: light-harvesting complex, chloroplast, membrane; EXPRESSED IN: 28 plant structures; EXPRESSED DURING: 13 growth stages; CONTAINS InterPro DOMAIN/s: Chlorophyl…	-1.4752
1.1.1.1	PS.lightreaction.photosystem II.LHC-II	traes_5al_75780e5b0.1	Id	(loc_os09g12540.1 : 300.0) no description available & (at1g76570 : 273.0) Chlorophyll A-B binding family protein; FUNCTIONS IN: chlorophyll binding; INVOLVED IN: response to blue light, response to far red light, photosynthesis; LOCATED IN: light-harvesting complex, chloroplast, membrane; EXPRESSED IN: 28 plant structures; EXPRESSED DURING: 13 growth stages; CONTAINS InterPro DOMAIN/s: Chlorophyl…	-1.0261
1.1.1.1	PS.lightreaction.photosystem II.LHC-II	traes_6bs_f749505f2.1	Id	(p12333|cb2a_spiol : 185.0) Chlorophyll a-b binding protein, chloroplast precursor (LHCII type I CAB) (LHCP) - Spinacia oleracea (Spinach) & (loc_os01g52240.1 : 183.0) no description available & (at2g34430 : 176.0) Photosystem II type I chlorophyll a/b-binding protein; light-harvesting chlorophyll-protein complex II subunit B1 (LHB1B1); FUNCTIONS IN: chlorophyll binding; INVOLVED IN: photosynthes…	-4.7345
1.1.1.2	PS.lightreaction.photosystem II.PSII polypeptide subunits	traes_2dl_32c7c728d.1	Id	(loc_os12g08830.1 : 339.0) no description available & (at1g77090 : 320.0) Mog1/PsbP/DUF1795-like photosystem II reaction center PsbP family protein; FUNCTIONS IN: calcium ion binding; INVOLVED IN: photosynthesis; LOCATED IN: thylakoid, thylakoid lumen, chloroplast thylakoid lumen, chloroplast stroma, chloroplast; EXPRESSED IN: 21 plant structures; EXPRESSED DURING: 13 growth stages; CONTAINS Inte…	-1.1196
1.1.1.2	PS.lightreaction.photosystem II.PSII polypeptide subunits	traes_2bl_07012a914.1	Id	(loc_os12g08830.1 : 367.0) no description available & (at1g77090 : 320.0) Mog1/PsbP/DUF1795-like photosystem II reaction center PsbP family protein; FUNCTIONS IN: calcium ion binding; INVOLVED IN: photosynthesis; LOCATED IN: thylakoid, thylakoid lumen, chloroplast thylakoid lumen, chloroplast stroma, chloroplast; EXPRESSED IN: 21 plant structures; EXPRESSED DURING: 13 growth stages; CONTAINS Inte…	-1.3048
1.1.1.2	PS.lightreaction.photosystem II.PSII polypeptide subunits	traes_2bl_32112ba58.1	Id	(loc_os07g01480.2 : 251.0) no description available & (at3g01440 : 175.0) Encodes a subunit of the NAD(P)H complex located in the chloroplast thylakoid lumen.; PsbQ-like 1 (PQL1); FUNCTIONS IN: electron transporter, transferring electrons within the cyclic electron transport pathway of photosynthesis activity; INVOLVED IN: photosynthesis, light reaction, photosynthetic electron transport chain; L…	-2.2693
1.1.1.2	PS.lightreaction.photosystem II.PSII polypeptide subunits	traes_2bl_476b6147f.1	Id	(q00434|psbp_wheat : 394.0) Oxygen-evolving enhancer protein 2, chloroplast precursor (OEE2) (23 kDa subunit of oxygen evolving system of photosystem II) (OEC 23 kDa subunit) (23 kDa thylakoid membrane protein) - Triticum aestivum (Wheat) & (loc_os07g04840.1 : 340.0) no description available & (at1g06680 : 295.0) Encodes a 23 kD extrinsic protein that is part of photosystem II and participates in…	-1.6671
1.1.1.2	PS.lightreaction.photosystem II.PSII polypeptide subunits	traes_2bl_4b8b77e73.1	Id	(p27665|psbo_wheat : 557.0) Oxygen-evolving enhancer protein 1, chloroplast precursor (OEE1) (33 kDa subunit of oxygen evolving system of photosystem II) (OEC 33 kDa subunit) (33 kDa thylakoid membrane protein) - Triticum aestivum (Wheat) & (loc_os01g31690.1 : 542.0) no description available & (at3g50820 : 474.0) Encodes a protein which is an extrinsic subunit of photosystem II and which has been…	-2.0134
1.1.1.2	PS.lightreaction.photosystem II.PSII polypeptide subunits	traes_2al_1a559a395.1	Id	(loc_os07g01480.2 : 253.0) no description available & (at3g01440 : 174.0) Encodes a subunit of the NAD(P)H complex located in the chloroplast thylakoid lumen.; PsbQ-like 1 (PQL1); FUNCTIONS IN: electron transporter, transferring electrons within the cyclic electron transport pathway of photosynthesis activity; INVOLVED IN: photosynthesis, light reaction, photosynthetic electron transport chain; L…	-3.9734
1.1.1.2	PS.lightreaction.photosystem II.PSII polypeptide subunits	traes_2al_264bf03f4.1	Id	(p27665|psbo_wheat : 554.0) Oxygen-evolving enhancer protein 1, chloroplast precursor (OEE1) (33 kDa subunit of oxygen evolving system of photosystem II) (OEC 33 kDa subunit) (33 kDa thylakoid membrane protein) - Triticum aestivum (Wheat) & (loc_os01g31690.1 : 538.0) no description available & (at3g50820 : 470.0) Encodes a protein which is an extrinsic subunit of photosystem II and which has been…	-1.9951
1.1.1.2	PS.lightreaction.photosystem II.PSII polypeptide subunits	traes_3dl_49c0aac79.1	Id	(loc_os01g59090.1 : 123.0) no description available & (at3g56650 : 117.0) Mog1/PsbP/DUF1795-like photosystem II reaction center PsbP family protein; FUNCTIONS IN: calcium ion binding; INVOLVED IN: photosynthesis; LOCATED IN: thylakoid, thylakoid lumen, chloroplast thylakoid lumen, chloroplast stroma, chloroplast; EXPRESSED IN: 21 plant structures; EXPRESSED DURING: 14 growth stages; CONTAINS Inte…	-3.2382
1.1.1.2	PS.lightreaction.photosystem II.PSII polypeptide subunits	traes_4dl_b59940cae.1	Id	(loc_os03g17174.1 : 308.0) no description available & (at2g39470 : 220.0) PsbP-like protein 2 (PPL2); FUNCTIONS IN: calcium ion binding; INVOLVED IN: photosynthesis; LOCATED IN: chloroplast thylakoid membrane, chloroplast thylakoid lumen, chloroplast photosystem II, chloroplast, oxygen evolving complex; EXPRESSED IN: 21 plant structures; EXPRESSED DURING: 13 growth stages; CONTAINS InterPro DOMAI…	-2.768
1.1.1.2	PS.lightreaction.photosystem II.PSII polypeptide subunits	traes_4ds_80c6168fe.1	Id	(loc_os10g32348.4 : 272.0) no description available & (at3g55330 : 232.0) PsbP-like protein 1 (PPL1); FUNCTIONS IN: calcium ion binding; INVOLVED IN: photosynthesis; LOCATED IN: in 6 components; EXPRESSED IN: 24 plant structures; EXPRESSED DURING: 14 growth stages; CONTAINS InterPro DOMAIN/s: Photosystem II oxygen evolving complex protein PsbP (InterPro:IPR002683), Mog1/PsbP/DUF1795, alpha/beta/a…	-2.4562
1.1.1.2	PS.lightreaction.photosystem II.PSII polypeptide subunits	traes_4bs_071e8ad4c.1	Id	(loc_os03g21560.1 : 100.0) no description available & (at1g03600 : 99.0) PSB27; FUNCTIONS IN: molecular_function unknown; INVOLVED IN: photosystem II repair; LOCATED IN: thylakoid, chloroplast thylakoid membrane, chloroplast thylakoid lumen, chloroplast photosystem II, chloroplast; EXPRESSED IN: 23 plant structures; EXPRESSED DURING: 13 growth stages; Has 273 Blast hits to 273 proteins in 82 spec…	-4.5408
1.1.1.2	PS.lightreaction.photosystem II.PSII polypeptide subunits	traes_4al_676ae86af.1	Id	(loc_os10g32348.4 : 273.0) no description available & (at3g55330 : 230.0) PsbP-like protein 1 (PPL1); FUNCTIONS IN: calcium ion binding; INVOLVED IN: photosynthesis; LOCATED IN: in 6 components; EXPRESSED IN: 24 plant structures; EXPRESSED DURING: 14 growth stages; CONTAINS InterPro DOMAIN/s: Photosystem II oxygen evolving complex protein PsbP (InterPro:IPR002683), Mog1/PsbP/DUF1795, alpha/beta/a…	-1.5406
1.1.1.2	PS.lightreaction.photosystem II.PSII polypeptide subunits	traes_4as_3d64bc0ef.1	Id	(loc_os03g17174.1 : 314.0) no description available & (at2g39470 : 220.0) PsbP-like protein 2 (PPL2); FUNCTIONS IN: calcium ion binding; INVOLVED IN: photosynthesis; LOCATED IN: chloroplast thylakoid membrane, chloroplast thylakoid lumen, chloroplast photosystem II, chloroplast, oxygen evolving complex; EXPRESSED IN: 21 plant structures; EXPRESSED DURING: 13 growth stages; CONTAINS InterPro DOMAI…	-2.244
1.1.1.2	PS.lightreaction.photosystem II.PSII polypeptide subunits	traes_5dl_6addebb8b.1	Id	(loc_os01g71190.1 : 223.0) no description available & (at4g28660 : 177.0) Similar to PsbW subunit of photosystem II.; photosystem II reaction center PSB28 protein (PSB28); FUNCTIONS IN: molecular_function unknown; INVOLVED IN: photosynthesis; LOCATED IN: chloroplast thylakoid membrane, photosystem II reaction center; EXPRESSED IN: 22 plant structures; EXPRESSED DURING: 13 growth stages; CONTAINS …	-3.303
1.1.1.2	PS.lightreaction.photosystem II.PSII polypeptide subunits	traes_5ds_c93a8b915.2	Id	(loc_os12g37710.1 : 334.0) no description available & (at4g15510 : 280.0) Photosystem II reaction center PsbP family protein; FUNCTIONS IN: calcium ion binding; INVOLVED IN: photosynthesis; LOCATED IN: in 6 components; EXPRESSED IN: 21 plant structures; EXPRESSED DURING: 14 growth stages; CONTAINS InterPro DOMAIN/s: Photosystem II oxygen evolving complex protein PsbP (InterPro:IPR002683), Mog1/Ps…	-1.8587
1.1.1.2	PS.lightreaction.photosystem II.PSII polypeptide subunits	traes_5bl_ef8f0080b.2	Id	(loc_os03g53640.1 : 176.0) no description available & (at1g05385 : 149.0) Encodes a Psb27 homolog involved in photosystem II biogenesis.; LOW PSII ACCUMULATION 19 (LPA19); FUNCTIONS IN: molecular_function unknown; INVOLVED IN: photosystem II assembly; LOCATED IN: chloroplast thylakoid lumen, chloroplast; EXPRESSED IN: 24 plant structures; EXPRESSED DURING: 15 growth stages; Has 214 Blast hits to …	-2.2747
1.1.1.2	PS.lightreaction.photosystem II.PSII polypeptide subunits	traes_5bs_69f251543.2	Id	(loc_os12g37710.1 : 336.0) no description available & (at4g15510 : 277.0) Photosystem II reaction center PsbP family protein; FUNCTIONS IN: calcium ion binding; INVOLVED IN: photosynthesis; LOCATED IN: in 6 components; EXPRESSED IN: 21 plant structures; EXPRESSED DURING: 14 growth stages; CONTAINS InterPro DOMAIN/s: Photosystem II oxygen evolving complex protein PsbP (InterPro:IPR002683), Mog1/Ps…	-2.2259
1.1.1.2	PS.lightreaction.photosystem II.PSII polypeptide subunits	traes_5as_21e9d1c81.1	Id	(loc_os12g37710.1 : 276.0) no description available & (at4g15510 : 223.0) Photosystem II reaction center PsbP family protein; FUNCTIONS IN: calcium ion binding; INVOLVED IN: photosynthesis; LOCATED IN: in 6 components; EXPRESSED IN: 21 plant structures; EXPRESSED DURING: 14 growth stages; CONTAINS InterPro DOMAIN/s: Photosystem II oxygen evolving complex protein PsbP (InterPro:IPR002683), Mog1/Ps…	-1.9092
1.1.1.2	PS.lightreaction.photosystem II.PSII polypeptide subunits	traes_6dl_c160e8cef.1	Id	(loc_os02g36850.1 : 213.0) no description available & (at1g14150 : 170.0) Encodes a subunit of the NAD(P)H dehydrogenase complex located in the chloroplast thylakoid lumen.; PsbQ-like 2 (PQL2); FUNCTIONS IN: electron transporter, transferring electrons within the cyclic electron transport pathway of photosynthesis activity; INVOLVED IN: photosynthetic electron transport chain; LOCATED IN: in 6 co…	-3.2853
1.1.1.2	PS.lightreaction.photosystem II.PSII polypeptide subunits	traes_6bl_40826b32f.2	Id	(loc_os05g22730.1 : 116.0) no description available & (at5g02120 : 108.0) Encodes a one helix protein homologous to cyanobacterial high-light inducible proteins. The protein is localized to the thylakoid membrane and its transcript is transiently induced by exposure to high light conditions.; one helix protein (OHP); FUNCTIONS IN: molecular_function unknown; INVOLVED IN: response to high light in…	-2.2679
1.1.1.2	PS.lightreaction.photosystem II.PSII polypeptide subunits	traes_6al_01b48f86c.1	Id	(loc_os05g22730.1 : 126.0) no description available & (at5g02120 : 118.0) Encodes a one helix protein homologous to cyanobacterial high-light inducible proteins. The protein is localized to the thylakoid membrane and its transcript is transiently induced by exposure to high light conditions.; one helix protein (OHP); FUNCTIONS IN: molecular_function unknown; INVOLVED IN: response to high light in…	-1.8036
1.1.1.2	PS.lightreaction.photosystem II.PSII polypeptide subunits	traes_6al_d2ca55216.1	Id	(loc_os02g36850.1 : 213.0) no description available & (at1g14150 : 169.0) Encodes a subunit of the NAD(P)H dehydrogenase complex located in the chloroplast thylakoid lumen.; PsbQ-like 2 (PQL2); FUNCTIONS IN: electron transporter, transferring electrons within the cyclic electron transport pathway of photosynthesis activity; INVOLVED IN: photosynthetic electron transport chain; LOCATED IN: in 6 co…	-2.2876
1.1.1.2	PS.lightreaction.photosystem II.PSII polypeptide subunits	traes_7ds_833bcfcaf.1	Id	(loc_os08g40160.1 : 181.0) no description available & (at1g76450 : 160.0) Photosystem II reaction center PsbP family protein; FUNCTIONS IN: calcium ion binding; INVOLVED IN: photosynthesis; LOCATED IN: thylakoid, thylakoid lumen, chloroplast thylakoid membrane, chloroplast thylakoid lumen, chloroplast; EXPRESSED IN: 23 plant structures; EXPRESSED DURING: 14 growth stages; CONTAINS InterPro DOMAIN…	-2.6559
1.1.1.2	PS.lightreaction.photosystem II.PSII polypeptide subunits	traes_7bl_d47cf9d6c.1	Id	(loc_os01g43070.1 : 336.0) no description available & (at5g11450 : 283.0) Mog1/PsbP/DUF1795-like photosystem II reaction center PsbP family protein; FUNCTIONS IN: calcium ion binding; INVOLVED IN: photosynthesis; LOCATED IN: thylakoid, thylakoid lumen, chloroplast thylakoid membrane, chloroplast thylakoid lumen, chloroplast; EXPRESSED IN: 23 plant structures; EXPRESSED DURING: 13 growth stages; C…	-1.7612
1.1.1.2	PS.lightreaction.photosystem II.PSII polypeptide subunits	traes_7al_112c7294c.1	Id	(loc_os01g43070.1 : 347.0) no description available & (at5g11450 : 288.0) Mog1/PsbP/DUF1795-like photosystem II reaction center PsbP family protein; FUNCTIONS IN: calcium ion binding; INVOLVED IN: photosynthesis; LOCATED IN: thylakoid, thylakoid lumen, chloroplast thylakoid membrane, chloroplast thylakoid lumen, chloroplast; EXPRESSED IN: 23 plant structures; EXPRESSED DURING: 13 growth stages; C…	-1.6708
1.1.1.2	PS.lightreaction.photosystem II.PSII polypeptide subunits	traes_7as_507bd0a58.1	Id	(loc_os08g40160.1 : 140.0) no description available & (at1g76450 : 122.0) Photosystem II reaction center PsbP family protein; FUNCTIONS IN: calcium ion binding; INVOLVED IN: photosynthesis; LOCATED IN: thylakoid, thylakoid lumen, chloroplast thylakoid membrane, chloroplast thylakoid lumen, chloroplast; EXPRESSED IN: 23 plant structures; EXPRESSED DURING: 14 growth stages; CONTAINS InterPro DOMAIN…	-2.1166
1.1.1.3	PS.lightreaction.photosystem II.biogenesis	traes_7dl_35dff1fcf.1	Id	(q5z5a8|p2saf_orysa : 556.0) Photosystem II stability/assembly factor HCF136, chloroplast precursor - Oryza sativa (Rice) & (at5g23120 : 532.0) encodes a stability and/or assembly factor of photosystem II; HIGH CHLOROPHYLL FLUORESCENCE 136 (HCF136); INVOLVED IN: response to cadmium ion, plastid organization, protein complex assembly; LOCATED IN: in 8 components; EXPRESSED IN: 25 plant structures;…	-1.8881
1.1.1.3	PS.lightreaction.photosystem II.biogenesis	traes_7bl_ca98655dc.1	Id	(q5z5a8|p2saf_orysa : 157.0) Photosystem II stability/assembly factor HCF136, chloroplast precursor - Oryza sativa (Rice) & (at5g23120 : 152.0) encodes a stability and/or assembly factor of photosystem II; HIGH CHLOROPHYLL FLUORESCENCE 136 (HCF136); INVOLVED IN: response to cadmium ion, plastid organization, protein complex assembly; LOCATED IN: in 8 components; EXPRESSED IN: 25 plant structures;…	-1.7223
1.1.1.3	PS.lightreaction.photosystem II.biogenesis	traes_7al_afa2c29c9.2	Id	(q5z5a8|p2saf_orysa : 470.0) Photosystem II stability/assembly factor HCF136, chloroplast precursor - Oryza sativa (Rice) & (at5g23120 : 450.0) encodes a stability and/or assembly factor of photosystem II; HIGH CHLOROPHYLL FLUORESCENCE 136 (HCF136); INVOLVED IN: response to cadmium ion, plastid organization, protein complex assembly; LOCATED IN: in 8 components; EXPRESSED IN: 25 plant structures;…	-1.7483
1.1.2.1	PS.lightreaction.photosystem I.LHC-I	traes_5bl_e0e94a9a9.2	Id	(loc_os09g26810.1 : 380.0) no description available & (at1g19150 : 317.0) PSI type II chlorophyll a/b-binding protein (Lhca2*1) mRNA,; photosystem I light harvesting complex gene 6 (LHCA6); FUNCTIONS IN: chlorophyll binding; INVOLVED IN: response to blue light, response to red light, response to far red light, photosynthesis; LOCATED IN: light-harvesting complex, chloroplast; EXPRESSED IN: 24 pla…	-2.2632
1.1.2.1	PS.lightreaction.photosystem I.LHC-I	traes_7ds_c5fbe10eb.1	Id	(loc_os06g21590.1 : 247.0) no description available & (at3g54890 : 237.0) Encodes a component of the light harvesting complex associated with photosystem I.; photosystem I light harvesting complex gene 1 (LHCA1); FUNCTIONS IN: chlorophyll binding; INVOLVED IN: response to blue light, response to red light, photosynthesis, light harvesting in photosystem I, response to far red light, photosynthesi…	-2.8041
1.1.2.2	PS.lightreaction.photosystem I.PSI polypeptide subunits	traes_1bl_538a03bec.1	Id	(loc_os10g39150.1 : 182.0) no description available & (at2g46820 : 109.0) Encodes the P subunit of Photosystem I. About 25% of the TMP14 pool appeared to be phosphorylated, and this ratio is not affected by light. Contains seven phosphorylation sites on threonine residue and chloroplast targeting signal. Located in the proximity of PSI-L, -H and -O subunits.; photosystem I P subunit (PSI-P); FUNC…	-1.7807
1.1.2.2	PS.lightreaction.photosystem I.PSI polypeptide subunits	traes_2ds_5814764c5.1	Id	(gnl|cdd|69027 : 206.0) no description available & (p31093|psan_horvu : 194.0) Photosystem I reaction center subunit N, chloroplast precursor (PSI-N) - Hordeum vulgare (Barley) & (ipr008796 : 175.10182) Photosystem I PsaN, reaction centre subunit N & (loc_os12g08770.1 : 168.0) no description available & (at5g64040 : 152.0) Encodes the only subunit of photosystem I located entirely in the thylakoi…	-3.6596
1.1.2.2	PS.lightreaction.photosystem I.PSI polypeptide subunits	traes_2bl_b614f03d1.1	Id	(p36886|psak_horvu : 198.0) Photosystem I reaction center subunit psaK, chloroplast precursor (Photosystem I subunit X) (PSI-K) (Light-harvesting complex I 7 kDa protein) - Hordeum vulgare (Barley) & (loc_os07g05480.1 : 192.0) no description available & (at1g30380 : 131.0) Encodes subunit K of photosystem I reaction center.; photosystem I subunit K (PSAK); FUNCTIONS IN: molecular_function unknown…	-2.1893
1.1.2.2	PS.lightreaction.photosystem I.PSI polypeptide subunits	traes_2as_da8406e8c.1	Id	(loc_os07g28610.3 : 131.0) no description available & (at2g46820 : 103.0) Encodes the P subunit of Photosystem I. About 25% of the TMP14 pool appeared to be phosphorylated, and this ratio is not affected by light. Contains seven phosphorylation sites on threonine residue and chloroplast targeting signal. Located in the proximity of PSI-L, -H and -O subunits.; photosystem I P subunit (PSI-P); FUNC…	-1.9795
1.1.2.2	PS.lightreaction.photosystem I.PSI polypeptide subunits	traes_3b_3793ebcbe.1	Id	(p23993|psal_horvu : 355.0) Photosystem I reaction center subunit XI, chloroplast precursor (PSI-L) (PSI subunit V) - Hordeum vulgare (Barley) & (loc_os12g23200.1 : 311.0) no description available & (at4g12800 : 234.0) Encodes subunit L of photosystem I reaction center.; photosystem I subunit l (PSAL); FUNCTIONS IN: molecular_function unknown; INVOLVED IN: photosynthesis, light reaction, photosyn…	-2.0754
1.1.2.2	PS.lightreaction.photosystem I.PSI polypeptide subunits	traes_5bl_044aaf401.1	Id	(p13194|psae_horvu : 129.0) Photosystem I reaction center subunit IV, chloroplast precursor (PSI-E) (Photosystem I 10.8 kDa polypeptide) - Hordeum vulgare (Barley) & (loc_os07g25430.3 : 100.0) no description available & (gnl|cdd|66144 : 97.3) no description available & (at4g28750 : 89.7) mutant has Decreased effective quantum yield of photosystem II; Pale green plants; Reduced growth rate; Subuni…	-2.0963
1.1.4.9	PS.lightreaction.ATP synthase.subunit B_ (ATPX)	traes_4dl_8507b1800.2	Id	(loc_os03g17070.1 : 170.0) no description available & (p31853|atpx_spiol : 134.0) ATP synthase B chain, chloroplast precursor (EC 3.6.3.14) (Subunit II) - Spinacia oleracea (Spinach) & (at4g32260 : 129.0) ATPase, F0 complex, subunit B/B, bacterial/chloroplast; FUNCTIONS IN: hydrogen ion transmembrane transporter activity; INVOLVED IN: defense response to bacterium; LOCATED IN: thylakoid, chloropl…	-2.152
1.1.5	PS.lightreaction.other electron carrier (ox/red)	traes_2bs_05a9b0240.1	Id	(loc_os07g38000.1 : 196.0) no description available & (at5g45040 : 169.0) Cytochrome c; FUNCTIONS IN: electron carrier activity, iron ion binding, heme binding; EXPRESSED IN: 21 plant structures; EXPRESSED DURING: 13 growth stages; CONTAINS InterPro DOMAIN/s: Cytochrome c, class I (InterPro:IPR003088), Cytochrome c domain (InterPro:IPR009056); Has 30201 Blast hits to 17322 proteins in 780 species…	-3.4696
1.1.5.1	PS.lightreaction.other electron carrier (ox/red).plastocyanin	traes_4al_00d18d2cc.1	Id	(p08248|plas_horvu : 185.0) Plastocyanin, chloroplast precursor - Hordeum vulgare (Barley) & (loc_os06g01210.1 : 180.0) no description available & (at1g20340 : 132.0) recombination and DNA-damage resistance protein (DRT112) One of two Arabidopsis plastocyanin genes. Predominant form, expressed 10x higher than PETE1. PETE2 is thought to be post-transcriptionally regulated via copper accumulation a…	-2.0944
1.1.5.2	PS.lightreaction.other electron carrier (ox/red).ferredoxin	traes_7bs_bff92035e.1	Id	(loc_os07g30670.1 : 99.4) no description available & (at3g16250 : 85.9) encodes a novel subunit of the chloroplast NAD(P)H dehydrogenase complex, involved in cyclic electron flow around photosystem I to produce ATP. Contains a 4Fe-4S cluster.; NDH-dependent cyclic electron flow 1 (NDF4); FUNCTIONS IN: electron carrier activity, iron-sulfur cluster binding; INVOLVED IN: photosynthetic electron tra…	-3.3672
1.1.5.3	PS.lightreaction.other electron carrier (ox/red).ferredoxin reductase	traes_6ds_7a1eb4b66.1	Id	(loc_os02g01340.2 : 552.0) no description available & (p41344|fenr1_orysa : 544.0) Ferredoxin--NADP reductase, leaf isozyme, chloroplast precursor (EC 1.18.1.2) (FNR) - Oryza sativa (Rice) & (at5g66190 : 520.0) Encodes a leaf-type ferredoxin:NADP(H) oxidoreductase. It is present in both chloroplast stroma and thylakoid membranes but is more abundant in the thylakoid. The affinity of this enzyme f…	-1.8139
1.1.5.3	PS.lightreaction.other electron carrier (ox/red).ferredoxin reductase	traes_6bs_acbac2b60.1	Id	(loc_os02g01340.2 : 161.0) no description available & (p41343|fenr_mescr : 157.0) Ferredoxin--NADP reductase, chloroplast precursor (EC 1.18.1.2) (FNR) - Mesembryanthemum crystallinum (Common ice plant) & (at5g66190 : 153.0) Encodes a leaf-type ferredoxin:NADP(H) oxidoreductase. It is present in both chloroplast stroma and thylakoid membranes but is more abundant in the thylakoid. The affinity of…	-1.8112
1.1.5.3	PS.lightreaction.other electron carrier (ox/red).ferredoxin reductase	traes_6as_24e61e96b.2	Id	(loc_os02g01340.2 : 564.0) no description available & (p41344|fenr1_orysa : 550.0) Ferredoxin--NADP reductase, leaf isozyme, chloroplast precursor (EC 1.18.1.2) (FNR) - Oryza sativa (Rice) & (at5g66190 : 523.0) Encodes a leaf-type ferredoxin:NADP(H) oxidoreductase. It is present in both chloroplast stroma and thylakoid membranes but is more abundant in the thylakoid. The affinity of this enzyme f…	-1.9275
1.1.6	PS.lightreaction.NADH DH	traes_2dl_794fad751.1	Id	(loc_os04g45600.1 : 290.0) no description available & (at4g37925 : 212.0) Encodes subunit NDH-M of NAD(P)H:plastoquinone dehydrogenase complex (Ndh complex) present in the thylakoid membrane of chloroplasts. This subunit is thought to be required for Ndh complex assembly.; subunit NDH-M of NAD(P)H:plastoquinone dehydrogenase complex (NDH-M); FUNCTIONS IN: oxidoreductase activity, acting on NADH o…	-2.1076
1.1.6	PS.lightreaction.NADH DH	traes_2bl_197d53ad5.1	Id	(loc_os04g45600.1 : 274.0) no description available & (at4g37925 : 209.0) Encodes subunit NDH-M of NAD(P)H:plastoquinone dehydrogenase complex (Ndh complex) present in the thylakoid membrane of chloroplasts. This subunit is thought to be required for Ndh complex assembly.; subunit NDH-M of NAD(P)H:plastoquinone dehydrogenase complex (NDH-M); FUNCTIONS IN: oxidoreductase activity, acting on NADH o…	-1.7556
1.1.6	PS.lightreaction.NADH DH	traes_5dl_1489b9aa3.2	Id	(loc_os05g28090.1 : 201.0) no description available & (at1g70760 : 108.0) a subunit of the chloroplast NAD(P)H dehydrogenase complex, involved in PSI cyclic electron transport. Located on the thylakoid membrane. Mutant has impaired NAD(P)H dehydrogenase activity.; CHLORORESPIRATORY REDUCTION 23 (CRR23); FUNCTIONS IN: oxidoreductase activity, acting on NADH or NADPH, quinone or similar compound as…	-1.5579
1.1.6	PS.lightreaction.NADH DH	traes_5dl_a9ef7bdf8.2	Id	(loc_os01g20110.2 : 579.0) no description available & (at4g37920 : 407.0) unknown protein; FUNCTIONS IN: molecular_function unknown; INVOLVED IN: biological_process unknown; LOCATED IN: chloroplast thylakoid membrane, chloroplast, chloroplast envelope; BEST Arabidopsis thaliana protein match is: unknown protein (TAIR:AT1G36320.1); Has 123 Blast hits to 120 proteins in 40 species: Archae - 2; Bact…	-1.7239
1.1.6	PS.lightreaction.NADH DH	traes_5bl_8e054674b.1	Id	(loc_os01g20110.2 : 603.0) no description available & (at4g37920 : 417.0) unknown protein; FUNCTIONS IN: molecular_function unknown; INVOLVED IN: biological_process unknown; LOCATED IN: chloroplast thylakoid membrane, chloroplast, chloroplast envelope; BEST Arabidopsis thaliana protein match is: unknown protein (TAIR:AT1G36320.1); Has 123 Blast hits to 120 proteins in 40 species: Archae - 2; Bact…	-1.6615
1.1.6	PS.lightreaction.NADH DH	traes_5al_fd24c4d3f.1	Id	(loc_os05g28090.1 : 201.0) no description available & (at1g70760 : 108.0) a subunit of the chloroplast NAD(P)H dehydrogenase complex, involved in PSI cyclic electron transport. Located on the thylakoid membrane. Mutant has impaired NAD(P)H dehydrogenase activity.; CHLORORESPIRATORY REDUCTION 23 (CRR23); FUNCTIONS IN: oxidoreductase activity, acting on NADH or NADPH, quinone or similar compound as…	-1.3432
1.1.30	PS.lightreaction.state transition	traes_1bs_d4040437c.1	Id	(loc_os11g11780.1 : 170.0) no description available & (gnl|cdd|36401 : 151.0) no description available & (at1g11350 : 116.0) S-domain-1 13 (SD1-13); CONTAINS InterPro DOMAIN/s: Curculin-like (mannose-binding) lectin (InterPro:IPR001480), Apple-like (InterPro:IPR003609), Protein kinase, ATP binding site (InterPro:IPR017441), PAN-2 domain (InterPro:IPR013227), Serine/threonine-protein kinase domain…	-1.4157
1.1.30	PS.lightreaction.state transition	traes_1al_1f1744680.1	Id	(loc_os05g47560.1 : 345.0) no description available & (at1g68830 : 317.0) STN7 protein kinase; required for state transitions, phosphorylation of the major antenna complex (LHCII) between PSII and PSI, and light adaptation; STT7 homolog STN7 (STN7); FUNCTIONS IN: protein kinase activity, kinase activity; INVOLVED IN: regulation of photosynthesis, light reaction, circadian rhythm; LOCATED IN: chlo…	-0.9813
1.1.30	PS.lightreaction.state transition	traes_2ds_9b301d4f8.1	Id	(loc_os11g39450.1 : 303.0) no description available & (gnl|cdd|36401 : 211.0) no description available & (at4g00970 : 163.0) Encodes a cysteine-rich receptor-like protein kinase.; cysteine-rich RLK (RECEPTOR-like protein kinase) 41 (CRK41); FUNCTIONS IN: protein serine/threonine kinase activity, protein kinase activity, ATP binding; INVOLVED IN: protein amino acid phosphorylation; LOCATED IN: end…	2.1835
1.1.30	PS.lightreaction.state transition	traes_2bs_aa04d161c.1	Id	(loc_os11g10640.1 : 372.0) no description available & (gnl|cdd|36401 : 232.0) no description available & (at4g00970 : 186.0) Encodes a cysteine-rich receptor-like protein kinase.; cysteine-rich RLK (RECEPTOR-like protein kinase) 41 (CRK41); FUNCTIONS IN: protein serine/threonine kinase activity, protein kinase activity, ATP binding; INVOLVED IN: protein amino acid phosphorylation; LOCATED IN: end…	-4.3621
1.1.30	PS.lightreaction.state transition	traes_2as_09e707c65.2	Id	(loc_os11g39450.1 : 458.0) no description available & (gnl|cdd|36401 : 238.0) no description available & (at4g23270 : 170.0) Encodes a cysteine-rich receptor-like protein kinase.; cysteine-rich RLK (RECEPTOR-like protein kinase) 19 (CRK19); FUNCTIONS IN: protein serine/threonine kinase activity, protein kinase activity, ATP binding; INVOLVED IN: protein amino acid phosphorylation, defense respons…	2.5844
1.1.30	PS.lightreaction.state transition	traes_2as_2fbca527b.2	Id	(loc_os11g39450.1 : 441.0) no description available & (gnl|cdd|36401 : 233.0) no description available & (at4g38830 : 177.0) Encodes a cysteine-rich receptor-like protein kinase.; cysteine-rich RLK (RECEPTOR-like protein kinase) 26 (CRK26); FUNCTIONS IN: kinase activity; INVOLVED IN: protein amino acid phosphorylation; LOCATED IN: endomembrane system; EXPRESSED IN: stem, root; CONTAINS InterPro D…	3.5997
1.1.30	PS.lightreaction.state transition	traes_2as_9175c4aa2.1	Id	(loc_os02g34430.1 : 655.0) no description available & (at1g01540 : 525.0) Protein kinase superfamily protein; FUNCTIONS IN: protein serine/threonine kinase activity, protein kinase activity, kinase activity, ATP binding; INVOLVED IN: protein amino acid phosphorylation; LOCATED IN: plasma membrane; EXPRESSED IN: 23 plant structures; EXPRESSED DURING: 13 growth stages; CONTAINS InterPro DOMAIN/s: P…	5.2955
1.1.30	PS.lightreaction.state transition	traes_7ds_a46afae10.2	Id	(loc_os04g30040.1 : 282.0) no description available & (gnl|cdd|36401 : 181.0) no description available & (gnl|cdd|29142 : 150.0) no description available & (at4g11900 : 110.0) S-locus lectin protein kinase family protein; FUNCTIONS IN: in 6 functions; INVOLVED IN: protein amino acid phosphorylation, recognition of pollen; LOCATED IN: endomembrane system; CONTAINS InterPro DOMAIN/s: Curculin-like …	1.1394
1.1.40	PS.lightreaction.cyclic electron flow-chlororespiration	traes_2dl_f42271633.1	Id	(loc_os04g57320.1 : 150.0) no description available & (at4g22260 : 144.0) Similar to mitochondrial alternative oxidase. im mutants have a variegated phenotype and fail to differentiate chloroplasts in the majority of their cells under high light intensity continuous illumination. The white tissues of immutans accumulate phytoene, a non-colored C40 carotenoid intermediate. This suggests that immut…	-1.3764
1.1.40	PS.lightreaction.cyclic electron flow-chlororespiration	traes_2bl_11a295dd8.1	Id	(loc_os04g57320.1 : 394.0) no description available & (at4g22260 : 352.0) Similar to mitochondrial alternative oxidase. im mutants have a variegated phenotype and fail to differentiate chloroplasts in the majority of their cells under high light intensity continuous illumination. The white tissues of immutans accumulate phytoene, a non-colored C40 carotenoid intermediate. This suggests that immut…	-1.1105
1.1.40	PS.lightreaction.cyclic electron flow-chlororespiration	traes_2al_fd91ec97f.1	Id	(loc_os04g57320.1 : 395.0) no description available & (at4g22260 : 355.0) Similar to mitochondrial alternative oxidase. im mutants have a variegated phenotype and fail to differentiate chloroplasts in the majority of their cells under high light intensity continuous illumination. The white tissues of immutans accumulate phytoene, a non-colored C40 carotenoid intermediate. This suggests that immut…	-1.6605
1.1.40	PS.lightreaction.cyclic electron flow-chlororespiration	traes_5dl_89cf8afce.1	Id	(loc_os03g64020.2 : 436.0) no description available & (at4g22890 : 393.0) Encodes PGRL1A, a transmembrane protein present in thylakoids. PGRL1A has a highly homologous isoform PGRL1B encoded by At4g11960. Plants lacking PGRL1 show perturbation of cyclic electron flow, similar to PGR5-deficient plants. PGRL1 and PGR5 interact physically and associate with PSI (photosystem I).; PGR5-LIKE A; FUNCTIO…	-1.6047
1.1.40	PS.lightreaction.cyclic electron flow-chlororespiration	traes_5bl_283d01c08.1	Id	(loc_os03g64020.2 : 436.0) no description available & (at4g22890 : 394.0) Encodes PGRL1A, a transmembrane protein present in thylakoids. PGRL1A has a highly homologous isoform PGRL1B encoded by At4g11960. Plants lacking PGRL1 show perturbation of cyclic electron flow, similar to PGR5-deficient plants. PGRL1 and PGR5 interact physically and associate with PSI (photosystem I).; PGR5-LIKE A; FUNCTIO…	-1.5137
1.1.40	PS.lightreaction.cyclic electron flow-chlororespiration	traes_7ds_da68e00eb.2	Id	(loc_os08g45190.1 : 156.0) no description available & (at2g05620 : 143.0) Involved in electron flow in Photosystem I. Essential for photoprotection.; proton gradient regulation 5 (PGR5); FUNCTIONS IN: electron carrier activity; INVOLVED IN: response to water deprivation, response to high light intensity, photosynthetic electron transport in photosystem I; LOCATED IN: chloroplast thylakoid membran…	-1.751
1.1.40	PS.lightreaction.cyclic electron flow-chlororespiration	traes_7bs_3c649cf2d.1	Id	(loc_os08g45190.1 : 154.0) no description available & (at2g05620 : 143.0) Involved in electron flow in Photosystem I. Essential for photoprotection.; proton gradient regulation 5 (PGR5); FUNCTIONS IN: electron carrier activity; INVOLVED IN: response to water deprivation, response to high light intensity, photosynthetic electron transport in photosystem I; LOCATED IN: chloroplast thylakoid membran…	-1.594
1.2.1	PS.photorespiration.phosphoglycolate phosphatase	traes_2dl_c795eacf1.1	Id	(loc_os04g41340.1 : 545.0) no description available & (at5g36700 : 501.0) 2-phosphoglycolate phosphatase 1 (PGLP1); FUNCTIONS IN: phosphoglycolate phosphatase activity; INVOLVED IN: metabolic process; EXPRESSED IN: 7 plant structures; CONTAINS InterPro DOMAIN/s: HAD-superfamily hydrolase, subfamily IIA (InterPro:IPR006357), 2-phosphoglycolate phosphatase, eukaryotic (InterPro:IPR006349); BEST Ara…	-1.9949
1.2.2	PS.photorespiration.glycolate oxydase	traes_2dl_6c8cb47df.1	Id	(at3g14415 : 124.0) Aldolase-type TIM barrel family protein; FUNCTIONS IN: glycolate oxidase activity, oxidoreductase activity, FMN binding, catalytic activity; INVOLVED IN: oxidation reduction, metabolic process; LOCATED IN: peroxisome; EXPRESSED IN: guard cell, leaf; CONTAINS InterPro DOMAIN/s: Aldolase-type TIM barrel (InterPro:IPR013785), FMN-dependent alpha-hydroxy acid dehydrogenase, active…	-2.0653
1.2.2	PS.photorespiration.glycolate oxydase	traes_2bl_fb766a312.2	Id	(loc_os07g05820.3 : 399.0) no description available & (at3g14420 : 395.0) Aldolase-type TIM barrel family protein; FUNCTIONS IN: glycolate oxidase activity; INVOLVED IN: oxidation reduction, metabolic process; LOCATED IN: apoplast, chloroplast, peroxisome, membrane; EXPRESSED IN: cotyledon, guard cell, leaf; EXPRESSED DURING: seedling growth; CONTAINS InterPro DOMAIN/s: Aldolase-type TIM barrel (…	-1.8429
1.2.2	PS.photorespiration.glycolate oxydase	traes_5dl_eed5188ac.2	Id	(loc_os03g57220.2 : 612.0) no description available & (at3g14415 : 585.0) Aldolase-type TIM barrel family protein; FUNCTIONS IN: glycolate oxidase activity, oxidoreductase activity, FMN binding, catalytic activity; INVOLVED IN: oxidation reduction, metabolic process; LOCATED IN: peroxisome; EXPRESSED IN: guard cell, leaf; CONTAINS InterPro DOMAIN/s: Aldolase-type TIM barrel (InterPro:IPR013785), …	-1.7876
1.2.2	PS.photorespiration.glycolate oxydase	traes_5al_e4c37f0bc.1	Id	(at3g14415 : 253.0) Aldolase-type TIM barrel family protein; FUNCTIONS IN: glycolate oxidase activity, oxidoreductase activity, FMN binding, catalytic activity; INVOLVED IN: oxidation reduction, metabolic process; LOCATED IN: peroxisome; EXPRESSED IN: guard cell, leaf; CONTAINS InterPro DOMAIN/s: Aldolase-type TIM barrel (InterPro:IPR013785), FMN-dependent alpha-hydroxy acid dehydrogenase, active…	-1.8568
1.2.3	PS.photorespiration.aminotransferases peroxisomal	traes_2dl_29112e9bd.1	Id	(loc_os07g01760.1 : 511.0) no description available & (at1g70580 : 468.0) Encodes a protein with glyoxylate aminotransferase activity. It can act on a number of different small substrates and amino acids in vitro.; alanine-2-oxoglutarate aminotransferase 2 (AOAT2); FUNCTIONS IN: glycine:2-oxoglutarate aminotransferase activity, L-alanine:2-oxoglutarate aminotransferase activity, alanine-glyoxylat…	-1.7513
1.2.3	PS.photorespiration.aminotransferases peroxisomal	traes_2dl_7052882a8.1	Id	(loc_os07g01760.1 : 443.0) no description available & (at1g70580 : 416.0) Encodes a protein with glyoxylate aminotransferase activity. It can act on a number of different small substrates and amino acids in vitro.; alanine-2-oxoglutarate aminotransferase 2 (AOAT2); FUNCTIONS IN: glycine:2-oxoglutarate aminotransferase activity, L-alanine:2-oxoglutarate aminotransferase activity, alanine-glyoxylat…	-2.0207
1.2.3	PS.photorespiration.aminotransferases peroxisomal	traes_2bl_964fc881c.1	Id	(loc_os07g01760.1 : 917.0) no description available & (at1g23310 : 844.0) Identified by cloning the gene that corresponded to a purified protein having glyoxylate aminotransferase activity. Localized to the peroxisome and thought to be involved in photorespiration/ metabolic salvage pathway.; glutamate:glyoxylate aminotransferase (GGT1); FUNCTIONS IN: glycine:2-oxoglutarate aminotransferase activ…	-1.9631
1.2.3	PS.photorespiration.aminotransferases peroxisomal	traes_2al_85fce950b.1	Id	(loc_os07g01760.1 : 917.0) no description available & (at1g70580 : 846.0) Encodes a protein with glyoxylate aminotransferase activity. It can act on a number of different small substrates and amino acids in vitro.; alanine-2-oxoglutarate aminotransferase 2 (AOAT2); FUNCTIONS IN: glycine:2-oxoglutarate aminotransferase activity, L-alanine:2-oxoglutarate aminotransferase activity, alanine-glyoxylat…	-1.9597
1.2.3	PS.photorespiration.aminotransferases peroxisomal	traes_7ds_51d42fcc4.1	Id	(loc_os08g39300.1 : 377.0) no description available & (at2g13360 : 365.0) Encodes a peroxisomal photorespiratory enzyme that catalyzes transamination reactions with multiple substrates. It is involved in photorespiration.; alanine:glyoxylate aminotransferase (AGT); FUNCTIONS IN: serine-pyruvate transaminase activity, serine-glyoxylate transaminase activity, alanine-glyoxylate transaminase activit…	-1.6693
1.2.4.1	PS.photorespiration.glycine cleavage.P subunit	traes_3dl_87dcdc123.1	Id	(loc_os06g40940.2 : 114.0) no description available & (at4g33010 : 102.0) glycine decarboxylase P-protein 1 (GLDP1); FUNCTIONS IN: glycine dehydrogenase (decarboxylating) activity, protein binding; INVOLVED IN: glycine catabolic process, response to cadmium ion, glycine decarboxylation via glycine cleavage system; LOCATED IN: mitochondrion, apoplast, glycine cleavage complex, chloroplast; EXPRESS…	-2.2082
1.2.4.1	PS.photorespiration.glycine cleavage.P subunit	traes_3dl_a6f32e158.1	Id	(loc_os01g51410.1 : 852.0) no description available & (gnl|cdd|37251 : 835.0) no description available & (at2g26080 : 825.0) glycine decarboxylase P-protein 2 (GLDP2); FUNCTIONS IN: glycine dehydrogenase (decarboxylating) activity, ATP binding; INVOLVED IN: oxidation reduction, glycine decarboxylation via glycine cleavage system, glycine metabolic process; LOCATED IN: mitochondrion, glycine cleav…	-2.3369
1.2.4.1	PS.photorespiration.glycine cleavage.P subunit	traes_3al_0a1239316.1	Id	(loc_os01g51410.1 : 743.0) no description available & (gnl|cdd|37251 : 718.0) no description available & (at2g26080 : 716.0) glycine decarboxylase P-protein 2 (GLDP2); FUNCTIONS IN: glycine dehydrogenase (decarboxylating) activity, ATP binding; INVOLVED IN: oxidation reduction, glycine decarboxylation via glycine cleavage system, glycine metabolic process; LOCATED IN: mitochondrion, glycine cleav…	-2.2813
1.2.4.1	PS.photorespiration.glycine cleavage.P subunit	traes_3al_1cc018df2.1	Id	(loc_os06g40940.2 : 154.0) no description available & (gnl|cdd|81549 : 143.0) no description available & (at2g26080 : 142.0) glycine decarboxylase P-protein 2 (GLDP2); FUNCTIONS IN: glycine dehydrogenase (decarboxylating) activity, ATP binding; INVOLVED IN: oxidation reduction, glycine decarboxylation via glycine cleavage system, glycine metabolic process; LOCATED IN: mitochondrion, glycine cleav…	-2.8225
1.2.4.1	PS.photorespiration.glycine cleavage.P subunit	traes_3al_8512360e1.1	Id	(loc_os01g51410.1 : 143.0) no description available & (p49362|gcspb_flapr : 131.0) Glycine dehydrogenase (decarboxylating) B, mitochondrial precursor (EC 1.4.4.2) (Glycine decarboxylase B) (Glycine cleavage system P-protein B) - Flaveria pringlei & (at4g33010 : 122.0) glycine decarboxylase P-protein 1 (GLDP1); FUNCTIONS IN: glycine dehydrogenase (decarboxylating) activity, protein binding; INVOLV…	-2.28
1.2.4.4	PS.photorespiration.glycine cleavage.H protein	traes_6al_cdc715b50.1	Id	(o22535|gcsh_orysa : 274.0) Glycine cleavage system H protein, mitochondrial precursor - Oryza sativa (Rice) & (loc_os10g37180.1 : 274.0) no description available & (at1g32470 : 206.0) Single hybrid motif superfamily protein; FUNCTIONS IN: glycine dehydrogenase (decarboxylating) activity; INVOLVED IN: glycine catabolic process, glycine decarboxylation via glycine cleavage system; LOCATED IN: mito…	-2.0139
1.2.5	PS.photorespiration.serine hydroxymethyltransferase	traes_1al_8ef2b803d.1	Id	(loc_os12g22030.1 : 759.0) no description available & (gnl|cdd|37678 : 685.0) no description available & (at4g13930 : 672.0) Encodes a serine hydroxymethyltransferase maximally expressed in root; serine hydroxymethyltransferase 4 (SHM4); FUNCTIONS IN: pyridoxal phosphate binding, glycine hydroxymethyltransferase activity, catalytic activity; INVOLVED IN: response to cadmium ion, glycine metabolic…	0.9756
1.2.5	PS.photorespiration.serine hydroxymethyltransferase	traes_2dl_342fdbcbd.1	Id	(loc_os11g26860.1 : 439.0) no description available & (at4g13930 : 422.0) Encodes a serine hydroxymethyltransferase maximally expressed in root; serine hydroxymethyltransferase 4 (SHM4); FUNCTIONS IN: pyridoxal phosphate binding, glycine hydroxymethyltransferase activity, catalytic activity; INVOLVED IN: response to cadmium ion, glycine metabolic process, L-serine metabolic process; LOCATED IN: c…	2.2551
1.2.5	PS.photorespiration.serine hydroxymethyltransferase	traes_2bl_185ed969b.1	Id	(loc_os12g22030.1 : 636.0) no description available & (at4g13930 : 634.0) Encodes a serine hydroxymethyltransferase maximally expressed in root; serine hydroxymethyltransferase 4 (SHM4); FUNCTIONS IN: pyridoxal phosphate binding, glycine hydroxymethyltransferase activity, catalytic activity; INVOLVED IN: response to cadmium ion, glycine metabolic process, L-serine metabolic process; LOCATED IN: c…	2.2598
1.2.5	PS.photorespiration.serine hydroxymethyltransferase	traes_2al_44855edca.1	Id	(at4g13930 : 528.0) Encodes a serine hydroxymethyltransferase maximally expressed in root; serine hydroxymethyltransferase 4 (SHM4); FUNCTIONS IN: pyridoxal phosphate binding, glycine hydroxymethyltransferase activity, catalytic activity; INVOLVED IN: response to cadmium ion, glycine metabolic process, L-serine metabolic process; LOCATED IN: cytosol, plasma membrane, membrane; EXPRESSED IN: 9 pla…	2.2961
1.2.5	PS.photorespiration.serine hydroxymethyltransferase	traes_4bs_a435e6d76.2	Id	(loc_os03g52840.1 : 904.0) no description available & (at4g37930 : 861.0) Encodes a protein with mitochondrial serine hydroxymethyltransferase activity, which functions in the photorespiratory pathway, catalyzes the conversion of serine and tetrahydrofolate to glycine and 5,10-methylene tetrahydrofolate. Involved in controlling cell damage caused by abiotic stress, such as high light and salt and…	-2.3571
1.2.5	PS.photorespiration.serine hydroxymethyltransferase	traes_4al_24f8f34ee.1	Id	(ipr001085 : 1500.0) Serine hydroxymethyltransferase & (loc_os03g52840.1 : 942.0) no description available & (at4g37930 : 877.0) Encodes a protein with mitochondrial serine hydroxymethyltransferase activity, which functions in the photorespiratory pathway, catalyzes the conversion of serine and tetrahydrofolate to glycine and 5,10-methylene tetrahydrofolate. Involved in controlling cell damage ca…	-2.2581
1.2.6	PS.photorespiration.hydroxypyruvate reductase	traes_6ds_c2e0f7b0f.1	Id	(loc_os02g01150.2 : 733.0) no description available & (at1g68010 : 670.0) Encodes hydroxypyruvate reductase.; hydroxypyruvate reductase (HPR); CONTAINS InterPro DOMAIN/s: D-isomer specific 2-hydroxyacid dehydrogenase, catalytic domain (InterPro:IPR006139), D-isomer specific 2-hydroxyacid dehydrogenase, NAD-binding (InterPro:IPR006140), NAD(P)-binding domain (InterPro:IPR016040); BEST Arabidopsis …	-1.7248
1.2.6	PS.photorespiration.hydroxypyruvate reductase	traes_6bs_d04b2e3a5.1	Id	(loc_os02g01150.2 : 730.0) no description available & (at1g68010 : 667.0) Encodes hydroxypyruvate reductase.; hydroxypyruvate reductase (HPR); CONTAINS InterPro DOMAIN/s: D-isomer specific 2-hydroxyacid dehydrogenase, catalytic domain (InterPro:IPR006139), D-isomer specific 2-hydroxyacid dehydrogenase, NAD-binding (InterPro:IPR006140), NAD(P)-binding domain (InterPro:IPR016040); BEST Arabidopsis …	-1.9691
1.2.6	PS.photorespiration.hydroxypyruvate reductase	traes_6as_27483c00f.1	Id	(loc_os02g01150.2 : 727.0) no description available & (at1g68010 : 664.0) Encodes hydroxypyruvate reductase.; hydroxypyruvate reductase (HPR); CONTAINS InterPro DOMAIN/s: D-isomer specific 2-hydroxyacid dehydrogenase, catalytic domain (InterPro:IPR006139), D-isomer specific 2-hydroxyacid dehydrogenase, NAD-binding (InterPro:IPR006140), NAD(P)-binding domain (InterPro:IPR016040); BEST Arabidopsis …	-1.9958
1.2.7	PS.photorespiration.glycerate kinase	traes_3dl_1d3995356.1	Id	(loc_os01g48990.1 : 640.0) no description available & (at1g80380 : 531.0) encodes a glycerate kinase which catalyzes the last step of photorespiration C2 cycle.; P-loop containing nucleoside triphosphate hydrolases superfamily protein; FUNCTIONS IN: glycerate kinase activity; INVOLVED IN: photorespiration; LOCATED IN: chloroplast; EXPRESSED IN: 22 plant structures; EXPRESSED DURING: 13 growth sta…	-1.8524
1.2.7	PS.photorespiration.glycerate kinase	traes_3al_585690efd.1	Id	(loc_os01g48990.1 : 463.0) no description available & (at1g80380 : 398.0) encodes a glycerate kinase which catalyzes the last step of photorespiration C2 cycle.; P-loop containing nucleoside triphosphate hydrolases superfamily protein; FUNCTIONS IN: glycerate kinase activity; INVOLVED IN: photorespiration; LOCATED IN: chloroplast; EXPRESSED IN: 22 plant structures; EXPRESSED DURING: 13 growth sta…	-2.1535
1.3	PS.calvin cycle	traes_2ds_7fa2b76541.1	Id	(loc_os01g19740.1 : 125.0) no description available & (at3g62410 : 99.4) CP12-2 encodes a small peptide found in the chloroplast stroma. It belongs to the CP12 gene family thought to be involved in the formation of a supramolecular complex with glyceraldehyde-3-phosphate dehydrogenase (GAPDH) and phosphoribulokinase (PRK) embedded in the Calvin cycle. CP12-2 is coordinately regulated by light wit…	-2.008
1.3	PS.calvin cycle	traes_2bs_0e6d454b0.1	Id	(loc_os01g19740.1 : 125.0) no description available & (at3g62410 : 99.4) CP12-2 encodes a small peptide found in the chloroplast stroma. It belongs to the CP12 gene family thought to be involved in the formation of a supramolecular complex with glyceraldehyde-3-phosphate dehydrogenase (GAPDH) and phosphoribulokinase (PRK) embedded in the Calvin cycle. CP12-2 is coordinately regulated by light wit…	-1.9051
1.3	PS.calvin cycle	traes_2as_2e706e893.1	Id	(loc_os01g19740.1 : 103.0) no description available & (at3g62410 : 95.1) CP12-2 encodes a small peptide found in the chloroplast stroma. It belongs to the CP12 gene family thought to be involved in the formation of a supramolecular complex with glyceraldehyde-3-phosphate dehydrogenase (GAPDH) and phosphoribulokinase (PRK) embedded in the Calvin cycle. CP12-2 is coordinately regulated by light wit…	-2.4028
1.3	PS.calvin cycle	traes_4bl_7fc8ff797.1	Id	(loc_os03g19380.1 : 128.0) no description available & (at3g62410 : 100.0) CP12-2 encodes a small peptide found in the chloroplast stroma. It belongs to the CP12 gene family thought to be involved in the formation of a supramolecular complex with glyceraldehyde-3-phosphate dehydrogenase (GAPDH) and phosphoribulokinase (PRK) embedded in the Calvin cycle. CP12-2 is coordinately regulated by light wi…	-2.5695
1.3	PS.calvin cycle	traes_4as_e612dc841.1	Id	(loc_os03g19380.1 : 129.0) no description available & (at3g62410 : 99.4) CP12-2 encodes a small peptide found in the chloroplast stroma. It belongs to the CP12 gene family thought to be involved in the formation of a supramolecular complex with glyceraldehyde-3-phosphate dehydrogenase (GAPDH) and phosphoribulokinase (PRK) embedded in the Calvin cycle. CP12-2 is coordinately regulated by light wit…	-1.659
1.3.2	PS.calvin cycle.rubisco small subunit	traes_2ds_fa532168a.2	Id	(p26667|rbs2_wheat : 353.0) Ribulose bisphosphate carboxylase small chain PW9, chloroplast precursor (EC 4.1.1.39) (RuBisCO small subunit PW9) - Triticum aestivum (Wheat) & (loc_os12g19394.1 : 315.0) no description available & (at1g67090 : 242.0) ribulose bisphosphate carboxylase small chain 1A (RBCS1A); FUNCTIONS IN: ribulose-bisphosphate carboxylase activity, copper ion binding; INVOLVED IN: ca…	-1.8818
1.3.2	PS.calvin cycle.rubisco small subunit	traes_2as_2b3603918.1	Id	(p26667|rbs2_wheat : 330.0) Ribulose bisphosphate carboxylase small chain PW9, chloroplast precursor (EC 4.1.1.39) (RuBisCO small subunit PW9) - Triticum aestivum (Wheat) & (loc_os12g17600.1 : 294.0) no description available & (at1g67090 : 235.0) ribulose bisphosphate carboxylase small chain 1A (RBCS1A); FUNCTIONS IN: ribulose-bisphosphate carboxylase activity, copper ion binding; INVOLVED IN: ca…	-2.313
1.3.2	PS.calvin cycle.rubisco small subunit	traes_2as_3953901e4.1	Id	(p26667|rbs2_wheat : 322.0) Ribulose bisphosphate carboxylase small chain PW9, chloroplast precursor (EC 4.1.1.39) (RuBisCO small subunit PW9) - Triticum aestivum (Wheat) & (loc_os12g19381.1 : 290.0) no description available & (at1g67090 : 229.0) ribulose bisphosphate carboxylase small chain 1A (RBCS1A); FUNCTIONS IN: ribulose-bisphosphate carboxylase activity, copper ion binding; INVOLVED IN: ca…	-2.3934
1.3.3	PS.calvin cycle.phosphoglycerate kinase	traes_1dl_14ccd1497.2	Id	(p12782|pgkh_wheat : 599.0) Phosphoglycerate kinase, chloroplast precursor (EC 2.7.2.3) - Triticum aestivum (Wheat) & (loc_os05g41640.1 : 556.0) no description available & (at1g56190 : 546.0) Phosphoglycerate kinase family protein; FUNCTIONS IN: phosphoglycerate kinase activity; INVOLVED IN: glycolysis; LOCATED IN: thylakoid, mitochondrion, chloroplast, membrane; EXPRESSED IN: 25 plant structures…	-1.8307
1.3.3	PS.calvin cycle.phosphoglycerate kinase	traes_1bl_d1954b55c.1	Id	(p12782|pgkh_wheat : 392.0) Phosphoglycerate kinase, chloroplast precursor (EC 2.7.2.3) - Triticum aestivum (Wheat) & (loc_os05g41640.1 : 357.0) no description available & (at1g56190 : 355.0) Phosphoglycerate kinase family protein; FUNCTIONS IN: phosphoglycerate kinase activity; INVOLVED IN: glycolysis; LOCATED IN: thylakoid, mitochondrion, chloroplast, membrane; EXPRESSED IN: 25 plant structures…	-1.6547
1.3.3	PS.calvin cycle.phosphoglycerate kinase	traes_1al_7c91ef27d.1	Id	(p12782|pgkh_wheat : 600.0) Phosphoglycerate kinase, chloroplast precursor (EC 2.7.2.3) - Triticum aestivum (Wheat) & (loc_os05g41640.1 : 556.0) no description available & (at1g56190 : 546.0) Phosphoglycerate kinase family protein; FUNCTIONS IN: phosphoglycerate kinase activity; INVOLVED IN: glycolysis; LOCATED IN: thylakoid, mitochondrion, chloroplast, membrane; EXPRESSED IN: 25 plant structures…	-1.6515
1.3.4	PS.calvin cycle.GAP	traes_2dl_80dd45e69.1	Id	(loc_os04g38600.3 : 128.0) no description available & (p09315|g3pa_maize : 122.0) Glyceraldehyde-3-phosphate dehydrogenase A, chloroplast precursor (EC 1.2.1.13) (NADP-dependent glyceraldehydephosphate dehydrogenase subunit A) - Zea mays (Maize) & (at1g12900 : 90.5) glyceraldehyde 3-phosphate dehydrogenase A subunit 2 (GAPA-2); FUNCTIONS IN: NAD or NADH binding, glyceraldehyde-3-phosphate dehydro…	-2.537
1.3.4	PS.calvin cycle.GAP	traes_4dl_5612cf456.2	Id	(loc_os03g03720.1 : 484.0) no description available & (p12859|g3pb_pea : 414.0) Glyceraldehyde-3-phosphate dehydrogenase B, chloroplast precursor (EC 1.2.1.13) (NADP-dependent glyceraldehydephosphate dehydrogenase subunit B) - Pisum sativum (Garden pea) & (at1g42970 : 404.0) Encodes chloroplast localized glyceraldehyde-3-phosphate dehydrogenase that can use both NADH and NADPH to reduce 1,3-dipho…	-1.9412
1.3.4	PS.calvin cycle.GAP	traes_4bl_a9faa75a9.1	Id	(loc_os03g03720.1 : 486.0) no description available & (p12859|g3pb_pea : 414.0) Glyceraldehyde-3-phosphate dehydrogenase B, chloroplast precursor (EC 1.2.1.13) (NADP-dependent glyceraldehydephosphate dehydrogenase subunit B) - Pisum sativum (Garden pea) & (at1g42970 : 409.0) Encodes chloroplast localized glyceraldehyde-3-phosphate dehydrogenase that can use both NADH and NADPH to reduce 1,3-dipho…	-1.9982
1.3.5	PS.calvin cycle.TPI	traes_5dl_17e38786f.1	Id	(p46225|tpic_secce : 480.0) Triosephosphate isomerase, chloroplast precursor (EC 5.3.1.1) (TIM) (Triose-phosphate isomerase) - Secale cereale (Rye) & (loc_os09g36450.1 : 459.0) no description available & (at2g21170 : 411.0) Encodes a plastidic triose phosphate isomerase. Mutants with reduced pdTPI levels have difficulty transitioning from heterotrophic to autotrophic growth. The related phenotype…	-1.0016
1.3.5	PS.calvin cycle.TPI	traes_5bl_d5f2a5070.1	Id	(p46225|tpic_secce : 504.0) Triosephosphate isomerase, chloroplast precursor (EC 5.3.1.1) (TIM) (Triose-phosphate isomerase) - Secale cereale (Rye) & (loc_os09g36450.1 : 497.0) no description available & (at2g21170 : 428.0) Encodes a plastidic triose phosphate isomerase. Mutants with reduced pdTPI levels have difficulty transitioning from heterotrophic to autotrophic growth. The related phenotype…	-1.4899
1.3.5	PS.calvin cycle.TPI	traes_5al_a33df5e3a.1	Id	(p46225|tpic_secce : 460.0) Triosephosphate isomerase, chloroplast precursor (EC 5.3.1.1) (TIM) (Triose-phosphate isomerase) - Secale cereale (Rye) & (loc_os09g36450.1 : 432.0) no description available & (at2g21170 : 387.0) Encodes a plastidic triose phosphate isomerase. Mutants with reduced pdTPI levels have difficulty transitioning from heterotrophic to autotrophic growth. The related phenotype…	-1.4488
1.3.6	PS.calvin cycle.aldolase	traes_3dl_2aaf732b7.1	Id	(p17784|alf_orysa : 402.0) Fructose-bisphosphate aldolase cytoplasmic isozyme (EC 4.1.2.13) (Gravity-specific protein GSC 233) - Oryza sativa (Rice) & (loc_os05g33380.1 : 402.0) no description available & (gnl|cdd|84661 : 379.0) no description available & (gnl|cdd|36770 : 368.0) no description available & (at2g36460 : 355.0) Aldolase superfamily protein; FUNCTIONS IN: copper ion binding; INVOLVED…	1.2689
1.3.6	PS.calvin cycle.aldolase	traes_3ds_d42fcd586.2	Id	(loc_os01g02880.1 : 493.0) no description available & (at2g01140 : 459.0) Aldolase superfamily protein; FUNCTIONS IN: fructose-bisphosphate aldolase activity; INVOLVED IN: response to oxidative stress, response to cadmium ion, pentose-phosphate shunt; LOCATED IN: mitochondrion, chloroplast, plastoglobule; EXPRESSED IN: 25 plant structures; EXPRESSED DURING: 15 growth stages; CONTAINS InterPro DOM…	0.9005
1.3.6	PS.calvin cycle.aldolase	traes_3as_4f38cf44e.1	Id	(loc_os01g02880.1 : 173.0) no description available & (at2g01140 : 163.0) Aldolase superfamily protein; FUNCTIONS IN: fructose-bisphosphate aldolase activity; INVOLVED IN: response to oxidative stress, response to cadmium ion, pentose-phosphate shunt; LOCATED IN: mitochondrion, chloroplast, plastoglobule; EXPRESSED IN: 25 plant structures; EXPRESSED DURING: 15 growth stages; CONTAINS InterPro DOM…	1.4071
1.3.6	PS.calvin cycle.aldolase	traes_4ds_f311d64be.2	Id	(q40677|alfc_orysa : 709.0) Fructose-bisphosphate aldolase, chloroplast precursor (EC 4.1.2.13) (ALDP) - Oryza sativa (Rice) & (loc_os11g07020.1 : 709.0) no description available & (at4g38970 : 624.0) Protein is tyrosine-phosphorylated and its phosphorylation state is modulated in response to ABA in Arabidopsis thaliana seeds.; fructose-bisphosphate aldolase 2 (FBA2); FUNCTIONS IN: fructose-bisph…	-2.3166
1.3.6	PS.calvin cycle.aldolase	traes_4bs_d12dbe6d3.1	Id	(q40677|alfc_orysa : 704.0) Fructose-bisphosphate aldolase, chloroplast precursor (EC 4.1.2.13) (ALDP) - Oryza sativa (Rice) & (loc_os11g07020.1 : 704.0) no description available & (at4g38970 : 623.0) Protein is tyrosine-phosphorylated and its phosphorylation state is modulated in response to ABA in Arabidopsis thaliana seeds.; fructose-bisphosphate aldolase 2 (FBA2); FUNCTIONS IN: fructose-bisph…	-2.27
1.3.6	PS.calvin cycle.aldolase	traes_4al_c3729f680.2	Id	(q40677|alfc_orysa : 709.0) Fructose-bisphosphate aldolase, chloroplast precursor (EC 4.1.2.13) (ALDP) - Oryza sativa (Rice) & (loc_os11g07020.1 : 709.0) no description available & (at4g38970 : 624.0) Protein is tyrosine-phosphorylated and its phosphorylation state is modulated in response to ABA in Arabidopsis thaliana seeds.; fructose-bisphosphate aldolase 2 (FBA2); FUNCTIONS IN: fructose-bisph…	-2.5738
1.3.6	PS.calvin cycle.aldolase	traes_7dl_439f5cb72.1	Id	(loc_os06g40640.3 : 585.0) no description available & (gnl|cdd|84661 : 578.0) no description available & (at4g26530 : 558.0) Aldolase superfamily protein; FUNCTIONS IN: fructose-bisphosphate aldolase activity; INVOLVED IN: glycolysis, metabolic process; EXPRESSED IN: 17 plant structures; EXPRESSED DURING: 11 growth stages; CONTAINS InterPro DOMAIN/s: Aldolase-type TIM barrel (InterPro:IPR013785),…	-2.2783
1.3.6	PS.calvin cycle.aldolase	traes_7bl_b473be1a5.1	Id	(loc_os06g40640.1 : 99.4) no description available & (at4g26530 : 90.1) Aldolase superfamily protein; FUNCTIONS IN: fructose-bisphosphate aldolase activity; INVOLVED IN: glycolysis, metabolic process; EXPRESSED IN: 17 plant structures; EXPRESSED DURING: 11 growth stages; CONTAINS InterPro DOMAIN/s: Aldolase-type TIM barrel (InterPro:IPR013785), Fructose-bisphosphate aldolase, class-I (InterPro:IP…	-2.3523
1.3.6	PS.calvin cycle.aldolase	traes_7al_5427988ba.1	Id	(gnl|cdd|84661 : 201.0) no description available & (at4g26530 : 198.0) Aldolase superfamily protein; FUNCTIONS IN: fructose-bisphosphate aldolase activity; INVOLVED IN: glycolysis, metabolic process; EXPRESSED IN: 17 plant structures; EXPRESSED DURING: 11 growth stages; CONTAINS InterPro DOMAIN/s: Aldolase-type TIM barrel (InterPro:IPR013785), Fructose-bisphosphate aldolase, class-I (InterPro:IPR…	-2.232
1.3.7	PS.calvin cycle.FBPase	traes_4dl_2a7895e16.1	Id	(p09195|f16p1_wheat : 776.0) Fructose-1,6-bisphosphatase, chloroplast precursor (EC 3.1.3.11) (D-fructose-1,6-bisphosphate 1-phosphohydrolase) (FBPase) - Triticum aestivum (Wheat) & (loc_os03g16050.1 : 665.0) no description available & (at3g54050 : 576.0) Encodes HCEF1 (High Cyclic Electron Flow 1). Mutant phenotype: constitutively elevated electron flow (CEFI).; high cyclic electron flow 1 (HCEF…	-1.9048
1.3.7	PS.calvin cycle.FBPase	traes_4as_91d4c5213.1	Id	(p09195|f16p1_wheat : 759.0) Fructose-1,6-bisphosphatase, chloroplast precursor (EC 3.1.3.11) (D-fructose-1,6-bisphosphate 1-phosphohydrolase) (FBPase) - Triticum aestivum (Wheat) & (loc_os03g16050.1 : 640.0) no description available & (at3g54050 : 563.0) Encodes HCEF1 (High Cyclic Electron Flow 1). Mutant phenotype: constitutively elevated electron flow (CEFI).; high cyclic electron flow 1 (HCEF…	-1.6697
1.3.7	PS.calvin cycle.FBPase	traes_7dl_4a5e4698a.1	Id	(loc_os06g45370.1 : 444.0) no description available & (at5g64380 : 411.0) Inositol monophosphatase family protein; FUNCTIONS IN: phosphoric ester hydrolase activity; INVOLVED IN: carbohydrate metabolic process; LOCATED IN: chloroplast; EXPRESSED IN: 21 plant structures; EXPRESSED DURING: 13 growth stages; CONTAINS InterPro DOMAIN/s: Fructose-1,6-bisphosphatase (InterPro:IPR000146); BEST Arabidops…	-2.2097
1.3.8	PS.calvin cycle.transketolase	traes_7ds_42f8fd2bd.1	Id	(loc_os06g04270.1 : 1120.0) no description available & (q7sic9|tktc_maize : 1090.0) Transketolase, chloroplast (EC 2.2.1.1) (TK) - Zea mays (Maize) & (at3g60750 : 1037.0) Transketolase; FUNCTIONS IN: catalytic activity, transketolase activity; EXPRESSED IN: 24 plant structures; EXPRESSED DURING: 16 growth stages; CONTAINS InterPro DOMAIN/s: Transketolase, N-terminal (InterPro:IPR005474), Transket…	-0.9642
1.3.11	PS.calvin cycle.RPE	traes_4dl_d46c3e9ec.1	Id	(at5g61410 : 429.0) Arabidopsis thaliana ribulose-5-phosphate-3-epimerase mRNA; D-ribulose-5-phosphate-3-epimerase (RPE); FUNCTIONS IN: ribulose-phosphate 3-epimerase activity, catalytic activity; INVOLVED IN: response to cold, carbohydrate metabolic process, response to nematode, embryo development ending in seed dormancy; LOCATED IN: thylakoid, apoplast, stromule, chloroplast, chloroplast envel…	-1.845
1.3.11	PS.calvin cycle.RPE	traes_4bl_a25367d68.1	Id	(at5g61410 : 430.0) Arabidopsis thaliana ribulose-5-phosphate-3-epimerase mRNA; D-ribulose-5-phosphate-3-epimerase (RPE); FUNCTIONS IN: ribulose-phosphate 3-epimerase activity, catalytic activity; INVOLVED IN: response to cold, carbohydrate metabolic process, response to nematode, embryo development ending in seed dormancy; LOCATED IN: thylakoid, apoplast, stromule, chloroplast, chloroplast envel…	-1.9708
1.3.11	PS.calvin cycle.RPE	traes_4as_13c312d8e.1	Id	(at5g61410 : 430.0) Arabidopsis thaliana ribulose-5-phosphate-3-epimerase mRNA; D-ribulose-5-phosphate-3-epimerase (RPE); FUNCTIONS IN: ribulose-phosphate 3-epimerase activity, catalytic activity; INVOLVED IN: response to cold, carbohydrate metabolic process, response to nematode, embryo development ending in seed dormancy; LOCATED IN: thylakoid, apoplast, stromule, chloroplast, chloroplast envel…	-1.153
1.3.12	PS.calvin cycle.PRK	traes_6dl_22c536081.1	Id	(p26302|kppr_wheat : 818.0) Phosphoribulokinase, chloroplast precursor (EC 2.7.1.19) (Phosphopentokinase) (PRKase) (PRK) - Triticum aestivum (Wheat) & (loc_os02g47020.1 : 755.0) no description available & (at1g32060 : 663.0) phosphoribulokinase (PRK); FUNCTIONS IN: protein binding, phosphoribulokinase activity, ATP binding; INVOLVED IN: response to cold, defense response to bacterium, biosyntheti…	-2.4767
1.3.12	PS.calvin cycle.PRK	traes_6bl_4660848a8.1	Id	(p26302|kppr_wheat : 815.0) Phosphoribulokinase, chloroplast precursor (EC 2.7.1.19) (Phosphopentokinase) (PRKase) (PRK) - Triticum aestivum (Wheat) & (loc_os02g47020.1 : 753.0) no description available & (at1g32060 : 664.0) phosphoribulokinase (PRK); FUNCTIONS IN: protein binding, phosphoribulokinase activity, ATP binding; INVOLVED IN: response to cold, defense response to bacterium, biosyntheti…	-2.6694
1.3.12	PS.calvin cycle.PRK	traes_6al_7c6ee2d46.1	Id	(p26302|kppr_wheat : 811.0) Phosphoribulokinase, chloroplast precursor (EC 2.7.1.19) (Phosphopentokinase) (PRKase) (PRK) - Triticum aestivum (Wheat) & (loc_os02g47020.1 : 751.0) no description available & (at1g32060 : 660.0) phosphoribulokinase (PRK); FUNCTIONS IN: protein binding, phosphoribulokinase activity, ATP binding; INVOLVED IN: response to cold, defense response to bacterium, biosyntheti…	-2.4406
1.3.13	PS.calvin cycle.rubisco interacting	traes_1dl_1415f1ee8.2	Id	(loc_os05g50980.1 : 563.0) no description available & (at4g20130 : 449.0) plastid transcriptionally active 14 (PTAC14); LOCATED IN: plastid chromosome, chloroplast, nucleoid; EXPRESSED IN: 22 plant structures; EXPRESSED DURING: 13 growth stages; CONTAINS InterPro DOMAIN/s: SET domain (InterPro:IPR001214), Rubisco LSMT substrate-binding (InterPro:IPR015353); BEST Arabidopsis thaliana protein match…	-2.6623
1.3.13	PS.calvin cycle.rubisco interacting	traes_2dl_ace701219.1	Id	(loc_os04g56320.1 : 694.0) no description available & (at1g73110 : 607.0) P-loop containing nucleoside triphosphate hydrolases superfamily protein; FUNCTIONS IN: ATPase activity, ATP binding; LOCATED IN: chloroplast thylakoid membrane, chloroplast; EXPRESSED IN: 21 plant structures; EXPRESSED DURING: 13 growth stages; CONTAINS InterPro DOMAIN/s: ATPase, AAA-type, core (InterPro:IPR003959); BEST A…	-1.6095
1.3.13	PS.calvin cycle.rubisco interacting	traes_2bl_86db8964c.1	Id	(loc_os04g56320.1 : 681.0) no description available & (at1g73110 : 603.0) P-loop containing nucleoside triphosphate hydrolases superfamily protein; FUNCTIONS IN: ATPase activity, ATP binding; LOCATED IN: chloroplast thylakoid membrane, chloroplast; EXPRESSED IN: 21 plant structures; EXPRESSED DURING: 13 growth stages; CONTAINS InterPro DOMAIN/s: ATPase, AAA-type, core (InterPro:IPR003959); BEST A…	-1.7747
1.3.13	PS.calvin cycle.rubisco interacting	traes_2bs_f4e831a77.2	Id	(p08823|ruba_wheat : 820.0) RuBisCO large subunit-binding protein subunit alpha, chloroplast precursor (60 kDa chaperonin subunit alpha) (CPN-60 alpha) (Fragment) - Triticum aestivum (Wheat) & (loc_os12g17910.1 : 769.0) no description available & (at2g28000 : 726.0) Encodes chaperonin-60 alpha, a molecular chaperone involved in Rubisco folding. Mutants display aberrant chloroplast and embryo deve…	-2.1563
1.3.13	PS.calvin cycle.rubisco interacting	traes_2al_5bde410d1.1	Id	(loc_os04g56320.1 : 671.0) no description available & (at1g73110 : 603.0) P-loop containing nucleoside triphosphate hydrolases superfamily protein; FUNCTIONS IN: ATPase activity, ATP binding; LOCATED IN: chloroplast thylakoid membrane, chloroplast; EXPRESSED IN: 21 plant structures; EXPRESSED DURING: 13 growth stages; CONTAINS InterPro DOMAIN/s: ATPase, AAA-type, core (InterPro:IPR003959); BEST A…	-2.3379
1.3.13	PS.calvin cycle.rubisco interacting	traes_4ds_5c2095ee7.2	Id	(q40073|rcaa_horvu : 929.0) Ribulose bisphosphate carboxylase/oxygenase activase A, chloroplast precursor (RuBisCO activase A) (RA A) - Hordeum vulgare (Barley) & (loc_os11g47970.1 : 856.0) no description available & (at2g39730 : 741.0) Rubisco activase, a nuclear-encoded chloroplast protein that consists of two isoforms arising from alternative splicing in most plants. Required for the light act…	-1.9521
1.3.13	PS.calvin cycle.rubisco interacting	traes_4bs_176348978.2	Id	(q40073|rcaa_horvu : 931.0) Ribulose bisphosphate carboxylase/oxygenase activase A, chloroplast precursor (RuBisCO activase A) (RA A) - Hordeum vulgare (Barley) & (loc_os11g47970.1 : 859.0) no description available & (at2g39730 : 741.0) Rubisco activase, a nuclear-encoded chloroplast protein that consists of two isoforms arising from alternative splicing in most plants. Required for the light act…	-2.1101
1.3.13	PS.calvin cycle.rubisco interacting	traes_4al_b128f1907.2	Id	(q40073|rcaa_horvu : 931.0) Ribulose bisphosphate carboxylase/oxygenase activase A, chloroplast precursor (RuBisCO activase A) (RA A) - Hordeum vulgare (Barley) & (loc_os11g47970.1 : 857.0) no description available & (at2g39730 : 739.0) Rubisco activase, a nuclear-encoded chloroplast protein that consists of two isoforms arising from alternative splicing in most plants. Required for the light act…	-2.1968
1.3.13	PS.calvin cycle.rubisco interacting	traes_4al_cf0ab0643.2	Id	(loc_os03g64210.1 : 817.0) no description available & (p08823|ruba_wheat : 759.0) RuBisCO large subunit-binding protein subunit alpha, chloroplast precursor (60 kDa chaperonin subunit alpha) (CPN-60 alpha) (Fragment) - Triticum aestivum (Wheat) & (at2g28000 : 737.0) Encodes chaperonin-60 alpha, a molecular chaperone involved in Rubisco folding. Mutants display aberrant chloroplast and embryo deve…	0.7941
1.3.13	PS.calvin cycle.rubisco interacting	traes_5dl_2a1a062cd.1	Id	(loc_os09g24530.1 : 704.0) no description available & (at1g14030 : 538.0) Rubisco methyltransferase family protein; FUNCTIONS IN: (ribulose-bisphosphate carboxylase)-lysine N-methyltransferase activity; LOCATED IN: chloroplast, chloroplast stroma; EXPRESSED IN: 20 plant structures; EXPRESSED DURING: 13 growth stages; CONTAINS InterPro DOMAIN/s: Rubisco methyltransferase (InterPro:IPR011192), SET …	-2.1389
1.3.13	PS.calvin cycle.rubisco interacting	traes_5dl_33bef3ca3.2	Id	(loc_os03g64210.1 : 810.0) no description available & (p08823|ruba_wheat : 748.0) RuBisCO large subunit-binding protein subunit alpha, chloroplast precursor (60 kDa chaperonin subunit alpha) (CPN-60 alpha) (Fragment) - Triticum aestivum (Wheat) & (at2g28000 : 727.0) Encodes chaperonin-60 alpha, a molecular chaperone involved in Rubisco folding. Mutants display aberrant chloroplast and embryo deve…	0.8832
10.1.1.1	cell wall.precursor synthesis.NDP sugar pyrophosphorylase.GDP mannose	traes_3al_abed09225.1	Id	(loc_os08g13930.2 : 594.0) no description available & (at2g39770 : 550.0) Encodes a GDP-mannose pyrophosphorylase/ mannose-1-pyrophosphatase. This enzyme provides GDP-mannose, which is used for cell wall carbohydrate biosynthesis and protein glycosylation as well as for ascorbate (vitamin C) biosynthesis. Mutations in this gene confer hypersensitivity to NH4+.; CYTOKINESIS DEFECTIVE 1 (CYT1); CON…	1.2115
10.1.2	cell wall.precursor synthesis.UGE	traes_5dl_ff28daf89.1	Id	(loc_os09g15420.1 : 610.0) no description available & (at4g10960 : 519.0) Encodes a protein with UDP-D-glucose 4-epimerase activity.; UDP-D-glucose/UDP-D-galactose 4-epimerase 5 (UGE5); FUNCTIONS IN: UDP-glucose 4-epimerase activity, protein dimerization activity; INVOLVED IN: response to stress; LOCATED IN: endomembrane system; EXPRESSED IN: male gametophyte, root, guard cell, leaf, pollen tube;…	1.3267
10.1.2	cell wall.precursor synthesis.UGE	traes_5bl_71bba7443.1	Id	(loc_os09g15420.1 : 379.0) no description available & (at4g10960 : 335.0) Encodes a protein with UDP-D-glucose 4-epimerase activity.; UDP-D-glucose/UDP-D-galactose 4-epimerase 5 (UGE5); FUNCTIONS IN: UDP-glucose 4-epimerase activity, protein dimerization activity; INVOLVED IN: response to stress; LOCATED IN: endomembrane system; EXPRESSED IN: male gametophyte, root, guard cell, leaf, pollen tube;…	1.4392
10.1.2	cell wall.precursor synthesis.UGE	traes_5al_1c608f1b5.1	Id	(loc_os09g15420.1 : 546.0) no description available & (at4g10960 : 476.0) Encodes a protein with UDP-D-glucose 4-epimerase activity.; UDP-D-glucose/UDP-D-galactose 4-epimerase 5 (UGE5); FUNCTIONS IN: UDP-glucose 4-epimerase activity, protein dimerization activity; INVOLVED IN: response to stress; LOCATED IN: endomembrane system; EXPRESSED IN: male gametophyte, root, guard cell, leaf, pollen tube;…	1.4791
10.1.4	cell wall.precursor synthesis.UDP-Glc dehydrogenase (UGD)	traes_4bs_e9f9fe3c5.1	Id	(gnl|cdd|37877 : 922.0) no description available & (loc_os03g55070.2 : 914.0) no description available & (at3g29360 : 907.0) UDP-glucose 6-dehydrogenase family protein; FUNCTIONS IN: in 6 functions; INVOLVED IN: oxidation reduction, metabolic process; LOCATED IN: cytosol, nucleus; EXPRESSED IN: 25 plant structures; EXPRESSED DURING: 16 growth stages; CONTAINS InterPro DOMAIN/s: UDP-glucose/GDP-ma…	1.3049
10.1.4	cell wall.precursor synthesis.UDP-Glc dehydrogenase (UGD)	traes_5dl_0a7630d1e.1	Id	(loc_os12g25690.1 : 942.0) no description available & (gnl|cdd|37877 : 919.0) no description available & (at5g15490 : 902.0) UDP-glucose 6-dehydrogenase family protein; FUNCTIONS IN: in 7 functions; INVOLVED IN: oxidation reduction, metabolic process; LOCATED IN: cytosol, cell wall, nucleus; EXPRESSED IN: 24 plant structures; EXPRESSED DURING: 13 growth stages; CONTAINS InterPro DOMAIN/s: UDP-glu…	1.111
10.1.5	cell wall.precursor synthesis.UXS	traes_1al_9ff8d3f8a.1	Id	(at3g62830 : 209.0) encodes an isoform of UDP-glucuronic acid decarboxylase, which is predicted to be membrane-bound by PSORT. This enzyme produces UDP-xylose, which is a substrate for many cell wall carbohydrates including hemicellulose and pectin. UDP-xylose is also known to feedback regulate several cell wall biosynthetic enzymes.; UDP-GLUCURONIC ACID DECARBOXYLASE 2 (UXS2); FUNCTIONS IN: UDP-…	1.0404
10.1.5	cell wall.precursor synthesis.UXS	traes_2bs_58e7d5315.1	Id	(loc_os07g47700.1 : 652.0) no description available & (at2g47650 : 650.0) encodes a protein similar to UDP-glucuronic acid decarboxylase. UDP-glucuronic acid decarboxylase produces UDP-xylose, which is a substrate for many cell wall carbohydrates including hemicellulose and pectin. UDP-xylose is also known to feedback regulate several cell wall biosynthetic enzymes.; UDP-xylose synthase 4 (UXS4);…	2.0996
10.1.5	cell wall.precursor synthesis.UXS	traes_2as_216467f1e.1	Id	(at2g47650 : 190.0) encodes a protein similar to UDP-glucuronic acid decarboxylase. UDP-glucuronic acid decarboxylase produces UDP-xylose, which is a substrate for many cell wall carbohydrates including hemicellulose and pectin. UDP-xylose is also known to feedback regulate several cell wall biosynthetic enzymes.; UDP-xylose synthase 4 (UXS4); CONTAINS InterPro DOMAIN/s: NAD-dependent epimerase/d…	1.5943
10.1.5	cell wall.precursor synthesis.UXS	traes_2as_aa5e1e20d.2	Id	(at2g47650 : 353.0) encodes a protein similar to UDP-glucuronic acid decarboxylase. UDP-glucuronic acid decarboxylase produces UDP-xylose, which is a substrate for many cell wall carbohydrates including hemicellulose and pectin. UDP-xylose is also known to feedback regulate several cell wall biosynthetic enzymes.; UDP-xylose synthase 4 (UXS4); CONTAINS InterPro DOMAIN/s: NAD-dependent epimerase/d…	1.7247
10.1.5	cell wall.precursor synthesis.UXS	traes_3dl_364dafd95.1	Id	(loc_os01g62020.2 : 440.0) no description available & (at3g53520 : 412.0) Encodes an isoform of UDP-glucuronic acid decarboxylase, which is predicted to be membrane-bound by PSORT analysis. This enzyme produces UDP-xylose, which is a substrate for many cell wall carbohydrates including hemicellulose and pectin. UDP-xylose is also known to feedback regulate several cell wall biosynthetic enzymes.;…	1.2318
10.1.5	cell wall.precursor synthesis.UXS	traes_4bl_6b47f3b99.1	Id	(loc_os03g16980.3 : 590.0) no description available & (at2g28760 : 551.0) UDP-XYL synthase 6 (UXS6); FUNCTIONS IN: coenzyme binding, binding, catalytic activity; INVOLVED IN: cellular metabolic process, nucleotide-sugar metabolic process, metabolic process; LOCATED IN: plasma membrane; EXPRESSED IN: 24 plant structures; EXPRESSED DURING: 13 growth stages; CONTAINS InterPro DOMAIN/s: NAD-dependent…	1.1124
10.1.9	cell wall.precursor synthesis.MUR4	traes_2dl_1c7e64067.1	Id	(q8h0b6|arae2_orysa : 718.0) Probable UDP-arabinose 4-epimerase 2 (EC 5.1.3.5) (UDP-D-xylose 4-epimerase 2) (UDP-galactose 4-epimerase-like protein 2) (OsUEL-2) - Oryza sativa (Rice) & (loc_os04g52730.1 : 718.0) no description available & (at1g30620 : 672.0) encodes a type-II membrane protein that catalyzes 4-epimerization of UDP-D-Xylose to UDP-L-Arabinose in vitro, the nucleotide sugar used by …	1.5228
10.1.9	cell wall.precursor synthesis.MUR4	traes_2bl_23ad9fe71.1	Id	(q8h0b6|arae2_orysa : 720.0) Probable UDP-arabinose 4-epimerase 2 (EC 5.1.3.5) (UDP-D-xylose 4-epimerase 2) (UDP-galactose 4-epimerase-like protein 2) (OsUEL-2) - Oryza sativa (Rice) & (loc_os04g52730.1 : 720.0) no description available & (at1g30620 : 686.0) encodes a type-II membrane protein that catalyzes 4-epimerization of UDP-D-Xylose to UDP-L-Arabinose in vitro, the nucleotide sugar used by …	2.0551
10.1.9	cell wall.precursor synthesis.MUR4	traes_2al_f974cffc2.1	Id	(q8h0b6|arae2_orysa : 721.0) Probable UDP-arabinose 4-epimerase 2 (EC 5.1.3.5) (UDP-D-xylose 4-epimerase 2) (UDP-galactose 4-epimerase-like protein 2) (OsUEL-2) - Oryza sativa (Rice) & (loc_os04g52730.1 : 721.0) no description available & (at1g30620 : 685.0) encodes a type-II membrane protein that catalyzes 4-epimerization of UDP-D-Xylose to UDP-L-Arabinose in vitro, the nucleotide sugar used by …	2.0621
10.1.10	cell wall.precursor synthesis.RHM	traes_4dl_711fd92f8.1	Id	(loc_os03g17000.1 : 1352.0) no description available & (at1g78570 : 1200.0) Encodes a UDP-L-Rhamnose synthase involved in the biosynthesis of rhamnose, a major monosaccharide component of pectin. Catalyzes the conversion of UDP-D-Glc to UDP-L-Rha. The dehydrogenase domain of RHM1 was shown to catalyze the conversion of UDP-D-Glc to the reaction intermediate UDP-4-keto-6-deoxy-D-Glc using recombin…	0.7309
10.1.10	cell wall.precursor synthesis.RHM	traes_4bl_275179e76.2	Id	(loc_os03g17000.3 : 1352.0) no description available & (at1g78570 : 1200.0) Encodes a UDP-L-Rhamnose synthase involved in the biosynthesis of rhamnose, a major monosaccharide component of pectin. Catalyzes the conversion of UDP-D-Glc to UDP-L-Rha. The dehydrogenase domain of RHM1 was shown to catalyze the conversion of UDP-D-Glc to the reaction intermediate UDP-4-keto-6-deoxy-D-Glc using recombin…	0.8765
10.1.10	cell wall.precursor synthesis.RHM	traes_6dl_ebdb8209b.1	Id	(loc_os02g45540.1 : 577.0) no description available & (at1g63000 : 531.0) nucleotide-rhamnose synthase/epimerase-reductase (NRS/ER); FUNCTIONS IN: UDP-4-keto-rhamnose-4-keto-reductase activity, dTDP-4-dehydrorhamnose reductase activity, UDP-4-keto-6-deoxy-glucose-3,5-epimerase activity, dTDP-4-dehydrorhamnose 3,5-epimerase activity; INVOLVED IN: dTDP-rhamnose biosynthetic process, UDP-rhamnose bi…	-1.4893
10.1.11	cell wall.precursor synthesis.UER	traes_6dl_ebdb8209b.1	Id	(loc_os02g45540.1 : 577.0) no description available & (at1g63000 : 531.0) nucleotide-rhamnose synthase/epimerase-reductase (NRS/ER); FUNCTIONS IN: UDP-4-keto-rhamnose-4-keto-reductase activity, dTDP-4-dehydrorhamnose reductase activity, UDP-4-keto-6-deoxy-glucose-3,5-epimerase activity, dTDP-4-dehydrorhamnose 3,5-epimerase activity; INVOLVED IN: dTDP-rhamnose biosynthetic process, UDP-rhamnose bi…	-1.4893
10.1.20	cell wall.precursor synthesis.phosphomannose isomerase	traes_4bs_f33d018da.1	Id	(loc_os11g38810.1 : 636.0) no description available & (gnl|cdd|37968 : 477.0) no description available & (at3g02570 : 443.0) Encodes a protein with phosphomannose isomerase activity.; MATERNAL EFFECT EMBRYO ARREST 31 (MEE31); CONTAINS InterPro DOMAIN/s: Mannose-6-phosphate isomerase (InterPro:IPR016305), Cupin, RmlC-type (InterPro:IPR011051), Mannose-6-phosphate isomerase, type I (InterPro:IPR001…	1.3057
10.1.21	cell wall.precursor synthesis.phosphomannomutase	traes_4dl_2cfcb596d.2	Id	(loc_os04g58580.2 : 414.0) no description available & (at2g45790 : 370.0) encodes a phosphomannomutase, involved in ascorbate biosynthesis; phosphomannomutase (PMM); FUNCTIONS IN: protein binding, phosphomannomutase activity; INVOLVED IN: L-ascorbic acid biosynthetic process, response to salt stress, mannose biosynthetic process; LOCATED IN: cytoplasm; EXPRESSED IN: 24 plant structures; EXPRESSED…	-1.4341
10.1.30.2	ell wall.precursor synthesis.sugar kinases.arabinose-1-kinase	traes_7dl_375be1239.2	Id	(loc_os06g48940.1 : 1682.0) no description available & (at4g16130 : 1440.0) Similar to galactokinase.; arabinose kinase (ARA1); FUNCTIONS IN: L-arabinokinase activity, ATP binding, galactokinase activity; INVOLVED IN: arabinose metabolic process; LOCATED IN: cytoplasm; EXPRESSED IN: 23 plant structures; EXPRESSED DURING: 13 growth stages; CONTAINS InterPro DOMAIN/s: Mevalonate/galactokinase (Inte…	2.6129
10.2	cell wall.cellulose synthesis	traes_2dl_f3a7c2e7b.1	Id	(q7xuk4|gun12_orysa : 395.0) Endoglucanase 12 (EC 3.2.1.4) (Endo-1,4-beta glucanase 12) (OsGLU3) - Oryza sativa (Rice) & (loc_os04g41970.1 : 386.0) no description available & (at1g65610 : 279.0) KORRIGAN 2 (KOR2); FUNCTIONS IN: hydrolase activity, hydrolyzing O-glycosyl compounds, catalytic activity; INVOLVED IN: carbohydrate metabolic process; LOCATED IN: cellular_component unknown; EXPRESSED IN…	1.2497
10.2	cell wall.cellulose synthesis	traes_2bs_d747fca76.1	Id	(loc_os07g43710.1 : 919.0) no description available & (at5g03760 : 598.0) encodes a beta-mannan synthase that is required for agrobacterium-mediated plant genetic transformation involves a complex interaction between the bacterium and the host plant. 3 UTR is involved in transcriptional regulation and the gene is expressed in the elongation zone of the root.; ATCSLA09; CONTAINS InterPro DOMAIN/s:…	-1.9205
10.2	cell wall.cellulose synthesis	traes_2as_d174e2dae.2	Id	(loc_os07g43710.1 : 895.0) no description available & (at5g03760 : 593.0) encodes a beta-mannan synthase that is required for agrobacterium-mediated plant genetic transformation involves a complex interaction between the bacterium and the host plant. 3 UTR is involved in transcriptional regulation and the gene is expressed in the elongation zone of the root.; ATCSLA09; CONTAINS InterPro DOMAIN/s:…	-1.5615
10.2	cell wall.cellulose synthesis	traes_5dl_a72c6a08e.1	Id	(loc_os03g56060.1 : 412.0) no description available & (at4g07960 : 387.0) encodes a gene similar to cellulose synthase; Cellulose-synthase-like C12 (CSLC12); FUNCTIONS IN: cellulose synthase activity, transferase activity, transferring glycosyl groups; INVOLVED IN: biological_process unknown; LOCATED IN: cellular_component unknown; EXPRESSED IN: 24 plant structures; EXPRESSED DURING: 15 growth st…	1.3523
10.2.1	cell wall.cellulose synthesis.cellulose synthase	traes_1as_5bb65f2f6.1	Id	(loc_os05g08370.1 : 330.0) no description available & (at4g32410 : 212.0) Encodes a cellulose synthase isomer. CESA1 mutants have cellulose defect in the primary cell wall. Multiple lines of evidence suggest that CESA1, along with CESA3 and CESA6 are present in the same plasma membrane complex for cellulose biosynthesis. lasma membrane complex for cellulose biosynthesis. As inferred from the null…	-2.7871
10.2.1	cell wall.cellulose synthesis.cellulose synthase	traes_2dl_db868eae8.1	Id	(loc_os04g35020.1 : 475.0) no description available & (at2g32540 : 239.0) encodes a gene similar to cellulose synthase; cellulose synthase-like B4 (CSLB04); FUNCTIONS IN: cellulose synthase activity, transferase activity, transferring glycosyl groups, transferase activity; INVOLVED IN: cellulose biosynthetic process, polysaccharide biosynthetic process; LOCATED IN: membrane; CONTAINS InterPro DOM…	-2.7828
10.2.1	cell wall.cellulose synthesis.cellulose synthase	traes_2ds_4b102e718.1	Id	(loc_os07g36630.1 : 454.0) no description available & (gnl|cdd|67186 : 289.0) no description available & (at1g02730 : 257.0) Encodes a gene similar to cellulose synthase. Knock-out mutant has reduced growth, reduced xylan level and reduced xylan synthase activity in stems.; cellulose synthase-like D5 (CSLD5); CONTAINS InterPro DOMAIN/s: Cellulose synthase (InterPro:IPR005150); BEST Arabidopsis th…	9.7423
10.2.1	cell wall.cellulose synthesis.cellulose synthase	traes_2bl_5d736b4b7.2	Id	(loc_os10g20090.1 : 1018.0) no description available & (at2g32540 : 597.0) encodes a gene similar to cellulose synthase; cellulose synthase-like B4 (CSLB04); FUNCTIONS IN: cellulose synthase activity, transferase activity, transferring glycosyl groups, transferase activity; INVOLVED IN: cellulose biosynthetic process, polysaccharide biosynthetic process; LOCATED IN: membrane; CONTAINS InterPro DO…	-2.1967
10.2.1	cell wall.cellulose synthesis.cellulose synthase	traes_2bs_18ed569db.1	Id	(loc_os07g36690.1 : 1313.0) no description available & (gnl|cdd|67186 : 814.0) no description available & (at5g16910 : 786.0) encodes a gene similar to cellulose synthase. Located in golgi membranes.; cellulose-synthase like D2 (CSLD2); FUNCTIONS IN: cellulose synthase activity, transferase activity, transferring glycosyl groups; INVOLVED IN: plant-type cell wall biogenesis, response to cold, pol…	4.7924
10.2.1	cell wall.cellulose synthesis.cellulose synthase	traes_2bs_d747fca76.1	Id	(loc_os07g43710.1 : 919.0) no description available & (at5g03760 : 598.0) encodes a beta-mannan synthase that is required for agrobacterium-mediated plant genetic transformation involves a complex interaction between the bacterium and the host plant. 3 UTR is involved in transcriptional regulation and the gene is expressed in the elongation zone of the root.; ATCSLA09; CONTAINS InterPro DOMAIN/s:…	-1.9205
10.2.1	cell wall.cellulose synthesis.cellulose synthase	traes_2bs_f0846fcc2.1	Id	(loc_os07g36750.1 : 1162.0) no description available & (gnl|cdd|67186 : 722.0) no description available & (at5g16910 : 701.0) encodes a gene similar to cellulose synthase. Located in golgi membranes.; cellulose-synthase like D2 (CSLD2); FUNCTIONS IN: cellulose synthase activity, transferase activity, transferring glycosyl groups; INVOLVED IN: plant-type cell wall biogenesis, response to cold, pol…	1.8741
10.2.1	cell wall.cellulose synthesis.cellulose synthase	traes_2al_e6c429be0.1	Id	(loc_os10g20090.1 : 656.0) no description available & (at2g32540 : 324.0) encodes a gene similar to cellulose synthase; cellulose synthase-like B4 (CSLB04); FUNCTIONS IN: cellulose synthase activity, transferase activity, transferring glycosyl groups, transferase activity; INVOLVED IN: cellulose biosynthetic process, polysaccharide biosynthetic process; LOCATED IN: membrane; CONTAINS InterPro DOM…	-1.3224
10.2.1	cell wall.cellulose synthesis.cellulose synthase	traes_2as_82ea1c8c3.1	Id	(loc_os07g36750.1 : 1153.0) no description available & (gnl|cdd|67186 : 724.0) no description available & (at5g16910 : 712.0) encodes a gene similar to cellulose synthase. Located in golgi membranes.; cellulose-synthase like D2 (CSLD2); FUNCTIONS IN: cellulose synthase activity, transferase activity, transferring glycosyl groups; INVOLVED IN: plant-type cell wall biogenesis, response to cold, pol…	11.5361
10.2.1	cell wall.cellulose synthesis.cellulose synthase	traes_2as_d174e2dae.2	Id	(loc_os07g43710.1 : 895.0) no description available & (at5g03760 : 593.0) encodes a beta-mannan synthase that is required for agrobacterium-mediated plant genetic transformation involves a complex interaction between the bacterium and the host plant. 3 UTR is involved in transcriptional regulation and the gene is expressed in the elongation zone of the root.; ATCSLA09; CONTAINS InterPro DOMAIN/s:…	-1.5615
10.2.2	cell wall.cellulose synthesis.COBRA	traes_2bs_d9a0f1157.1	Id	(q6z4g8|cobl1_orysa : 658.0) COBRA-like 1 protein precursor (BRITTLE CULM1-like 6 protein) - Oryza sativa (Rice) & (loc_os07g41310.1 : 658.0) no description available & (at3g02210 : 578.0) COBRA-like protein 1 precursor (COBL1); CONTAINS InterPro DOMAIN/s: Glycosyl-phosphatidyl inositol-anchored, plant (InterPro:IPR006918), COBRA-like (InterPro:IPR017391); BEST Arabidopsis thaliana protein match …	4.4875
10.2.2	cell wall.cellulose synthesis.COBRA	traes_2as_56518836b.1	Id	(q6z4g8|cobl1_orysa : 664.0) COBRA-like 1 protein precursor (BRITTLE CULM1-like 6 protein) - Oryza sativa (Rice) & (loc_os07g41310.1 : 664.0) no description available & (at3g02210 : 587.0) COBRA-like protein 1 precursor (COBL1); CONTAINS InterPro DOMAIN/s: Glycosyl-phosphatidyl inositol-anchored, plant (InterPro:IPR006918), COBRA-like (InterPro:IPR017391); BEST Arabidopsis thaliana protein match …	10.2109
10.2.2	cell wall.cellulose synthesis.COBRA	traes_4bl_07dff7aec.1	Id	(loc_os03g18910.1 : 171.0) no description available & (at4g16120 : 112.0) putative membrane-anchored cell wall protein; COBRA-like protein-7 precursor (COBL7); FUNCTIONS IN: molecular_function unknown; INVOLVED IN: biological_process unknown; LOCATED IN: anchored to plasma membrane, Golgi apparatus, anchored to membrane; EXPRESSED IN: 25 plant structures; EXPRESSED DURING: 13 growth stages; CONTA…	4.2491
10.2.2	cell wall.cellulose synthesis.COBRA	traes_4as_85b580603.1	Id	(loc_os03g18910.1 : 848.0) no description available & (at4g16120 : 541.0) putative membrane-anchored cell wall protein; COBRA-like protein-7 precursor (COBL7); FUNCTIONS IN: molecular_function unknown; INVOLVED IN: biological_process unknown; LOCATED IN: anchored to plasma membrane, Golgi apparatus, anchored to membrane; EXPRESSED IN: 25 plant structures; EXPRESSED DURING: 13 growth stages; CONTA…	1.8153
10.3	cell wall.hemicellulose synthesis	traes_6dl_430ba68c9.1	Id	(loc_os02g52560.1 : 335.0) no description available & (q9m5q1|fut1_pea : 195.0) Galactoside 2-alpha-L-fucosyltransferase (EC 2.4.1.69) (Xyloglucan alpha-(1,2)-fucosyltransferase) (PsFT1) - Pisum sativum (Garden pea) & (at2g03220 : 191.0) member of Glycosyltransferase Family- 37; fucosyltransferase 1 (FT1); FUNCTIONS IN: transferase activity, transferring glycosyl groups, fucosyltransferase activi…	1.4931
10.3	cell wall.hemicellulose synthesis	traes_6dl_cd89f442d.1	Id	(loc_os02g52610.1 : 838.0) no description available & (q9m5q1|fut1_pea : 538.0) Galactoside 2-alpha-L-fucosyltransferase (EC 2.4.1.69) (Xyloglucan alpha-(1,2)-fucosyltransferase) (PsFT1) - Pisum sativum (Garden pea) & (at2g03220 : 535.0) member of Glycosyltransferase Family- 37; fucosyltransferase 1 (FT1); FUNCTIONS IN: transferase activity, transferring glycosyl groups, fucosyltransferase activi…	1.2003
10.3	cell wall.hemicellulose synthesis	traes_6bl_2981fd934.1	Id	(loc_os02g52610.1 : 795.0) no description available & (q9m5q1|fut1_pea : 524.0) Galactoside 2-alpha-L-fucosyltransferase (EC 2.4.1.69) (Xyloglucan alpha-(1,2)-fucosyltransferase) (PsFT1) - Pisum sativum (Garden pea) & (at2g03220 : 521.0) member of Glycosyltransferase Family- 37; fucosyltransferase 1 (FT1); FUNCTIONS IN: transferase activity, transferring glycosyl groups, fucosyltransferase activi…	9.692
10.3	cell wall.hemicellulose synthesis	traes_6bl_f1ac805aa.1	Id	(loc_os02g52640.1 : 517.0) no description available & (gnl|cdd|66898 : 418.0) no description available & (q9m5q1|fut1_pea : 396.0) Galactoside 2-alpha-L-fucosyltransferase (EC 2.4.1.69) (Xyloglucan alpha-(1,2)-fucosyltransferase) (PsFT1) - Pisum sativum (Garden pea) & (at2g03220 : 377.0) member of Glycosyltransferase Family- 37; fucosyltransferase 1 (FT1); FUNCTIONS IN: transferase activity, tran…	-2.7269
10.3.2	cell wall.hemicellulose synthesis.glucuronoxylan	traes_7dl_6b14d832f.1	Id	(loc_os06g47340.1 : 470.0) no description available & (at5g67230 : 317.0) Encodes a member of the GT43 family glycosyltransferases involved in glucuronoxylan biosynthesis: AT2G37090 (IRX9) and AT1G27600 (IRX9-L or I9H, IRX9 homolog); AT4G36890 (IRX14) and AT5G67230 (IRX14-L or I14H, IRX14 homolog). They form two functionally non-redundant groups essential for the normal elongation of glucuronoxyl…	1.1691
10.3.2	cell wall.hemicellulose synthesis.glucuronoxylan	traes_7al_dd1c051d3.1	Id	(loc_os06g47340.1 : 247.0) no description available & (at5g67230 : 167.0) Encodes a member of the GT43 family glycosyltransferases involved in glucuronoxylan biosynthesis: AT2G37090 (IRX9) and AT1G27600 (IRX9-L or I9H, IRX9 homolog); AT4G36890 (IRX14) and AT5G67230 (IRX14-L or I14H, IRX14 homolog). They form two functionally non-redundant groups essential for the normal elongation of glucuronoxyl…	1.0416
10.4	cell wall.pectin synthesis	traes_7as_18cc870a7.2	Id	(loc_os02g29530.1 : 480.0) no description available & (at3g25140 : 436.0) Quasimodo1, encodes a glycosyltransferase, involved in homogalacturonan biosynthesis; mutant shows cell adhesion defect and lower wall uronic acid content.; QUASIMODO 1 (QUA1); FUNCTIONS IN: transferase activity, transferring hexosyl groups, polygalacturonate 4-alpha-galacturonosyltransferase activity, transferase activity,…	-1.4108
10.5.1.2	cell wall.cell wall proteins.AGPs.AGP Fucosyltransferase	traes_6bl_f1ac805aa.1	Id	(loc_os02g52640.1 : 517.0) no description available & (gnl|cdd|66898 : 418.0) no description available & (q9m5q1|fut1_pea : 396.0) Galactoside 2-alpha-L-fucosyltransferase (EC 2.4.1.69) (Xyloglucan alpha-(1,2)-fucosyltransferase) (PsFT1) - Pisum sativum (Garden pea) & (at2g03220 : 377.0) member of Glycosyltransferase Family- 37; fucosyltransferase 1 (FT1); FUNCTIONS IN: transferase activity, tran…	-2.7269
10.5.3	cell wall.cell wall proteins.LRR	traes_2bs_bbaa04274.1	Id	(loc_os07g07990.1 : 563.0) no description available & (at3g24480 : 385.0) Leucine-rich repeat (LRR) family protein; FUNCTIONS IN: structural constituent of cell wall; LOCATED IN: cell wall, plant-type cell wall; EXPRESSED IN: 22 plant structures; EXPRESSED DURING: 13 growth stages; CONTAINS InterPro DOMAIN/s: Leucine-rich repeat-containing N-terminal domain, type 2 (InterPro:IPR013210), Leucine-r…	2.1434
10.5.3	cell wall.cell wall proteins.LRR	traes_2as_d203f725f.1	Id	(loc_os07g07990.1 : 535.0) no description available & (at3g22800 : 373.0) Leucine-rich repeat (LRR) family protein; FUNCTIONS IN: structural constituent of cell wall; LOCATED IN: endomembrane system; EXPRESSED IN: 8 plant structures; EXPRESSED DURING: petal differentiation and expansion stage; CONTAINS InterPro DOMAIN/s: Leucine-rich repeat-containing N-terminal domain, type 2 (InterPro:IPR013210…	2.1447
10.5.3	cell wall.cell wall proteins.LRR	traes_5bl_365c2f0b8.1	Id	(loc_os03g43650.1 : 563.0) no description available & (at3g22800 : 323.0) Leucine-rich repeat (LRR) family protein; FUNCTIONS IN: structural constituent of cell wall; LOCATED IN: endomembrane system; EXPRESSED IN: 8 plant structures; EXPRESSED DURING: petal differentiation and expansion stage; CONTAINS InterPro DOMAIN/s: Leucine-rich repeat-containing N-terminal domain, type 2 (InterPro:IPR013210…	4.5706
10.5.5	cell wall.cell wall proteins.RGP	traes_4ds_a4c6e51ac.1	Id	(loc_os03g40270.1 : 726.0) no description available & (p80607|uptg_maize : 712.0) Alpha-1,4-glucan-protein synthase (UDP-forming) (EC 2.4.1.112) (UDP-glucose:protein transglucosylase) (UPTG) (Amylogenin) (Golgi-associated protein se-wap41) - Zea mays (Maize) & (at5g15650 : 665.0) Reversibly Glycosylated Polypeptide-2. Constitutive expression in tobacco impairs plant development and virus spread.;…	1.5006
10.5.5	cell wall.cell wall proteins.RGP	traes_4bs_3c044b05f.1	Id	(loc_os03g40270.1 : 736.0) no description available & (p80607|uptg_maize : 721.0) Alpha-1,4-glucan-protein synthase (UDP-forming) (EC 2.4.1.112) (UDP-glucose:protein transglucosylase) (UPTG) (Amylogenin) (Golgi-associated protein se-wap41) - Zea mays (Maize) & (at5g15650 : 665.0) Reversibly Glycosylated Polypeptide-2. Constitutive expression in tobacco impairs plant development and virus spread.;…	1.2326
10.5.5	cell wall.cell wall proteins.RGP	traes_4al_c0725c38c.1	Id	(loc_os03g40270.1 : 733.0) no description available & (p80607|uptg_maize : 720.0) Alpha-1,4-glucan-protein synthase (UDP-forming) (EC 2.4.1.112) (UDP-glucose:protein transglucosylase) (UPTG) (Amylogenin) (Golgi-associated protein se-wap41) - Zea mays (Maize) & (at5g15650 : 669.0) Reversibly Glycosylated Polypeptide-2. Constitutive expression in tobacco impairs plant development and virus spread.;…	1.2352
10.6.1	cell wall.degradation.cellulases and beta -1,4-glucanases	traes_5dl_ed441b7eb.1	Id	(loc_os03g53800.5 : 313.0) no description available & (at5g20950 : 272.0) Glycosyl hydrolase family protein; FUNCTIONS IN: hydrolase activity, hydrolyzing O-glycosyl compounds; INVOLVED IN: carbohydrate metabolic process; LOCATED IN: cell wall, membrane, plant-type cell wall; EXPRESSED IN: 25 plant structures; EXPRESSED DURING: 13 growth stages; CONTAINS InterPro DOMAIN/s: Glycoside hydrolase, fa…	2.5078
10.6.1	cell wall.degradation.cellulases and beta -1,4-glucanases	traes_5bl_2136d403e.2	Id	(loc_os03g53860.1 : 995.0) no description available & (at5g20950 : 805.0) Glycosyl hydrolase family protein; FUNCTIONS IN: hydrolase activity, hydrolyzing O-glycosyl compounds; INVOLVED IN: carbohydrate metabolic process; LOCATED IN: cell wall, membrane, plant-type cell wall; EXPRESSED IN: 25 plant structures; EXPRESSED DURING: 13 growth stages; CONTAINS InterPro DOMAIN/s: Glycoside hydrolase, fa…	3.0127
10.6.1	cell wall.degradation.cellulases and beta -1,4-glucanases	traes_5bl_2f730509f.2	Id	(loc_os09g23084.1 : 739.0) no description available & (q6h3z9|gun22_orysa : 731.0) Endoglucanase 22 precursor (EC 3.2.1.4) (Endo-1,4-beta glucanase 22) (OsGLU11) - Oryza sativa (Rice) & (at2g32990 : 660.0) glycosyl hydrolase 9B8 (GH9B8); FUNCTIONS IN: hydrolase activity, hydrolyzing O-glycosyl compounds, catalytic activity; INVOLVED IN: carbohydrate metabolic process; LOCATED IN: endomembrane sys…	5.1966
10.6.1	cell wall.degradation.cellulases and beta -1,4-glucanases	traes_5bl_7d5ec9052.1	Id	(loc_os03g53800.5 : 1055.0) no description available & (at5g20950 : 878.0) Glycosyl hydrolase family protein; FUNCTIONS IN: hydrolase activity, hydrolyzing O-glycosyl compounds; INVOLVED IN: carbohydrate metabolic process; LOCATED IN: cell wall, membrane, plant-type cell wall; EXPRESSED IN: 25 plant structures; EXPRESSED DURING: 13 growth stages; CONTAINS InterPro DOMAIN/s: Glycoside hydrolase, f…	1.4103
10.6.1	cell wall.degradation.cellulases and beta -1,4-glucanases	traes_6as_706f252fa.1	Id	(q67uw5|gun5_orysa : 721.0) Endoglucanase 5 precursor (EC 3.2.1.4) (Endo-1,4-beta glucanase 5) - Oryza sativa (Rice) & (loc_os02g05744.1 : 721.0) no description available & (at2g32990 : 597.0) glycosyl hydrolase 9B8 (GH9B8); FUNCTIONS IN: hydrolase activity, hydrolyzing O-glycosyl compounds, catalytic activity; INVOLVED IN: carbohydrate metabolic process; LOCATED IN: endomembrane system; EXPRESSE…	2.8603
10.6.2	cell wall.degradation.mannan-xylose-arabinose-fucose	traes_1dl_039e06522.1	Id	(q76bw5|xth8_orysa : 129.0) Xyloglucan endotransglycosylase/hydrolase protein 8 precursor (EC 2.4.1.207) (End-xyloglucan transferase) (OsXTH8) (OsXRT5) - Oryza sativa (Rice) & (loc_os08g13920.1 : 129.0) no description available & (gnl|cdd|29536 : 109.0) no description available & (at5g57550 : 101.0) xyloglucan endotransglycosylase-related protein (XTR3); xyloglucan endotransglucosylase/hydrolase …	-1.8615
10.6.2	cell wall.degradation.mannan-xylose-arabinose-fucose	traes_2dl_da7ab2b2f.2	Id	(gnl|cdd|29536 : 158.0) no description available & (loc_os04g51520.1 : 150.0) no description available & (at5g57550 : 128.0) xyloglucan endotransglycosylase-related protein (XTR3); xyloglucan endotransglucosylase/hydrolase 25 (XTH25); FUNCTIONS IN: hydrolase activity, acting on glycosyl bonds, xyloglucan:xyloglucosyl transferase activity; INVOLVED IN: plant-type cell wall biogenesis; LOCATED IN: …	11.7078
10.6.2	cell wall.degradation.mannan-xylose-arabinose-fucose	traes_2bl_d5541db90.1	Id	(loc_os04g44840.1 : 1303.0) no description available & (at5g10560 : 929.0) Glycosyl hydrolase family protein; FUNCTIONS IN: xylan 1,4-beta-xylosidase activity, hydrolase activity, hydrolyzing O-glycosyl compounds; INVOLVED IN: carbohydrate metabolic process; LOCATED IN: plasma membrane, vacuole; EXPRESSED IN: 24 plant structures; EXPRESSED DURING: 13 growth stages; CONTAINS InterPro DOMAIN/s: Gly…	0.9778
10.6.2	cell wall.degradation.mannan-xylose-arabinose-fucose	traes_2bs_91faa3304.2	Id	(loc_os07g27320.1 : 1921.0) no description available & (at1g10050 : 1081.0) Encodes a putative glycosyl hydrolase family 10 protein (xylanase).; glycosyl hydrolase family 10 protein / carbohydrate-binding domain-containing protein; FUNCTIONS IN: endo-1,4-beta-xylanase activity, hydrolase activity, hydrolyzing O-glycosyl compounds; INVOLVED IN: carbohydrate metabolic process; LOCATED IN: cellular_…	1.1705
10.6.2	cell wall.degradation.mannan-xylose-arabinose-fucose	traes_2bs_e5732cd2c.1	Id	(loc_os03g20420.1 : 969.0) no description available & (at3g10740 : 746.0) Encodes a bifunctional alpha-l-arabinofuranosidase/beta-d-xylosidase that belongs to family 51 of glycoside hydrolases. It may be involved in cell wall modification.; alpha-L-arabinofuranosidase 1 (ASD1); FUNCTIONS IN: hydrolase activity, acting on glycosyl bonds, xylan 1,4-beta-xylosidase activity, alpha-N-arabinofuranosid…	-5.9458
10.6.2	cell wall.degradation.mannan-xylose-arabinose-fucose	traes_4dl_5293d05c31.1	Id	(loc_os11g19210.1 : 431.0) no description available & (at1g78060 : 252.0) Glycosyl hydrolase family protein; FUNCTIONS IN: hydrolase activity, hydrolyzing O-glycosyl compounds; INVOLVED IN: carbohydrate metabolic process; LOCATED IN: apoplast, cell wall, chloroplast, plant-type cell wall; EXPRESSED IN: 22 plant structures; EXPRESSED DURING: 13 growth stages; CONTAINS InterPro DOMAIN/s: Glycoside …	-1.8791
10.6.2	cell wall.degradation.mannan-xylose-arabinose-fucose	traes_4dl_f21e612ff.2	Id	(loc_os03g20420.1 : 999.0) no description available & (at3g10740 : 694.0) Encodes a bifunctional alpha-l-arabinofuranosidase/beta-d-xylosidase that belongs to family 51 of glycoside hydrolases. It may be involved in cell wall modification.; alpha-L-arabinofuranosidase 1 (ASD1); FUNCTIONS IN: hydrolase activity, acting on glycosyl bonds, xylan 1,4-beta-xylosidase activity, alpha-N-arabinofuranosid…	1.7102
10.6.2	cell wall.degradation.mannan-xylose-arabinose-fucose	traes_4bl_09709607d.2	Id	(loc_os03g20420.1 : 863.0) no description available & (at3g10740 : 639.0) Encodes a bifunctional alpha-l-arabinofuranosidase/beta-d-xylosidase that belongs to family 51 of glycoside hydrolases. It may be involved in cell wall modification.; alpha-L-arabinofuranosidase 1 (ASD1); FUNCTIONS IN: hydrolase activity, acting on glycosyl bonds, xylan 1,4-beta-xylosidase activity, alpha-N-arabinofuranosid…	1.725
10.6.2	cell wall.degradation.mannan-xylose-arabinose-fucose	traes_4as_2645789f1.2	Id	(loc_os03g20420.1 : 871.0) no description available & (at3g10740 : 593.0) Encodes a bifunctional alpha-l-arabinofuranosidase/beta-d-xylosidase that belongs to family 51 of glycoside hydrolases. It may be involved in cell wall modification.; alpha-L-arabinofuranosidase 1 (ASD1); FUNCTIONS IN: hydrolase activity, acting on glycosyl bonds, xylan 1,4-beta-xylosidase activity, alpha-N-arabinofuranosid…	2.1132
10.6.2	cell wall.degradation.mannan-xylose-arabinose-fucose	traes_6dl_0e77344cb.1	Id	(loc_os02g52800.1 : 552.0) no description available & (at5g66460 : 421.0) Glycosyl hydrolase superfamily protein; FUNCTIONS IN: cation binding, hydrolase activity, hydrolyzing O-glycosyl compounds, catalytic activity; INVOLVED IN: carbohydrate metabolic process; LOCATED IN: endomembrane system; EXPRESSED IN: 17 plant structures; EXPRESSED DURING: 4 anthesis, C globular stage, 4 leaf senescence st…	9.6112
10.6.2	cell wall.degradation.mannan-xylose-arabinose-fucose	traes_6al_a9cf22002.1	Id	(gnl|cdd|29536 : 185.0) no description available & (q76bw5|xth8_orysa : 182.0) Xyloglucan endotransglycosylase/hydrolase protein 8 precursor (EC 2.4.1.207) (End-xyloglucan transferase) (OsXTH8) (OsXRT5) - Oryza sativa (Rice) & (loc_os08g13920.1 : 182.0) no description available & (at4g14130 : 149.0) xyloglucan endotransglycosylase-related protein (XTR7); xyloglucan endotransglucosylase/hydrolase …	5.0689
10.6.2	cell wall.degradation.mannan-xylose-arabinose-fucose	traes_7dl_90cd3809f.1	Id	(loc_os06g37560.1 : 377.0) no description available & (p45582|bgal_aspof : 310.0) Beta-galactosidase precursor (EC 3.2.1.23) (Lactase) - Asparagus officinalis (Garden asparagus) & (at3g13750 : 281.0) beta-galactosidase, glycosyl hydrolase family 35; beta galactosidase 1 (BGAL1); FUNCTIONS IN: beta-galactosidase activity; INVOLVED IN: carbohydrate metabolic process; LOCATED IN: cell wall, plant-ty…	3.9062
10.6.2	cell wall.degradation.mannan-xylose-arabinose-fucose	traes_7al_2b7866b6b.1	Id	(loc_os06g37560.1 : 255.0) no description available & (p45582|bgal_aspof : 180.0) Beta-galactosidase precursor (EC 3.2.1.23) (Lactase) - Asparagus officinalis (Garden asparagus) & (at1g45130 : 159.0) beta-galactosidase 5 (BGAL5); FUNCTIONS IN: cation binding, beta-galactosidase activity, hydrolase activity, hydrolyzing O-glycosyl compounds, catalytic activity; INVOLVED IN: lactose catabolic proce…	4.1179
10.6.2	cell wall.degradation.mannan-xylose-arabinose-fucose	traes_7al_373698996.1	Id	(loc_os06g37560.1 : 124.0) no description available & (at3g13750 : 103.0) beta-galactosidase, glycosyl hydrolase family 35; beta galactosidase 1 (BGAL1); FUNCTIONS IN: beta-galactosidase activity; INVOLVED IN: carbohydrate metabolic process; LOCATED IN: cell wall, plant-type cell wall; EXPRESSED IN: 27 plant structures; EXPRESSED DURING: 13 growth stages; CONTAINS InterPro DOMAIN/s: Glycoside hyd…	5.3773
10.6.3	cell wall.degradation.pectate lyases and polygalacturonases	traes_1al_4254be1af.1	Id	(loc_os05g46510.1 : 488.0) no description available & (at1g80170 : 287.0) Pectin lyase-like superfamily protein; FUNCTIONS IN: polygalacturonase activity; INVOLVED IN: carbohydrate metabolic process; LOCATED IN: plant-type cell wall; EXPRESSED IN: 15 plant structures; EXPRESSED DURING: 6 growth stages; CONTAINS InterPro DOMAIN/s: Pectin lyase fold/virulence factor (InterPro:IPR011050), Pectin lya…	3.0834
10.6.3	cell wall.degradation.pectate lyases and polygalacturonases	traes_5dl_83c7ab50a.1	Id	(loc_os09g26800.1 : 696.0) no description available & (at3g42950 : 580.0) Pectin lyase-like superfamily protein; FUNCTIONS IN: polygalacturonase activity; INVOLVED IN: carbohydrate metabolic process; LOCATED IN: endomembrane system; EXPRESSED IN: 18 plant structures; EXPRESSED DURING: 8 growth stages; CONTAINS InterPro DOMAIN/s: Pectin lyase fold/virulence factor (InterPro:IPR011050), Glycoside h…	1.763
10.6.3	cell wall.degradation.pectate lyases and polygalacturonases	traes_6dl_1b3fc466a.1	Id	(at1g19170 : 602.0) Pectin lyase-like superfamily protein; FUNCTIONS IN: polygalacturonase activity; INVOLVED IN: carbohydrate metabolic process; LOCATED IN: mitochondrion; EXPRESSED IN: 22 plant structures; EXPRESSED DURING: 13 growth stages; CONTAINS InterPro DOMAIN/s: Pectin lyase fold/virulence factor (InterPro:IPR011050), Parallel beta-helix repeat (InterPro:IPR006626), Pectin lyase fold (In…	9.0994
10.6.3	cell wall.degradation.pectate lyases and polygalacturonases	traes_7al_cfa3db355.1	Id	(loc_os08g01600.1 : 603.0) no description available & (at4g33440 : 452.0) Pectin lyase-like superfamily protein; FUNCTIONS IN: polygalacturonase activity; INVOLVED IN: carbohydrate metabolic process; LOCATED IN: endomembrane system; EXPRESSED IN: 16 plant structures; EXPRESSED DURING: 9 growth stages; CONTAINS InterPro DOMAIN/s: Pectin lyase fold/virulence factor (InterPro:IPR011050), Glycoside h…	1.1577
10.7	cell wall.modification	traes_1dl_039e06522.1	Id	(q76bw5|xth8_orysa : 129.0) Xyloglucan endotransglycosylase/hydrolase protein 8 precursor (EC 2.4.1.207) (End-xyloglucan transferase) (OsXTH8) (OsXRT5) - Oryza sativa (Rice) & (loc_os08g13920.1 : 129.0) no description available & (gnl|cdd|29536 : 109.0) no description available & (at5g57550 : 101.0) xyloglucan endotransglycosylase-related protein (XTR3); xyloglucan endotransglucosylase/hydrolase …	-1.8615
10.7	cell wall.modification	traes_1bl_8e3d5e5df.1	Id	(q336t5|expb3_orysa : 273.0) Expansin-B3 precursor (OsEXPB3) (Beta-expansin-3) (OsaEXPb1.10) - Oryza sativa (Rice) & (loc_os10g40720.1 : 273.0) no description available & (at1g65680 : 153.0) member of BETA-EXPANSINS. Naming convention from the Expansin Working Group (Kende et al, 2004. Plant Mol Bio); expansin B2 (EXPB2); INVOLVED IN: plant-type cell wall modification involved in multidimensional…	6.0953
10.7	cell wall.modification	traes_2dl_da7ab2b2f.2	Id	(gnl|cdd|29536 : 158.0) no description available & (loc_os04g51520.1 : 150.0) no description available & (at5g57550 : 128.0) xyloglucan endotransglycosylase-related protein (XTR3); xyloglucan endotransglucosylase/hydrolase 25 (XTH25); FUNCTIONS IN: hydrolase activity, acting on glycosyl bonds, xyloglucan:xyloglucosyl transferase activity; INVOLVED IN: plant-type cell wall biogenesis; LOCATED IN: …	11.7078
10.7	cell wall.modification	traes_2al_97c8e5772.1	Id	(gnl|cdd|29536 : 309.0) no description available & (loc_os04g51520.1 : 304.0) no description available & (at5g57540 : 265.0) Encodes a xyloglucan endotransglucosylase/hydrolase with only only the endotransglucosylase (XET; EC 2.4.1.207) activity towards xyloglucan and non-detectable endohydrolytic (XEH; EC 3.2.1.151) activity.; xyloglucan endotransglucosylase/hydrolase 13 (XTH13); FUNCTIONS IN: h…	3.7896
10.7	cell wall.modification	traes_2as_287f90436.1	Id	(loc_os07g34580.1 : 185.0) no description available & (gnl|cdd|29536 : 158.0) no description available & (at1g11545 : 146.0) xyloglucan endotransglucosylase/hydrolase 8 (XTH8); FUNCTIONS IN: hydrolase activity, acting on glycosyl bonds, xyloglucan:xyloglucosyl transferase activity, hydrolase activity, hydrolyzing O-glycosyl compounds; INVOLVED IN: carbohydrate metabolic process, cellular glucan m…	-8.7741
10.7	cell wall.modification	traes_4dl_b6c7387c0.1	Id	(loc_os03g02610.1 : 317.0) no description available & (gnl|cdd|29536 : 126.0) no description available & (ipr013320 : 101.05138) Concanavalin A-like lectin/glucanase, subgroup & (at3g44990 : 85.5) xyloglucan endo-transglycosylase; xyloglucan endo-transglycosylase-related 8 (XTR8); FUNCTIONS IN: hydrolase activity, acting on glycosyl bonds, xyloglucan:xyloglucosyl transferase activity; INVOLVED IN…	-4.3462
10.7	cell wall.modification	traes_6al_a9cf22002.1	Id	(gnl|cdd|29536 : 185.0) no description available & (q76bw5|xth8_orysa : 182.0) Xyloglucan endotransglycosylase/hydrolase protein 8 precursor (EC 2.4.1.207) (End-xyloglucan transferase) (OsXTH8) (OsXRT5) - Oryza sativa (Rice) & (loc_os08g13920.1 : 182.0) no description available & (at4g14130 : 149.0) xyloglucan endotransglycosylase-related protein (XTR7); xyloglucan endotransglucosylase/hydrolase …	5.0689
10.8.1	cell wall.pectin*esterases.PME	traes_1dl_e8307a954.1	Id	(loc_os10g26680.1 : 503.0) no description available & (at3g29090 : 441.0) Encodes an atypical pectin methylesterase that does not require salt for its activity and has a blockwise mode of pectin demethylesterification.; pectin methylesterase 31 (PME31); FUNCTIONS IN: pectinesterase activity; INVOLVED IN: pectin metabolic process; LOCATED IN: cell wall, plant-type cell wall; EXPRESSED IN: 23 plant…	1.3446
10.8.1	cell wall.pectin*esterases.PME	traes_1bl_5e924707c.2	Id	(loc_os10g26680.1 : 436.0) no description available & (at3g29090 : 376.0) Encodes an atypical pectin methylesterase that does not require salt for its activity and has a blockwise mode of pectin demethylesterification.; pectin methylesterase 31 (PME31); FUNCTIONS IN: pectinesterase activity; INVOLVED IN: pectin metabolic process; LOCATED IN: cell wall, plant-type cell wall; EXPRESSED IN: 23 plant…	1.5045
10.8.1	cell wall.pectin*esterases.PME	traes_1al_e9ba105d1.1	Id	(loc_os10g26680.1 : 540.0) no description available & (at3g29090 : 475.0) Encodes an atypical pectin methylesterase that does not require salt for its activity and has a blockwise mode of pectin demethylesterification.; pectin methylesterase 31 (PME31); FUNCTIONS IN: pectinesterase activity; INVOLVED IN: pectin metabolic process; LOCATED IN: cell wall, plant-type cell wall; EXPRESSED IN: 23 plant…	1.782
10.8.2	cell wall.pectin*esterases.acetyl esterase	traes_3al_0a528281c.1	Id	(loc_os01g66850.2 : 489.0) no description available & (gnl|cdd|39488 : 454.0) no description available & (gnl|cdd|66926 : 424.0) no description available & (at3g09410 : 381.0) Pectinacetylesterase family protein; CONTAINS InterPro DOMAIN/s: Pectinacetylesterase (InterPro:IPR004963); BEST Arabidopsis thaliana protein match is: Pectinacetylesterase family protein (TAIR:AT3G09405.1); Has 546 Blast h…	-1.3539
10.8.2	cell wall.pectin*esterases.acetyl esterase	traes_4al_b2c5fb6e5.1	Id	(loc_os01g66850.2 : 556.0) no description available & (gnl|cdd|39488 : 477.0) no description available & (gnl|cdd|66926 : 444.0) no description available & (at3g09410 : 436.0) Pectinacetylesterase family protein; CONTAINS InterPro DOMAIN/s: Pectinacetylesterase (InterPro:IPR004963); BEST Arabidopsis thaliana protein match is: Pectinacetylesterase family protein (TAIR:AT3G09405.1); Has 546 Blast h…	-3.6173
10.8.2	cell wall.pectin*esterases.acetyl esterase	traes_5bl_305b77299.1	Id	(gnl|cdd|39488 : 489.0) no description available & (at5g23870 : 471.0) Pectinacetylesterase family protein; FUNCTIONS IN: carboxylesterase activity; INVOLVED IN: biological_process unknown; LOCATED IN: plant-type cell wall; EXPRESSED IN: 22 plant structures; EXPRESSED DURING: 13 growth stages; CONTAINS InterPro DOMAIN/s: Pectinacetylesterase (InterPro:IPR004963); BEST Arabidopsis thaliana protein…	-1.99
10.8.2	cell wall.pectin*esterases.acetyl esterase	traes_5bl_bca852ac9.1	Id	(loc_os01g21630.1 : 484.0) no description available & (gnl|cdd|39488 : 476.0) no description available & (gnl|cdd|66926 : 462.0) no description available & (at3g62060 : 437.0) Pectinacetylesterase family protein; FUNCTIONS IN: carboxylesterase activity; INVOLVED IN: biological_process unknown; LOCATED IN: endomembrane system; EXPRESSED IN: 22 plant structures; EXPRESSED DURING: 13 growth stages; …	8.7533
10.8.2	cell wall.pectin*esterases.acetyl esterase	traes_5al_85c8d32d0.1	Id	(loc_os01g21630.1 : 127.0) no description available & (gnl|cdd|39488 : 116.0) no description available & (at3g05910 : 114.0) Pectinacetylesterase family protein; FUNCTIONS IN: carboxylesterase activity; INVOLVED IN: biological_process unknown; LOCATED IN: endomembrane system; EXPRESSED IN: 22 plant structures; EXPRESSED DURING: 13 growth stages; CONTAINS InterPro DOMAIN/s: Pectinacetylesterase (I…	9.5004
10.8.2	cell wall.pectin*esterases.acetyl esterase	traes_6dl_a7af731ac.1	Id	(loc_os02g47400.1 : 243.0) no description available & (gnl|cdd|39488 : 211.0) no description available & (gnl|cdd|66926 : 207.0) no description available & (at4g19420 : 204.0) Pectinacetylesterase family protein; CONTAINS InterPro DOMAIN/s: Pectinacetylesterase (InterPro:IPR004963); BEST Arabidopsis thaliana protein match is: Pectinacetylesterase family protein (TAIR:AT4G19410.1); Has 543 Blast h…	5.4863
10.8.2	cell wall.pectin*esterases.acetyl esterase	traes_6bl_c83912bde.1	Id	(loc_os02g47400.1 : 249.0) no description available & (gnl|cdd|39488 : 219.0) no description available & (gnl|cdd|66926 : 213.0) no description available & (at4g19420 : 207.0) Pectinacetylesterase family protein; CONTAINS InterPro DOMAIN/s: Pectinacetylesterase (InterPro:IPR004963); BEST Arabidopsis thaliana protein match is: Pectinacetylesterase family protein (TAIR:AT4G19410.1); Has 543 Blast h…	2.3891
10.8.2	cell wall.pectin*esterases.acetyl esterase	traes_6bl_dc2584ef5.2	Id	(loc_os02g47400.2 : 321.0) no description available & (gnl|cdd|66926 : 280.0) no description available & (gnl|cdd|39488 : 279.0) no description available & (at4g19420 : 274.0) Pectinacetylesterase family protein; CONTAINS InterPro DOMAIN/s: Pectinacetylesterase (InterPro:IPR004963); BEST Arabidopsis thaliana protein match is: Pectinacetylesterase family protein (TAIR:AT4G19410.1); Has 543 Blast h…	2.4521
11.1.3	lipid metabolism.FA synthesis and FA elongation.ketoacyl ACP synthase	traes_2dl_5f9d707f2.2	Id	(p23902|kasc1_horvu : 610.0) 3-oxoacyl-(acyl-carrier-protein) synthase I, chloroplast precursor (EC 2.3.1.41) (Beta-ketoacyl-ACP synthase I) (KAS I) - Hordeum vulgare (Barley) & (loc_os04g36800.1 : 598.0) no description available & (at5g46290 : 550.0) 3-ketoacyl-acyl carrier protein synthase I (KAS I) mRNA,; 3-ketoacyl-acyl carrier protein synthase I (KAS I); FUNCTIONS IN: transferase activity, t…	-1.6953
11.1.3	lipid metabolism.FA synthesis and FA elongation.ketoacyl ACP synthase	traes_2bl_e8d5e0972.1	Id	(p23902|kasc1_horvu : 798.0) 3-oxoacyl-(acyl-carrier-protein) synthase I, chloroplast precursor (EC 2.3.1.41) (Beta-ketoacyl-ACP synthase I) (KAS I) - Hordeum vulgare (Barley) & (loc_os04g36800.1 : 764.0) no description available & (at5g46290 : 693.0) 3-ketoacyl-acyl carrier protein synthase I (KAS I) mRNA,; 3-ketoacyl-acyl carrier protein synthase I (KAS I); FUNCTIONS IN: transferase activity, t…	-2.4516
11.1.7	lipid metabolism.FA synthesis and FA elongation.ACP thioesterase	traes_7ds_cb5f58f92.1	Id	(loc_os06g05130.1 : 716.0) no description available & (at1g08510 : 482.0) Encodes an acyl-acyl carrier protein thioesterase. Hydrolyzes primarily saturated acyl-ACPs with chain lengths that vary between 8 and 18 carbons. Involved in saturated fatty acid synthesis. Nuclear-encoded, plastid-targeted globular protein that is functional as dimer.; fatty acyl-ACP thioesterases B (FATB); CONTAINS Inter…	-1.4773
11.1.7	lipid metabolism.FA synthesis and FA elongation.ACP thioesterase	traes_7bl_8818dd897.1	Id	(loc_os06g39520.1 : 522.0) no description available & (at1g08510 : 373.0) Encodes an acyl-acyl carrier protein thioesterase. Hydrolyzes primarily saturated acyl-ACPs with chain lengths that vary between 8 and 18 carbons. Involved in saturated fatty acid synthesis. Nuclear-encoded, plastid-targeted globular protein that is functional as dimer.; fatty acyl-ACP thioesterases B (FATB); CONTAINS Inter…	1.2384
11.1.8	lipid metabolism.FA synthesis and FA elongation.acyl coa ligase	traes_2dl_5ffd17526.1	Id	(loc_os04g58710.1 : 114.0) no description available & (at3g48990 : 113.0) AMP-dependent synthetase and ligase family protein; FUNCTIONS IN: catalytic activity, AMP binding; INVOLVED IN: response to cadmium ion; LOCATED IN: apoplast, chloroplast; EXPRESSED IN: 26 plant structures; EXPRESSED DURING: 15 growth stages; CONTAINS InterPro DOMAIN/s: AMP-binding, conserved site (InterPro:IPR020845), AMP-…	1.3871
11.1.8	lipid metabolism.FA synthesis and FA elongation.acyl coa ligase	traes_2bl_3eb1b6a74.1	Id	(loc_os04g57850.1 : 852.0) no description available & (gnl|cdd|82505 : 635.0) no description available & (at5g16370 : 620.0) acyl activating enzyme 5 (AAE5); FUNCTIONS IN: catalytic activity; INVOLVED IN: metabolic process; LOCATED IN: peroxisome; EXPRESSED IN: leaf; CONTAINS InterPro DOMAIN/s: AMP-binding, conserved site (InterPro:IPR020845), AMP-dependent synthetase/ligase (InterPro:IPR000873);…	2.0499
11.1.8	lipid metabolism.FA synthesis and FA elongation.acyl coa ligase	traes_2al_7a5a988ca.1	Id	(loc_os04g33190.1 : 1285.0) no description available & (at5g36880 : 1161.0) Encodes a plastidic acetyl-coA synthetase. This enzyme plays a role in converting acetate to acetyl-coA in the plastids. It does not appear to be a major contributor to fatty acid biosynthesis based on mutant phenotypes. The enzyme seems to act as a monomer and may play an important role in preventing the toxic accumulati…	-1.1599
11.1.8	lipid metabolism.FA synthesis and FA elongation.acyl coa ligase	traes_4dl_9987f550f.1	Id	(gnl|cdd|82505 : 141.0) no description available & (loc_os03g03790.1 : 134.0) no description available & (gnl|cdd|36391 : 121.0) no description available & (at1g66120 : 100.0) AMP-dependent synthetase and ligase family protein; FUNCTIONS IN: catalytic activity; INVOLVED IN: metabolic process; EXPRESSED IN: embryo, sepal, male gametophyte, carpel, stamen; EXPRESSED DURING: 4 anthesis, C globular s…	5.9075
11.1.8	lipid metabolism.FA synthesis and FA elongation.acyl coa ligase	traes_5dl_61f4b5158.1	Id	(loc_os03g62850.1 : 1123.0) no description available & (at3g23790 : 898.0) acyl activating enzyme 16 (AAE16); FUNCTIONS IN: catalytic activity; INVOLVED IN: metabolic process; LOCATED IN: chloroplast envelope; EXPRESSED IN: 21 plant structures; EXPRESSED DURING: 9 growth stages; CONTAINS InterPro DOMAIN/s: AMP-binding (InterPro:IPR020459), AMP-binding, conserved site (InterPro:IPR020845), AMP-dep…	-1.7106
11.1.8	lipid metabolism.FA synthesis and FA elongation.acyl coa ligase	traes_5bl_017315dc6.1	Id	(loc_os03g03790.1 : 415.0) no description available & (gnl|cdd|82505 : 339.0) no description available & (at1g65880 : 311.0) Encodes a benzoate-CoA ligase. Involved in the biosynthesis of benzoyloxyglucosinolate in Arabidopsis seeds.; benzoyloxyglucosinolate 1 (BZO1); CONTAINS InterPro DOMAIN/s: AMP-dependent synthetase/ligase (InterPro:IPR000873); BEST Arabidopsis thaliana protein match is: acyl…	5.17
11.1.8	lipid metabolism.FA synthesis and FA elongation.acyl coa ligase	traes_5bl_589c45ef6.1	Id	(loc_os03g62850.2 : 875.0) no description available & (at3g23790 : 672.0) acyl activating enzyme 16 (AAE16); FUNCTIONS IN: catalytic activity; INVOLVED IN: metabolic process; LOCATED IN: chloroplast envelope; EXPRESSED IN: 21 plant structures; EXPRESSED DURING: 9 growth stages; CONTAINS InterPro DOMAIN/s: AMP-binding (InterPro:IPR020459), AMP-binding, conserved site (InterPro:IPR020845), AMP-depe…	-1.9268
11.1.8	lipid metabolism.FA synthesis and FA elongation.acyl coa ligase	traes_5bl_ee25cd53e.1	Id	(loc_os09g38350.1 : 903.0) no description available & (gnl|cdd|82505 : 705.0) no description available & (at1g65880 : 657.0) Encodes a benzoate-CoA ligase. Involved in the biosynthesis of benzoyloxyglucosinolate in Arabidopsis seeds.; benzoyloxyglucosinolate 1 (BZO1); CONTAINS InterPro DOMAIN/s: AMP-dependent synthetase/ligase (InterPro:IPR000873); BEST Arabidopsis thaliana protein match is: acyl…	6.1869
11.1.8	lipid metabolism.FA synthesis and FA elongation.acyl coa ligase	traes_6dl_79d318089.1	Id	(loc_os02g32490.1 : 1336.0) no description available & (at5g36880 : 1203.0) Encodes a plastidic acetyl-coA synthetase. This enzyme plays a role in converting acetate to acetyl-coA in the plastids. It does not appear to be a major contributor to fatty acid biosynthesis based on mutant phenotypes. The enzyme seems to act as a monomer and may play an important role in preventing the toxic accumulati…	1.2683
11.1.8	lipid metabolism.FA synthesis and FA elongation.acyl coa ligase	traes_6bl_afedf5ae1.1	Id	(loc_os02g32490.1 : 1249.0) no description available & (at5g36880 : 1129.0) Encodes a plastidic acetyl-coA synthetase. This enzyme plays a role in converting acetate to acetyl-coA in the plastids. It does not appear to be a major contributor to fatty acid biosynthesis based on mutant phenotypes. The enzyme seems to act as a monomer and may play an important role in preventing the toxic accumulati…	0.8233
11.1.8	lipid metabolism.FA synthesis and FA elongation.acyl coa ligase	traes_6al_068ebf680.1	Id	(loc_os02g32490.1 : 1126.0) no description available & (at5g36880 : 1015.0) Encodes a plastidic acetyl-coA synthetase. This enzyme plays a role in converting acetate to acetyl-coA in the plastids. It does not appear to be a major contributor to fatty acid biosynthesis based on mutant phenotypes. The enzyme seems to act as a monomer and may play an important role in preventing the toxic accumulati…	1.0528
11.1.8	lipid metabolism.FA synthesis and FA elongation.acyl coa ligase	traes_7ds_2d73415a8.1	Id	(loc_os03g59080.1 : 1115.0) no description available & (at1g55320 : 868.0) Encodes a protein with similarity to acyl activating enzymes. AAE18 is localized to the peroxisome where it may be involved in metabolism of auxin precursors to active auxins.; acyl-activating enzyme 18 (AAE18); FUNCTIONS IN: catalytic activity, ligase activity; INVOLVED IN: metabolic process, auxin metabolic process; LOCA…	-1.7867
11.1.8	lipid metabolism.FA synthesis and FA elongation.acyl coa ligase	traes_7as_5ac6b6a80.1	Id	(loc_os03g59080.1 : 1125.0) no description available & (at1g55320 : 878.0) Encodes a protein with similarity to acyl activating enzymes. AAE18 is localized to the peroxisome where it may be involved in metabolism of auxin precursors to active auxins.; acyl-activating enzyme 18 (AAE18); FUNCTIONS IN: catalytic activity, ligase activity; INVOLVED IN: metabolic process, auxin metabolic process; LOCA…	-3.0368
11.1.9	lipid metabolism.FA synthesis and FA elongation.long chain fatty acid CoA ligase	traes_4ds_08b65f0da.1	Id	(loc_os12g07110.2 : 1201.0) no description available & (at1g77590 : 1071.0) Encodes major plastidic long chain acyl-CoA synthetase with a slight substrate preference of oleic acid over any of the other fatty acids.; long chain acyl-CoA synthetase 9 (LACS9); FUNCTIONS IN: long-chain fatty acid-CoA ligase activity; INVOLVED IN: fatty acid metabolic process, fatty acid biosynthetic process; LOCATED …	5.3338
11.1.9	lipid metabolism.FA synthesis and FA elongation.long chain fatty acid CoA ligase	traes_4bs_4ab1e803f.1	Id	(loc_os12g04990.1 : 1217.0) no description available & (at3g05970 : 1028.0) encode peroxisomal long-chain acyl-CoA synthetase (LACS) isozymes; long-chain acyl-CoA synthetase 6 (LACS6); FUNCTIONS IN: long-chain fatty acid-CoA ligase activity; INVOLVED IN: long-chain fatty acid metabolic process; LOCATED IN: membrane; EXPRESSED IN: 24 plant structures; EXPRESSED DURING: 16 growth stages; CONTAINS I…	1.4064
11.1.9	lipid metabolism.FA synthesis and FA elongation.long chain fatty acid CoA ligase	traes_4al_9d7ecd3ba.1	Id	(loc_os12g07110.2 : 1191.0) no description available & (at1g77590 : 1051.0) Encodes major plastidic long chain acyl-CoA synthetase with a slight substrate preference of oleic acid over any of the other fatty acids.; long chain acyl-CoA synthetase 9 (LACS9); FUNCTIONS IN: long-chain fatty acid-CoA ligase activity; INVOLVED IN: fatty acid metabolic process, fatty acid biosynthetic process; LOCATED …	3.9542
11.1.9	lipid metabolism.FA synthesis and FA elongation.long chain fatty acid CoA ligase	traes_5bl_5a9f5f455.1	Id	(loc_os05g25310.2 : 837.0) no description available & (at2g04350 : 694.0) long-chain acyl-CoA synthetase 8 (LACS8); FUNCTIONS IN: long-chain fatty acid-CoA ligase activity, catalytic activity; INVOLVED IN: fatty acid biosynthetic process, metabolic process; LOCATED IN: endoplasmic reticulum; EXPRESSED IN: 23 plant structures; EXPRESSED DURING: 13 growth stages; CONTAINS InterPro DOMAIN/s: AMP-bin…	1.1158
11.1.9	lipid metabolism.FA synthesis and FA elongation.long chain fatty acid CoA ligase	traes_5al_3803f504a.1	Id	(loc_os05g25310.2 : 419.0) no description available & (at2g04350 : 357.0) long-chain acyl-CoA synthetase 8 (LACS8); FUNCTIONS IN: long-chain fatty acid-CoA ligase activity, catalytic activity; INVOLVED IN: fatty acid biosynthetic process, metabolic process; LOCATED IN: endoplasmic reticulum; EXPRESSED IN: 23 plant structures; EXPRESSED DURING: 13 growth stages; CONTAINS InterPro DOMAIN/s: AMP-bin…	0.9339
11.1.9	lipid metabolism.FA synthesis and FA elongation.long chain fatty acid CoA ligase	traes_7ds_7622864db.1	Id	(loc_os06g06350.1 : 1129.0) no description available & (at4g23850 : 905.0) long-chain acyl-CoA synthetase 4 (LACS4); FUNCTIONS IN: catalytic activity; INVOLVED IN: fatty acid biosynthetic process; LOCATED IN: plasma membrane; EXPRESSED IN: 26 plant structures; EXPRESSED DURING: 13 growth stages; CONTAINS InterPro DOMAIN/s: AMP-binding, conserved site (InterPro:IPR020845), AMP-dependent synthetase…	2.2668
11.1.9	lipid metabolism.FA synthesis and FA elongation.long chain fatty acid CoA ligase	traes_7bs_d97c92894.1	Id	(loc_os06g06350.1 : 883.0) no description available & (at4g23850 : 709.0) long-chain acyl-CoA synthetase 4 (LACS4); FUNCTIONS IN: catalytic activity; INVOLVED IN: fatty acid biosynthetic process; LOCATED IN: plasma membrane; EXPRESSED IN: 26 plant structures; EXPRESSED DURING: 13 growth stages; CONTAINS InterPro DOMAIN/s: AMP-binding, conserved site (InterPro:IPR020845), AMP-dependent synthetase/…	3.2782
11.1.9	lipid metabolism.FA synthesis and FA elongation.long chain fatty acid CoA ligase	traes_7bs_eae35f80e.1	Id	(loc_os06g06350.1 : 150.0) no description available & (at4g11030 : 128.0) AMP-dependent synthetase and ligase family protein; FUNCTIONS IN: catalytic activity; INVOLVED IN: fatty acid biosynthetic process; EXPRESSED IN: 7 plant structures; EXPRESSED DURING: LP.04 four leaves visible, 4 anthesis, petal differentiation and expansion stage; CONTAINS InterPro DOMAIN/s: AMP-binding, conserved site (In…	9.2669
11.1.10	lipid metabolism.FA synthesis and FA elongation.beta ketoacyl CoA synthase	traes_1as_5790a3717.1	Id	(loc_os03g26530.1 : 149.0) no description available & (gnl|cdd|87517 : 139.0) no description available & (at5g04530 : 134.0) Encodes KCS19, a member of the 3-ketoacyl-CoA synthase family involved in the biosynthesis of VLCFA (very long chain fatty acids).; 3-ketoacyl-CoA synthase 19 (KCS19); FUNCTIONS IN: transferase activity, transferring acyl groups other than amino-acyl groups, catalytic activ…	-1.2474
11.1.10	lipid metabolism.FA synthesis and FA elongation.beta ketoacyl CoA synthase	traes_4dl_91f078e7e.1	Id	(loc_os03g14170.1 : 991.0) no description available & (at1g01120 : 666.0) Encodes a condensing enzyme KCS1 (3-ketoacyl-CoA synthase 1) which is involved in the critical fatty acid elongation process in wax biosynthesis.; 3-ketoacyl-CoA synthase 1 (KCS1); FUNCTIONS IN: fatty acid elongase activity, acyltransferase activity; INVOLVED IN: in 7 processes; LOCATED IN: cytosolic ribosome, endoplasmic r…	-2.971
11.1.10	lipid metabolism.FA synthesis and FA elongation.beta ketoacyl CoA synthase	traes_4ds_ed7cbc971.1	Id	(loc_os11g37900.1 : 716.0) no description available & (at1g04220 : 678.0) Encodes KCS2, a member of the 3-ketoacyl-CoA synthase family involved in the biosynthesis of VLCFA (very long chain fatty acids).; 3-ketoacyl-CoA synthase 2 (KCS2); FUNCTIONS IN: fatty acid elongase activity; INVOLVED IN: response to wounding, response to osmotic stress, suberin biosynthetic process; LOCATED IN: membrane; E…	-1.5737
11.1.10	lipid metabolism.FA synthesis and FA elongation.beta ketoacyl CoA synthase	traes_4bl_a42fa833b.1	Id	(loc_os03g14170.1 : 599.0) no description available & (at1g01120 : 381.0) Encodes a condensing enzyme KCS1 (3-ketoacyl-CoA synthase 1) which is involved in the critical fatty acid elongation process in wax biosynthesis.; 3-ketoacyl-CoA synthase 1 (KCS1); FUNCTIONS IN: fatty acid elongase activity, acyltransferase activity; INVOLVED IN: in 7 processes; LOCATED IN: cytosolic ribosome, endoplasmic r…	-3.7808
11.1.10	lipid metabolism.FA synthesis and FA elongation.beta ketoacyl CoA synthase	traes_6as_988fe408c.1	Id	(loc_os02g49920.1 : 514.0) no description available & (at1g25450 : 451.0) Encodes KCS5, a member of the 3-ketoacyl-CoA synthase family involved in the biosynthesis of VLCFA (very long chain fatty acids).; 3-ketoacyl-CoA synthase 5 (KCS5); FUNCTIONS IN: fatty acid elongase activity; INVOLVED IN: in 6 processes; LOCATED IN: endoplasmic reticulum, membrane; EXPRESSED IN: 22 plant structures; EXPRESS…	-4.4105
11.1.10	lipid metabolism.FA synthesis and FA elongation.beta ketoacyl CoA synthase	traes_6as_9cfe4819d.1	Id	(loc_os11g37900.1 : 706.0) no description available & (at1g04220 : 663.0) Encodes KCS2, a member of the 3-ketoacyl-CoA synthase family involved in the biosynthesis of VLCFA (very long chain fatty acids).; 3-ketoacyl-CoA synthase 2 (KCS2); FUNCTIONS IN: fatty acid elongase activity; INVOLVED IN: response to wounding, response to osmotic stress, suberin biosynthetic process; LOCATED IN: membrane; E…	-1.5857
11.1.10	lipid metabolism.FA synthesis and FA elongation.beta ketoacyl CoA synthase	traes_7dl_e6c167469.1	Id	(loc_os06g39750.3 : 845.0) no description available & (at2g26640 : 767.0) Encodes KCS11, a member of the 3-ketoacyl-CoA synthase family involved in the biosynthesis of VLCFA (very long chain fatty acids).; 3-ketoacyl-CoA synthase 11 (KCS11); FUNCTIONS IN: transferase activity, transferring acyl groups other than amino-acyl groups, catalytic activity; INVOLVED IN: response to cold, response to lig…	4.6576
11.1.11	lipid metabolism.FA synthesis and FA elongation.fatty acid elongase	traes_4al_925e5a9c4.2	Id	(loc_os06g15170.1 : 597.0) no description available & (at1g68530 : 471.0) Encodes KCS6, a member of the 3-ketoacyl-CoA synthase family involved in the biosynthesis of VLCFA (very long chain fatty acids).; 3-ketoacyl-CoA synthase 6 (KCS6); FUNCTIONS IN: transferase activity, transferring acyl groups other than amino-acyl groups, catalytic activity; INVOLVED IN: in 7 processes; LOCATED IN: endoplas…	-3.4899
11.1.11	lipid metabolism.FA synthesis and FA elongation.fatty acid elongase	traes_6as_988fe408c.1	Id	(loc_os02g49920.1 : 514.0) no description available & (at1g25450 : 451.0) Encodes KCS5, a member of the 3-ketoacyl-CoA synthase family involved in the biosynthesis of VLCFA (very long chain fatty acids).; 3-ketoacyl-CoA synthase 5 (KCS5); FUNCTIONS IN: fatty acid elongase activity; INVOLVED IN: in 6 processes; LOCATED IN: endoplasmic reticulum, membrane; EXPRESSED IN: 22 plant structures; EXPRESS…	-4.4105
11.1.13	lipid metabolism.FA synthesis and FA elongation.acyl-CoA binding protein	traes_6al_f759812cf.1	Id	(loc_os02g57690.2 : 657.0) no description available & (at5g04420 : 376.0) Galactose oxidase/kelch repeat superfamily protein; INVOLVED IN: biological_process unknown; LOCATED IN: cytosol, nucleus; EXPRESSED IN: 23 plant structures; EXPRESSED DURING: 13 growth stages; CONTAINS InterPro DOMAIN/s: Galactose oxidase/kelch, beta-propeller (InterPro:IPR011043), Kelch repeat type 1 (InterPro:IPR006652),…	1.5209
11.1.13	lipid metabolism.FA synthesis and FA elongation.acyl-CoA binding protein	traes_7dl_6b7b8ee08.2	Id	(loc_os03g37960.1 : 131.0) no description available & (o04066|acbp_ricco : 117.0) Acyl-CoA-binding protein (ACBP) - Ricinus communis (Castor bean) & (at1g31812 : 102.0) Acyl-CoA-binding protein. Bind acyl-CoA esters and protect acyl-CoAs from degradation by microsomal acyl-hydrolases.; acyl-CoA-binding protein 6 (ACBP6); FUNCTIONS IN: phosphatidylcholine binding, acyl-CoA binding; INVOLVED IN: re…	-1.5769
11.1.13	lipid metabolism.FA synthesis and FA elongation.acyl-CoA binding protein	traes_7ds_595fb94a0.1	Id	(loc_os03g37960.1 : 129.0) no description available & (o04066|acbp_ricco : 124.0) Acyl-CoA-binding protein (ACBP) - Ricinus communis (Castor bean) & (at1g31812 : 105.0) Acyl-CoA-binding protein. Bind acyl-CoA esters and protect acyl-CoAs from degradation by microsomal acyl-hydrolases.; acyl-CoA-binding protein 6 (ACBP6); FUNCTIONS IN: phosphatidylcholine binding, acyl-CoA binding; INVOLVED IN: re…	-0.8584
11.1.13	lipid metabolism.FA synthesis and FA elongation.acyl-CoA binding protein	traes_7as_ad936d17a.1	Id	(loc_os06g02490.1 : 119.0) no description available & (o04066|acbp_ricco : 118.0) Acyl-CoA-binding protein (ACBP) - Ricinus communis (Castor bean) & (gnl|cdd|64738 : 118.0) no description available & (gnl|cdd|36035 : 102.0) no description available & (at1g31812 : 101.0) Acyl-CoA-binding protein. Bind acyl-CoA esters and protect acyl-CoAs from degradation by microsomal acyl-hydrolases.; acyl-CoA-b…	-0.9708
11.1.15	lipid metabolism.FA synthesis and FA elongation.ACP desaturase	traes_2al_d4bf4ae24.1	Id	(loc_os04g31070.1 : 696.0) no description available & (q40731|stad_orysa : 680.0) Acyl-(acyl-carrier-protein) desaturase, chloroplast precursor (EC 1.14.19.2) (Stearoyl-ACP desaturase) - Oryza sativa (Rice) & (gnl|cdd|67043 : 612.0) no description available & (at2g43710 : 595.0) Encodes a stearoyl-ACP desaturase, involved in fatty acid desaturation. The ssi2 mutants have increased 18:0 and reduce…	1.3965
11.1.15	lipid metabolism.FA synthesis and FA elongation.ACP desaturase	traes_3dl_3d1319ecf.1	Id	(loc_os01g69080.1 : 561.0) no description available & (gnl|cdd|67043 : 526.0) no description available & (p22337|stad_ricco : 518.0) Acyl-(acyl-carrier-protein) desaturase, chloroplast precursor (EC 1.14.19.2) (Stearoyl-ACP desaturase) (Delta(9) stearoyl-acyl carrier protein desaturase) - Ricinus communis (Castor bean) & (at2g43710 : 506.0) Encodes a stearoyl-ACP desaturase, involved in fatty aci…	-1.001
11.1.15	lipid metabolism.FA synthesis and FA elongation.ACP desaturase	traes_3al_335725b58.2	Id	(loc_os01g69080.1 : 629.0) no description available & (gnl|cdd|67043 : 594.0) no description available & (p22337|stad_ricco : 583.0) Acyl-(acyl-carrier-protein) desaturase, chloroplast precursor (EC 1.14.19.2) (Stearoyl-ACP desaturase) (Delta(9) stearoyl-acyl carrier protein desaturase) - Ricinus communis (Castor bean) & (at2g43710 : 575.0) Encodes a stearoyl-ACP desaturase, involved in fatty aci…	-1.2248
11.1.30	lipid metabolism.FA synthesis and FA elongation.pyruvate kinase	traes_1al_0815bd32e.1	Id	(loc_os10g42100.1 : 831.0) no description available & (q40546|kpyg_tobac : 717.0) Pyruvate kinase isozyme G, chloroplast precursor (EC 2.7.1.40) - Nicotiana tabacum (Common tobacco) & (at1g32440 : 692.0) encodes a chloroplast pyruvate kinase beta subunit. The enzyme is less active than the other chloroplast pyruvate kinase beta subunit encoded by AT5G52920. Involved in seed oil biosynthesis. Can …	-0.8611
11.1.31	lipid metabolism.FA synthesis and FA elongation.pyruvate DH	traes_5dl_183e7a0b8.1	Id	(loc_os09g24320.1 : 316.0) no description available & (at3g25860 : 300.0) Nuclear encoded dihydrolipoamide S-acetyltransferase (LTA2) that encodes teh Pyruvate Decarboxylase E2 subunit. Mutant has embryo defect.; LTA2; FUNCTIONS IN: dihydrolipoyllysine-residue acetyltransferase activity; INVOLVED IN: metabolic process, acetyl-CoA biosynthetic process from pyruvate; LOCATED IN: cytosolic ribosome,…	1.5939
11.1.31	lipid metabolism.FA synthesis and FA elongation.pyruvate DH	traes_5al_11b3d3f16.1	Id	(at3g25860 : 95.9) Nuclear encoded dihydrolipoamide S-acetyltransferase (LTA2) that encodes teh Pyruvate Decarboxylase E2 subunit. Mutant has embryo defect.; LTA2; FUNCTIONS IN: dihydrolipoyllysine-residue acetyltransferase activity; INVOLVED IN: metabolic process, acetyl-CoA biosynthetic process from pyruvate; LOCATED IN: cytosolic ribosome, chloroplast stroma, chloroplast, membrane, chloroplast…	5.4007
11.2.2	lipid metabolism.FA desaturation.a hydroxylase	traes_5as_d45ab5edc.2	Id	(loc_os12g43363.1 : 357.0) no description available & (at2g34770 : 308.0) encodes a fatty acid hydroxylase, required for the AtBI-1-mediated suppression of programmed cell death.; fatty acid hydroxylase 1 (FAH1); FUNCTIONS IN: fatty acid alpha-hydroxylase activity, catalytic activity; INVOLVED IN: very long-chain fatty acid metabolic process, negative regulation of programmed cell death; LOCATED …	2.6203
11.2.3	lipid metabolism.FA desaturation.omega 3 desaturase	traes_2bs_d7ed8bf9a.1	Id	(loc_os07g49310.1 : 583.0) no description available & (p48619|fad3c_ricco : 574.0) Omega-3 fatty acid desaturase, chloroplast precursor (EC 1.14.19.-) - Ricinus communis (Castor bean) & (at5g05580 : 551.0) Encodes a temperature sensitive plastidic fatty acid desaturase.; fatty acid desaturase 8 (FAD8); CONTAINS InterPro DOMAIN/s: Protein of unknown function DUF3474 (InterPro:IPR021863), Fatty aci…	-2.5351
11.2.3	lipid metabolism.FA desaturation.omega 3 desaturase	traes_4dl_b75ba7e6c.1	Id	(loc_os03g18070.1 : 577.0) no description available & (p48619|fad3c_ricco : 507.0) Omega-3 fatty acid desaturase, chloroplast precursor (EC 1.14.19.-) - Ricinus communis (Castor bean) & (at3g11170 : 497.0) Chloroplastic enzyme responsible for the synthesis of 16:3 and 18:3 fatty acids from galactolipids, sulpholipids and phosphatidylglycerol. Uses ferredoxin as electron donor. Gene expression is …	3.9404
11.2.3	lipid metabolism.FA desaturation.omega 3 desaturase	traes_4bl_6b4ffc0a8.1	Id	(loc_os03g18070.1 : 387.0) no description available & (p48621|fad3c_soybn : 346.0) Omega-3 fatty acid desaturase, chloroplast precursor (EC 1.14.19.-) - Glycine max (Soybean) & (at3g11170 : 328.0) Chloroplastic enzyme responsible for the synthesis of 16:3 and 18:3 fatty acids from galactolipids, sulpholipids and phosphatidylglycerol. Uses ferredoxin as electron donor. Gene expression is induced b…	2.7376
11.2.3	lipid metabolism.FA desaturation.omega 3 desaturase	traes_4as_20eaf4cec.1	Id	(loc_os03g18070.1 : 528.0) no description available & (p48619|fad3c_ricco : 475.0) Omega-3 fatty acid desaturase, chloroplast precursor (EC 1.14.19.-) - Ricinus communis (Castor bean) & (at3g11170 : 461.0) Chloroplastic enzyme responsible for the synthesis of 16:3 and 18:3 fatty acids from galactolipids, sulpholipids and phosphatidylglycerol. Uses ferredoxin as electron donor. Gene expression is …	1.5099
11.2.4	lipid metabolism.FA desaturation.omega 6 desaturase	traes_2ds_38abd9cf4.1	Id	(p48627|fad6c_brana : 483.0) Omega-6 fatty acid desaturase, chloroplast precursor (EC 1.14.19.-) - Brassica napus (Rape) & (at4g30950 : 481.0) Chloroplastic enzyme responsible for the synthesis of 16:2 and 18:2 fatty acids from galactolipids, sulpholipids and phosphatidylglycerol. Uses ferredoxin as electron donor. Gene mutation resulted in reduced level of unsaturated fatty acids leading to susc…	-2.0558
11.2.4	lipid metabolism.FA desaturation.omega 6 desaturase	traes_2bs_3d89df0ad.1	Id	(p48627|fad6c_brana : 387.0) Omega-6 fatty acid desaturase, chloroplast precursor (EC 1.14.19.-) - Brassica napus (Rape) & (at4g30950 : 385.0) Chloroplastic enzyme responsible for the synthesis of 16:2 and 18:2 fatty acids from galactolipids, sulpholipids and phosphatidylglycerol. Uses ferredoxin as electron donor. Gene mutation resulted in reduced level of unsaturated fatty acids leading to susc…	-1.7616
11.2.4	lipid metabolism.FA desaturation.omega 6 desaturase	traes_2as_2980e0300.2	Id	(p48627|fad6c_brana : 654.0) Omega-6 fatty acid desaturase, chloroplast precursor (EC 1.14.19.-) - Brassica napus (Rape) & (at4g30950 : 643.0) Chloroplastic enzyme responsible for the synthesis of 16:2 and 18:2 fatty acids from galactolipids, sulpholipids and phosphatidylglycerol. Uses ferredoxin as electron donor. Gene mutation resulted in reduced level of unsaturated fatty acids leading to susc…	-2.0013
11.2.4	lipid metabolism.FA desaturation.omega 6 desaturase	traes_6dl_55b96a9dc.2	Id	(loc_os02g48560.1 : 693.0) no description available & (p48631|fd6e2_soybn : 553.0) Omega-6 fatty acid desaturase, endoplasmic reticulum isozyme 2 (EC 1.14.19.-) - Glycine max (Soybean) & (at3g12120 : 537.0) Major enzyme responsible for the synthesis of 18:2 fatty acids in the endoplasmic reticulum. Contains His-rich motifs, which contribute to the interaction with the electron donor cytochrome b5…	-1.2778
11.2.4	lipid metabolism.FA desaturation.omega 6 desaturase	traes_6dl_d24a565e9.1	Id	(loc_os02g48560.1 : 153.0) no description available & (p48631|fd6e2_soybn : 124.0) Omega-6 fatty acid desaturase, endoplasmic reticulum isozyme 2 (EC 1.14.19.-) - Glycine max (Soybean) & (at3g12120 : 114.0) Major enzyme responsible for the synthesis of 18:2 fatty acids in the endoplasmic reticulum. Contains His-rich motifs, which contribute to the interaction with the electron donor cytochrome b5…	-1.2491
11.2.4	lipid metabolism.FA desaturation.omega 6 desaturase	traes_6dl_d412fa689.1	Id	(loc_os02g48560.1 : 364.0) no description available & (at3g12120 : 271.0) Major enzyme responsible for the synthesis of 18:2 fatty acids in the endoplasmic reticulum. Contains His-rich motifs, which contribute to the interaction with the electron donor cytochrome b5. Mutations in this gene suppress the low temperature-induced phenotype of Arabidopsis tocopherol-deficient mutant vte2.; fatty acid …	-1.0037
11.3	lipid metabolism.Phospholipid synthesis	traes_1dl_82e126a2a.1	Id	(loc_os05g47540.1 : 795.0) no description available & (at3g18000 : 696.0) Arabidopsis thaliana N-methyltransferase-like protein mRNA. Reduce transmission through pollen.; XIPOTL 1 (XPL1); CONTAINS InterPro DOMAIN/s: Methyltransferase type 11 (InterPro:IPR013216); BEST Arabidopsis thaliana protein match is: S-adenosyl-L-methionine-dependent methyltransferases superfamily protein (TAIR:AT1G48600.2)…	-1.9202
11.3	lipid metabolism.Phospholipid synthesis	traes_1dl_cd211c1e2.1	Id	(loc_os05g47540.2 : 819.0) no description available & (at3g18000 : 721.0) Arabidopsis thaliana N-methyltransferase-like protein mRNA. Reduce transmission through pollen.; XIPOTL 1 (XPL1); CONTAINS InterPro DOMAIN/s: Methyltransferase type 11 (InterPro:IPR013216); BEST Arabidopsis thaliana protein match is: S-adenosyl-L-methionine-dependent methyltransferases superfamily protein (TAIR:AT1G48600.2)…	-1.7107
11.3	lipid metabolism.Phospholipid synthesis	traes_1bl_6419fcf64.1	Id	(loc_os05g48060.1 : 737.0) no description available & (at1g15110 : 621.0) phosphatidyl serine synthase family protein; FUNCTIONS IN: CDP-diacylglycerol-serine O-phosphatidyltransferase activity; INVOLVED IN: phosphatidylserine biosynthetic process; LOCATED IN: cellular_component unknown; EXPRESSED IN: 17 plant structures; EXPRESSED DURING: 7 growth stages; CONTAINS InterPro DOMAIN/s: Phosphatidyl…	1.7844
11.3.1	lipid metabolism.Phospholipid synthesis.1-acylglycerol-3-phosphate O-acyltransferase	traes_1dl_6be4fdba0.1	Id	(loc_os10g42720.1 : 626.0) no description available & (q39639|plsb_cucsa : 513.0) Glycerol-3-phosphate acyltransferase, chloroplast precursor (EC 2.3.1.15) (GPAT) - Cucumis sativus (Cucumber) & (at1g32200 : 501.0) Encodes a chloroplast glycerol-3-phosphate acyltransferase.Involved in the biosynthesis of chloroplast phosphatidylglycerol.; ATS1; FUNCTIONS IN: glycerol-3-phosphate O-acyltransferase …	-1.1847
11.3.1	lipid metabolism.Phospholipid synthesis.1-acylglycerol-3-phosphate O-acyltransferase	traes_1bl_d4b849b8f.1	Id	(loc_os10g42720.1 : 508.0) no description available & (q39639|plsb_cucsa : 439.0) Glycerol-3-phosphate acyltransferase, chloroplast precursor (EC 2.3.1.15) (GPAT) - Cucumis sativus (Cucumber) & (at1g32200 : 429.0) Encodes a chloroplast glycerol-3-phosphate acyltransferase.Involved in the biosynthesis of chloroplast phosphatidylglycerol.; ATS1; FUNCTIONS IN: glycerol-3-phosphate O-acyltransferase …	-1.4285
11.3.2	lipid metabolism.Phospholipid synthesis.choline kinase	traes_5dl_2fe2243c6.1	Id	(loc_os09g26700.1 : 616.0) no description available & (at2g26830 : 487.0) embryo defective 1187 (emb1187); CONTAINS InterPro DOMAIN/s: Choline/ethanolamine kinase (InterPro:IPR002573), Protein kinase-like domain (InterPro:IPR011009); BEST Arabidopsis thaliana protein match is: Protein kinase superfamily protein (TAIR:AT4G09760.1); Has 1627 Blast hits to 1577 proteins in 424 species: Archae - 0; B…	-1.217
11.3.2	lipid metabolism.Phospholipid synthesis.choline kinase	traes_5al_8fa4ee61c.2	Id	(loc_os09g26700.1 : 530.0) no description available & (at2g26830 : 424.0) embryo defective 1187 (emb1187); CONTAINS InterPro DOMAIN/s: Choline/ethanolamine kinase (InterPro:IPR002573), Protein kinase-like domain (InterPro:IPR011009); BEST Arabidopsis thaliana protein match is: Protein kinase superfamily protein (TAIR:AT4G09760.1); Has 1627 Blast hits to 1577 proteins in 424 species: Archae - 0; B…	-1.2884
11.3.3	lipid metabolism.Phospholipid synthesis.phosphatidate cytidylyltransferase	traes_3dl_bb98b648f.2	Id	(loc_os01g55360.3 : 772.0) no description available & (at4g22340 : 633.0) cytidinediphosphate diacylglycerol synthase 2 (CDS2); FUNCTIONS IN: phosphatidate cytidylyltransferase activity; LOCATED IN: endomembrane system, membrane; EXPRESSED IN: 22 plant structures; EXPRESSED DURING: 13 growth stages; CONTAINS InterPro DOMAIN/s: Phosphatidate cytidylyltransferase (InterPro:IPR000374), Phosphatidate…	-1.2113
11.3.4	lipid metabolism.Phospholipid synthesis.CDP-diacylglycerol-inositol 3-phosphatidyltransferase	traes_2bl_9a03a2029.1	Id	(loc_os02g03110.2 : 283.0) no description available & (at4g38570 : 223.0) probable CDP-diacylglycerol--inositol 3-phosphatidyltransferase 2 (PIS2); FUNCTIONS IN: phosphotransferase activity, for other substituted phosphate groups; INVOLVED IN: phosphatidylinositol biosynthetic process; LOCATED IN: endomembrane system, membrane; EXPRESSED IN: 23 plant structures; EXPRESSED DURING: 15 growth stages…	9.0855
11.3.5	lipid metabolism.Phospholipid synthesis.diacylglycerol kinase	traes_2bl_f9e12c3e4.1	Id	(loc_os04g54200.1 : 858.0) no description available & (at2g20900 : 669.0) diacylglycerol kinase 5 (DGK5); FUNCTIONS IN: diacylglycerol kinase activity; INVOLVED IN: activation of protein kinase C activity by G-protein coupled receptor protein signaling pathway; LOCATED IN: cellular_component unknown; EXPRESSED IN: 25 plant structures; EXPRESSED DURING: 15 growth stages; CONTAINS InterPro DOMAIN/s…	1.9583
11.3.5	lipid metabolism.Phospholipid synthesis.diacylglycerol kinase	traes_5as_c28641518.1	Id	(loc_os12g12260.1 : 1157.0) no description available & (at5g63770 : 751.0) a member of the diacylglycerol kinase gene family. Encodes a functional diacylglycerol kinase. Involved in root elongation and plant development. Gene expression is induced by wounding or cold.; diacylglycerol kinase 2 (DGK2); CONTAINS InterPro DOMAIN/s: Protein kinase C-like, phorbol ester/diacylglycerol binding (InterPro…	1.3664
11.3.7	lipid metabolism.Phospholipid synthesis.cyclopropane-fatty-acyl-phospholipid synthase	traes_2ds_f947457a4.1	Id	(at3g23510 : 1214.0) Cyclopropane-fatty-acyl-phospholipid synthase; FUNCTIONS IN: cyclopropane-fatty-acyl-phospholipid synthase activity; INVOLVED IN: lipid biosynthetic process; LOCATED IN: endomembrane system; CONTAINS InterPro DOMAIN/s: Amine oxidase (InterPro:IPR002937), Cyclopropane-fatty-acyl-phospholipid/mycolic acid synthase (InterPro:IPR003333), Adrenodoxin reductase (InterPro:IPR000759)…	-2.0983
11.3.7	lipid metabolism.Phospholipid synthesis.cyclopropane-fatty-acyl-phospholipid synthase	traes_2bs_0d1935045.1	Id	(loc_os12g16650.1 : 1234.0) no description available & (at3g23510 : 1192.0) Cyclopropane-fatty-acyl-phospholipid synthase; FUNCTIONS IN: cyclopropane-fatty-acyl-phospholipid synthase activity; INVOLVED IN: lipid biosynthetic process; LOCATED IN: endomembrane system; CONTAINS InterPro DOMAIN/s: Amine oxidase (InterPro:IPR002937), Cyclopropane-fatty-acyl-phospholipid/mycolic acid synthase (InterPro…	-2.1867
11.5.1	lipid metabolism.glyceral metabolism.glycerol kinase	traes_2dl_aba700ebd.1	Id	(loc_os04g55410.1 : 949.0) no description available & (at1g80460 : 790.0) Encodes a protein similar to glycerol kinase, which converts glycerol to glycerol 3-phosphate and performs a rate-limiting step in glycerol metabolism. This gene is required for both general and specific resistance against bacteria and fungi. Arabidopsis thaliana glycerol kinase (GLR1) mRNA.Involved in flagellin-induced non…	1.9652
11.5.1	lipid metabolism.glyceral metabolism.glycerol kinase	traes_2bl_739a3ad20.1	Id	(loc_os04g55410.1 : 830.0) no description available & (at1g80460 : 716.0) Encodes a protein similar to glycerol kinase, which converts glycerol to glycerol 3-phosphate and performs a rate-limiting step in glycerol metabolism. This gene is required for both general and specific resistance against bacteria and fungi. Arabidopsis thaliana glycerol kinase (GLR1) mRNA.Involved in flagellin-induced non…	1.7582
11.5.2	lipid metabolism.glyceral metabolism.Glycerol-3-phosphate dehydrogenase (NAD+)	traes_1dl_5d43765a1.1	Id	(loc_os05g41590.1 : 497.0) no description available & (at3g07690 : 419.0) 6-phosphogluconate dehydrogenase family protein; FUNCTIONS IN: in 8 functions; INVOLVED IN: oxidation reduction, glycerol-3-phosphate catabolic process, glycerol-3-phosphate metabolic process, carbohydrate metabolic process, metabolic process; LOCATED IN: glycerol-3-phosphate dehydrogenase complex, cytoplasm; EXPRESSED IN: …	8.8774
11.5.2	lipid metabolism.glyceral metabolism.Glycerol-3-phosphate dehydrogenase (NAD+)	traes_4bl_cc8e15d8a.2	Id	(at2g40690 : 541.0) Encodes a putative dihydroxyacetone phosphate (DHAP) reductase involved in glycerol-3-phosphate supply within the chloroplast for synthesis of glycerolipids. Mutants have reduced levels of hexadecatrienoic acid, which is rescued by exogenous glycerol-3-phosphate. This gene appears to be involved in the flux of fatty acids in the prokaryotic glyerolipid biosynthesis pathway.; G…	-1.3454
11.5.2	lipid metabolism.glyceral metabolism.Glycerol-3-phosphate dehydrogenase (NAD+)	traes_4as_3d18cd1f2.2	Id	(at2g40690 : 536.0) Encodes a putative dihydroxyacetone phosphate (DHAP) reductase involved in glycerol-3-phosphate supply within the chloroplast for synthesis of glycerolipids. Mutants have reduced levels of hexadecatrienoic acid, which is rescued by exogenous glycerol-3-phosphate. This gene appears to be involved in the flux of fatty acids in the prokaryotic glyerolipid biosynthesis pathway.; G…	-6.0647
11.5.3	lipid metabolism.glyceral metabolism.FAD-dependent glycerol-3-phosphate dehydrogenase	traes_2bs_4f5812f62.1	Id	(loc_os04g14790.1 : 1032.0) no description available & (at3g10370 : 890.0) mitochondrial FAD-dependent glycerol-3-phosphate dehydrogenase. possibly involved in storage lipid catabolism and glycerol assimilation, and in glycerol-3-phosphate shuttle which transports reducing power from cytosol to mitochondrion.; SUGAR-DEPENDENT 6 (SDP6); FUNCTIONS IN: glycerol-3-phosphate dehydrogenase activity; IN…	0.8144
11.6	lipid metabolism.lipid transfer proteins etc	traes_2dl_a2092e8b2.1	Id	(loc_os04g35790.1 : 233.0) no description available & (gnl|cdd|87613 : 159.0) no description available & (at3g21260 : 150.0) Glycolipid transfer protein (GLTP) family protein; FUNCTIONS IN: glycolipid transporter activity, glycolipid binding; INVOLVED IN: glycolipid transport; LOCATED IN: cytoplasm; EXPRESSED IN: 20 plant structures; EXPRESSED DURING: 13 growth stages; CONTAINS InterPro DOMAIN/s:…	1.4481
11.6	lipid metabolism.lipid transfer proteins etc	traes_2ds_cab7a3b4d.1	Id	(loc_os04g02910.1 : 489.0) no description available & (at1g64720 : 367.0) membrane related protein CP5; CP5; FUNCTIONS IN: molecular_function unknown; INVOLVED IN: biological_process unknown; LOCATED IN: vacuole; EXPRESSED IN: 23 plant structures; EXPRESSED DURING: 15 growth stages; CONTAINS InterPro DOMAIN/s: Lipid-binding START (InterPro:IPR002913); BEST Arabidopsis thaliana protein match is: P…	-1.5731
11.6	lipid metabolism.lipid transfer proteins etc	traes_2bs_08cea942b.1	Id	(loc_os04g02910.1 : 540.0) no description available & (at1g64720 : 397.0) membrane related protein CP5; CP5; FUNCTIONS IN: molecular_function unknown; INVOLVED IN: biological_process unknown; LOCATED IN: vacuole; EXPRESSED IN: 23 plant structures; EXPRESSED DURING: 15 growth stages; CONTAINS InterPro DOMAIN/s: Lipid-binding START (InterPro:IPR002913); BEST Arabidopsis thaliana protein match is: P…	-1.5042
11.6	lipid metabolism.lipid transfer proteins etc	traes_2as_71b82606a.1	Id	(loc_os04g02910.1 : 478.0) no description available & (at1g64720 : 363.0) membrane related protein CP5; CP5; FUNCTIONS IN: molecular_function unknown; INVOLVED IN: biological_process unknown; LOCATED IN: vacuole; EXPRESSED IN: 23 plant structures; EXPRESSED DURING: 15 growth stages; CONTAINS InterPro DOMAIN/s: Lipid-binding START (InterPro:IPR002913); BEST Arabidopsis thaliana protein match is: P…	-0.9074
11.6	lipid metabolism.lipid transfer proteins etc	traes_5dl_488fbaeec.2	Id	(q43766|nltp3_horvu : 113.0) Nonspecific lipid-transfer protein 3 precursor (LTP 3) (CW20) (CW-20) (CW-19) - Hordeum vulgare (Barley) & (loc_os12g02340.1 : 109.0) no description available & (gnl|cdd|72939 : 109.0) no description available & (at5g59320 : 91.7) Predicted to encode a PR (pathogenesis-related) protein. Belongs to the lipid transfer protein (PR-14) family with the following members: A…	-2.4036
11.6	lipid metabolism.lipid transfer proteins etc	traes_5dl_5a84b5972.2	Id	(loc_os03g58940.1 : 167.0) no description available & (at2g44300 : 120.0) Bifunctional inhibitor/lipid-transfer protein/seed storage 2S albumin superfamily protein; FUNCTIONS IN: lipid binding; INVOLVED IN: lipid transport; LOCATED IN: plasma membrane, anchored to membrane; EXPRESSED IN: 21 plant structures; EXPRESSED DURING: 13 growth stages; CONTAINS InterPro DOMAIN/s: Bifunctional inhibitor/pl…	-2.2742
11.6	lipid metabolism.lipid transfer proteins etc	traes_6as_f2455a764.1	Id	(loc_os02g03230.1 : 602.0) no description available & (at1g64720 : 421.0) membrane related protein CP5; CP5; FUNCTIONS IN: molecular_function unknown; INVOLVED IN: biological_process unknown; LOCATED IN: vacuole; EXPRESSED IN: 23 plant structures; EXPRESSED DURING: 15 growth stages; CONTAINS InterPro DOMAIN/s: Lipid-binding START (InterPro:IPR002913); BEST Arabidopsis thaliana protein match is: P…	-0.9697
11.6	lipid metabolism.lipid transfer proteins etc	traes_7dl_5792a6a86.2	Id	(loc_os08g01710.1 : 290.0) no description available & (at1g21360 : 152.0) glycolipid transfer protein 2 (GLTP2); FUNCTIONS IN: glycolipid transporter activity, glycolipid binding; INVOLVED IN: glycolipid transport; LOCATED IN: cytoplasm; CONTAINS InterPro DOMAIN/s: Glycolipid transfer protein, GLTP (InterPro:IPR014830); BEST Arabidopsis thaliana protein match is: Glycolipid transfer protein (GLTP…	-3.823
11.7	lipid metabolism.unassigned	traes_1dl_db21b17c5.2	Id	(loc_os01g26039.1 : 726.0) no description available & (at1g54570 : 462.0) Esterase/lipase/thioesterase family protein; FUNCTIONS IN: transferase activity, transferring acyl groups other than amino-acyl groups, catalytic activity; LOCATED IN: chloroplast, plastoglobule; EXPRESSED IN: 22 plant structures; EXPRESSED DURING: 13 growth stages; CONTAINS InterPro DOMAIN/s: Diacylglycerol acyltransferase…	-1.8086
11.7	lipid metabolism.unassigned	traes_1bl_d1480195c.1	Id	(loc_os01g26039.1 : 1102.0) no description available & (at1g54570 : 734.0) Esterase/lipase/thioesterase family protein; FUNCTIONS IN: transferase activity, transferring acyl groups other than amino-acyl groups, catalytic activity; LOCATED IN: chloroplast, plastoglobule; EXPRESSED IN: 22 plant structures; EXPRESSED DURING: 13 growth stages; CONTAINS InterPro DOMAIN/s: Diacylglycerol acyltransferas…	-1.9531
11.7	lipid metabolism.unassigned	traes_5dl_5e35dbd92.1	Id	(loc_os09g33530.1 : 862.0) no description available & (at1g54570 : 578.0) Esterase/lipase/thioesterase family protein; FUNCTIONS IN: transferase activity, transferring acyl groups other than amino-acyl groups, catalytic activity; LOCATED IN: chloroplast, plastoglobule; EXPRESSED IN: 22 plant structures; EXPRESSED DURING: 13 growth stages; CONTAINS InterPro DOMAIN/s: Diacylglycerol acyltransferase…	15.0018
11.7	lipid metabolism.unassigned	traes_5bl_4da7db4b6.2	Id	(loc_os09g33530.1 : 929.0) no description available & (at1g54570 : 642.0) Esterase/lipase/thioesterase family protein; FUNCTIONS IN: transferase activity, transferring acyl groups other than amino-acyl groups, catalytic activity; LOCATED IN: chloroplast, plastoglobule; EXPRESSED IN: 22 plant structures; EXPRESSED DURING: 13 growth stages; CONTAINS InterPro DOMAIN/s: Diacylglycerol acyltransferase…	6.8463
11.7	lipid metabolism.unassigned	traes_6ds_13c0d37e1.1	Id	(loc_os01g25990.1 : 920.0) no description available & (at1g54570 : 650.0) Esterase/lipase/thioesterase family protein; FUNCTIONS IN: transferase activity, transferring acyl groups other than amino-acyl groups, catalytic activity; LOCATED IN: chloroplast, plastoglobule; EXPRESSED IN: 22 plant structures; EXPRESSED DURING: 13 growth stages; CONTAINS InterPro DOMAIN/s: Diacylglycerol acyltransferase…	-1.9733
11.7	lipid metabolism.unassigned	traes_6bs_fa035102e.1	Id	(loc_os01g25990.1 : 853.0) no description available & (at1g54570 : 577.0) Esterase/lipase/thioesterase family protein; FUNCTIONS IN: transferase activity, transferring acyl groups other than amino-acyl groups, catalytic activity; LOCATED IN: chloroplast, plastoglobule; EXPRESSED IN: 22 plant structures; EXPRESSED DURING: 13 growth stages; CONTAINS InterPro DOMAIN/s: Diacylglycerol acyltransferase…	-1.988
11.7	lipid metabolism.unassigned	traes_6as_525e9e67e.1	Id	(loc_os01g25990.1 : 932.0) no description available & (at1g54570 : 654.0) Esterase/lipase/thioesterase family protein; FUNCTIONS IN: transferase activity, transferring acyl groups other than amino-acyl groups, catalytic activity; LOCATED IN: chloroplast, plastoglobule; EXPRESSED IN: 22 plant structures; EXPRESSED DURING: 13 growth stages; CONTAINS InterPro DOMAIN/s: Diacylglycerol acyltransferase…	-2.1507
11.8	lipid metabolism.exotics(steroids, squalene etc)	traes_1bl_f63a1c348.1	Id	(loc_os05g42190.1 : 337.0) no description available & (at5g54500 : 295.0) Encodes a flavin mononucleotide-binding flavodoxin-like quinone reductase that is a primary auxin-response gene.; flavodoxin-like quinone reductase 1 (FQR1); CONTAINS InterPro DOMAIN/s: NADPH-dependent FMN reductase (InterPro:IPR005025), Flavoprotein WrbA (InterPro:IPR010089), Flavodoxin/nitric oxide synthase (InterPro:IPR0…	-0.9769
11.8	lipid metabolism.exotics(steroids, squalene etc)	traes_2ds_f77d8e885.1	Id	(gnl|cdd|38345 : 217.0) no description available & (loc_os01g57570.1 : 169.0) no description available & (at4g27270 : 164.0) Quinone reductase family protein; FUNCTIONS IN: oxidoreductase activity, FMN binding; INVOLVED IN: negative regulation of transcription; LOCATED IN: plasma membrane; EXPRESSED IN: 21 plant structures; EXPRESSED DURING: 13 growth stages; CONTAINS InterPro DOMAIN/s: Flavoprot…	9.1475
11.8	lipid metabolism.exotics(steroids, squalene etc)	traes_2bl_910650eee.1	Id	(gnl|cdd|38345 : 276.0) no description available & (loc_os05g42190.1 : 237.0) no description available & (at4g27270 : 228.0) Quinone reductase family protein; FUNCTIONS IN: oxidoreductase activity, FMN binding; INVOLVED IN: negative regulation of transcription; LOCATED IN: plasma membrane; EXPRESSED IN: 21 plant structures; EXPRESSED DURING: 13 growth stages; CONTAINS InterPro DOMAIN/s: Flavoprot…	10.8335
11.8	lipid metabolism.exotics(steroids, squalene etc)	traes_2bs_9c5be0fe9.1	Id	(gnl|cdd|38345 : 298.0) no description available & (loc_os05g42190.1 : 255.0) no description available & (at4g27270 : 243.0) Quinone reductase family protein; FUNCTIONS IN: oxidoreductase activity, FMN binding; INVOLVED IN: negative regulation of transcription; LOCATED IN: plasma membrane; EXPRESSED IN: 21 plant structures; EXPRESSED DURING: 13 growth stages; CONTAINS InterPro DOMAIN/s: Flavoprot…	10.039
11.8	lipid metabolism.exotics(steroids, squalene etc)	traes_2al_42cc3e22f.2	Id	(gnl|cdd|38345 : 279.0) no description available & (loc_os05g42190.1 : 245.0) no description available & (at4g27270 : 231.0) Quinone reductase family protein; FUNCTIONS IN: oxidoreductase activity, FMN binding; INVOLVED IN: negative regulation of transcription; LOCATED IN: plasma membrane; EXPRESSED IN: 21 plant structures; EXPRESSED DURING: 13 growth stages; CONTAINS InterPro DOMAIN/s: Flavoprot…	9.059
11.8	lipid metabolism.exotics(steroids, squalene etc)	traes_4bl_c576bc33c.1	Id	(gnl|cdd|38345 : 280.0) no description available & (loc_os05g42190.1 : 238.0) no description available & (at4g27270 : 229.0) Quinone reductase family protein; FUNCTIONS IN: oxidoreductase activity, FMN binding; INVOLVED IN: negative regulation of transcription; LOCATED IN: plasma membrane; EXPRESSED IN: 21 plant structures; EXPRESSED DURING: 13 growth stages; CONTAINS InterPro DOMAIN/s: Flavoprot…	3.146
11.8	lipid metabolism.exotics(steroids, squalene etc)	traes_4al_7506d5e7e.1	Id	(loc_os08g14180.1 : 266.0) no description available & (gnl|cdd|36797 : 223.0) no description available & (at1g13420 : 197.0) Encodes a sulfotransferase. Unlike the related ST4A protein (At2g14920), in vitro experiements show that this enzyme does not act brassinosteroids. ST4B is expressed in the roots and transcript levels rise in response to cytokinin treatment.; sulfotransferase 4B (ST4B); CON…	6.0034
11.8	lipid metabolism.exotics(steroids, squalene etc)	traes_4al_d1b99269e.1	Id	(loc_os08g14190.1 : 367.0) no description available & (gnl|cdd|36797 : 275.0) no description available & (at5g43690 : 225.0) P-loop containing nucleoside triphosphate hydrolases superfamily protein; FUNCTIONS IN: sulfotransferase activity; INVOLVED IN: biological_process unknown; LOCATED IN: cellular_component unknown; EXPRESSED IN: root; CONTAINS InterPro DOMAIN/s: Sulfotransferase domain (Inter…	3.7588
11.8	lipid metabolism.exotics(steroids, squalene etc)	traes_4as_1ff67d54c.1	Id	(gnl|cdd|38345 : 280.0) no description available & (loc_os05g42190.1 : 239.0) no description available & (at4g27270 : 230.0) Quinone reductase family protein; FUNCTIONS IN: oxidoreductase activity, FMN binding; INVOLVED IN: negative regulation of transcription; LOCATED IN: plasma membrane; EXPRESSED IN: 21 plant structures; EXPRESSED DURING: 13 growth stages; CONTAINS InterPro DOMAIN/s: Flavoprot…	2.9706
11.8	lipid metabolism.exotics(steroids, squalene etc)	traes_5bl_bab8c9e62.2	Id	(loc_os09g37280.2 : 545.0) no description available & (at1g76150 : 398.0) Encodes a monofunctional enoyl-CoA hydratase 2, involved in the degradation of even cis-unsaturated fatty acids, gene expression is enhanced during the first 2 days of germination, as well as in senescent leaves.; enoyl-CoA hydratase 2 (ECH2); FUNCTIONS IN: oxidoreductase activity, 3R-hydroxyacyl-CoA dehydratase activity; I…	1.7394
11.8	lipid metabolism.exotics(steroids, squalene etc)	traes_7ds_079c1c6e1.1	Id	(loc_os08g14190.1 : 249.0) no description available & (gnl|cdd|36797 : 202.0) no description available & (at1g18590 : 174.0) encodes a desulfoglucosinolate sulfotransferase, involved in the final step of glucosinolate core structure biosynthesis. Has a broad-substrate specificity with preference with methionine-derived desulfoglucosinolates.; sulfotransferase 17 (SOT17); CONTAINS InterPro DOMAIN/…	-4.5526
11.8.1	lipid metabolism.exotics (steroids, squalene etc).sphingolipids	traes_3ds_04a3fdd9a.1	Id	(loc_os01g01080.1 : 630.0) no description available & (q52rg7|sgpl_orysa : 620.0) Sphingosine-1-phosphate lyase precursor (EC 4.1.2.27) (SP-lyase) (SPL) (Sphingosine-1-phosphate aldolase) - Oryza sativa (Rice) & (at1g27980 : 553.0) dihydrosphingosine phosphate lyase (DPL1); FUNCTIONS IN: pyridoxal phosphate binding, carboxy-lyase activity, catalytic activity; INVOLVED IN: sphingolipid catabolic p…	1.0384
11.8.1	lipid metabolism.exotics (steroids, squalene etc).sphingolipids	traes_6ds_ba27e8800.1	Id	(loc_os06g22490.1 : 320.0) no description available & (at1g14290 : 306.0) Encodes one of the two redundant sphingoid base hydroxylases (SBH). Involved in sphingolipid trihydroxy long-chain base (4-hydroxysphinganine) biosynthesis. Double mutants of SBHs were dwarfed and not able to progress from vegetative to reproductive growth.; sphingoid base hydroxylase 2 (SBH2); CONTAINS InterPro DOMAIN/s: F…	4.5928
11.8.1	lipid metabolism.exotics (steroids, squalene etc).sphingolipids	traes_7bs_e0fb8caac.2	Id	(loc_os06g12250.1 : 340.0) no description available & (at1g69640 : 284.0) Encodes one of the two redundant sphingoid base hydroxylases (SBH). Involved in sphingolipid trihydroxy long-chain base (4-hydroxysphinganine) biosynthesis. Double mutants of SBHs were dwarfed and not able to progress from vegetative to reproductive growth.; sphingoid base hydroxylase 1 (SBH1); CONTAINS InterPro DOMAIN/s: F…	10.4328
11.8.1.1	lipid metabolism.exotics (steroids, squalene etc).sphingolipids.ceramidase	traes_3dl_6b76b109a.1	Id	(loc_os01g43520.2 : 1385.0) no description available & (gnl|cdd|37443 : 1079.0) no description available & (at2g38010 : 1067.0) Neutral/alkaline non-lysosomal ceramidase; FUNCTIONS IN: ceramidase activity; LOCATED IN: endomembrane system; EXPRESSED IN: 22 plant structures; EXPRESSED DURING: 13 growth stages; CONTAINS InterPro DOMAIN/s: Neutral/alkaline nonlysosomal ceramidase (InterPro:IPR006823)…	1.5301
11.8.1.1	lipid metabolism.exotics (steroids, squalene etc).sphingolipids.ceramidase	traes_3al_a6b2629b5.2	Id	(loc_os01g43520.2 : 1385.0) no description available & (gnl|cdd|37443 : 1080.0) no description available & (at2g38010 : 1071.0) Neutral/alkaline non-lysosomal ceramidase; FUNCTIONS IN: ceramidase activity; LOCATED IN: endomembrane system; EXPRESSED IN: 22 plant structures; EXPRESSED DURING: 13 growth stages; CONTAINS InterPro DOMAIN/s: Neutral/alkaline nonlysosomal ceramidase (InterPro:IPR006823)…	1.0017
11.8.1.2	lipid metabolism.exotics (steroids, squalene etc).sphingolipids.serine C-palmitoyltransferase	traes_3dl_7a05de1e1.1	Id	(loc_os01g70380.1 : 798.0) no description available & (at5g23670 : 707.0) Encodes the LCB2 subunit of serine palmitoyltransferase, an enzyme involved in sphingosine biosynthesis. The protein is localized to the endoplasmic reticulum.; long chain base2 (LCB2); CONTAINS InterPro DOMAIN/s: Aminotransferase, class I/classII (InterPro:IPR004839), Pyridoxal phosphate-dependent transferase, major domain…	1.3768
11.8.1.2	lipid metabolism.exotics (steroids, squalene etc).sphingolipids.serine C-palmitoyltransferase	traes_3al_ee6d735df.1	Id	(loc_os01g70380.1 : 837.0) no description available & (at5g23670 : 748.0) Encodes the LCB2 subunit of serine palmitoyltransferase, an enzyme involved in sphingosine biosynthesis. The protein is localized to the endoplasmic reticulum.; long chain base2 (LCB2); CONTAINS InterPro DOMAIN/s: Aminotransferase, class I/classII (InterPro:IPR004839), Pyridoxal phosphate-dependent transferase, major domain…	1.3335
11.8.2	lipid metabolism.exotics (steroids, squalene etc).methylsterol monooxygenase	traes_4ds_542118a8d.1	Id	(loc_os03g01820.1 : 353.0) no description available & (at4g22756 : 306.0) Encodes a member of the SMO1 family of sterol 4alpha-methyl oxidases. More specifically functions as a 4,4-dimethyl-9beta,19-cyclopropylsterol-4alpha- methyl oxidase.; sterol C4-methyl oxidase 1-2 (SMO1-2); FUNCTIONS IN: C-4 methylsterol oxidase activity, 4,4-dimethyl-9beta,19-cyclopropylsterol-4alpha-methyl oxidase activit…	-2.0269
11.8.2	lipid metabolism.exotics (steroids, squalene etc).methylsterol monooxygenase	traes_4bs_913a67b0e.1	Id	(loc_os03g01820.1 : 355.0) no description available & (at4g22756 : 308.0) Encodes a member of the SMO1 family of sterol 4alpha-methyl oxidases. More specifically functions as a 4,4-dimethyl-9beta,19-cyclopropylsterol-4alpha- methyl oxidase.; sterol C4-methyl oxidase 1-2 (SMO1-2); FUNCTIONS IN: C-4 methylsterol oxidase activity, 4,4-dimethyl-9beta,19-cyclopropylsterol-4alpha-methyl oxidase activit…	-2.4276
11.8.2	lipid metabolism.exotics (steroids, squalene etc).methylsterol monooxygenase	traes_4al_96ef1a5ff.1	Id	(loc_os03g01820.1 : 358.0) no description available & (at4g22756 : 307.0) Encodes a member of the SMO1 family of sterol 4alpha-methyl oxidases. More specifically functions as a 4,4-dimethyl-9beta,19-cyclopropylsterol-4alpha- methyl oxidase.; sterol C4-methyl oxidase 1-2 (SMO1-2); FUNCTIONS IN: C-4 methylsterol oxidase activity, 4,4-dimethyl-9beta,19-cyclopropylsterol-4alpha-methyl oxidase activit…	-2.2854
11.8.4	lipid metabolism.exotics (steroids, squalene etc).3-beta hydroxysteroid dehydrogenase/isomerase	traes_5ds_06c73d719.1	Id	(loc_os03g29170.2 : 99.8) no description available & (at1g47290 : 92.0) Encodes an enzyme with 3&#946;-hydroxysteroid dehydrogenase/C4-decarboxylase activity <i in vitro</i . The activity of the enzyme was determined using microsomal extracts of yeast overexpressing the <i Arabidopsis</i gene. Cytosolic fractions failed to be associated to the activity, leading to the speculation that the enzyme …	13.7744
11.8.4	lipid metabolism.exotics (steroids, squalene etc).3-beta hydroxysteroid dehydrogenase/isomerase	traes_5ds_17d3a0232.1	Id	(loc_os03g29150.1 : 278.0) no description available & (at2g26260 : 209.0) Encodes an enzyme with 3&#946;-hydroxysteroid dehydrogenase/C4-decarboxylase activity <i in vitro</i . The activity of the enzyme was determined using microsomal extracts of yeast overexpressing the <i Arabidopsis</i gene. Cytosolic fractions failed to be associated to the activity, leading to the speculation that the enzym…	6.1568
11.8.4	lipid metabolism.exotics (steroids, squalene etc).3-beta hydroxysteroid dehydrogenase/isomerase	traes_5bl_b1d508abc.1	Id	(loc_os09g34090.1 : 589.0) no description available & (at2g26260 : 271.0) Encodes an enzyme with 3&#946;-hydroxysteroid dehydrogenase/C4-decarboxylase activity <i in vitro</i . The activity of the enzyme was determined using microsomal extracts of yeast overexpressing the <i Arabidopsis</i gene. Cytosolic fractions failed to be associated to the activity, leading to the speculation that the enzym…	2.0087
11.8.4	lipid metabolism.exotics (steroids, squalene etc).3-beta hydroxysteroid dehydrogenase/isomerase	traes_5as_5a7e40f71.2	Id	(loc_os03g29150.1 : 406.0) no description available & (at1g47290 : 328.0) Encodes an enzyme with 3&#946;-hydroxysteroid dehydrogenase/C4-decarboxylase activity <i in vitro</i . The activity of the enzyme was determined using microsomal extracts of yeast overexpressing the <i Arabidopsis</i gene. Cytosolic fractions failed to be associated to the activity, leading to the speculation that the enzym…	4.9295
11.8.6	lipid metabolism.exotics (steroids, squalene etc).cycloartenol synthase	traes_5ds_669f20907.1	Id	(loc_os02g04710.1 : 1125.0) no description available & (gnl|cdd|35718 : 1082.0) no description available & (at2g07050 : 1034.0) Involved in the biosynthesis of brassinosteroids. Catalyzes the reaction from epoxysqualene to cycloartenol.; cycloartenol synthase 1 (CAS1); FUNCTIONS IN: cycloartenol synthase activity; INVOLVED IN: pentacyclic triterpenoid biosynthetic process, thylakoid membrane orga…	4.9612
11.8.6	lipid metabolism.exotics (steroids, squalene etc).cycloartenol synthase	traes_5as_50a2496b9.1	Id	(loc_os02g04710.1 : 1053.0) no description available & (gnl|cdd|35718 : 1012.0) no description available & (at2g07050 : 983.0) Involved in the biosynthesis of brassinosteroids. Catalyzes the reaction from epoxysqualene to cycloartenol.; cycloartenol synthase 1 (CAS1); FUNCTIONS IN: cycloartenol synthase activity; INVOLVED IN: pentacyclic triterpenoid biosynthetic process, thylakoid membrane organ…	6.0772
11.8.6	lipid metabolism.exotics (steroids, squalene etc).cycloartenol synthase	traes_6ds_0599f168e.1	Id	(loc_os02g04710.1 : 435.0) no description available & (gnl|cdd|35718 : 399.0) no description available & (at2g07050 : 389.0) Involved in the biosynthesis of brassinosteroids. Catalyzes the reaction from epoxysqualene to cycloartenol.; cycloartenol synthase 1 (CAS1); FUNCTIONS IN: cycloartenol synthase activity; INVOLVED IN: pentacyclic triterpenoid biosynthetic process, thylakoid membrane organiz…	-1.9639
11.8.6	lipid metabolism.exotics (steroids, squalene etc).cycloartenol synthase	traes_6as_f3cc61a36.1	Id	(loc_os11g35710.1 : 1230.0) no description available & (gnl|cdd|35718 : 1000.0) no description available & (at2g07050 : 916.0) Involved in the biosynthesis of brassinosteroids. Catalyzes the reaction from epoxysqualene to cycloartenol.; cycloartenol synthase 1 (CAS1); FUNCTIONS IN: cycloartenol synthase activity; INVOLVED IN: pentacyclic triterpenoid biosynthetic process, thylakoid membrane organ…	-2.2844
11.8.6	lipid metabolism.exotics (steroids, squalene etc).cycloartenol synthase	traes_7ds_230bb1f56.2	Id	(loc_os02g04730.1 : 326.0) no description available & (gnl|cdd|35718 : 281.0) no description available & (gnl|cdd|29791 : 258.0) no description available & (at2g07050 : 252.0) Involved in the biosynthesis of brassinosteroids. Catalyzes the reaction from epoxysqualene to cycloartenol.; cycloartenol synthase 1 (CAS1); FUNCTIONS IN: cycloartenol synthase activity; INVOLVED IN: pentacyclic triterpeno…	-1.8655
11.8.6	lipid metabolism.exotics (steroids, squalene etc).cycloartenol synthase	traes_7as_e0cfebbbe.1	Id	(loc_os11g18194.1 : 727.0) no description available & (gnl|cdd|35718 : 599.0) no description available & (at2g07050 : 576.0) Involved in the biosynthesis of brassinosteroids. Catalyzes the reaction from epoxysqualene to cycloartenol.; cycloartenol synthase 1 (CAS1); FUNCTIONS IN: cycloartenol synthase activity; INVOLVED IN: pentacyclic triterpenoid biosynthetic process, thylakoid membrane organiz…	-3.5806
11.8.10	lipid metabolism.exotics (steroids, squalene etc).phosphatidylcholinesterol O-acyltransferase	traes_4ds_572e9fd88.3	Id	(loc_os03g52010.1 : 152.0) no description available & (at1g27480 : 112.0) alpha/beta-Hydrolases superfamily protein; FUNCTIONS IN: phosphatidylcholine-sterol O-acyltransferase activity; INVOLVED IN: lipid metabolic process; LOCATED IN: plasma membrane, vacuole; EXPRESSED IN: 21 plant structures; EXPRESSED DURING: 13 growth stages; CONTAINS InterPro DOMAIN/s: Lecithin:cholesterol acyltransferase (…	4.7453
11.8.10	lipid metabolism.exotics (steroids, squalene etc).phosphatidylcholinesterol O-acyltransferase	traes_5dl_5953a2c8b.1	Id	(loc_os09g27210.1 : 165.0) no description available & (at5g13640 : 152.0) arabidopsis phospholipid:diacylglycerol acyltransferase (PDAT); phospholipid:diacylglycerol acyltransferase (PDAT); FUNCTIONS IN: phosphatidylcholine-sterol O-acyltransferase activity, phospholipid:diacylglycerol acyltransferase activity; INVOLVED IN: lipid metabolic process; LOCATED IN: endoplasmic reticulum, vacuole; EXPR…	-4.2647
11.8.10	lipid metabolism.exotics (steroids, squalene etc).phosphatidylcholinesterol O-acyltransferase	traes_5bl_5565f6250.1	Id	(loc_os09g27210.1 : 669.0) no description available & (at5g13640 : 496.0) arabidopsis phospholipid:diacylglycerol acyltransferase (PDAT); phospholipid:diacylglycerol acyltransferase (PDAT); FUNCTIONS IN: phosphatidylcholine-sterol O-acyltransferase activity, phospholipid:diacylglycerol acyltransferase activity; INVOLVED IN: lipid metabolic process; LOCATED IN: endoplasmic reticulum, vacuole; EXPR…	-1.2725
11.8.10	lipid metabolism.exotics (steroids, squalene etc).phosphatidylcholinesterol O-acyltransferase	traes_5al_445732da3.1	Id	(loc_os09g27210.1 : 662.0) no description available & (at5g13640 : 492.0) arabidopsis phospholipid:diacylglycerol acyltransferase (PDAT); phospholipid:diacylglycerol acyltransferase (PDAT); FUNCTIONS IN: phosphatidylcholine-sterol O-acyltransferase activity, phospholipid:diacylglycerol acyltransferase activity; INVOLVED IN: lipid metabolic process; LOCATED IN: endoplasmic reticulum, vacuole; EXPR…	-1.3974
11.9.1	lipid metabolism.lipid degradation.palmitoyl(protein) hydrolase	traes_4dl_9ccf60536.1	Id	(loc_os03g01150.1 : 431.0) no description available & (at3g60340 : 353.0) alpha/beta-Hydrolases superfamily protein; FUNCTIONS IN: palmitoyl-(protein) hydrolase activity; INVOLVED IN: protein modification process; LOCATED IN: vacuole; EXPRESSED IN: 25 plant structures; EXPRESSED DURING: 14 growth stages; CONTAINS InterPro DOMAIN/s: Palmitoyl protein thioesterase (InterPro:IPR002472); BEST Arabido…	2.0294
11.9.1	lipid metabolism.lipid degradation.palmitoyl(protein) hydrolase	traes_4dl_b5d7ca7fa.1	Id	(loc_os03g01150.1 : 469.0) no description available & (at3g60340 : 416.0) alpha/beta-Hydrolases superfamily protein; FUNCTIONS IN: palmitoyl-(protein) hydrolase activity; INVOLVED IN: protein modification process; LOCATED IN: vacuole; EXPRESSED IN: 25 plant structures; EXPRESSED DURING: 14 growth stages; CONTAINS InterPro DOMAIN/s: Palmitoyl protein thioesterase (InterPro:IPR002472); BEST Arabido…	6.8221
11.9.1	lipid metabolism.lipid degradation.palmitoyl(protein) hydrolase	traes_4bl_2bf8b1666.1	Id	(loc_os03g01150.1 : 403.0) no description available & (at3g60340 : 357.0) alpha/beta-Hydrolases superfamily protein; FUNCTIONS IN: palmitoyl-(protein) hydrolase activity; INVOLVED IN: protein modification process; LOCATED IN: vacuole; EXPRESSED IN: 25 plant structures; EXPRESSED DURING: 14 growth stages; CONTAINS InterPro DOMAIN/s: Palmitoyl protein thioesterase (InterPro:IPR002472); BEST Arabido…	9.7286
11.9.1	lipid metabolism.lipid degradation.palmitoyl(protein) hydrolase	traes_4bl_d24edabcb.2	Id	(loc_os03g01150.1 : 524.0) no description available & (at3g60340 : 433.0) alpha/beta-Hydrolases superfamily protein; FUNCTIONS IN: palmitoyl-(protein) hydrolase activity; INVOLVED IN: protein modification process; LOCATED IN: vacuole; EXPRESSED IN: 25 plant structures; EXPRESSED DURING: 14 growth stages; CONTAINS InterPro DOMAIN/s: Palmitoyl protein thioesterase (InterPro:IPR002472); BEST Arabido…	1.4195
11.9.2	lipid metabolism.lipid degradation.lipases	traes_1ds_3d9b9cdb1.1	Id	(gnl|cdd|58514 : 110.0) no description available & (loc_os10g25400.1 : 102.0) no description available & (at1g28650 : 87.8) GDSL-like Lipase/Acylhydrolase superfamily protein; FUNCTIONS IN: hydrolase activity, acting on ester bonds, carboxylesterase activity; INVOLVED IN: lipid metabolic process; LOCATED IN: endomembrane system; EXPRESSED IN: stem; CONTAINS InterPro DOMAIN/s: Lipase, GDSL (InterP…	-9.5533
11.9.2	lipid metabolism.lipid degradation.lipases	traes_2ds_3f4e4e00d.1	Id	(loc_os07g47250.1 : 462.0) no description available & (at5g18640 : 359.0) alpha/beta-Hydrolases superfamily protein; FUNCTIONS IN: triglyceride lipase activity; INVOLVED IN: lipid metabolic process; LOCATED IN: endomembrane system; EXPRESSED IN: 24 plant structures; EXPRESSED DURING: 14 growth stages; CONTAINS InterPro DOMAIN/s: Lipase, class 3 (InterPro:IPR002921); BEST Arabidopsis thaliana prot…	2.9354
11.9.2	lipid metabolism.lipid degradation.lipases	traes_2bs_b9017bd7b.1	Id	(loc_os01g11750.1 : 214.0) no description available & (gnl|cdd|58514 : 156.0) no description available & (at1g28600 : 152.0) GDSL-like Lipase/Acylhydrolase superfamily protein; FUNCTIONS IN: hydrolase activity, acting on ester bonds, carboxylesterase activity; INVOLVED IN: lipid metabolic process; LOCATED IN: cell wall; EXPRESSED IN: 18 plant structures; EXPRESSED DURING: 9 growth stages; CONTAIN…	12.1432
11.9.2	lipid metabolism.lipid degradation.lipases	traes_2bs_cbd82793a.2	Id	(loc_os01g12320.1 : 295.0) no description available & (at1g31550 : 169.0) GDSL-like Lipase/Acylhydrolase superfamily protein; FUNCTIONS IN: lipase activity, hydrolase activity, acting on ester bonds, carboxylesterase activity; INVOLVED IN: lipid metabolic process; LOCATED IN: vacuole; EXPRESSED IN: 20 plant structures; EXPRESSED DURING: 13 growth stages; CONTAINS InterPro DOMAIN/s: Lipase, GDSL (…	10.4409
11.9.2	lipid metabolism.lipid degradation.lipases	traes_2as_64994f26c.1	Id	(loc_os07g47250.1 : 494.0) no description available & (at5g18640 : 386.0) alpha/beta-Hydrolases superfamily protein; FUNCTIONS IN: triglyceride lipase activity; INVOLVED IN: lipid metabolic process; LOCATED IN: endomembrane system; EXPRESSED IN: 24 plant structures; EXPRESSED DURING: 14 growth stages; CONTAINS InterPro DOMAIN/s: Lipase, class 3 (InterPro:IPR002921); BEST Arabidopsis thaliana prot…	3.3763
11.9.2	lipid metabolism.lipid degradation.lipases	traes_2as_755201474.1	Id	(loc_os01g11790.1 : 372.0) no description available & (gnl|cdd|58514 : 292.0) no description available & (at1g28600 : 285.0) GDSL-like Lipase/Acylhydrolase superfamily protein; FUNCTIONS IN: hydrolase activity, acting on ester bonds, carboxylesterase activity; INVOLVED IN: lipid metabolic process; LOCATED IN: cell wall; EXPRESSED IN: 18 plant structures; EXPRESSED DURING: 9 growth stages; CONTAIN…	8.7119
11.9.2	lipid metabolism.lipid degradation.lipases	traes_3dl_63dc25d4f.1	Id	(loc_os01g62010.1 : 327.0) no description available & (gnl|cdd|36668 : 282.0) no description available & (at2g39420 : 236.0) alpha/beta-Hydrolases superfamily protein; BEST Arabidopsis thaliana protein match is: alpha/beta-Hydrolases superfamily protein (TAIR:AT2G39410.2); Has 4720 Blast hits to 4720 proteins in 1453 species: Archae - 32; Bacteria - 3497; Metazoa - 120; Fungi - 143; Plants - 476;…	13.4433
11.9.2	lipid metabolism.lipid degradation.lipases	traes_3al_0bb1aeaae.1	Id	(loc_os01g62010.1 : 421.0) no description available & (gnl|cdd|36668 : 343.0) no description available & (at2g39420 : 324.0) alpha/beta-Hydrolases superfamily protein; BEST Arabidopsis thaliana protein match is: alpha/beta-Hydrolases superfamily protein (TAIR:AT2G39410.2); Has 4720 Blast hits to 4720 proteins in 1453 species: Archae - 32; Bacteria - 3497; Metazoa - 120; Fungi - 143; Plants - 476;…	6.9634
11.9.2	lipid metabolism.lipid degradation.lipases	traes_3as_7a2949437.2	Id	(loc_os01g12320.1 : 403.0) no description available & (gnl|cdd|58514 : 285.0) no description available & (at5g45910 : 245.0) GDSL-like Lipase/Acylhydrolase superfamily protein; FUNCTIONS IN: hydrolase activity, acting on ester bonds, carboxylesterase activity; INVOLVED IN: lipid metabolic process; LOCATED IN: endomembrane system; EXPRESSED IN: 9 plant structures; EXPRESSED DURING: 4 anthesis, C g…	-1.6062
11.9.2	lipid metabolism.lipid degradation.lipases	traes_4ds_041cecf9d.2	Id	(loc_os11g43510.1 : 597.0) no description available & (at5g18640 : 393.0) alpha/beta-Hydrolases superfamily protein; FUNCTIONS IN: triglyceride lipase activity; INVOLVED IN: lipid metabolic process; LOCATED IN: endomembrane system; EXPRESSED IN: 24 plant structures; EXPRESSED DURING: 14 growth stages; CONTAINS InterPro DOMAIN/s: Lipase, class 3 (InterPro:IPR002921); BEST Arabidopsis thaliana prot…	1.2435
11.9.2	lipid metabolism.lipid degradation.lipases	traes_6dl_ea726d53d.1	Id	(loc_os10g25340.1 : 233.0) no description available & (gnl|cdd|58514 : 175.0) no description available & (at2g27360 : 145.0) GDSL-like Lipase/Acylhydrolase superfamily protein; FUNCTIONS IN: hydrolase activity, acting on ester bonds, carboxylesterase activity; INVOLVED IN: glycerol biosynthetic process, lipid metabolic process; LOCATED IN: endomembrane system; EXPRESSED IN: 20 plant structures; E…	9.2412
11.9.2	lipid metabolism.lipid degradation.lipases	traes_7dl_11cfcad46.1	Id	(loc_os06g47910.1 : 525.0) no description available & (gnl|cdd|58514 : 306.0) no description available & (at1g28590 : 283.0) GDSL-like Lipase/Acylhydrolase superfamily protein; FUNCTIONS IN: hydrolase activity, acting on ester bonds, carboxylesterase activity; INVOLVED IN: lipid metabolic process; LOCATED IN: endomembrane system; CONTAINS InterPro DOMAIN/s: Lipase, GDSL (InterPro:IPR001087); BEST…	-3.5184
11.9.2	lipid metabolism.lipid degradation.lipases	traes_7dl_3340b022b.1	Id	(loc_os06g47910.1 : 510.0) no description available & (gnl|cdd|58514 : 305.0) no description available & (at1g28580 : 269.0) GDSL-like Lipase/Acylhydrolase superfamily protein; FUNCTIONS IN: lipase activity, hydrolase activity, acting on ester bonds, carboxylesterase activity; INVOLVED IN: lipid metabolic process; LOCATED IN: vacuole; EXPRESSED IN: 22 plant structures; EXPRESSED DURING: 13 growth…	-3.176
11.9.2	lipid metabolism.lipid degradation.lipases	traes_7dl_e01308e59.1	Id	(loc_os06g47910.1 : 513.0) no description available & (gnl|cdd|58514 : 300.0) no description available & (at1g28590 : 275.0) GDSL-like Lipase/Acylhydrolase superfamily protein; FUNCTIONS IN: hydrolase activity, acting on ester bonds, carboxylesterase activity; INVOLVED IN: lipid metabolic process; LOCATED IN: endomembrane system; CONTAINS InterPro DOMAIN/s: Lipase, GDSL (InterPro:IPR001087); BEST…	-2.7942
11.9.2.1	lipid metabolism.lipid degradation.lipases.triacylglycerol lipase	traes_2dl_20a9e6f75.1	Id	(loc_os04g43030.1 : 934.0) no description available & (at4g13550 : 603.0) triglyceride lipases;triglyceride lipases; FUNCTIONS IN: triglyceride lipase activity; INVOLVED IN: lipid metabolic process; LOCATED IN: chloroplast; EXPRESSED IN: 20 plant structures; EXPRESSED DURING: 13 growth stages; CONTAINS InterPro DOMAIN/s: Lipase, class 3 (InterPro:IPR002921), C2 calcium/lipid-binding domain, CaLB …	-2.3409
11.9.2.1	lipid metabolism.lipid degradation.lipases.triacylglycerol lipase	traes_2bl_feae434b4.1	Id	(loc_os04g56240.1 : 463.0) no description available & (at5g42930 : 229.0) alpha/beta-Hydrolases superfamily protein; FUNCTIONS IN: triglyceride lipase activity; INVOLVED IN: lipid metabolic process; LOCATED IN: cellular_component unknown; CONTAINS InterPro DOMAIN/s: Lipase, class 3 (InterPro:IPR002921); BEST Arabidopsis thaliana protein match is: alpha/beta-Hydrolases superfamily protein (TAIR:AT…	-2.6973
11.9.2.1	lipid metabolism.lipid degradation.lipases.triacylglycerol lipase	traes_2al_510fe3192.1	Id	(loc_os04g43030.1 : 673.0) no description available & (at4g13550 : 308.0) triglyceride lipases;triglyceride lipases; FUNCTIONS IN: triglyceride lipase activity; INVOLVED IN: lipid metabolic process; LOCATED IN: chloroplast; EXPRESSED IN: 20 plant structures; EXPRESSED DURING: 13 growth stages; CONTAINS InterPro DOMAIN/s: Lipase, class 3 (InterPro:IPR002921), C2 calcium/lipid-binding domain, CaLB …	-2.4495
11.9.2.1	lipid metabolism.lipid degradation.lipases.triacylglycerol lipase	traes_3as_43c1a5022.1	Id	(loc_os01g15000.1 : 684.0) no description available & (at1g02660 : 420.0) alpha/beta-Hydrolases superfamily protein; FUNCTIONS IN: triglyceride lipase activity; INVOLVED IN: lipid metabolic process; LOCATED IN: cellular_component unknown; EXPRESSED IN: 24 plant structures; EXPRESSED DURING: 15 growth stages; CONTAINS InterPro DOMAIN/s: Lipase, class 3 (InterPro:IPR002921); BEST Arabidopsis thalia…	1.7409
11.9.2.1	lipid metabolism.lipid degradation.lipases.triacylglycerol lipase	traes_4al_2974201d9.1	Id	(loc_os03g61540.1 : 631.0) no description available & (at4g16070 : 267.0) Mono-/di-acylglycerol lipase, N-terminal;Lipase, class 3; FUNCTIONS IN: triglyceride lipase activity, carboxylesterase activity; INVOLVED IN: lipid catabolic process, lipid metabolic process; CONTAINS InterPro DOMAIN/s: Lipase, class 3 (InterPro:IPR002921), Mono-/di-acylglycerol lipase, N-terminal (InterPro:IPR005592); BEST…	1.7292
11.9.2.1	lipid metabolism.lipid degradation.lipases.triacylglycerol lipase	traes_7dl_2a27e826d.1	Id	(loc_os08g04800.1 : 222.0) no description available & (at4g16820 : 152.0) Encodes a lipase that hydrolyzes phosphatidylcholine, glycolipids as well as triacylglycerols.; alpha/beta-Hydrolases superfamily protein; FUNCTIONS IN: galactolipase activity, triglyceride lipase activity, phospholipase A1 activity; INVOLVED IN: lipid metabolic process; LOCATED IN: chloroplast; EXPRESSED IN: sperm cell, cu…	10.3548
11.9.2.2	lipid metabolism.lipid degradation.lipases.acylglycerol lipase	traes_3dl_63dc25d4f.1	Id	(loc_os01g62010.1 : 327.0) no description available & (gnl|cdd|36668 : 282.0) no description available & (at2g39420 : 236.0) alpha/beta-Hydrolases superfamily protein; BEST Arabidopsis thaliana protein match is: alpha/beta-Hydrolases superfamily protein (TAIR:AT2G39410.2); Has 4720 Blast hits to 4720 proteins in 1453 species: Archae - 32; Bacteria - 3497; Metazoa - 120; Fungi - 143; Plants - 476;…	13.4433
11.9.2.2	lipid metabolism.lipid degradation.lipases.acylglycerol lipase	traes_3al_0bb1aeaae.1	Id	(loc_os01g62010.1 : 421.0) no description available & (gnl|cdd|36668 : 343.0) no description available & (at2g39420 : 324.0) alpha/beta-Hydrolases superfamily protein; BEST Arabidopsis thaliana protein match is: alpha/beta-Hydrolases superfamily protein (TAIR:AT2G39410.2); Has 4720 Blast hits to 4720 proteins in 1453 species: Archae - 32; Bacteria - 3497; Metazoa - 120; Fungi - 143; Plants - 476;…	6.9634
11.9.2.2	lipid metabolism.lipid degradation.lipases.acylglycerol lipase	traes_5dl_5aa37c7bb.1	Id	(loc_os10g04620.1 : 640.0) no description available & (at5g16120 : 477.0) alpha/beta-Hydrolases superfamily protein; CONTAINS InterPro DOMAIN/s: Serine hydrolase (InterPro:IPR005645); BEST Arabidopsis thaliana protein match is: alpha/beta-Hydrolases superfamily protein (TAIR:AT1G77420.1); Has 30201 Blast hits to 17322 proteins in 780 species: Archae - 12; Bacteria - 1396; Metazoa - 17338; Fungi -…	1.2967
11.9.2.2	lipid metabolism.lipid degradation.lipases.acylglycerol lipase	traes_5al_5f0964bdd.2	Id	(loc_os10g04620.1 : 572.0) no description available & (at5g16120 : 441.0) alpha/beta-Hydrolases superfamily protein; CONTAINS InterPro DOMAIN/s: Serine hydrolase (InterPro:IPR005645); BEST Arabidopsis thaliana protein match is: alpha/beta-Hydrolases superfamily protein (TAIR:AT1G77420.1); Has 30201 Blast hits to 17322 proteins in 780 species: Archae - 12; Bacteria - 1396; Metazoa - 17338; Fungi -…	1.6488
11.9.3	lipid metabolism.lipid degradation.lysophospholipases	traes_4bl_1b956bdc2.1	Id	(loc_os03g08430.2 : 1306.0) no description available & (at3g14205 : 824.0) Phosphoinositide phosphatase family protein; FUNCTIONS IN: phosphatidylinositol-4,5-bisphosphate 5-phosphatase activity; INVOLVED IN: biological_process unknown; LOCATED IN: cellular_component unknown; EXPRESSED IN: 24 plant structures; EXPRESSED DURING: 15 growth stages; CONTAINS InterPro DOMAIN/s: Synaptojanin, N-termina…	-1.2337
11.9.3.1	lipid metabolism.lipid degradation.lysophospholipases.phospholipase D	traes_1bl_58901f57c.1	Id	(loc_os10g38060.2 : 998.0) no description available & (at2g42010 : 885.0) phospholipase D (PLDbeta); phospholipase D beta 1 (PLDBETA1); FUNCTIONS IN: phospholipase D activity, protein binding, phosphatidylinositol-4,5-bisphosphate binding; INVOLVED IN: response to cadmium ion, defense response to bacterium, incompatible interaction; EXPRESSED IN: 19 plant structures; EXPRESSED DURING: 10 growth s…	1.5092
11.9.3.1	lipid metabolism.lipid degradation.lysophospholipases.phospholipase D	traes_1bs_9faa5e026.1	Id	(p93844|plda2_orysa : 963.0) Phospholipase D alpha 2 (EC 3.1.4.4) (PLD alpha 2) (Choline phosphatase 2) (Phosphatidylcholine-hydrolyzing phospholipase D 2) - Oryza sativa (Rice) & (loc_os06g40190.1 : 963.0) no description available & (at3g15730 : 845.0) Encodes phospholipase D alpha 1 (PLD alpha 1). Positive regulator of abscisic acid (ABA) mediated stomatal movements. PLD alpha 1 plays an import…	9.0083
11.9.3.1	lipid metabolism.lipid degradation.lysophospholipases.phospholipase D	traes_1al_3e87fa48b.1	Id	(loc_os10g38060.2 : 1197.0) no description available & (at2g42010 : 1043.0) phospholipase D (PLDbeta); phospholipase D beta 1 (PLDBETA1); FUNCTIONS IN: phospholipase D activity, protein binding, phosphatidylinositol-4,5-bisphosphate binding; INVOLVED IN: response to cadmium ion, defense response to bacterium, incompatible interaction; EXPRESSED IN: 19 plant structures; EXPRESSED DURING: 10 growth…	0.8541
11.9.3.1	lipid metabolism.lipid degradation.lysophospholipases.phospholipase D	traes_1al_e0f69742d.2	Id	(loc_os10g38060.2 : 986.0) no description available & (at2g42010 : 840.0) phospholipase D (PLDbeta); phospholipase D beta 1 (PLDBETA1); FUNCTIONS IN: phospholipase D activity, protein binding, phosphatidylinositol-4,5-bisphosphate binding; INVOLVED IN: response to cadmium ion, defense response to bacterium, incompatible interaction; EXPRESSED IN: 19 plant structures; EXPRESSED DURING: 10 growth s…	2.1589
11.9.3.1	lipid metabolism.lipid degradation.lysophospholipases.phospholipase D	traes_5dl_282efec16.1	Id	(loc_os09g37100.1 : 964.0) no description available & (at4g35790 : 776.0) Encodes a protein with phospholipase D activity. Involved in phospolipase metabolism. Mutants are affected in hydrogen peroxide mediated cell death.; ARABIDOPSIS THALIANA PHOSPHOLIPASE D DELTA (ATPLDDELTA); FUNCTIONS IN: phospholipase D activity; INVOLVED IN: response to water deprivation, response to cold, hyperosmotic sal…	2.1831
11.9.3.1	lipid metabolism.lipid degradation.lysophospholipases.phospholipase D	traes_5dl_bc5b8ee23.1	Id	(loc_os09g37100.1 : 283.0) no description available & (at4g35790 : 231.0) Encodes a protein with phospholipase D activity. Involved in phospolipase metabolism. Mutants are affected in hydrogen peroxide mediated cell death.; ARABIDOPSIS THALIANA PHOSPHOLIPASE D DELTA (ATPLDDELTA); FUNCTIONS IN: phospholipase D activity; INVOLVED IN: response to water deprivation, response to cold, hyperosmotic sal…	1.322
11.9.3.1	lipid metabolism.lipid degradation.lysophospholipases.phospholipase D	traes_7bl_31ed6d6f5.1	Id	(p93844|plda2_orysa : 214.0) Phospholipase D alpha 2 (EC 3.1.4.4) (PLD alpha 2) (Choline phosphatase 2) (Phosphatidylcholine-hydrolyzing phospholipase D 2) - Oryza sativa (Rice) & (loc_os06g40190.1 : 214.0) no description available & (at3g15730 : 188.0) Encodes phospholipase D alpha 1 (PLD alpha 1). Positive regulator of abscisic acid (ABA) mediated stomatal movements. PLD alpha 1 plays an import…	1.7208
11.9.3.2	lipid metabolism.lipid degradation.lysophospholipases.carboxylesterase	traes_1dl_1940d5f30.2	Id	(loc_os01g42690.1 : 353.0) no description available & (at5g20060 : 283.0) alpha/beta-Hydrolases superfamily protein; FUNCTIONS IN: hydrolase activity, carboxylesterase activity; INVOLVED IN: biological_process unknown; LOCATED IN: cellular_component unknown; EXPRESSED IN: 23 plant structures; EXPRESSED DURING: 15 growth stages; CONTAINS InterPro DOMAIN/s: Phospholipase/carboxylesterase (InterPro:…	-4.7314
11.9.3.2	lipid metabolism.lipid degradation.lysophospholipases.carboxylesterase	traes_2dl_d62df5bd5.1	Id	(loc_os04g57390.1 : 214.0) no description available & (at4g22300 : 183.0) encodes a carboxylesterase that inhibits AvrBsT-triggered phenotypes in Arabidopsis; SUPPRESSOR OF AVRBST-ELICITED RESISTANCE 1 (SOBER1); FUNCTIONS IN: carboxylesterase activity; INVOLVED IN: defense response, incompatible interaction, regulation of plant-type hypersensitive response; LOCATED IN: endomembrane system; EXPRES…	4.3275
11.9.3.2	lipid metabolism.lipid degradation.lysophospholipases.carboxylesterase	traes_2bl_ada4918f5.1	Id	(loc_os04g57390.1 : 264.0) no description available & (at4g22300 : 228.0) encodes a carboxylesterase that inhibits AvrBsT-triggered phenotypes in Arabidopsis; SUPPRESSOR OF AVRBST-ELICITED RESISTANCE 1 (SOBER1); FUNCTIONS IN: carboxylesterase activity; INVOLVED IN: defense response, incompatible interaction, regulation of plant-type hypersensitive response; LOCATED IN: endomembrane system; EXPRES…	11.1827
11.9.3.2	lipid metabolism.lipid degradation.lysophospholipases.carboxylesterase	traes_2al_0b362922b.1	Id	(loc_os04g57390.1 : 221.0) no description available & (at4g22305 : 164.0) encodes a carboxylesterase that inhibits AvrBsT-triggered phenotypes in Arabidopsis; alpha/beta-Hydrolases superfamily protein; FUNCTIONS IN: hydrolase activity; CONTAINS InterPro DOMAIN/s: Phospholipase/carboxylesterase (InterPro:IPR003140); BEST Arabidopsis thaliana protein match is: carboxylesterases (TAIR:AT4G22300.1). …	8.6534
11.9.3.2	lipid metabolism.lipid degradation.lysophospholipases.carboxylesterase	traes_3al_395e279c2.1	Id	(loc_os01g42690.1 : 409.0) no description available & (at5g20060 : 325.0) alpha/beta-Hydrolases superfamily protein; FUNCTIONS IN: hydrolase activity, carboxylesterase activity; INVOLVED IN: biological_process unknown; LOCATED IN: cellular_component unknown; EXPRESSED IN: 23 plant structures; EXPRESSED DURING: 15 growth stages; CONTAINS InterPro DOMAIN/s: Phospholipase/carboxylesterase (InterPro:…	9.645
11.9.3.2	lipid metabolism.lipid degradation.lysophospholipases.carboxylesterase	traes_5dl_5cf11d5a7.1	Id	(loc_os09g28620.1 : 410.0) no description available & (gnl|cdd|36728 : 238.0) no description available & (at1g47480 : 222.0) alpha/beta-Hydrolases superfamily protein; FUNCTIONS IN: hydrolase activity; INVOLVED IN: metabolic process; LOCATED IN: cellular_component unknown; EXPRESSED IN: stem, hypocotyl, root, flower; EXPRESSED DURING: petal differentiation and expansion stage; CONTAINS InterPro D…	-2.1948
11.9.3.2	lipid metabolism.lipid degradation.lysophospholipases.carboxylesterase	traes_5bl_885c2757d.2	Id	(loc_os09g28630.1 : 421.0) no description available & (gnl|cdd|36728 : 245.0) no description available & (at1g47480 : 210.0) alpha/beta-Hydrolases superfamily protein; FUNCTIONS IN: hydrolase activity; INVOLVED IN: metabolic process; LOCATED IN: cellular_component unknown; EXPRESSED IN: stem, hypocotyl, root, flower; EXPRESSED DURING: petal differentiation and expansion stage; CONTAINS InterPro D…	-1.7542
11.9.3.2	lipid metabolism.lipid degradation.lysophospholipases.carboxylesterase	traes_6ds_cfa474ac4.1	Id	(loc_os09g28720.1 : 370.0) no description available & (gnl|cdd|36728 : 237.0) no description available & (at1g47480 : 192.0) alpha/beta-Hydrolases superfamily protein; FUNCTIONS IN: hydrolase activity; INVOLVED IN: metabolic process; LOCATED IN: cellular_component unknown; EXPRESSED IN: stem, hypocotyl, root, flower; EXPRESSED DURING: petal differentiation and expansion stage; CONTAINS InterPro D…	3.4295
11.9.3.2	lipid metabolism.lipid degradation.lysophospholipases.carboxylesterase	traes_6as_0b0f76e7b.1	Id	(loc_os09g28720.1 : 220.0) no description available & (gnl|cdd|36728 : 115.0) no description available & (at1g47480 : 98.2) alpha/beta-Hydrolases superfamily protein; FUNCTIONS IN: hydrolase activity; INVOLVED IN: metabolic process; LOCATED IN: cellular_component unknown; EXPRESSED IN: stem, hypocotyl, root, flower; EXPRESSED DURING: petal differentiation and expansion stage; CONTAINS InterPro DO…	3.6063
11.9.3.3	lipid metabolism.lipid degradation.lysophospholipases.glycerophosphodiester phosphodiesterase	traes_1ds_0bc03e2a6.1	Id	(loc_os03g40670.1 : 406.0) no description available & (at1g74210 : 352.0) PLC-like phosphodiesterases superfamily protein; FUNCTIONS IN: phosphoric diester hydrolase activity, glycerophosphodiester phosphodiesterase activity; INVOLVED IN: glycerol metabolic process, lipid metabolic process; LOCATED IN: vacuole; EXPRESSED IN: 24 plant structures; EXPRESSED DURING: 15 growth stages; CONTAINS InterP…	2.8942
11.9.3.3	lipid metabolism.lipid degradation.lysophospholipases.glycerophosphodiester phosphodiesterase	traes_1ds_35f810075.1	Id	(loc_os01g02800.1 : 820.0) no description available & (at1g66920 : 305.0) Protein kinase superfamily protein; FUNCTIONS IN: protein serine/threonine kinase activity, protein kinase activity, kinase activity, ATP binding; INVOLVED IN: protein amino acid phosphorylation; LOCATED IN: endomembrane system; CONTAINS InterPro DOMAIN/s: Protein kinase, ATP binding site (InterPro:IPR017441), Serine/threon…	0.7852
11.9.3.3	lipid metabolism.lipid degradation.lysophospholipases.glycerophosphodiester phosphodiesterase	traes_1ds_7eec3edba.1	Id	(loc_os03g40670.1 : 275.0) no description available & (at1g74210 : 244.0) PLC-like phosphodiesterases superfamily protein; FUNCTIONS IN: phosphoric diester hydrolase activity, glycerophosphodiester phosphodiesterase activity; INVOLVED IN: glycerol metabolic process, lipid metabolic process; LOCATED IN: vacuole; EXPRESSED IN: 24 plant structures; EXPRESSED DURING: 15 growth stages; CONTAINS InterP…	5.6458
11.9.3.3	lipid metabolism.lipid degradation.lysophospholipases.glycerophosphodiester phosphodiesterase	traes_1ds_ca4ff07f0.1	Id	(loc_os01g02400.1 : 453.0) no description available & (at5g38280 : 275.0) putative receptor serine/threonine kinase PR5K (PR5K) mRNA, PR5-like receptor kinase; PR5-like receptor kinase (PR5K); FUNCTIONS IN: transmembrane receptor protein serine/threonine kinase activity, kinase activity; INVOLVED IN: response to fungus; LOCATED IN: endomembrane system; EXPRESSED IN: 6 plant structures; EXPRESSED …	-1.9423
11.9.3.3	lipid metabolism.lipid degradation.lysophospholipases.glycerophosphodiester phosphodiesterase	traes_1ds_d08902bd6.1	Id	(loc_os01g02810.1 : 422.0) no description available & (at1g66980 : 121.0) Encodes SNC4 (suppressor of npr1-1, constitutive 4), an atypical receptor-like kinase with two predicted extracellular glycerophosphoryl diester phosphodiesterase domains.; suppressor of npr1-1 constitutive 4 (SNC4); CONTAINS InterPro DOMAIN/s: Protein kinase, ATP binding site (InterPro:IPR017441), Serine/threonine-protein …	1.7711
11.9.3.3	lipid metabolism.lipid degradation.lysophospholipases.glycerophosphodiester phosphodiesterase	traes_1bs_749c5715d.1	Id	(loc_os01g02400.2 : 215.0) no description available & (at4g18250 : 142.0) receptor serine/threonine kinase, putative; FUNCTIONS IN: transmembrane receptor protein serine/threonine kinase activity, kinase activity; INVOLVED IN: protein amino acid phosphorylation; EXPRESSED IN: 8 plant structures; EXPRESSED DURING: LP.06 six leaves visible, LP.04 four leaves visible, LP.10 ten leaves visible, LP.02…	8.8056
11.9.3.3	lipid metabolism.lipid degradation.lysophospholipases.glycerophosphodiester phosphodiesterase	traes_1bs_91def138e.1	Id	(loc_os03g40670.1 : 588.0) no description available & (at1g74210 : 514.0) PLC-like phosphodiesterases superfamily protein; FUNCTIONS IN: phosphoric diester hydrolase activity, glycerophosphodiester phosphodiesterase activity; INVOLVED IN: glycerol metabolic process, lipid metabolic process; LOCATED IN: vacuole; EXPRESSED IN: 24 plant structures; EXPRESSED DURING: 15 growth stages; CONTAINS InterP…	1.1794
11.9.3.3	lipid metabolism.lipid degradation.lysophospholipases.glycerophosphodiester phosphodiesterase	traes_2al_e28bdb57f.1	Id	(loc_os02g31030.1 : 390.0) no description available & (at5g41080 : 317.0) PLC-like phosphodiesterases superfamily protein; FUNCTIONS IN: phosphoric diester hydrolase activity, glycerophosphodiester phosphodiesterase activity; INVOLVED IN: glycerol metabolic process, lipid metabolic process; EXPRESSED IN: 23 plant structures; EXPRESSED DURING: 14 growth stages; CONTAINS InterPro DOMAIN/s: PLC-like…	1.4175
11.9.3.3	lipid metabolism.lipid degradation.lysophospholipases.glycerophosphodiester phosphodiesterase	traes_3dl_4e24640dc.1	Id	(loc_os01g55780.1 : 142.0) no description available & (at5g08030 : 106.0) PLC-like phosphodiesterases superfamily protein; FUNCTIONS IN: phosphoric diester hydrolase activity, glycerophosphodiester phosphodiesterase activity; INVOLVED IN: glycerol metabolic process, lipid metabolic process; LOCATED IN: endomembrane system; EXPRESSED IN: leaf whorl, sepal, flower; EXPRESSED DURING: petal different…	1.6062
11.9.3.3	lipid metabolism.lipid degradation.lysophospholipases.glycerophosphodiester phosphodiesterase	traes_3dl_e468838ba.1	Id	(loc_os01g49580.1 : 597.0) no description available & (at1g66980 : 382.0) Encodes SNC4 (suppressor of npr1-1, constitutive 4), an atypical receptor-like kinase with two predicted extracellular glycerophosphoryl diester phosphodiesterase domains.; suppressor of npr1-1 constitutive 4 (SNC4); CONTAINS InterPro DOMAIN/s: Protein kinase, ATP binding site (InterPro:IPR017441), Serine/threonine-protein …	2.4809
11.9.3.3	lipid metabolism.lipid degradation.lysophospholipases.glycerophosphodiester phosphodiesterase	traes_3ds_0ace114b8.1	Id	(loc_os01g02570.1 : 816.0) no description available & (at5g38280 : 308.0) putative receptor serine/threonine kinase PR5K (PR5K) mRNA, PR5-like receptor kinase; PR5-like receptor kinase (PR5K); FUNCTIONS IN: transmembrane receptor protein serine/threonine kinase activity, kinase activity; INVOLVED IN: response to fungus; LOCATED IN: endomembrane system; EXPRESSED IN: 6 plant structures; EXPRESSED …	-1.3368
11.9.3.3	lipid metabolism.lipid degradation.lysophospholipases.glycerophosphodiester phosphodiesterase	traes_3ds_93967c3d1.1	Id	(loc_os01g02400.1 : 920.0) no description available & (at5g38260 : 334.0) Protein kinase superfamily protein; FUNCTIONS IN: kinase activity; INVOLVED IN: protein amino acid phosphorylation; LOCATED IN: endomembrane system; CONTAINS InterPro DOMAIN/s: Protein kinase, ATP binding site (InterPro:IPR017441), Protein kinase, catalytic domain (InterPro:IPR000719), Serine-threonine/tyrosine-protein kina…	1.8627
11.9.3.3	lipid metabolism.lipid degradation.lysophospholipases.glycerophosphodiester phosphodiesterase	traes_3ds_ba094d25d.1	Id	(loc_os01g02690.1 : 199.0) no description available & (at1g70250 : 116.0) Encodes a Protease inhibitor/seed storage/LTP family protein; receptor serine/threonine kinase, putative; FUNCTIONS IN: protein serine/threonine kinase activity, transmembrane receptor protein serine/threonine kinase activity, protein kinase activity, ATP binding; INVOLVED IN: protein amino acid phosphorylation; LOCATED IN:…	-1.665
11.9.3.3	lipid metabolism.lipid degradation.lysophospholipases.glycerophosphodiester phosphodiesterase	traes_3al_b27a64367.1	Id	(loc_os01g49580.1 : 840.0) no description available & (at1g67000 : 392.0) Protein kinase superfamily protein; FUNCTIONS IN: protein serine/threonine kinase activity, protein kinase activity, kinase activity, ATP binding; INVOLVED IN: protein amino acid phosphorylation; LOCATED IN: endomembrane system; EXPRESSED IN: stem; CONTAINS InterPro DOMAIN/s: Protein kinase, ATP binding site (InterPro:IPR01…	2.563
11.9.3.3	lipid metabolism.lipid degradation.lysophospholipases.glycerophosphodiester phosphodiesterase	traes_3as_08ab35fdc.1	Id	(loc_os01g04570.1 : 568.0) no description available & (at1g66920 : 350.0) Protein kinase superfamily protein; FUNCTIONS IN: protein serine/threonine kinase activity, protein kinase activity, kinase activity, ATP binding; INVOLVED IN: protein amino acid phosphorylation; LOCATED IN: endomembrane system; CONTAINS InterPro DOMAIN/s: Protein kinase, ATP binding site (InterPro:IPR017441), Serine/threon…	2.3007
11.9.3.3	lipid metabolism.lipid degradation.lysophospholipases.glycerophosphodiester phosphodiesterase	traes_5dl_a69e34227.1	Id	(loc_os01g02390.1 : 812.0) no description available & (at1g66920 : 314.0) Protein kinase superfamily protein; FUNCTIONS IN: protein serine/threonine kinase activity, protein kinase activity, kinase activity, ATP binding; INVOLVED IN: protein amino acid phosphorylation; LOCATED IN: endomembrane system; CONTAINS InterPro DOMAIN/s: Protein kinase, ATP binding site (InterPro:IPR017441), Serine/threon…	-1.4134
11.9.3.3	lipid metabolism.lipid degradation.lysophospholipases.glycerophosphodiester phosphodiesterase	traes_5bl_c56d1f5f7.1	Id	(loc_os01g02690.1 : 805.0) no description available & (at5g38280 : 332.0) putative receptor serine/threonine kinase PR5K (PR5K) mRNA, PR5-like receptor kinase; PR5-like receptor kinase (PR5K); FUNCTIONS IN: transmembrane receptor protein serine/threonine kinase activity, kinase activity; INVOLVED IN: response to fungus; LOCATED IN: endomembrane system; EXPRESSED IN: 6 plant structures; EXPRESSED …	-2.8837
11.9.3.3	lipid metabolism.lipid degradation.lysophospholipases.glycerophosphodiester phosphodiesterase	traes_5bl_dfa290f33.5	Id	(loc_os01g02400.1 : 607.0) no description available & (at5g38280 : 330.0) putative receptor serine/threonine kinase PR5K (PR5K) mRNA, PR5-like receptor kinase; PR5-like receptor kinase (PR5K); FUNCTIONS IN: transmembrane receptor protein serine/threonine kinase activity, kinase activity; INVOLVED IN: response to fungus; LOCATED IN: endomembrane system; EXPRESSED IN: 6 plant structures; EXPRESSED …	2.1047
11.9.3.3	lipid metabolism.lipid degradation.lysophospholipases.glycerophosphodiester phosphodiesterase	traes_5al_38438ac54.1	Id	(loc_os01g02800.1 : 538.0) no description available & (at1g66980 : 272.0) Encodes SNC4 (suppressor of npr1-1, constitutive 4), an atypical receptor-like kinase with two predicted extracellular glycerophosphoryl diester phosphodiesterase domains.; suppressor of npr1-1 constitutive 4 (SNC4); CONTAINS InterPro DOMAIN/s: Protein kinase, ATP binding site (InterPro:IPR017441), Serine/threonine-protein …	2.5009
11.9.3.3	lipid metabolism.lipid degradation.lysophospholipases.glycerophosphodiester phosphodiesterase	traes_6bl_919f8c482.1	Id	(loc_os02g37590.1 : 993.0) no description available & (at5g55480 : 682.0) Glycerophosphoryl diester phosphodiesterase-like protein involved in cell wall cellulose accumulation and pectin linking. Impacts root hair, trichome and epidermal cell development.; SHV3-like 1 (SVL1); FUNCTIONS IN: phosphoric diester hydrolase activity, glycerophosphodiester phosphodiesterase activity; INVOLVED IN: tricho…	1.2156
11.9.3.3	lipid metabolism.lipid degradation.lysophospholipases.glycerophosphodiester phosphodiesterase	traes_6al_e970efe60.2	Id	(loc_os02g37590.1 : 1010.0) no description available & (at5g55480 : 704.0) Glycerophosphoryl diester phosphodiesterase-like protein involved in cell wall cellulose accumulation and pectin linking. Impacts root hair, trichome and epidermal cell development.; SHV3-like 1 (SVL1); FUNCTIONS IN: phosphoric diester hydrolase activity, glycerophosphodiester phosphodiesterase activity; INVOLVED IN: trich…	1.3479
11.9.3.3	lipid metabolism.lipid degradation.lysophospholipases.glycerophosphodiester phosphodiesterase	traes_6as_2e673a7bc.2	Id	(loc_os01g04570.1 : 636.0) no description available & (at1g66980 : 367.0) Encodes SNC4 (suppressor of npr1-1, constitutive 4), an atypical receptor-like kinase with two predicted extracellular glycerophosphoryl diester phosphodiesterase domains.; suppressor of npr1-1 constitutive 4 (SNC4); CONTAINS InterPro DOMAIN/s: Protein kinase, ATP binding site (InterPro:IPR017441), Serine/threonine-protein …	-2.0301
11.9.3.3	lipid metabolism.lipid degradation.lysophospholipases.glycerophosphodiester phosphodiesterase	traes_7ds_560c3917f.1	Id	(loc_os08g39350.1 : 856.0) no description available & (at5g55480 : 626.0) Glycerophosphoryl diester phosphodiesterase-like protein involved in cell wall cellulose accumulation and pectin linking. Impacts root hair, trichome and epidermal cell development.; SHV3-like 1 (SVL1); FUNCTIONS IN: phosphoric diester hydrolase activity, glycerophosphodiester phosphodiesterase activity; INVOLVED IN: tricho…	1.4863
11.9.3.3	lipid metabolism.lipid degradation.lysophospholipases.glycerophosphodiester phosphodiesterase	traes_7bs_6ebe7c904.1	Id	(loc_os08g39350.1 : 778.0) no description available & (at5g55480 : 540.0) Glycerophosphoryl diester phosphodiesterase-like protein involved in cell wall cellulose accumulation and pectin linking. Impacts root hair, trichome and epidermal cell development.; SHV3-like 1 (SVL1); FUNCTIONS IN: phosphoric diester hydrolase activity, glycerophosphodiester phosphodiesterase activity; INVOLVED IN: tricho…	0.9584
11.9.3.5	lipid metabolism.lipid degradation.lysophospholipases.phosphoinositide phospholipase C	traes_5as_244562a2a.1	Id	(loc_os03g30130.2 : 447.0) no description available & (at1g13680 : 337.0) PLC-like phosphodiesterases superfamily protein; FUNCTIONS IN: phospholipase C activity, phosphoric diester hydrolase activity; INVOLVED IN: intracellular signaling pathway, lipid metabolic process; LOCATED IN: endomembrane system; EXPRESSED IN: embryo, flower, seed; EXPRESSED DURING: F mature embryo stage, petal differenti…	-1.7575
11.9.4.2	lipid metabolism.lipid degradation.beta-oxidation.acyl CoA DH	traes_1ds_5c7c282f6.1	Id	(loc_os05g07090.1 : 791.0) no description available & (at3g51840 : 704.0) Encodes a short-chain acyl-CoA oxidase, which catalyzes the first step of peroxisomal fatty acid beta-oxidation during early, post-germinative growth in oilseed species. Null mutants virtually lack short-chain acyl-CoA and are resistant to 2,4-dichlorophenoxybutyric acid, which is converted to the herbicide and auxin analog…	0.935
11.9.4.2	lipid metabolism.lipid degradation.beta-oxidation.acyl CoA DH	traes_1bs_716ea1208.1	Id	(loc_os05g07090.1 : 791.0) no description available & (at3g51840 : 704.0) Encodes a short-chain acyl-CoA oxidase, which catalyzes the first step of peroxisomal fatty acid beta-oxidation during early, post-germinative growth in oilseed species. Null mutants virtually lack short-chain acyl-CoA and are resistant to 2,4-dichlorophenoxybutyric acid, which is converted to the herbicide and auxin analog…	1.5019
11.9.4.2	lipid metabolism.lipid degradation.beta-oxidation.acyl CoA DH	traes_1as_787535721.1	Id	(loc_os05g07090.1 : 788.0) no description available & (at3g51840 : 702.0) Encodes a short-chain acyl-CoA oxidase, which catalyzes the first step of peroxisomal fatty acid beta-oxidation during early, post-germinative growth in oilseed species. Null mutants virtually lack short-chain acyl-CoA and are resistant to 2,4-dichlorophenoxybutyric acid, which is converted to the herbicide and auxin analog…	0.9989
11.9.4.2	lipid metabolism.lipid degradation.beta-oxidation.acyl CoA DH	traes_2bs_5ebc88e56.1	Id	(loc_os07g47820.1 : 1464.0) no description available & (at3g06810 : 1181.0) Encodes a protein with similarity to acyl-CoA dehydrogenases. Mutations in IBR3 render plants resistant to indole-3-butryic acid, a putative storage form of the biologically active auxin IAA (indole-3-acetic acid). IBR3 is hypothesized to carry out the second step in a &#946;-oxidation-like process of IBA metabolism in Ar…	1.1042
11.9.4.2	lipid metabolism.lipid degradation.beta-oxidation.acyl CoA DH	traes_2as_1ab8e365c.1	Id	(loc_os07g47820.1 : 1011.0) no description available & (at3g06810 : 830.0) Encodes a protein with similarity to acyl-CoA dehydrogenases. Mutations in IBR3 render plants resistant to indole-3-butryic acid, a putative storage form of the biologically active auxin IAA (indole-3-acetic acid). IBR3 is hypothesized to carry out the second step in a &#946;-oxidation-like process of IBA metabolism in Ara…	1.3404
11.9.4.2	lipid metabolism.lipid degradation.beta-oxidation.acyl CoA DH	traes_7ds_23781e457.1	Id	(loc_os11g39220.2 : 1018.0) no description available & (at5g65110 : 919.0) Encodes an acyl-CoA oxidase presumably involved in long chain fatty acid biosynthesis.; acyl-CoA oxidase 2 (ACX2); CONTAINS InterPro DOMAIN/s: Acyl-CoA oxidase/dehydrogenase, type1/2, C-terminal (InterPro:IPR013764), Acyl-CoA oxidase/dehydrogenase, type 1 (InterPro:IPR006090), Acyl-CoA dehydrogenase/oxidase (InterPro:IPR00…	2.1811
11.9.4.2	lipid metabolism.lipid degradation.beta-oxidation.acyl CoA DH	traes_7bl_d1aff31a0.1	Id	(loc_os06g24704.1 : 553.0) no description available & (at1g06290 : 427.0) Encodes an acyl-CoA oxidase with specificity for medium chain fatty acids.; acyl-CoA oxidase 3 (ACX3); FUNCTIONS IN: acyl-CoA oxidase activity; INVOLVED IN: medium-chain fatty acid metabolic process, fatty acid beta-oxidation; LOCATED IN: peroxisome; EXPRESSED IN: male gametophyte, guard cell, pollen tube; EXPRESSED DURING:…	1.2735
11.9.4.2	lipid metabolism.lipid degradation.beta-oxidation.acyl CoA DH	traes_7al_5154f9b82.1	Id	(loc_os06g24704.1 : 516.0) no description available & (at1g06290 : 399.0) Encodes an acyl-CoA oxidase with specificity for medium chain fatty acids.; acyl-CoA oxidase 3 (ACX3); FUNCTIONS IN: acyl-CoA oxidase activity; INVOLVED IN: medium-chain fatty acid metabolic process, fatty acid beta-oxidation; LOCATED IN: peroxisome; EXPRESSED IN: male gametophyte, guard cell, pollen tube; EXPRESSED DURING:…	1.414
11.9.4.2	lipid metabolism.lipid degradation.beta-oxidation.acyl CoA DH	traes_7as_7b1fd153a.1	Id	(loc_os11g39220.1 : 1078.0) no description available & (at5g65110 : 986.0) Encodes an acyl-CoA oxidase presumably involved in long chain fatty acid biosynthesis.; acyl-CoA oxidase 2 (ACX2); CONTAINS InterPro DOMAIN/s: Acyl-CoA oxidase/dehydrogenase, type1/2, C-terminal (InterPro:IPR013764), Acyl-CoA oxidase/dehydrogenase, type 1 (InterPro:IPR006090), Acyl-CoA dehydrogenase/oxidase (InterPro:IPR00…	-1.6967
11.9.4.3	lipid metabolism.lipid degradation.beta-oxidation.enoyl CoA hydratase	traes_3dl_6ab757eda.1	Id	(loc_os01g54860.1 : 546.0) no description available & (at1g06550 : 431.0) ATP-dependent caseinolytic (Clp) protease/crotonase family protein; FUNCTIONS IN: 3-hydroxyisobutyryl-CoA hydrolase activity, catalytic activity; INVOLVED IN: response to karrikin, fatty acid beta-oxidation; LOCATED IN: cellular_component unknown; EXPRESSED IN: 23 plant structures; EXPRESSED DURING: 13 growth stages; CONTAI…	1.3735
11.9.4.3	lipid metabolism.lipid degradation.beta-oxidation.enoyl CoA hydratase	traes_3b_5962d8e60.1	Id	(loc_os01g10830.1 : 165.0) no description available & (at4g14430 : 94.4) Encodes a peroxisomal delta3, delta2-enoyl CoA isomerase, involved in unsaturated fatty acid degradation. This enzyme might also be involved in the conversion of indole-3-butyric acid to indole-3-acetic acid via a beta-oxidation-like pathway.; indole-3-butyric acid response 10 (IBR10); FUNCTIONS IN: catalytic activity, dodec…	4.058
11.9.4.3	lipid metabolism.lipid degradation.beta-oxidation.enoyl CoA hydratase	traes_3al_9dd0fe893.1	Id	(loc_os01g54860.1 : 233.0) no description available & (at1g06550 : 197.0) ATP-dependent caseinolytic (Clp) protease/crotonase family protein; FUNCTIONS IN: 3-hydroxyisobutyryl-CoA hydrolase activity, catalytic activity; INVOLVED IN: response to karrikin, fatty acid beta-oxidation; LOCATED IN: cellular_component unknown; EXPRESSED IN: 23 plant structures; EXPRESSED DURING: 13 growth stages; CONTAI…	2.2516
11.9.4.3	lipid metabolism.lipid degradation.beta-oxidation.enoyl CoA hydratase	traes_3al_d207c9374.1	Id	(loc_os01g54860.1 : 206.0) no description available & (at1g06550 : 147.0) ATP-dependent caseinolytic (Clp) protease/crotonase family protein; FUNCTIONS IN: 3-hydroxyisobutyryl-CoA hydrolase activity, catalytic activity; INVOLVED IN: response to karrikin, fatty acid beta-oxidation; LOCATED IN: cellular_component unknown; EXPRESSED IN: 23 plant structures; EXPRESSED DURING: 13 growth stages; CONTAI…	1.6312
11.9.4.4	lipid metabolism.lipid degradation.beta-oxidation.hydroxybutyryl CoA DH	traes_4bl_a73168a98.1	Id	(loc_os03g19680.1 : 419.0) no description available & (at4g16210 : 289.0) enoyl-CoA hydratase/isomerase A (ECHIA); FUNCTIONS IN: catalytic activity; INVOLVED IN: metabolic process; LOCATED IN: peroxisome; EXPRESSED IN: 22 plant structures; EXPRESSED DURING: 13 growth stages; CONTAINS InterPro DOMAIN/s: Crotonase, core (InterPro:IPR001753); BEST Arabidopsis thaliana protein match is: enoyl-CoA hyd…	1.0095
11.9.4.4	lipid metabolism.lipid degradation.beta-oxidation.hydroxybutyryl CoA DH	traes_4as_54de4bd86.1	Id	(loc_os03g19680.1 : 409.0) no description available & (at4g16210 : 288.0) enoyl-CoA hydratase/isomerase A (ECHIA); FUNCTIONS IN: catalytic activity; INVOLVED IN: metabolic process; LOCATED IN: peroxisome; EXPRESSED IN: 22 plant structures; EXPRESSED DURING: 13 growth stages; CONTAINS InterPro DOMAIN/s: Crotonase, core (InterPro:IPR001753); BEST Arabidopsis thaliana protein match is: enoyl-CoA hyd…	1.7225
11.9.4.5	lipid metabolism.lipid degradation.beta-oxidation.acyl-CoA thioesterase	traes_2bl_57a639697.2	Id	(loc_os04g47120.1 : 771.0) no description available & (at1g01710 : 516.0) Acyl-CoA thioesterase family protein; FUNCTIONS IN: cyclic nucleotide binding, acyl-CoA thioesterase activity; INVOLVED IN: acyl-CoA metabolic process; LOCATED IN: peroxisome; EXPRESSED IN: 22 plant structures; EXPRESSED DURING: 14 growth stages; CONTAINS InterPro DOMAIN/s: Cyclic nucleotide-binding (InterPro:IPR000595), Cy…	-0.9976
11.9.4.5	lipid metabolism.lipid degradation.beta-oxidation.acyl-CoA thioesterase	traes_4ds_51b33b672.1	Id	(loc_os03g48480.1 : 233.0) no description available & (at1g48320 : 188.0) Thioesterase superfamily protein; CONTAINS InterPro DOMAIN/s: Thioesterase superfamily (InterPro:IPR006683), Phenylacetic acid degradation-related protein (InterPro:IPR003736); BEST Arabidopsis thaliana protein match is: Thioesterase superfamily protein (TAIR:AT5G48950.1); Has 2845 Blast hits to 2845 proteins in 1040 specie…	9.1232
11.9.4.5	lipid metabolism.lipid degradation.beta-oxidation.acyl-CoA thioesterase	traes_4al_d591676e2.1	Id	(loc_os03g48480.1 : 121.0) no description available & (at1g48320 : 86.7) Thioesterase superfamily protein; CONTAINS InterPro DOMAIN/s: Thioesterase superfamily (InterPro:IPR006683), Phenylacetic acid degradation-related protein (InterPro:IPR003736); BEST Arabidopsis thaliana protein match is: Thioesterase superfamily protein (TAIR:AT5G48950.1); Has 2845 Blast hits to 2845 proteins in 1040 species…	2.3231
11.9.4.5	lipid metabolism.lipid degradation.beta-oxidation.acyl-CoA thioesterase	traes_6ds_cfa474ac4.1	Id	(loc_os09g28720.1 : 370.0) no description available & (gnl|cdd|36728 : 237.0) no description available & (at1g47480 : 192.0) alpha/beta-Hydrolases superfamily protein; FUNCTIONS IN: hydrolase activity; INVOLVED IN: metabolic process; LOCATED IN: cellular_component unknown; EXPRESSED IN: stem, hypocotyl, root, flower; EXPRESSED DURING: petal differentiation and expansion stage; CONTAINS InterPro D…	3.4295
11.9.4.9	lipid metabolism.lipid degradation.beta-oxidation.multifunctional	traes_3ds_3981fe085.1	Id	(loc_os01g24680.1 : 326.0) no description available & (o49809|mfpa_brana : 271.0) Glyoxysomal fatty acid beta-oxidation multifunctional protein MFP-a (Includes: Enoyl-CoA hydratase (EC 4.2.1.17); 3-2-trans-enoyl-CoA isomerase (EC 5.3.3.8); 3-hydroxybutyryl-CoA epimerase (EC 5.1.2.3); 3-hydroxyacyl-CoA dehydrogenase ( & (at3g06860 : 259.0) Encodes a multifunctional protein. Involved in peroxisomal…	0.9438
11.9.4.9	lipid metabolism.lipid degradation.beta-oxidation.multifunctional	traes_3ds_568cd2610.2	Id	(q8w1l6|mfp_orysa : 1125.0) Peroxisomal fatty acid beta-oxidation multifunctional protein (MFP) (Includes: Enoyl-CoA hydratase (EC 4.2.1.17); 3-2-trans-enoyl-CoA isomerase (EC 5.3.3.8); 3-hydroxybutyryl-CoA epimerase (EC 5.1.2.3); 3-hydroxyacyl-CoA dehydrogenase (E & (loc_os02g17390.1 : 1125.0) no description available & (at4g29010 : 863.0) Functions in beta-oxidation of fatty acids, similar to C…	1.5771
11.9.4.9	lipid metabolism.lipid degradation.beta-oxidation.multifunctional	traes_3as_aa474b823.2	Id	(q8w1l6|mfp_orysa : 915.0) Peroxisomal fatty acid beta-oxidation multifunctional protein (MFP) (Includes: Enoyl-CoA hydratase (EC 4.2.1.17); 3-2-trans-enoyl-CoA isomerase (EC 5.3.3.8); 3-hydroxybutyryl-CoA epimerase (EC 5.1.2.3); 3-hydroxyacyl-CoA dehydrogenase (E & (loc_os02g17390.1 : 915.0) no description available & (at4g29010 : 699.0) Functions in beta-oxidation of fatty acids, similar to CuM…	1.8169
11.9.4.9	lipid metabolism.lipid degradation.beta-oxidation.multifunctional	traes_6ds_c972c6a71.2	Id	(q8w1l6|mfp_orysa : 1061.0) Peroxisomal fatty acid beta-oxidation multifunctional protein (MFP) (Includes: Enoyl-CoA hydratase (EC 4.2.1.17); 3-2-trans-enoyl-CoA isomerase (EC 5.3.3.8); 3-hydroxybutyryl-CoA epimerase (EC 5.1.2.3); 3-hydroxyacyl-CoA dehydrogenase (E & (loc_os02g17390.1 : 1061.0) no description available & (at4g29010 : 827.0) Functions in beta-oxidation of fatty acids, similar to C…	1.6784
11.9.4.9	lipid metabolism.lipid degradation.beta-oxidation.multifunctional	traes_6bs_7e02a04c4.2	Id	(q8w1l6|mfp_orysa : 820.0) Peroxisomal fatty acid beta-oxidation multifunctional protein (MFP) (Includes: Enoyl-CoA hydratase (EC 4.2.1.17); 3-2-trans-enoyl-CoA isomerase (EC 5.3.3.8); 3-hydroxybutyryl-CoA epimerase (EC 5.1.2.3); 3-hydroxyacyl-CoA dehydrogenase (E & (loc_os02g17390.1 : 820.0) no description available & (at4g29010 : 654.0) Functions in beta-oxidation of fatty acids, similar to CuM…	1.4546
11.9.4.13	lipid metabolism.lipid degradation.beta-oxidation.acyl CoA reductase	traes_5al_dc104f3fe.1	Id	(loc_os09g39410.1 : 602.0) no description available & (gnl|cdd|36435 : 417.0) no description available & (at5g22500 : 393.0) Encodes a member of the eight-member gene family encoding alcohol-forming fatty acyl-CoA reductases (FARs) identified in Arabidopsis thaliana. Three of the FARs, FAR1 (At5g22500), FAR4 (At3g44540) and FAR5 (At3g44550), are shown to generate the fatty alcohols found in root,…	-1.7347
11.10.2	lipid metabolism.glycolipid synthesis.DGDG synthase	traes_2dl_3b351ba27.1	Id	(loc_os04g34000.1 : 1249.0) no description available & (q6dw74|dgdg1_lotja : 1024.0) Digalactosyldiacylglycerol synthase 1, chloroplast precursor (EC 2.4.1.241) - Lotus japonicus & (at3g11670 : 944.0) Responsible for the final assembly of galactolipids in photosynthetic membranes. Provides stability to the PS I core complex (e.g. subunits PsaD, PsaE).; DIGALACTOSYL DIACYLGLYCEROL DEFICIENT 1 (DGD…	-1.4003
11.10.2	lipid metabolism.glycolipid synthesis.DGDG synthase	traes_2bl_16a66f73d.2	Id	(loc_os04g34000.1 : 1247.0) no description available & (q6dw74|dgdg1_lotja : 1026.0) Digalactosyldiacylglycerol synthase 1, chloroplast precursor (EC 2.4.1.241) - Lotus japonicus & (at3g11670 : 943.0) Responsible for the final assembly of galactolipids in photosynthetic membranes. Provides stability to the PS I core complex (e.g. subunits PsaD, PsaE).; DIGALACTOSYL DIACYLGLYCEROL DEFICIENT 1 (DGD…	-1.1504
11.10.2	lipid metabolism.glycolipid synthesis.DGDG synthase	traes_4dl_5eae4c7e1.2	Id	(loc_os03g16140.3 : 859.0) no description available & (q6dw75|dgdg2_soybn : 621.0) Digalactosyldiacylglycerol synthase 2, chloroplast (EC 2.4.1.241) - Glycine max (Soybean) & (at4g00550 : 614.0) encodes a UDP-galactose-dependent digalactosyldiacylglycerol(DGDG) synthase. Located in chloroplast outer membrane.; digalactosyl diacylglycerol deficient 2 (DGD2); CONTAINS InterPro DOMAIN/s: Glycosyl tr…	-0.9711
11.10.3	lipid metabolism.glycolipid synthesis.UDP-sulfoquinovose synthase	traes_1dl_5afdf8430.1	Id	(loc_os05g32140.1 : 838.0) no description available & (at4g33030 : 726.0) involved in sulfolipid biosynthesis; sulfoquinovosyldiacylglycerol 1 (SQD1); FUNCTIONS IN: UDPsulfoquinovose synthase activity, sulfotransferase activity, zinc ion binding; INVOLVED IN: cellular response to phosphate starvation, sulfolipid biosynthetic process, glycolipid biosynthetic process; LOCATED IN: chloroplast; EXPRE…	-1.335
11.10.3	lipid metabolism.glycolipid synthesis.UDP-sulfoquinovose synthase	traes_1al_df3be19c4.1	Id	(loc_os05g32140.1 : 833.0) no description available & (at4g33030 : 727.0) involved in sulfolipid biosynthesis; sulfoquinovosyldiacylglycerol 1 (SQD1); FUNCTIONS IN: UDPsulfoquinovose synthase activity, sulfotransferase activity, zinc ion binding; INVOLVED IN: cellular response to phosphate starvation, sulfolipid biosynthetic process, glycolipid biosynthetic process; LOCATED IN: chloroplast; EXPRE…	-1.5094
11.10.4	lipid metabolism.glycolipid synthesis.sulfolipid synthase	traes_2dl_3b1cbe608.1	Id	(loc_os07g01030.1 : 154.0) no description available & (at5g01220 : 117.0) involved in sulfolipid biosynthesis; sulfoquinovosyldiacylglycerol 2 (SQD2); FUNCTIONS IN: UDP-glycosyltransferase activity, UDP-sulfoquinovose:DAG sulfoquinovosyltransferase activity, transferase activity, transferring glycosyl groups; INVOLVED IN: cellular response to phosphate starvation, sulfolipid biosynthetic process,…	-1.0287
11.10.4	lipid metabolism.glycolipid synthesis.sulfolipid synthase	traes_2bl_4cf076aab.1	Id	(loc_os07g01030.1 : 771.0) no description available & (at5g01220 : 674.0) involved in sulfolipid biosynthesis; sulfoquinovosyldiacylglycerol 2 (SQD2); FUNCTIONS IN: UDP-glycosyltransferase activity, UDP-sulfoquinovose:DAG sulfoquinovosyltransferase activity, transferase activity, transferring glycosyl groups; INVOLVED IN: cellular response to phosphate starvation, sulfolipid biosynthetic process,…	-1.3338
11.10.4	lipid metabolism.glycolipid synthesis.sulfolipid synthase	traes_2al_218cd1aad.2	Id	(loc_os07g01030.1 : 769.0) no description available & (at5g01220 : 673.0) involved in sulfolipid biosynthesis; sulfoquinovosyldiacylglycerol 2 (SQD2); FUNCTIONS IN: UDP-glycosyltransferase activity, UDP-sulfoquinovose:DAG sulfoquinovosyltransferase activity, transferase activity, transferring glycosyl groups; INVOLVED IN: cellular response to phosphate starvation, sulfolipid biosynthetic process,…	-1.4131
11.10.4	lipid metabolism.glycolipid synthesis.sulfolipid synthase	traes_3ds_01821ac73.1	Id	(loc_os01g04920.1 : 117.0) no description available & (at5g01220 : 103.0) involved in sulfolipid biosynthesis; sulfoquinovosyldiacylglycerol 2 (SQD2); FUNCTIONS IN: UDP-glycosyltransferase activity, UDP-sulfoquinovose:DAG sulfoquinovosyltransferase activity, transferase activity, transferring glycosyl groups; INVOLVED IN: cellular response to phosphate starvation, sulfolipid biosynthetic process,…	-1.4706
11.10.4	lipid metabolism.glycolipid synthesis.sulfolipid synthase	traes_3ds_cbe46365a.1	Id	(loc_os01g04920.1 : 429.0) no description available & (at5g01220 : 367.0) involved in sulfolipid biosynthesis; sulfoquinovosyldiacylglycerol 2 (SQD2); FUNCTIONS IN: UDP-glycosyltransferase activity, UDP-sulfoquinovose:DAG sulfoquinovosyltransferase activity, transferase activity, transferring glycosyl groups; INVOLVED IN: cellular response to phosphate starvation, sulfolipid biosynthetic process,…	-1.3136
11.10.4	lipid metabolism.glycolipid synthesis.sulfolipid synthase	traes_3as_47f5392a3.2	Id	(loc_os01g04920.1 : 682.0) no description available & (at5g01220 : 570.0) involved in sulfolipid biosynthesis; sulfoquinovosyldiacylglycerol 2 (SQD2); FUNCTIONS IN: UDP-glycosyltransferase activity, UDP-sulfoquinovose:DAG sulfoquinovosyltransferase activity, transferase activity, transferring glycosyl groups; INVOLVED IN: cellular response to phosphate starvation, sulfolipid biosynthetic process,…	-1.9037
12.1.1	N-metabolism.nitrate metabolism.NR	traes_6ds_69570dbe2.1	Id	(p27969|nia2_horvu : 1135.0) Nitrate reductase (NADH) (EC 1.7.1.1) (NR) (Fragment) - Hordeum vulgare (Barley) & (loc_os08g36480.1 : 1044.0) no description available & (at1g77760 : 877.0) Encodes the cytosolic minor isoform of nitrate reductase (NR). Involved in the first step of nitrate assimilation, it contributes about 15% of the nitrate reductase activity in shoots. Similar to molybdopterin ox…	-1.1547
12.1.1	N-metabolism.nitrate metabolism.NR	traes_6as_148c79718.1	Id	(p27967|nia1_horvu : 332.0) Nitrate reductase (NADH) (EC 1.7.1.1) (NR) - Hordeum vulgare (Barley) & (loc_os08g36500.1 : 302.0) no description available & (at1g37130 : 218.0) Identified as a mutant resistant to chlorate. Encodes nitrate reductase structural gene. Involved in nitrate assimilation. Has nitrate reductase activity. Up-regulated by the fungus P. indica. Binds transcription factor At2g3…	-1.6817
12.2.1.1	N-metabolism.ammonia metabolism.glutamate synthase.ferredoxin dependent	traes_2ds_9d4521586.2	Id	(loc_os07g46460.1 : 2852.0) no description available & (p23225|gltb_maize : 2803.0) Ferredoxin-dependent glutamate synthase, chloroplast precursor (EC 1.4.7.1) (Fd-GOGAT) - Zea mays (Maize) & (at5g04140 : 2555.0) Encodes a gene whose sequence is similar to ferredoxin dependent glutamate synthase (Fd-GOGAT). Expression in leaves is induced by light and sucrose. Proposed to be involved in photoresp…	-1.2343
12.2.1.1	N-metabolism.ammonia metabolism.glutamate synthase.ferredoxin dependent	traes_2bs_62a407eab.1	Id	(loc_os07g46460.1 : 2843.0) no description available & (p23225|gltb_maize : 2791.0) Ferredoxin-dependent glutamate synthase, chloroplast precursor (EC 1.4.7.1) (Fd-GOGAT) - Zea mays (Maize) & (at5g04140 : 2548.0) Encodes a gene whose sequence is similar to ferredoxin dependent glutamate synthase (Fd-GOGAT). Expression in leaves is induced by light and sucrose. Proposed to be involved in photoresp…	-1.8461
12.2.1.1	N-metabolism.ammonia metabolism.glutamate synthase.ferredoxin dependent	traes_2as_57c9cac3c.2	Id	(loc_os07g46460.1 : 2845.0) no description available & (p23225|gltb_maize : 2796.0) Ferredoxin-dependent glutamate synthase, chloroplast precursor (EC 1.4.7.1) (Fd-GOGAT) - Zea mays (Maize) & (at5g04140 : 2552.0) Encodes a gene whose sequence is similar to ferredoxin dependent glutamate synthase (Fd-GOGAT). Expression in leaves is induced by light and sucrose. Proposed to be involved in photoresp…	-1.6629
12.2.1.2	N-metabolism.ammonia metabolism.glutamate synthase.NADH dependent	traes_3al_822d8a43d.1	Id	(loc_os01g48960.1 : 2068.0) no description available & (q03460|glsn_medsa : 1824.0) Glutamate synthase (NADH), chloroplast precursor (EC 1.4.1.14) (NADH-GOGAT) - Medicago sativa (Alfalfa) & (at5g53460 : 1789.0) NADH-dependent glutamate synthase; NADH-dependent glutamate synthase 1 (GLT1); CONTAINS InterPro DOMAIN/s: FAD-dependent pyridine nucleotide-disulphide oxidoreductase (InterPro:IPR013027),…	2.2994
12.2.2	N-metabolism.ammonia metabolism.glutamine synthetase	traes_1al_99c0fb6f6.1	Id	(loc_os10g31820.1 : 1437.0) no description available & (at3g53180 : 1083.0) glutamate-ammonia ligases;catalytics;glutamate-ammonia ligases; FUNCTIONS IN: glutamate-ammonia ligase activity, catalytic activity; INVOLVED IN: nitrogen compound metabolic process, N-terminal protein myristoylation, nitrogen fixation, metabolic process, glutamine biosynthetic process; EXPRESSED IN: 23 plant structures; …	1.6863
12.2.2	N-metabolism.ammonia metabolism.glutamine synthetase	traes_2dl_62da30872.1	Id	(p13564|glna2_horvu : 243.0) Glutamine synthetase leaf isozyme, chloroplast precursor (EC 6.3.1.2) (Glutamate--ammonia ligase) (Chloroplast GS2) - Hordeum vulgare (Barley) & (loc_os04g56400.2 : 235.0) no description available & (at5g35630 : 217.0) chloroplastic glutamine synthetase; glutamine synthetase 2 (GS2); FUNCTIONS IN: glutamate-ammonia ligase activity; INVOLVED IN: in 8 processes; LOCATED…	-2.4765
12.2.2	N-metabolism.ammonia metabolism.glutamine synthetase	traes_2bl_342bdea35.2	Id	(p13564|glna2_horvu : 758.0) Glutamine synthetase leaf isozyme, chloroplast precursor (EC 6.3.1.2) (Glutamate--ammonia ligase) (Chloroplast GS2) - Hordeum vulgare (Barley) & (loc_os04g56400.2 : 703.0) no description available & (at5g35630 : 627.0) chloroplastic glutamine synthetase; glutamine synthetase 2 (GS2); FUNCTIONS IN: glutamate-ammonia ligase activity; INVOLVED IN: in 8 processes; LOCATED…	-1.9941
12.2.2	N-metabolism.ammonia metabolism.glutamine synthetase	traes_4bs_a4ff7f3ea.1	Id	(q4w8d0|gln13_orysa : 596.0) Glutamine synthetase cytosolic isozyme 1-3 (EC 6.3.1.2) (OsGLN1;3) (OsGS1;3) (Glutamate--ammonia ligase GLN1;3) - Oryza sativa (Rice) & (loc_os03g50490.1 : 596.0) no description available & (at1g66200 : 561.0) encodes a cytosolic glutamate synthetase, this enzyme has low affinity with substrate ammonium; glutamine synthase clone F11 (GSR2); CONTAINS InterPro DOMAIN/s:…	10.6197
12.2.2	N-metabolism.ammonia metabolism.glutamine synthetase	traes_6bl_95c7f7123.1	Id	(q06378|glna3_horvu : 586.0) Glutamine synthetase (EC 6.3.1.2) (Glutamate--ammonia ligase) (Cytoplasmic GS3) - Hordeum vulgare (Barley) & (loc_os02g50240.1 : 582.0) no description available & (at3g17820 : 553.0) encodes a cytosolic glutamine synthetase, the enzyme has low affinity with substrate ammonium; glutamine synthetase 1.3 (GLN1.3); FUNCTIONS IN: glutamate-ammonia ligase activity, copper i…	2.698
12.2.2	N-metabolism.ammonia metabolism.glutamine synthetase	traes_6al_2017727c4.1	Id	(p14656|gln11_orysa : 493.0) Glutamine synthetase cytosolic isozyme 1-1 (EC 6.3.1.2) (OsGLN1;1) (OsGS1;1) (Glutamate--ammonia ligase GLN1;1) (Glutamine synthetase shoot isozyme) - Oryza sativa (Rice) & (loc_os02g50240.1 : 493.0) no description available & (at1g66200 : 476.0) encodes a cytosolic glutamate synthetase, this enzyme has low affinity with substrate ammonium; glutamine synthase clone F1…	2.1918
12.3.1	N-metabolism.N-degradation.glutamate dehydrogenase	traes_2dl_203c5f142.1	Id	(loc_os04g45970.1 : 802.0) no description available & (at5g07440 : 738.0) Encodes the alpha-subunit of the glutamate dehydrogenase. The enzyme is almost exclusively found in the mitochondria of stem and leaf companion cells.; glutamate dehydrogenase 2 (GDH2); FUNCTIONS IN: in 7 functions; INVOLVED IN: response to salt stress; LOCATED IN: mitochondrion, plasma membrane; EXPRESSED IN: 27 plant stru…	5.8979
12.3.1	N-metabolism.N-degradation.glutamate dehydrogenase	traes_2bl_309ed7c81.1	Id	(loc_os04g45970.1 : 796.0) no description available & (at5g07440 : 734.0) Encodes the alpha-subunit of the glutamate dehydrogenase. The enzyme is almost exclusively found in the mitochondria of stem and leaf companion cells.; glutamate dehydrogenase 2 (GDH2); FUNCTIONS IN: in 7 functions; INVOLVED IN: response to salt stress; LOCATED IN: mitochondrion, plasma membrane; EXPRESSED IN: 27 plant stru…	3.4044
12.3.1	N-metabolism.N-degradation.glutamate dehydrogenase	traes_2al_3f84846f1.1	Id	(loc_os04g45970.1 : 800.0) no description available & (at5g07440 : 736.0) Encodes the alpha-subunit of the glutamate dehydrogenase. The enzyme is almost exclusively found in the mitochondria of stem and leaf companion cells.; glutamate dehydrogenase 2 (GDH2); FUNCTIONS IN: in 7 functions; INVOLVED IN: response to salt stress; LOCATED IN: mitochondrion, plasma membrane; EXPRESSED IN: 27 plant stru…	3.2875
12.3.1	N-metabolism.N-degradation.glutamate dehydrogenase	traes_5dl_fcd84f216.1	Id	(loc_os03g58040.3 : 766.0) no description available & (q43260|dhe3_maize : 739.0) Glutamate dehydrogenase (EC 1.4.1.3) (GDH) - Zea mays (Maize) & (at3g03910 : 692.0) GDH3 encodes a member of the glutamate dehydrogenease family. Its expression is upregulated in response to cytokinin and it may play a role in the control of nitrogen metabolism in leaf development.; glutamate dehydrogenase 3 (GDH3);…	2.5157
13.1.1.1.1	amino acid metabolism.synthesis.central amino acid metabolism.GABA.Glutamate decarboxylase	traes_3ds_e756029e7.1	Id	(loc_os08g36320.3 : 442.0) no description available & (q07346|dce_pethy : 432.0) Glutamate decarboxylase (EC 4.1.1.15) (GAD) - Petunia hybrida (Petunia) & (at5g17330 : 422.0) Encodes one of two isoforms of glutamate decarboxylase.; glutamate decarboxylase (GAD); FUNCTIONS IN: calmodulin binding, glutamate decarboxylase activity; INVOLVED IN: response to cadmium ion; EXPRESSED IN: 13 plant structu…	-1.6748
13.1.1.1.1	amino acid metabolism.synthesis.central amino acid metabolism.GABA.Glutamate decarboxylase	traes_3as_3cb8a9c01.1	Id	(loc_os08g36320.3 : 617.0) no description available & (q07346|dce_pethy : 585.0) Glutamate decarboxylase (EC 4.1.1.15) (GAD) - Petunia hybrida (Petunia) & (at5g17330 : 569.0) Encodes one of two isoforms of glutamate decarboxylase.; glutamate decarboxylase (GAD); FUNCTIONS IN: calmodulin binding, glutamate decarboxylase activity; INVOLVED IN: response to cadmium ion; EXPRESSED IN: 13 plant structu…	-1.5789
13.1.1.1.1	amino acid metabolism.synthesis.central amino acid metabolism.GABA.Glutamate decarboxylase	traes_4dl_f8cec5a40.2	Id	(loc_os03g13300.1 : 910.0) no description available & (at5g17330 : 841.0) Encodes one of two isoforms of glutamate decarboxylase.; glutamate decarboxylase (GAD); FUNCTIONS IN: calmodulin binding, glutamate decarboxylase activity; INVOLVED IN: response to cadmium ion; EXPRESSED IN: 13 plant structures; EXPRESSED DURING: 6 growth stages; CONTAINS InterPro DOMAIN/s: Pyridoxal phosphate-dependent tra…	4.4999
13.1.1.1.1	amino acid metabolism.synthesis.central amino acid metabolism.GABA.Glutamate decarboxylase	traes_4ds_daaeec698.1	Id	(loc_os03g51080.1 : 909.0) no description available & (at5g17330 : 868.0) Encodes one of two isoforms of glutamate decarboxylase.; glutamate decarboxylase (GAD); FUNCTIONS IN: calmodulin binding, glutamate decarboxylase activity; INVOLVED IN: response to cadmium ion; EXPRESSED IN: 13 plant structures; EXPRESSED DURING: 6 growth stages; CONTAINS InterPro DOMAIN/s: Pyridoxal phosphate-dependent tra…	-1.2203
13.1.1.1.1	amino acid metabolism.synthesis.central amino acid metabolism.GABA.Glutamate decarboxylase	traes_4bl_667998e6f.1	Id	(loc_os03g13300.1 : 213.0) no description available & (at2g02010 : 203.0) glutamate decarboxylase 4 (GAD4); FUNCTIONS IN: calmodulin binding; INVOLVED IN: carboxylic acid metabolic process, glutamate metabolic process, glutamate decarboxylation to succinate; LOCATED IN: cytosol, nucleus; CONTAINS InterPro DOMAIN/s: Pyridoxal phosphate-dependent transferase, major domain (InterPro:IPR015424), Pyri…	9.1525
13.1.1.1.2	amino acid metabolism.synthesis.central amino acid metabolism.GABA.GABA transaminase	traes_7bl_95cf78a1c.2	Id	(loc_os02g02210.1 : 848.0) no description available & (at3g22200 : 677.0) Genetically redundant with POP3;mediates pollen tube guidance. Double mutants are self sterile; gamma-aminobutyrate transaminase subunit precursor; nuclear gene for mitochondrial product. Encodes gamma-aminobutyrate transaminase that uses pyruvate instead of alpha-ketoglutarate as cosubstrate. Mutations in POP2/HER1 render …	8.3034
13.1.1.1.4	amino acid metabolism.synthesis.central amino acid metabolism.GABA.gamma-hydroxybutyrate DH	traes_3dl_e466aca13.1	Id	(loc_os01g39270.1 : 267.0) no description available & (at1g17650 : 246.0) Glyoxylate reductase located in chloroplasts.; glyoxylate reductase 2 (GLYR2); FUNCTIONS IN: phosphogluconate dehydrogenase (decarboxylating) activity, glyoxylate reductase (NADP) activity; INVOLVED IN: oxidation reduction, pentose-phosphate shunt, metabolic process; LOCATED IN: chloroplast stroma, chloroplast; EXPRESSED IN…	-2.2277
13.1.1.2.1	amino acid metabolism.synthesis.central amino acid metabolism.aspartate.aspartate aminotransferase	traes_1dl_34364abfe.1	Id	(loc_os01g65090.2 : 580.0) no description available & (at2g22250 : 478.0) Encodes a prokaryotic-type plastidic aspartate aminotransferase with glutamate/aspartate-prephenate aminotransferase (PAT) activity.; aspartate aminotransferase (AAT); FUNCTIONS IN: L-aspartate:2-oxoglutarate aminotransferase activity, transferase activity, transferring nitrogenous groups, pyridoxal phosphate binding, catal…	2.5584
13.1.1.2.1	amino acid metabolism.synthesis.central amino acid metabolism.aspartate.aspartate aminotransferase	traes_1bl_8afe964b5.1	Id	(loc_os01g65090.1 : 149.0) no description available & (at2g22250 : 115.0) Encodes a prokaryotic-type plastidic aspartate aminotransferase with glutamate/aspartate-prephenate aminotransferase (PAT) activity.; aspartate aminotransferase (AAT); FUNCTIONS IN: L-aspartate:2-oxoglutarate aminotransferase activity, transferase activity, transferring nitrogenous groups, pyridoxal phosphate binding, catal…	1.3157
13.1.1.2.1	amino acid metabolism.synthesis.central amino acid metabolism.aspartate.aspartate aminotransferase	traes_1al_3f7734c6b.1	Id	(loc_os01g65090.1 : 704.0) no description available & (at2g22250 : 574.0) Encodes a prokaryotic-type plastidic aspartate aminotransferase with glutamate/aspartate-prephenate aminotransferase (PAT) activity.; aspartate aminotransferase (AAT); FUNCTIONS IN: L-aspartate:2-oxoglutarate aminotransferase activity, transferase activity, transferring nitrogenous groups, pyridoxal phosphate binding, catal…	1.4147
13.1.1.2.1	amino acid metabolism.synthesis.central amino acid metabolism.aspartate.aspartate aminotransferase	traes_3dl_870617108.1	Id	(p37833|aatc_orysa : 708.0) Aspartate aminotransferase, cytoplasmic (EC 2.6.1.1) (Transaminase A) - Oryza sativa (Rice) & (loc_os01g55540.1 : 706.0) no description available & (at5g11520 : 627.0) Encodes the chloroplastic isozyme of aspartate aminotransferase. Involved in aspartate biosynthesis and nitrogen metabolism. mRNA is expressed in senescing leaves.; aspartate aminotransferase 3 (ASP3); F…	1.5875
13.1.1.2.1	amino acid metabolism.synthesis.central amino acid metabolism.aspartate.aspartate aminotransferase	traes_3al_b137cc856.1	Id	(p37833|aatc_orysa : 689.0) Aspartate aminotransferase, cytoplasmic (EC 2.6.1.1) (Transaminase A) - Oryza sativa (Rice) & (loc_os01g55540.1 : 687.0) no description available & (at5g11520 : 610.0) Encodes the chloroplastic isozyme of aspartate aminotransferase. Involved in aspartate biosynthesis and nitrogen metabolism. mRNA is expressed in senescing leaves.; aspartate aminotransferase 3 (ASP3); F…	1.2559
13.1.1.2.1	amino acid metabolism.synthesis.central amino acid metabolism.aspartate.aspartate aminotransferase	traes_6dl_961b6afc5.1	Id	(loc_os02g55420.1 : 833.0) no description available & (at4g31990 : 742.0) Encodes a plastid-localized aspartate aminotransferase. Does not display any PAT (glutamate/aspartate-prephenate aminotransferase) activity even in the presence of a high concentration of prephenate.; aspartate aminotransferase 5 (ASP5); CONTAINS InterPro DOMAIN/s: Aminotransferase, class I/classII (InterPro:IPR004839), Pyr…	-1.0262
13.1.1.3.1	amino acid metabolism.synthesis.central amino acid metabolism.alanine.alanine aminotransferase	traes_1as_3d323bac9.1	Id	(p52894|ala2_horvu : 135.0) Alanine aminotransferase 2 (EC 2.6.1.2) (GPT) (Glutamic--pyruvic transaminase 2) (Glutamic--alanine transaminase 2) (ALAAT-2) - Hordeum vulgare (Barley) & (loc_os10g25130.1 : 124.0) no description available & (gnl|cdd|35479 : 102.0) no description available & (at1g72330 : 96.7) Encodes for alanine aminotransferase ALAAT2.; alanine aminotransferase 2 (ALAAT2); FUNCTIONS…	1.8753
13.1.1.3.1	amino acid metabolism.synthesis.central amino acid metabolism.alanine.alanine aminotransferase	traes_2dl_29112e9bd.1	Id	(loc_os07g01760.1 : 511.0) no description available & (at1g70580 : 468.0) Encodes a protein with glyoxylate aminotransferase activity. It can act on a number of different small substrates and amino acids in vitro.; alanine-2-oxoglutarate aminotransferase 2 (AOAT2); FUNCTIONS IN: glycine:2-oxoglutarate aminotransferase activity, L-alanine:2-oxoglutarate aminotransferase activity, alanine-glyoxylat…	-1.7513
13.1.1.3.1	amino acid metabolism.synthesis.central amino acid metabolism.alanine.alanine aminotransferase	traes_2dl_7052882a8.1	Id	(loc_os07g01760.1 : 443.0) no description available & (at1g70580 : 416.0) Encodes a protein with glyoxylate aminotransferase activity. It can act on a number of different small substrates and amino acids in vitro.; alanine-2-oxoglutarate aminotransferase 2 (AOAT2); FUNCTIONS IN: glycine:2-oxoglutarate aminotransferase activity, L-alanine:2-oxoglutarate aminotransferase activity, alanine-glyoxylat…	-2.0207
13.1.1.3.1	amino acid metabolism.synthesis.central amino acid metabolism.alanine.alanine aminotransferase	traes_2bl_964fc881c.1	Id	(loc_os07g01760.1 : 917.0) no description available & (at1g23310 : 844.0) Identified by cloning the gene that corresponded to a purified protein having glyoxylate aminotransferase activity. Localized to the peroxisome and thought to be involved in photorespiration/ metabolic salvage pathway.; glutamate:glyoxylate aminotransferase (GGT1); FUNCTIONS IN: glycine:2-oxoglutarate aminotransferase activ…	-1.9631
13.1.1.3.1	amino acid metabolism.synthesis.central amino acid metabolism.alanine.alanine aminotransferase	traes_2bs_e7891d70a.1	Id	(loc_os07g42600.1 : 912.0) no description available & (at1g17290 : 773.0) Encodes for alanine aminotransferase (ALAAT1), involved in alanine catabolism during plants recovery from hypoxia; alanine aminotransferas (AlaAT1); FUNCTIONS IN: L-alanine:2-oxoglutarate aminotransferase activity, ATP binding; INVOLVED IN: response to cadmium ion, response to hypoxia, L-alanine catabolic process, by transa…	1.2895
13.1.1.3.1	amino acid metabolism.synthesis.central amino acid metabolism.alanine.alanine aminotransferase	traes_2al_85fce950b.1	Id	(loc_os07g01760.1 : 917.0) no description available & (at1g70580 : 846.0) Encodes a protein with glyoxylate aminotransferase activity. It can act on a number of different small substrates and amino acids in vitro.; alanine-2-oxoglutarate aminotransferase 2 (AOAT2); FUNCTIONS IN: glycine:2-oxoglutarate aminotransferase activity, L-alanine:2-oxoglutarate aminotransferase activity, alanine-glyoxylat…	-1.9597
13.1.1.3.11	amino acid metabolism.synthesis.central amino acid metabolism.alanine.alanine-glyoxylate aminotransferase	traes_1bl_c6aca137c.1	Id	(loc_os05g39770.1 : 848.0) no description available & (at3g08860 : 731.0) Encodes a protein that is predicted to have beta-alanine aminotransferase activity.; PYRIMIDINE 4 (PYD4); FUNCTIONS IN: pyridoxal phosphate binding, transaminase activity, catalytic activity, alanine-glyoxylate transaminase activity; INVOLVED IN: cellular response to nitrogen levels; LOCATED IN: mitochondrion; EXPRESSED IN:…	3.325
13.1.1.3.11	amino acid metabolism.synthesis.central amino acid metabolism.alanine.alanine-glyoxylate aminotransferase	traes_7ds_51d42fcc4.1	Id	(loc_os08g39300.1 : 377.0) no description available & (at2g13360 : 365.0) Encodes a peroxisomal photorespiratory enzyme that catalyzes transamination reactions with multiple substrates. It is involved in photorespiration.; alanine:glyoxylate aminotransferase (AGT); FUNCTIONS IN: serine-pyruvate transaminase activity, serine-glyoxylate transaminase activity, alanine-glyoxylate transaminase activit…	-1.6693
13.1.2.2.1	amino acid metabolism.synthesis.glutamate family.proline.delta 1-pyrroline-5-carboxylate synthetase	traes_1dl_0bb66cf71.1	Id	(o04226|p5cs_orysa : 1194.0) Delta 1-pyrroline-5-carboxylate synthetase (P5CS) (Includes: Glutamate 5-kinase (EC 2.7.2.11) (Gamma-glutamyl kinase) (GK); Gamma-glutamyl phosphate reductase (GPR) (EC 1.2.1.41) (Glutamate-5-semialdehyde dehydrogenase) (Glutamyl-gamma- & (loc_os05g38150.2 : 1194.0) no description available & (at2g39800 : 997.0) delta1-pyrroline-5-carboxylate synthase 1 (P5CS1); CONTA…	1.2838
13.1.2.2.1	amino acid metabolism.synthesis.glutamate family.proline.delta 1-pyrroline-5-carboxylate synthetase	traes_1bl_31105367b.1	Id	(o04226|p5cs_orysa : 1197.0) Delta 1-pyrroline-5-carboxylate synthetase (P5CS) (Includes: Glutamate 5-kinase (EC 2.7.2.11) (Gamma-glutamyl kinase) (GK); Gamma-glutamyl phosphate reductase (GPR) (EC 1.2.1.41) (Glutamate-5-semialdehyde dehydrogenase) (Glutamyl-gamma- & (loc_os05g38150.2 : 1197.0) no description available & (at2g39800 : 999.0) delta1-pyrroline-5-carboxylate synthase 1 (P5CS1); CONTA…	1.6898
13.1.2.3.4	amino acid metabolism.synthesis.glutamate family.arginine.acetylornithine aminotransferase	traes_1ds_b73c8de93.2	Id	(loc_os05g03830.1 : 468.0) no description available & (at1g80600 : 389.0) Encodes HopW1-1-Interacting protein 1 (WIN1). Interacts with the P. syringae effector HopW1-1. WIN1 is a putative acetylornithine transaminase. Modulates plant defenses against bacteria. Three WIN proteins are identified so far (WIN1: AT1G80600; WIN2: AT4G31750; WIN3: AT5G13320).; HOPW1-1-interacting 1 (WIN1); FUNCTIONS IN:…	2.1324
13.1.2.3.4	amino acid metabolism.synthesis.glutamate family.arginine.acetylornithine aminotransferase	traes_1as_befef1613.1	Id	(loc_os05g03830.1 : 253.0) no description available & (at1g80600 : 206.0) Encodes HopW1-1-Interacting protein 1 (WIN1). Interacts with the P. syringae effector HopW1-1. WIN1 is a putative acetylornithine transaminase. Modulates plant defenses against bacteria. Three WIN proteins are identified so far (WIN1: AT1G80600; WIN2: AT4G31750; WIN3: AT5G13320).; HOPW1-1-interacting 1 (WIN1); FUNCTIONS IN:…	2.3948
13.1.2.3.22	amino acid metabolism.synthesis.glutamate family.arginine.arginosuccinate synthase	traes_1al_d6a532c66.1	Id	(loc_os12g13320.1 : 784.0) no description available & (at4g24830 : 697.0) arginosuccinate synthase family; FUNCTIONS IN: argininosuccinate synthase activity, ATP binding; INVOLVED IN: arginine biosynthetic process; LOCATED IN: chloroplast; EXPRESSED IN: 24 plant structures; EXPRESSED DURING: 15 growth stages; CONTAINS InterPro DOMAIN/s: Rossmann-like alpha/beta/alpha sandwich fold (InterPro:IPR01…	0.9467
13.1.2.3.23	amino acid metabolism.synthesis.glutamate family.arginine.argininosuccinate lyase	traes_4as_14b87c3ae.1	Id	(loc_os03g19280.1 : 910.0) no description available & (at5g10920 : 724.0) L-Aspartase-like family protein; FUNCTIONS IN: argininosuccinate lyase activity, catalytic activity; INVOLVED IN: arginine biosynthetic process via ornithine, arginine biosynthetic process; LOCATED IN: chloroplast, chloroplast stroma; EXPRESSED IN: 23 plant structures; EXPRESSED DURING: 13 growth stages; CONTAINS InterPro D…	0.9155
13.1.3.1.1	amino acid metabolism.synthesis.aspartate family.asparagine.asparagine synthetase	traes_4dl_06c6db821.1	Id	(loc_os03g18130.1 : 726.0) no description available & (gnl|cdd|35791 : 632.0) no description available & (p31752|asns_aspof : 602.0) Asparagine synthetase (glutamine-hydrolyzing) (EC 6.3.5.4) (AS) - Asparagus officinalis (Garden asparagus) & (at3g47340 : 595.0) encodes a glutamine-dependent asparagine synthetase, the predicted ASN1 peptide contains a purF-type glutamine-binding domain, and is exp…	8.1346
13.1.3.1.1	amino acid metabolism.synthesis.aspartate family.asparagine.asparagine synthetase	traes_4dl_a369ca2b0.1	Id	(loc_os03g18130.1 : 184.0) no description available & (p49094|asns_maize : 177.0) Asparagine synthetase (glutamine-hydrolyzing) (EC 6.3.5.4) (Glutamine-dependent asparagine synthetase) - Zea mays (Maize) & (at3g47340 : 149.0) encodes a glutamine-dependent asparagine synthetase, the predicted ASN1 peptide contains a purF-type glutamine-binding domain, and is expressed predominantly in shoot tissue…	10.6255
13.1.3.1.1	amino acid metabolism.synthesis.aspartate family.asparagine.asparagine synthetase	traes_4as_c19ab3a1a.1	Id	(loc_os03g18130.1 : 936.0) no description available & (p49094|asns_maize : 785.0) Asparagine synthetase (glutamine-hydrolyzing) (EC 6.3.5.4) (Glutamine-dependent asparagine synthetase) - Zea mays (Maize) & (gnl|cdd|35791 : 769.0) no description available & (gnl|cdd|82993 : 762.0) no description available & (at5g65010 : 736.0) Encodes asparagine synthetase (ASN2).; asparagine synthetase 2 (ASN2); …	6.488
13.1.3.1.1	amino acid metabolism.synthesis.aspartate family.asparagine.asparagine synthetase	traes_5dl_70e5aa8df.1	Id	(p31752|asns_aspof : 1038.0) Asparagine synthetase (glutamine-hydrolyzing) (EC 6.3.5.4) (AS) - Asparagus officinalis (Garden asparagus) & (at3g47340 : 1005.0) encodes a glutamine-dependent asparagine synthetase, the predicted ASN1 peptide contains a purF-type glutamine-binding domain, and is expressed predominantly in shoot tissues, where light has a negative effect on its mRNA accumulation. Expr…	2.6171
13.1.3.1.1	amino acid metabolism.synthesis.aspartate family.asparagine.asparagine synthetase	traes_5al_4210a8a6e.1	Id	(p31752|asns_aspof : 820.0) Asparagine synthetase (glutamine-hydrolyzing) (EC 6.3.5.4) (AS) - Asparagus officinalis (Garden asparagus) & (at3g47340 : 793.0) encodes a glutamine-dependent asparagine synthetase, the predicted ASN1 peptide contains a purF-type glutamine-binding domain, and is expressed predominantly in shoot tissues, where light has a negative effect on its mRNA accumulation. Expres…	4.4597
13.1.3.4	amino acid metabolism.synthesis.aspartate family.methionine	traes_4bs_c9070aea4.2	Id	(loc_os12g42876.2 : 1049.0) no description available & (gnl|cdd|37474 : 1033.0) no description available & (at5g17920 : 984.0) Encodes a cytosolic cobalamin-independent methionine synthase, involved in methionine regeneration via the activated methyl cycle (SAM cycle). The protein undergoes thiolation following treatment with the oxidant tert-butylhydroperoxide.; COBALAMIN-INDEPENDENT METHIONINE …	2.8056
13.1.3.4	amino acid metabolism.synthesis.aspartate family.methionine	traes_4al_9d68b4693.1	Id	(loc_os06g02220.1 : 382.0) no description available & (at4g34840 : 306.0) Phosphorylase superfamily protein; CONTAINS InterPro DOMAIN/s: Nucleoside phosphorylase (InterPro:IPR000845), Nucleoside phosphorylase, family 1 (InterPro:IPR018017); BEST Arabidopsis thaliana protein match is: methylthioadenosine nucleosidase 1 (TAIR:AT4G38800.1); Has 2832 Blast hits to 2832 proteins in 1251 species: Archa…	-0.8415
13.1.3.4	amino acid metabolism.synthesis.aspartate family.methionine	traes_5ds_1bd5492e6.1	Id	(loc_os12g42876.2 : 1356.0) no description available & (gnl|cdd|37474 : 1313.0) no description available & (p93263|mete_mescr : 1287.0) 5-methyltetrahydropteroyltriglutamate--homocysteine methyltransferase (EC 2.1.1.14) (Vitamin-B12-independent methionine synthase isozyme) (Cobalamin-independent methionine synthase isozyme) - Mesembryanthemum crystallinum (Common ice pl & (at5g17920 : 1285.0) Enc…	1.3372
13.1.3.4	amino acid metabolism.synthesis.aspartate family.methionine	traes_5bs_e431d5d9d.1	Id	(loc_os12g42876.2 : 1355.0) no description available & (gnl|cdd|37474 : 1313.0) no description available & (p93263|mete_mescr : 1288.0) 5-methyltetrahydropteroyltriglutamate--homocysteine methyltransferase (EC 2.1.1.14) (Vitamin-B12-independent methionine synthase isozyme) (Cobalamin-independent methionine synthase isozyme) - Mesembryanthemum crystallinum (Common ice pl & (at5g17920 : 1285.0) Enc…	1.7338
13.1.3.4	amino acid metabolism.synthesis.aspartate family.methionine	traes_6dl_1c00c93a5.2	Id	(p50299|metk_horvu : 389.0) S-adenosylmethionine synthetase 1 (EC 2.5.1.6) (Methionine adenosyltransferase 1) (AdoMet synthetase 1) - Hordeum vulgare (Barley) & (loc_os01g22010.3 : 375.0) no description available & (at3g17390 : 365.0) S-adenosylmethionine synthetase; METHIONINE OVER-ACCUMULATOR 3 (MTO3); FUNCTIONS IN: methionine adenosyltransferase activity; INVOLVED IN: lignin biosynthetic proce…	1.4212
13.1.3.4	amino acid metabolism.synthesis.aspartate family.methionine	traes_6dl_f980a7d9a.1	Id	(p50299|metk_horvu : 686.0) S-adenosylmethionine synthetase 1 (EC 2.5.1.6) (Methionine adenosyltransferase 1) (AdoMet synthetase 1) - Hordeum vulgare (Barley) & (loc_os01g22010.3 : 677.0) no description available & (at1g02500 : 639.0) encodes a S-adenosylmethionine synthetase. SAM1 is regulated by protein S-nitrosylation. The covalent binding of nitric oxide (NO) to the Cys114 residue inhibits th…	1.1201
13.1.3.4	amino acid metabolism.synthesis.aspartate family.methionine	traes_6bl_33432353a.1	Id	(p50299|metk_horvu : 121.0) S-adenosylmethionine synthetase 1 (EC 2.5.1.6) (Methionine adenosyltransferase 1) (AdoMet synthetase 1) - Hordeum vulgare (Barley) & (loc_os01g22010.3 : 112.0) no description available & (at3g17390 : 106.0) S-adenosylmethionine synthetase; METHIONINE OVER-ACCUMULATOR 3 (MTO3); FUNCTIONS IN: methionine adenosyltransferase activity; INVOLVED IN: lignin biosynthetic proce…	1.0137
13.1.3.4	amino acid metabolism.synthesis.aspartate family.methionine	traes_6bl_786d392b4.1	Id	(p47916|metk_popde : 173.0) S-adenosylmethionine synthetase (EC 2.5.1.6) (Methionine adenosyltransferase) (AdoMet synthetase) - Populus deltoides (Poplar) & (loc_os01g22010.3 : 172.0) no description available & (at3g17390 : 168.0) S-adenosylmethionine synthetase; METHIONINE OVER-ACCUMULATOR 3 (MTO3); FUNCTIONS IN: methionine adenosyltransferase activity; INVOLVED IN: lignin biosynthetic process, …	1.6144
13.1.3.4	amino acid metabolism.synthesis.aspartate family.methionine	traes_6bs_7d98e1a6d.2	Id	(loc_os01g18860.2 : 751.0) no description available & (p46611|metk_orysa : 744.0) S-adenosylmethionine synthetase 1 (EC 2.5.1.6) (Methionine adenosyltransferase 1) (AdoMet synthetase 1) - Oryza sativa (Rice) & (at1g02500 : 712.0) encodes a S-adenosylmethionine synthetase. SAM1 is regulated by protein S-nitrosylation. The covalent binding of nitric oxide (NO) to the Cys114 residue inhibits the enz…	0.7672
13.1.3.4	amino acid metabolism.synthesis.aspartate family.methionine	traes_6al_c23861d1c.1	Id	(gnl|cdd|36719 : 318.0) no description available & (p50299|metk_horvu : 308.0) S-adenosylmethionine synthetase 1 (EC 2.5.1.6) (Methionine adenosyltransferase 1) (AdoMet synthetase 1) - Hordeum vulgare (Barley) & (loc_os01g22010.3 : 306.0) no description available & (at3g17390 : 299.0) S-adenosylmethionine synthetase; METHIONINE OVER-ACCUMULATOR 3 (MTO3); FUNCTIONS IN: methionine adenosyltransfera…	1.2227
13.1.3.4	amino acid metabolism.synthesis.aspartate family.methionine	traes_6as_0c1d497ea.1	Id	(loc_os01g18860.2 : 751.0) no description available & (p46611|metk_orysa : 744.0) S-adenosylmethionine synthetase 1 (EC 2.5.1.6) (Methionine adenosyltransferase 1) (AdoMet synthetase 1) - Oryza sativa (Rice) & (at1g02500 : 712.0) encodes a S-adenosylmethionine synthetase. SAM1 is regulated by protein S-nitrosylation. The covalent binding of nitric oxide (NO) to the Cys114 residue inhibits the enz…	0.735
13.1.3.4.11	amino acid metabolism.synthesis.aspartate family.methionine.S-adenosylmethionine synthetase	traes_6dl_1c00c93a5.2	Id	(p50299|metk_horvu : 389.0) S-adenosylmethionine synthetase 1 (EC 2.5.1.6) (Methionine adenosyltransferase 1) (AdoMet synthetase 1) - Hordeum vulgare (Barley) & (loc_os01g22010.3 : 375.0) no description available & (at3g17390 : 365.0) S-adenosylmethionine synthetase; METHIONINE OVER-ACCUMULATOR 3 (MTO3); FUNCTIONS IN: methionine adenosyltransferase activity; INVOLVED IN: lignin biosynthetic proce…	1.4212
13.1.3.4.11	amino acid metabolism.synthesis.aspartate family.methionine.S-adenosylmethionine synthetase	traes_6dl_f980a7d9a.1	Id	(p50299|metk_horvu : 686.0) S-adenosylmethionine synthetase 1 (EC 2.5.1.6) (Methionine adenosyltransferase 1) (AdoMet synthetase 1) - Hordeum vulgare (Barley) & (loc_os01g22010.3 : 677.0) no description available & (at1g02500 : 639.0) encodes a S-adenosylmethionine synthetase. SAM1 is regulated by protein S-nitrosylation. The covalent binding of nitric oxide (NO) to the Cys114 residue inhibits th…	1.1201
13.1.3.4.11	amino acid metabolism.synthesis.aspartate family.methionine.S-adenosylmethionine synthetase	traes_6bl_33432353a.1	Id	(p50299|metk_horvu : 121.0) S-adenosylmethionine synthetase 1 (EC 2.5.1.6) (Methionine adenosyltransferase 1) (AdoMet synthetase 1) - Hordeum vulgare (Barley) & (loc_os01g22010.3 : 112.0) no description available & (at3g17390 : 106.0) S-adenosylmethionine synthetase; METHIONINE OVER-ACCUMULATOR 3 (MTO3); FUNCTIONS IN: methionine adenosyltransferase activity; INVOLVED IN: lignin biosynthetic proce…	1.0137
13.1.3.4.11	amino acid metabolism.synthesis.aspartate family.methionine.S-adenosylmethionine synthetase	traes_6bl_786d392b4.1	Id	(p47916|metk_popde : 173.0) S-adenosylmethionine synthetase (EC 2.5.1.6) (Methionine adenosyltransferase) (AdoMet synthetase) - Populus deltoides (Poplar) & (loc_os01g22010.3 : 172.0) no description available & (at3g17390 : 168.0) S-adenosylmethionine synthetase; METHIONINE OVER-ACCUMULATOR 3 (MTO3); FUNCTIONS IN: methionine adenosyltransferase activity; INVOLVED IN: lignin biosynthetic process, …	1.6144
13.1.3.4.11	amino acid metabolism.synthesis.aspartate family.methionine.S-adenosylmethionine synthetase	traes_6bs_7d98e1a6d.2	Id	(loc_os01g18860.2 : 751.0) no description available & (p46611|metk_orysa : 744.0) S-adenosylmethionine synthetase 1 (EC 2.5.1.6) (Methionine adenosyltransferase 1) (AdoMet synthetase 1) - Oryza sativa (Rice) & (at1g02500 : 712.0) encodes a S-adenosylmethionine synthetase. SAM1 is regulated by protein S-nitrosylation. The covalent binding of nitric oxide (NO) to the Cys114 residue inhibits the enz…	0.7672
13.1.3.4.11	amino acid metabolism.synthesis.aspartate family.methionine.S-adenosylmethionine synthetase	traes_6al_c23861d1c.1	Id	(gnl|cdd|36719 : 318.0) no description available & (p50299|metk_horvu : 308.0) S-adenosylmethionine synthetase 1 (EC 2.5.1.6) (Methionine adenosyltransferase 1) (AdoMet synthetase 1) - Hordeum vulgare (Barley) & (loc_os01g22010.3 : 306.0) no description available & (at3g17390 : 299.0) S-adenosylmethionine synthetase; METHIONINE OVER-ACCUMULATOR 3 (MTO3); FUNCTIONS IN: methionine adenosyltransfera…	1.2227
13.1.3.4.11	amino acid metabolism.synthesis.aspartate family.methionine.S-adenosylmethionine synthetase	traes_6as_0c1d497ea.1	Id	(loc_os01g18860.2 : 751.0) no description available & (p46611|metk_orysa : 744.0) S-adenosylmethionine synthetase 1 (EC 2.5.1.6) (Methionine adenosyltransferase 1) (AdoMet synthetase 1) - Oryza sativa (Rice) & (at1g02500 : 712.0) encodes a S-adenosylmethionine synthetase. SAM1 is regulated by protein S-nitrosylation. The covalent binding of nitric oxide (NO) to the Cys114 residue inhibits the enz…	0.735
13.1.3.4.12	amino acid metabolism.synthesis.aspartate family.methionine.homocysteine S-methyltransferase	traes_4dl_3dd859576.1	Id	(loc_os03g12110.1 : 548.0) no description available & (q9fun0|hmt1_maize : 545.0) Homocysteine S-methyltransferase 1 (EC 2.1.1.10) (S-methylmethionine:homocysteine methyltransferase 1) (SMM:Hcy S-methyltransferase 1) (ZmHMT-1) - Zea mays (Maize) & (at3g25900 : 431.0) HMT-1; CONTAINS InterPro DOMAIN/s: Homocysteine S-methyltransferase (InterPro:IPR003726); BEST Arabidopsis thaliana protein match i…	3.5846
13.1.3.4.12	amino acid metabolism.synthesis.aspartate family.methionine.homocysteine S-methyltransferase	traes_4al_8326536f6.2	Id	(loc_os06g43800.2 : 184.0) no description available & (at2g41040 : 155.0) S-adenosyl-L-methionine-dependent methyltransferases superfamily protein; FUNCTIONS IN: methyltransferase activity; INVOLVED IN: response to karrikin; LOCATED IN: chloroplast, plastoglobule; EXPRESSED IN: 21 plant structures; EXPRESSED DURING: 12 growth stages; CONTAINS InterPro DOMAIN/s: Methyltransferase type 11 (InterPro…	-6.2001
13.1.3.4.12	amino acid metabolism.synthesis.aspartate family.methionine.homocysteine S-methyltransferase	traes_4as_da6382e64.2	Id	(q9fun0|hmt1_maize : 545.0) Homocysteine S-methyltransferase 1 (EC 2.1.1.10) (S-methylmethionine:homocysteine methyltransferase 1) (SMM:Hcy S-methyltransferase 1) (ZmHMT-1) - Zea mays (Maize) & (loc_os03g12110.1 : 543.0) no description available & (at3g25900 : 429.0) HMT-1; CONTAINS InterPro DOMAIN/s: Homocysteine S-methyltransferase (InterPro:IPR003726); BEST Arabidopsis thaliana protein match i…	2.2336
13.1.3.4.12	amino acid metabolism.synthesis.aspartate family.methionine.homocysteine S-methyltransferase	traes_6dl_b43de01fe.1	Id	(loc_os08g31750.1 : 335.0) no description available & (at1g78140 : 252.0) S-adenosyl-L-methionine-dependent methyltransferases superfamily protein; FUNCTIONS IN: methyltransferase activity; INVOLVED IN: metabolic process; LOCATED IN: chloroplast, plastoglobule; EXPRESSED IN: 24 plant structures; EXPRESSED DURING: 15 growth stages; CONTAINS InterPro DOMAIN/s: Methyltransferase type 11 (InterPro:IP…	-2.7792
13.1.3.4.12	amino acid metabolism.synthesis.aspartate family.methionine.homocysteine S-methyltransferase	traes_6al_8c94ae87c.1	Id	(loc_os08g31750.1 : 469.0) no description available & (at1g78140 : 355.0) S-adenosyl-L-methionine-dependent methyltransferases superfamily protein; FUNCTIONS IN: methyltransferase activity; INVOLVED IN: metabolic process; LOCATED IN: chloroplast, plastoglobule; EXPRESSED IN: 24 plant structures; EXPRESSED DURING: 15 growth stages; CONTAINS InterPro DOMAIN/s: Methyltransferase type 11 (InterPro:IP…	-2.299
13.1.3.4.12	amino acid metabolism.synthesis.aspartate family.methionine.homocysteine S-methyltransferase	traes_7dl_bf9c602a5.2	Id	(loc_os06g43800.1 : 517.0) no description available & (at2g41040 : 389.0) S-adenosyl-L-methionine-dependent methyltransferases superfamily protein; FUNCTIONS IN: methyltransferase activity; INVOLVED IN: response to karrikin; LOCATED IN: chloroplast, plastoglobule; EXPRESSED IN: 21 plant structures; EXPRESSED DURING: 12 growth stages; CONTAINS InterPro DOMAIN/s: Methyltransferase type 11 (InterPro…	-2.7903
13.1.3.4.12	amino acid metabolism.synthesis.aspartate family.methionine.homocysteine S-methyltransferase	traes_7bl_9fbe5b5eb.1	Id	(loc_os06g43800.1 : 514.0) no description available & (at2g41040 : 380.0) S-adenosyl-L-methionine-dependent methyltransferases superfamily protein; FUNCTIONS IN: methyltransferase activity; INVOLVED IN: response to karrikin; LOCATED IN: chloroplast, plastoglobule; EXPRESSED IN: 21 plant structures; EXPRESSED DURING: 12 growth stages; CONTAINS InterPro DOMAIN/s: Methyltransferase type 11 (InterPro…	-1.8948
13.1.3.4.13	amino acid metabolism.synthesis.aspartate family.methionine.methionine S-methyltransferase	traes_4al_4d4a23ec3.1	Id	(loc_os03g62670.1 : 151.0) no description available & (at2g43940 : 114.0) HARMLESS TO OZONE LAYER 3 (HOL3); FUNCTIONS IN: methyltransferase activity, thiopurine S-methyltransferase activity; INVOLVED IN: metabolic process; LOCATED IN: chloroplast, chloroplast envelope; EXPRESSED IN: male gametophyte, guard cell, pollen tube; EXPRESSED DURING: M germinated pollen stage, seedling growth; CONTAINS I…	-2.8454
13.1.3.4.13	amino acid metabolism.synthesis.aspartate family.methionine.methionine S-methyltransferase	traes_5dl_dbe8e64c4.1	Id	(loc_os03g62670.1 : 301.0) no description available & (at2g43940 : 233.0) HARMLESS TO OZONE LAYER 3 (HOL3); FUNCTIONS IN: methyltransferase activity, thiopurine S-methyltransferase activity; INVOLVED IN: metabolic process; LOCATED IN: chloroplast, chloroplast envelope; EXPRESSED IN: male gametophyte, guard cell, pollen tube; EXPRESSED DURING: M germinated pollen stage, seedling growth; CONTAINS I…	-2.7508
13.1.3.5.2	amino acid metabolism.synthesis.aspartate family.lysine.dihydrodipicolinate reductase	traes_4bl_9373b8cc8.1	Id	(loc_os03g14120.4 : 143.0) no description available & (at3g59890 : 121.0) Dihydrodipicolinate reductase, bacterial/plant; FUNCTIONS IN: dihydrodipicolinate reductase activity; INVOLVED IN: oxidation reduction, lysine biosynthetic process via diaminopimelate, diaminopimelate biosynthetic process, metabolic process; LOCATED IN: chloroplast, cytoplasm; CONTAINS InterPro DOMAIN/s: Dihydrodipicolinate…	-2.1355
13.1.3.5.3	amino acid metabolism.synthesis.aspartate family.lysine.LL-diaminopimelic acid aminotransferase	traes_4dl_1aadaa76a.1	Id	(loc_os03g09910.1 : 516.0) no description available & (at4g33680 : 425.0) Involved in disease resistance against Pseudomonas syringae. mutants have elevated SA levels, a low level of spontaneous cell death, callose deposition, and enlarged cells in leaves. genetically maps on chr 4 between L23H3 and nga1139.; ABERRANT GROWTH AND DEATH 2 (AGD2); FUNCTIONS IN: transaminase activity, copper ion bind…	12.3673
13.1.3.5.3	amino acid metabolism.synthesis.aspartate family.lysine.LL-diaminopimelic acid aminotransferase	traes_4bl_67b4b16e5.1	Id	(loc_os03g18810.2 : 500.0) no description available & (at4g33680 : 443.0) Involved in disease resistance against Pseudomonas syringae. mutants have elevated SA levels, a low level of spontaneous cell death, callose deposition, and enlarged cells in leaves. genetically maps on chr 4 between L23H3 and nga1139.; ABERRANT GROWTH AND DEATH 2 (AGD2); FUNCTIONS IN: transaminase activity, copper ion bind…	-1.3818
13.1.3.5.3	amino acid metabolism.synthesis.aspartate family.lysine.LL-diaminopimelic acid aminotransferase	traes_4bl_6e9ebf553.1	Id	(loc_os03g09910.1 : 461.0) no description available & (at4g33680 : 386.0) Involved in disease resistance against Pseudomonas syringae. mutants have elevated SA levels, a low level of spontaneous cell death, callose deposition, and enlarged cells in leaves. genetically maps on chr 4 between L23H3 and nga1139.; ABERRANT GROWTH AND DEATH 2 (AGD2); FUNCTIONS IN: transaminase activity, copper ion bind…	14.5999
13.1.3.5.3	amino acid metabolism.synthesis.aspartate family.lysine.LL-diaminopimelic acid aminotransferase	traes_4as_34cc18e64.1	Id	(loc_os03g09910.1 : 642.0) no description available & (at4g33680 : 503.0) Involved in disease resistance against Pseudomonas syringae. mutants have elevated SA levels, a low level of spontaneous cell death, callose deposition, and enlarged cells in leaves. genetically maps on chr 4 between L23H3 and nga1139.; ABERRANT GROWTH AND DEATH 2 (AGD2); FUNCTIONS IN: transaminase activity, copper ion bind…	7.6417
13.1.3.6.1.1	amino acid metabolism.synthesis.aspartate family.misc.homoserine.aspartate kinase	traes_5dl_a159814e1.2	Id	(loc_os09g12290.1 : 1605.0) no description available & (p49080|akh2_maize : 1575.0) Bifunctional aspartokinase/homoserine dehydrogenase 2, chloroplast precursor (AK-HD 2) (AK-HSDH 2) (Includes: Aspartokinase (EC 2.7.2.4); Homoserine dehydrogenase (EC 1.1.1.3)) - Zea mays (Maize) & (at4g19710 : 1322.0) Encodes a bifunctional aspartate kinase/homoserine dehydrogenase. These two activities catalyze …	-2.254
13.1.3.6.1.1	amino acid metabolism.synthesis.aspartate family.misc.homoserine.aspartate kinase	traes_5al_eae1a5561.1	Id	(loc_os09g12290.1 : 1010.0) no description available & (p49080|akh2_maize : 993.0) Bifunctional aspartokinase/homoserine dehydrogenase 2, chloroplast precursor (AK-HD 2) (AK-HSDH 2) (Includes: Aspartokinase (EC 2.7.2.4); Homoserine dehydrogenase (EC 1.1.1.3)) - Zea mays (Maize) & (at4g19710 : 833.0) Encodes a bifunctional aspartate kinase/homoserine dehydrogenase. These two activities catalyze th…	-2.7258
13.1.3.6.1.10	amino acid metabolism.synthesis.aspartate family.misc.homoserine.bifunctional aspartate kinase/homoserine dehydrogenase	traes_5dl_a159814e1.2	Id	(loc_os09g12290.1 : 1605.0) no description available & (p49080|akh2_maize : 1575.0) Bifunctional aspartokinase/homoserine dehydrogenase 2, chloroplast precursor (AK-HD 2) (AK-HSDH 2) (Includes: Aspartokinase (EC 2.7.2.4); Homoserine dehydrogenase (EC 1.1.1.3)) - Zea mays (Maize) & (at4g19710 : 1322.0) Encodes a bifunctional aspartate kinase/homoserine dehydrogenase. These two activities catalyze …	-2.254
13.1.3.6.1.10	amino acid metabolism.synthesis.aspartate family.misc.homoserine.bifunctional aspartate kinase/homoserine dehydrogenase	traes_5al_eae1a5561.1	Id	(loc_os09g12290.1 : 1010.0) no description available & (p49080|akh2_maize : 993.0) Bifunctional aspartokinase/homoserine dehydrogenase 2, chloroplast precursor (AK-HD 2) (AK-HSDH 2) (Includes: Aspartokinase (EC 2.7.2.4); Homoserine dehydrogenase (EC 1.1.1.3)) - Zea mays (Maize) & (at4g19710 : 833.0) Encodes a bifunctional aspartate kinase/homoserine dehydrogenase. These two activities catalyze th…	-2.7258
13.1.4.1.1	amino acid metabolism.synthesis.branched chain group.common.acetolactate synthase	traes_6dl_775a87048.1	Id	(loc_os02g39570.1 : 681.0) no description available & (at2g31810 : 578.0) ACT domain-containing small subunit of acetolactate synthase protein; FUNCTIONS IN: acetolactate synthase activity, amino acid binding; INVOLVED IN: branched chain family amino acid biosynthetic process; LOCATED IN: chloroplast; EXPRESSED IN: 24 plant structures; EXPRESSED DURING: 13 growth stages; CONTAINS InterPro DOMAIN/…	-1.1113
13.1.4.1.1	amino acid metabolism.synthesis.branched chain group.common.acetolactate synthase	traes_6bl_299d6fb5d.1	Id	(q6k2e8|ilv1_orysa : 588.0) Acetolactate synthase 1, chloroplast precursor (EC 2.2.1.6) (Acetohydroxy-acid synthase 1) - Oryza sativa (Rice) & (loc_os02g30630.2 : 588.0) no description available & (at3g48560 : 483.0) Catalyzes the formation of acetolactate from pyruvate, the first step in valine and isoleucine biosynthesis. Requires FAD, thiamine pyrophosphate and Mg. Inhibited by the sulphonylur…	-1.1577
13.1.4.1.4	amino acid metabolism.synthesis.branched chain group.common.branched-chain amino acid aminotransferase	traes_2al_6ecd0a61a.1	Id	(loc_os04g47190.2 : 626.0) no description available & (at5g65780 : 506.0) encodes a chloroplast branched-chain amino acid aminotransferase, can complement the yeast leu/iso-leu/val auxotrophy mutant; ATBCAT-5; FUNCTIONS IN: branched-chain-amino-acid transaminase activity, catalytic activity; LOCATED IN: mitochondrion, chloroplast; EXPRESSED IN: 23 plant structures; EXPRESSED DURING: 13 growth sta…	1.2747
13.1.4.1.4	amino acid metabolism.synthesis.branched chain group.common.branched-chain amino acid aminotransferase	traes_3b_58ca956c1.1	Id	(loc_os01g56140.1 : 764.0) no description available & (at5g65770 : 324.0) LITTLE NUCLEI4 (LINC4); EXPRESSED IN: 23 plant structures; EXPRESSED DURING: 13 growth stages; BEST Arabidopsis thaliana protein match is: branched-chain amino acid aminotransferase 5 / branched-chain amino acid transaminase 5 (BCAT5) (TAIR:AT5G65780.2). & (gnl|cdd|35383 : 84.1) no description available & (reliability: 630.…	-2.0855
13.1.4.1.4	amino acid metabolism.synthesis.branched chain group.common.branched-chain amino acid aminotransferase	traes_4bl_cb4a045d1.2	Id	(loc_os03g01600.1 : 527.0) no description available & (at5g65780 : 464.0) encodes a chloroplast branched-chain amino acid aminotransferase, can complement the yeast leu/iso-leu/val auxotrophy mutant; ATBCAT-5; FUNCTIONS IN: branched-chain-amino-acid transaminase activity, catalytic activity; LOCATED IN: mitochondrion, chloroplast; EXPRESSED IN: 23 plant structures; EXPRESSED DURING: 13 growth sta…	9.3534
13.1.4.4.1	amino acid metabolism.synthesis.branched chain group.leucine specific.2-isopropylmalate synthase	traes_5al_5a931bf50.1	Id	(loc_os12g04440.2 : 728.0) no description available & (at1g18500 : 556.0) Encodes an active Arabidopsis isopropylmalate synthase IPMS1. Involved in leucine biosynthesis. Do not participate in the chain elongation of glucosinolates. Expressed constitutively throughout the plant. Loss of IPMS1 can be compensated by a second isopropylmalate synthase gene IPMS2 (At1g74040).; methylthioalkylmalate syn…	1.271
13.1.4.5	amino acid metabolism.synthesis.branched chain group.isoleucine specific	traes_2bl_a50c37710.2	Id	(loc_os04g46930.2 : 429.0) no description available & (at4g11640 : 343.0) Serine racemase, which is a bifunctional PLP-dependent enzyme catalyzing racemization of serine and dehydration of serine to pyruvate in the same way as mammalian serine racemases. similar to mammalian serine racemases.; serine racemase (SR); CONTAINS InterPro DOMAIN/s: Pyridoxal phosphate-dependent enzyme, beta subunit (In…	-1.9122
13.1.5.1.1	amino acid metabolism.synthesis.serine-glycine-cysteine group.serine.phosphoglycerate dehydrogenase	traes_1bl_91da1f277.1	Id	(loc_os08g34720.1 : 219.0) no description available & (at4g34200 : 201.0) embryo sac development arrest 9 (EDA9); FUNCTIONS IN: ATP binding; INVOLVED IN: megagametogenesis; LOCATED IN: mitochondrion, chloroplast, membrane; EXPRESSED IN: 26 plant structures; EXPRESSED DURING: 14 growth stages; CONTAINS InterPro DOMAIN/s: D-3-phosphoglycerate dehydrogenase (InterPro:IPR006236), D-isomer specific 2-…	-1.4466
13.1.5.1.1	amino acid metabolism.synthesis.serine-glycine-cysteine group.serine.phosphoglycerate dehydrogenase	traes_1bl_a16efc055.1	Id	(loc_os08g34720.1 : 363.0) no description available & (at1g17745 : 291.0) encodes a 3-Phosphoglycerate dehydrogenase; D-3-phosphoglycerate dehydrogenase; CONTAINS InterPro DOMAIN/s: D-3-phosphoglycerate dehydrogenase (InterPro:IPR006236), D-isomer specific 2-hydroxyacid dehydrogenase, catalytic domain (InterPro:IPR006139), D-isomer specific 2-hydroxyacid dehydrogenase, NAD-binding (InterPro:IPR00…	-1.2501
13.1.5.1.1	amino acid metabolism.synthesis.serine-glycine-cysteine group.serine.phosphoglycerate dehydrogenase	traes_1al_78ad3fa77.1	Id	(loc_os08g34720.1 : 296.0) no description available & (at1g17745 : 271.0) encodes a 3-Phosphoglycerate dehydrogenase; D-3-phosphoglycerate dehydrogenase; CONTAINS InterPro DOMAIN/s: D-3-phosphoglycerate dehydrogenase (InterPro:IPR006236), D-isomer specific 2-hydroxyacid dehydrogenase, catalytic domain (InterPro:IPR006139), D-isomer specific 2-hydroxyacid dehydrogenase, NAD-binding (InterPro:IPR00…	-1.7602
13.1.5.1.1	amino acid metabolism.synthesis.serine-glycine-cysteine group.serine.phosphoglycerate dehydrogenase	traes_2dl_50f662e15.1	Id	(loc_os04g55720.2 : 645.0) no description available & (at4g34200 : 590.0) embryo sac development arrest 9 (EDA9); FUNCTIONS IN: ATP binding; INVOLVED IN: megagametogenesis; LOCATED IN: mitochondrion, chloroplast, membrane; EXPRESSED IN: 26 plant structures; EXPRESSED DURING: 14 growth stages; CONTAINS InterPro DOMAIN/s: D-3-phosphoglycerate dehydrogenase (InterPro:IPR006236), D-isomer specific 2-…	2.3298
13.1.5.1.1	amino acid metabolism.synthesis.serine-glycine-cysteine group.serine.phosphoglycerate dehydrogenase	traes_2bl_80a16ecfd.1	Id	(loc_os04g55720.1 : 719.0) no description available & (at4g34200 : 670.0) embryo sac development arrest 9 (EDA9); FUNCTIONS IN: ATP binding; INVOLVED IN: megagametogenesis; LOCATED IN: mitochondrion, chloroplast, membrane; EXPRESSED IN: 26 plant structures; EXPRESSED DURING: 14 growth stages; CONTAINS InterPro DOMAIN/s: D-3-phosphoglycerate dehydrogenase (InterPro:IPR006236), D-isomer specific 2-…	2.6782
13.1.5.1.1	amino acid metabolism.synthesis.serine-glycine-cysteine group.serine.phosphoglycerate dehydrogenase	traes_7dl_9bf0e788c.1	Id	(loc_os06g44460.1 : 732.0) no description available & (at1g17745 : 653.0) encodes a 3-Phosphoglycerate dehydrogenase; D-3-phosphoglycerate dehydrogenase; CONTAINS InterPro DOMAIN/s: D-3-phosphoglycerate dehydrogenase (InterPro:IPR006236), D-isomer specific 2-hydroxyacid dehydrogenase, catalytic domain (InterPro:IPR006139), D-isomer specific 2-hydroxyacid dehydrogenase, NAD-binding (InterPro:IPR00…	-3.9603
13.1.5.1.3	amino acid metabolism.synthesis.serine-glycine-cysteine group.serine.phosphoserine phosphatase	traes_7bs_a9827e366.1	Id	(loc_os11g41160.2 : 416.0) no description available & (at1g18640 : 356.0) Encodes a 3-phosphoserine phosphatase acting in the last step of serine biosynthesis within the chloroplast.; 3-phosphoserine phosphatase (PSP); FUNCTIONS IN: phosphoserine phosphatase activity; INVOLVED IN: L-serine biosynthetic process; LOCATED IN: chloroplast; EXPRESSED IN: 22 plant structures; EXPRESSED DURING: 13 growt…	-1.1707
13.1.5.2.2	amino acid metabolism.synthesis.serine-glycine-cysteine group.glycine.glycine transaminase	traes_2dl_29112e9bd.1	Id	(loc_os07g01760.1 : 511.0) no description available & (at1g70580 : 468.0) Encodes a protein with glyoxylate aminotransferase activity. It can act on a number of different small substrates and amino acids in vitro.; alanine-2-oxoglutarate aminotransferase 2 (AOAT2); FUNCTIONS IN: glycine:2-oxoglutarate aminotransferase activity, L-alanine:2-oxoglutarate aminotransferase activity, alanine-glyoxylat…	-1.7513
13.1.5.2.2	amino acid metabolism.synthesis.serine-glycine-cysteine group.glycine.glycine transaminase	traes_2dl_7052882a8.1	Id	(loc_os07g01760.1 : 443.0) no description available & (at1g70580 : 416.0) Encodes a protein with glyoxylate aminotransferase activity. It can act on a number of different small substrates and amino acids in vitro.; alanine-2-oxoglutarate aminotransferase 2 (AOAT2); FUNCTIONS IN: glycine:2-oxoglutarate aminotransferase activity, L-alanine:2-oxoglutarate aminotransferase activity, alanine-glyoxylat…	-2.0207
13.1.5.2.2	amino acid metabolism.synthesis.serine-glycine-cysteine group.glycine.glycine transaminase	traes_2bl_964fc881c.1	Id	(loc_os07g01760.1 : 917.0) no description available & (at1g23310 : 844.0) Identified by cloning the gene that corresponded to a purified protein having glyoxylate aminotransferase activity. Localized to the peroxisome and thought to be involved in photorespiration/ metabolic salvage pathway.; glutamate:glyoxylate aminotransferase (GGT1); FUNCTIONS IN: glycine:2-oxoglutarate aminotransferase activ…	-1.9631
13.1.5.2.2	amino acid metabolism.synthesis.serine-glycine-cysteine group.glycine.glycine transaminase	traes_2al_85fce950b.1	Id	(loc_os07g01760.1 : 917.0) no description available & (at1g70580 : 846.0) Encodes a protein with glyoxylate aminotransferase activity. It can act on a number of different small substrates and amino acids in vitro.; alanine-2-oxoglutarate aminotransferase 2 (AOAT2); FUNCTIONS IN: glycine:2-oxoglutarate aminotransferase activity, L-alanine:2-oxoglutarate aminotransferase activity, alanine-glyoxylat…	-1.9597
13.1.5.2.3	amino acid metabolism.synthesis.serine-glycine-cysteine group.glycine.serine glyoxylate aminotransferase	traes_7ds_51d42fcc4.1	Id	(loc_os08g39300.1 : 377.0) no description available & (at2g13360 : 365.0) Encodes a peroxisomal photorespiratory enzyme that catalyzes transamination reactions with multiple substrates. It is involved in photorespiration.; alanine:glyoxylate aminotransferase (AGT); FUNCTIONS IN: serine-pyruvate transaminase activity, serine-glyoxylate transaminase activity, alanine-glyoxylate transaminase activit…	-1.6693
13.1.5.3.1	amino acid metabolism.synthesis.serine-glycine-cysteine group.cysteine.OASTL	traes_3ds_d545ac104.1	Id	(loc_os01g74650.3 : 388.0) no description available & (o81155|cyskp_soltu : 360.0) Cysteine synthase, chloroplast precursor (EC 2.5.1.47) (O-acetylserine sulfhydrylase) (O-acetylserine (Thiol)-lyase) (CSase B) (CS-B) (OAS-TL B) - Solanum tuberosum (Potato) & (at3g59760 : 353.0) Arabidopsis thaliana O-acetylserine (thiol) lyase (OAS-TL) isoform oasC; O-acetylserine (thiol) lyase isoform C (OASC); …	-1.1708
13.1.5.3.1	amino acid metabolism.synthesis.serine-glycine-cysteine group.cysteine.OASTL	traes_4al_590b5cc39.1	Id	(loc_os06g05700.1 : 519.0) no description available & (gnl|cdd|36466 : 380.0) no description available & (gnl|cdd|30381 : 341.0) no description available & (o81155|cyskp_soltu : 330.0) Cysteine synthase, chloroplast precursor (EC 2.5.1.47) (O-acetylserine sulfhydrylase) (O-acetylserine (Thiol)-lyase) (CSase B) (CS-B) (OAS-TL B) - Solanum tuberosum (Potato) & (at3g59760 : 320.0) Arabidopsis thalia…	-2.0396
13.1.5.3.1	amino acid metabolism.synthesis.serine-glycine-cysteine group.cysteine.OASTL	traes_5as_eae5d853b.1	Id	(p38076|cysk_wheat : 469.0) Cysteine synthase (EC 2.5.1.47) (O-acetylserine sulfhydrylase) (O-acetylserine (Thiol)-lyase) (CSase A) (OAS-TL A) - Triticum aestivum (Wheat) & (loc_os12g42980.1 : 441.0) no description available & (at4g14880 : 391.0) Encodes a cytosolic isoform of cytosolic O-acetylserine(thiol)lyase, a key enzyme in cysteine biosynthesis and for the fixation of inorganic sulfide. It…	1.8548
13.1.5.3.1	amino acid metabolism.synthesis.serine-glycine-cysteine group.cysteine.OASTL	traes_6ds_c142e17bd.1	Id	(loc_os02g12900.1 : 323.0) no description available & (gnl|cdd|36466 : 163.0) no description available & (gnl|cdd|30381 : 160.0) no description available & (p31300|cyskp_capan : 151.0) Cysteine synthase, chloroplast precursor (EC 2.5.1.47) (O-acetylserine sulfhydrylase) (O-acetylserine (Thiol)-lyase) (CSase B) (CS-B) (OAS-TL B) - Capsicum annuum (Bell pepper) & (at3g04940 : 147.0) Encodes cystein…	5.3179
13.1.5.3.1	amino acid metabolism.synthesis.serine-glycine-cysteine group.cysteine.OASTL	traes_6bs_6d9026eae.2	Id	(loc_os02g12900.1 : 585.0) no description available & (gnl|cdd|36466 : 349.0) no description available & (gnl|cdd|30381 : 338.0) no description available & (p32260|cyskp_spiol : 306.0) Cysteine synthase, chloroplast precursor (EC 2.5.1.47) (O-acetylserine sulfhydrylase) (O-acetylserine (Thiol)-lyase) (CSase B) (CS-B) (OAS-TL B) - Spinacia oleracea (Spinach) & (at3g04940 : 290.0) Encodes cysteine …	4.0093
13.1.5.3.1	amino acid metabolism.synthesis.serine-glycine-cysteine group.cysteine.OASTL	traes_7as_31bbd1e59.1	Id	(loc_os06g05700.1 : 469.0) no description available & (gnl|cdd|36466 : 344.0) no description available & (gnl|cdd|30381 : 312.0) no description available & (o81155|cyskp_soltu : 303.0) Cysteine synthase, chloroplast precursor (EC 2.5.1.47) (O-acetylserine sulfhydrylase) (O-acetylserine (Thiol)-lyase) (CSase B) (CS-B) (OAS-TL B) - Solanum tuberosum (Potato) & (at3g59760 : 293.0) Arabidopsis thalia…	-1.8924
13.1.5.3.1	amino acid metabolism.synthesis.serine-glycine-cysteine group.cysteine.OASTL	traes_7as_bd89877a1.1	Id	(loc_os06g05700.1 : 498.0) no description available & (gnl|cdd|36466 : 380.0) no description available & (gnl|cdd|30381 : 339.0) no description available & (o81155|cyskp_soltu : 317.0) Cysteine synthase, chloroplast precursor (EC 2.5.1.47) (O-acetylserine sulfhydrylase) (O-acetylserine (Thiol)-lyase) (CSase B) (CS-B) (OAS-TL B) - Solanum tuberosum (Potato) & (at3g59760 : 304.0) Arabidopsis thalia…	-1.2812
13.1.5.3.2	amino acid metabolism.synthesis.serine-glycine-cysteine group.cysteine.SAT	traes_4dl_eeca52ae8.2	Id	(loc_os03g04140.2 : 419.0) no description available & (at2g17640 : 317.0) Encodes a cytosolic serine O-acetyltransferase involved in sulfur assimilation and cysteine biosynthesis. Expressed in the vascular system. Expression is induced after long-term sulfur starvation.; ATSERAT3;1; CONTAINS InterPro DOMAIN/s: Hexapeptide transferase, conserved site (InterPro:IPR018357), Serine O-acetyltransferas…	-2.1072
13.1.6.1.1	amino acid metabolism.synthesis.aromatic aa.chorismate.3-deoxy-D-arabino-heptulosonate 7-phosphate synthase	traes_1bl_0c1aa36cc.1	Id	(loc_os10g41480.1 : 682.0) no description available & (at4g33510 : 600.0) Enzyme catalyzing the first committed step in aromatic amino acid biosynthesis; 3-deoxy-d-arabino-heptulosonate 7-phosphate synthase (DHS2); FUNCTIONS IN: protein binding, 3-deoxy-7-phosphoheptulonate synthase activity; INVOLVED IN: chorismate biosynthetic process, aromatic amino acid family biosynthetic process; LOCATED IN…	-1.7681
13.1.6.1.1	amino acid metabolism.synthesis.aromatic aa.chorismate.3-deoxy-D-arabino-heptulosonate 7-phosphate synthase	traes_1al_82b241cb7.1	Id	(loc_os10g41480.1 : 205.0) no description available & (p27608|arof_tobac : 189.0) Phospho-2-dehydro-3-deoxyheptonate aldolase 1, chloroplast precursor (EC 2.5.1.54) (Phospho-2-keto-3-deoxyheptonate aldolase 1) (DAHP synthetase 1) (3-deoxy-D-arabino-heptulosonate 7-phosphate synthase 1) - Nicotiana tabacum (Common tob & (at4g33510 : 184.0) Enzyme catalyzing the first committed step in aromatic ami…	-5.9664
13.1.6.1.1	amino acid metabolism.synthesis.aromatic aa.chorismate.3-deoxy-D-arabino-heptulosonate 7-phosphate synthase	traes_2ds_e231054be.1	Id	(q75w16|arog_orysa : 525.0) Phospho-2-dehydro-3-deoxyheptonate aldolase 2, chloroplast precursor (EC 2.5.1.54) (Phospho-2-keto-3-deoxyheptonate aldolase 2) (DAHP synthetase 2) (3-deoxy-D-arabino-heptulosonate 7-phosphate synthase 2) - Oryza sativa (Rice) & (loc_os07g42960.1 : 525.0) no description available & (at1g22410 : 496.0) Class-II DAHP synthetase family protein; FUNCTIONS IN: 3-deoxy-7-pho…	0.8833
13.1.6.1.1	amino acid metabolism.synthesis.aromatic aa.chorismate.3-deoxy-D-arabino-heptulosonate 7-phosphate synthase	traes_2as_bec9b768b.1	Id	(loc_os07g42960.1 : 673.0) no description available & (q75w16|arog_orysa : 669.0) Phospho-2-dehydro-3-deoxyheptonate aldolase 2, chloroplast precursor (EC 2.5.1.54) (Phospho-2-keto-3-deoxyheptonate aldolase 2) (DAHP synthetase 2) (3-deoxy-D-arabino-heptulosonate 7-phosphate synthase 2) - Oryza sativa (Rice) & (at1g22410 : 639.0) Class-II DAHP synthetase family protein; FUNCTIONS IN: 3-deoxy-7-pho…	0.9212
13.1.6.1.2	amino acid metabolism.synthesis.aromatic aa.chorismate.3-dehydroquinate synthase	traes_5dl_7f872a678.1	Id	(loc_os09g36800.1 : 695.0) no description available & (at5g66120 : 607.0) 3-dehydroquinate synthase, putative; FUNCTIONS IN: 3-dehydroquinate synthase activity; INVOLVED IN: aromatic amino acid family biosynthetic process; LOCATED IN: chloroplast; EXPRESSED IN: 23 plant structures; EXPRESSED DURING: 14 growth stages; CONTAINS InterPro DOMAIN/s: 3-dehydroquinate synthase AroB, subgroup (InterPro:I…	0.97
13.1.6.1.2	amino acid metabolism.synthesis.aromatic aa.chorismate.3-dehydroquinate synthase	traes_5bl_239c3c584.1	Id	(loc_os09g36800.1 : 675.0) no description available & (at5g66120 : 601.0) 3-dehydroquinate synthase, putative; FUNCTIONS IN: 3-dehydroquinate synthase activity; INVOLVED IN: aromatic amino acid family biosynthetic process; LOCATED IN: chloroplast; EXPRESSED IN: 23 plant structures; EXPRESSED DURING: 14 growth stages; CONTAINS InterPro DOMAIN/s: 3-dehydroquinate synthase AroB, subgroup (InterPro:I…	1.0655
13.1.6.1.2	amino acid metabolism.synthesis.aromatic aa.chorismate.3-dehydroquinate synthase	traes_5al_b2a591c28.1	Id	(loc_os09g36800.1 : 174.0) no description available & (at5g66120 : 155.0) 3-dehydroquinate synthase, putative; FUNCTIONS IN: 3-dehydroquinate synthase activity; INVOLVED IN: aromatic amino acid family biosynthetic process; LOCATED IN: chloroplast; EXPRESSED IN: 23 plant structures; EXPRESSED DURING: 14 growth stages; CONTAINS InterPro DOMAIN/s: 3-dehydroquinate synthase AroB, subgroup (InterPro:I…	1.1671
13.1.6.1.5	amino acid metabolism.synthesis.aromatic aa.chorismate.shikimate kinase	traes_3ds_fe0278b01.1	Id	(loc_os01g01302.1 : 288.0) no description available & (at3g26900 : 115.0) shikimate kinase like 1 (SKL1); FUNCTIONS IN: shikimate kinase activity, ATP binding; INVOLVED IN: aromatic amino acid family biosynthetic process; LOCATED IN: chloroplast; EXPRESSED IN: 22 plant structures; EXPRESSED DURING: 14 growth stages; CONTAINS InterPro DOMAIN/s: Shikimate kinase (InterPro:IPR000623); BEST Arabidops…	-2.0655
13.1.6.1.5	amino acid metabolism.synthesis.aromatic aa.chorismate.shikimate kinase	traes_3as_630a1a38a.1	Id	(loc_os01g01302.1 : 386.0) no description available & (at3g26900 : 153.0) shikimate kinase like 1 (SKL1); FUNCTIONS IN: shikimate kinase activity, ATP binding; INVOLVED IN: aromatic amino acid family biosynthetic process; LOCATED IN: chloroplast; EXPRESSED IN: 22 plant structures; EXPRESSED DURING: 14 growth stages; CONTAINS InterPro DOMAIN/s: Shikimate kinase (InterPro:IPR000623); BEST Arabidops…	-2.7493
13.1.6.1.5	amino acid metabolism.synthesis.aromatic aa.chorismate.shikimate kinase	traes_6dl_c593a4982.1	Id	(loc_os02g51410.1 : 485.0) no description available & (at2g21940 : 254.0) shikimate kinase 1 (SK1); FUNCTIONS IN: shikimate kinase activity, ATP binding; EXPRESSED IN: 19 plant structures; EXPRESSED DURING: 10 growth stages; CONTAINS InterPro DOMAIN/s: Shikimate kinase (InterPro:IPR000623); BEST Arabidopsis thaliana protein match is: shikimate kinase 2 (TAIR:AT4G39540.2); Has 7831 Blast hits to 7…	1.1153
13.1.6.1.5	amino acid metabolism.synthesis.aromatic aa.chorismate.shikimate kinase	traes_6bl_0d20315e2.2	Id	(loc_os02g51410.1 : 349.0) no description available & (at2g21940 : 225.0) shikimate kinase 1 (SK1); FUNCTIONS IN: shikimate kinase activity, ATP binding; EXPRESSED IN: 19 plant structures; EXPRESSED DURING: 10 growth stages; CONTAINS InterPro DOMAIN/s: Shikimate kinase (InterPro:IPR000623); BEST Arabidopsis thaliana protein match is: shikimate kinase 2 (TAIR:AT4G39540.2); Has 7831 Blast hits to 7…	1.4006
13.1.6.1.5	amino acid metabolism.synthesis.aromatic aa.chorismate.shikimate kinase	traes_6al_f290776e4.1	Id	(loc_os02g51410.1 : 431.0) no description available & (at2g21940 : 255.0) shikimate kinase 1 (SK1); FUNCTIONS IN: shikimate kinase activity, ATP binding; EXPRESSED IN: 19 plant structures; EXPRESSED DURING: 10 growth stages; CONTAINS InterPro DOMAIN/s: Shikimate kinase (InterPro:IPR000623); BEST Arabidopsis thaliana protein match is: shikimate kinase 2 (TAIR:AT4G39540.2); Has 7831 Blast hits to 7…	2.3316
13.1.6.1.5	amino acid metabolism.synthesis.aromatic aa.chorismate.shikimate kinase	traes_7bs_32a05019a.1	Id	(loc_os06g12150.1 : 320.0) no description available & (at2g21940 : 219.0) shikimate kinase 1 (SK1); FUNCTIONS IN: shikimate kinase activity, ATP binding; EXPRESSED IN: 19 plant structures; EXPRESSED DURING: 10 growth stages; CONTAINS InterPro DOMAIN/s: Shikimate kinase (InterPro:IPR000623); BEST Arabidopsis thaliana protein match is: shikimate kinase 2 (TAIR:AT4G39540.2); Has 7831 Blast hits to 7…	5.9308
13.1.6.1.6	amino acid metabolism.synthesis.aromatic aa.chorismate.5-enolpyruvylshikimate-3-phosphate synthase	traes_4al_adac6337f.1	Id	(loc_os06g04280.1 : 241.0) no description available & (p11043|aroa_pethy : 228.0) 3-phosphoshikimate 1-carboxyvinyltransferase, chloroplast precursor (EC 2.5.1.19) (5-enolpyruvylshikimate-3-phosphate synthase) (EPSP synthase) - Petunia hybrida (Petunia) & (at2g45300 : 206.0) encodes 3-phosphoshikimate 1-carboxyvinyltransferase / 5-enolpyruvylshikimate-3-phosphate / EPSP synthase involved in chori…	2.2782
13.1.6.1.6	amino acid metabolism.synthesis.aromatic aa.chorismate.5-enolpyruvylshikimate-3-phosphate synthase	traes_7ds_86c512854.1	Id	(loc_os06g04280.1 : 627.0) no description available & (p11043|aroa_pethy : 560.0) 3-phosphoshikimate 1-carboxyvinyltransferase, chloroplast precursor (EC 2.5.1.19) (5-enolpyruvylshikimate-3-phosphate synthase) (EPSP synthase) - Petunia hybrida (Petunia) & (at2g45300 : 549.0) encodes 3-phosphoshikimate 1-carboxyvinyltransferase / 5-enolpyruvylshikimate-3-phosphate / EPSP synthase involved in chori…	1.7501
13.1.6.1.6	amino acid metabolism.synthesis.aromatic aa.chorismate.5-enolpyruvylshikimate-3-phosphate synthase	traes_7as_4250651dd.1	Id	(at2g45300 : 174.0) encodes 3-phosphoshikimate 1-carboxyvinyltransferase / 5-enolpyruvylshikimate-3-phosphate / EPSP synthase involved in chorismate biosynthesis; RNA 3-terminal phosphate cyclase/enolpyruvate transferase, alpha/beta; FUNCTIONS IN: 3-phosphoshikimate 1-carboxyvinyltransferase activity; INVOLVED IN: glyphosate metabolic process, chorismate biosynthetic process, aromatic amino acid …	2.3339
13.1.6.1.7	amino acid metabolism.synthesis.aromatic aa.chorismate.chorismate synthase	traes_4dl_a43826645.1	Id	(loc_os03g14990.1 : 734.0) no description available & (at1g48850 : 575.0) embryo defective 1144 (EMB1144); FUNCTIONS IN: chorismate synthase activity; INVOLVED IN: aromatic amino acid family biosynthetic process, embryo development ending in seed dormancy; LOCATED IN: nucleolus, chloroplast; EXPRESSED IN: 25 plant structures; EXPRESSED DURING: 15 growth stages; CONTAINS InterPro DOMAIN/s: Chorism…	2.0628
13.1.6.1.7	amino acid metabolism.synthesis.aromatic aa.chorismate.chorismate synthase	traes_4bl_d59ff84ca.1	Id	(loc_os03g14990.1 : 739.0) no description available & (at1g48850 : 578.0) embryo defective 1144 (EMB1144); FUNCTIONS IN: chorismate synthase activity; INVOLVED IN: aromatic amino acid family biosynthetic process, embryo development ending in seed dormancy; LOCATED IN: nucleolus, chloroplast; EXPRESSED IN: 25 plant structures; EXPRESSED DURING: 15 growth stages; CONTAINS InterPro DOMAIN/s: Chorism…	1.8905
13.1.6.1.7	amino acid metabolism.synthesis.aromatic aa.chorismate.chorismate synthase	traes_4as_a03ac635d.1	Id	(loc_os03g14990.1 : 662.0) no description available & (at1g48850 : 542.0) embryo defective 1144 (EMB1144); FUNCTIONS IN: chorismate synthase activity; INVOLVED IN: aromatic amino acid family biosynthetic process, embryo development ending in seed dormancy; LOCATED IN: nucleolus, chloroplast; EXPRESSED IN: 25 plant structures; EXPRESSED DURING: 15 growth stages; CONTAINS InterPro DOMAIN/s: Chorism…	1.8203
13.1.6.1.10	amino acid metabolism.synthesis.aromatic aa.chorismate.dehydroquinate/shikimate dehydrogenase	traes_3as_b772bfa86.2	Id	(loc_os01g27750.1 : 385.0) no description available & (at3g06350 : 251.0) MATERNAL EFFECT EMBRYO ARREST 32 (MEE32); FUNCTIONS IN: NADP or NADPH binding, 3-dehydroquinate dehydratase activity, shikimate 5-dehydrogenase activity, binding, catalytic activity; INVOLVED IN: embryo development ending in seed dormancy; LOCATED IN: chloroplast stroma, chloroplast; EXPRESSED IN: 23 plant structures; EXPRE…	2.183
13.1.6.2	amino acid metabolism.synthesis.aromatic aa.phenylalanine and tyrosine	traes_3ds_034fa9de4.1	Id	(loc_os01g08270.2 : 372.0) no description available & (at1g80360 : 291.0) Pyridoxal phosphate (PLP)-dependent transferases superfamily protein; FUNCTIONS IN: transferase activity, transferring nitrogenous groups, pyridoxal phosphate binding, transaminase activity, catalytic activity; INVOLVED IN: asparagine catabolic process, biosynthetic process, glutamate catabolic process to oxaloacetate, aspa…	1.5362
13.1.6.2	amino acid metabolism.synthesis.aromatic aa.phenylalanine and tyrosine	traes_3ds_33305fea1.1	Id	(loc_os01g08270.2 : 241.0) no description available & (at1g80360 : 184.0) Pyridoxal phosphate (PLP)-dependent transferases superfamily protein; FUNCTIONS IN: transferase activity, transferring nitrogenous groups, pyridoxal phosphate binding, transaminase activity, catalytic activity; INVOLVED IN: asparagine catabolic process, biosynthetic process, glutamate catabolic process to oxaloacetate, aspa…	2.6365
13.1.6.2	amino acid metabolism.synthesis.aromatic aa.phenylalanine and tyrosine	traes_3as_860783913.2	Id	(loc_os01g08270.2 : 748.0) no description available & (at1g80360 : 582.0) Pyridoxal phosphate (PLP)-dependent transferases superfamily protein; FUNCTIONS IN: transferase activity, transferring nitrogenous groups, pyridoxal phosphate binding, transaminase activity, catalytic activity; INVOLVED IN: asparagine catabolic process, biosynthetic process, glutamate catabolic process to oxaloacetate, aspa…	2.3943
13.1.6.2	amino acid metabolism.synthesis.aromatic aa.phenylalanine and tyrosine	traes_4dl_1aadaa76a.1	Id	(loc_os03g09910.1 : 516.0) no description available & (at4g33680 : 425.0) Involved in disease resistance against Pseudomonas syringae. mutants have elevated SA levels, a low level of spontaneous cell death, callose deposition, and enlarged cells in leaves. genetically maps on chr 4 between L23H3 and nga1139.; ABERRANT GROWTH AND DEATH 2 (AGD2); FUNCTIONS IN: transaminase activity, copper ion bind…	12.3673
13.1.6.2	amino acid metabolism.synthesis.aromatic aa.phenylalanine and tyrosine	traes_4bl_6e9ebf553.1	Id	(loc_os03g09910.1 : 461.0) no description available & (at4g33680 : 386.0) Involved in disease resistance against Pseudomonas syringae. mutants have elevated SA levels, a low level of spontaneous cell death, callose deposition, and enlarged cells in leaves. genetically maps on chr 4 between L23H3 and nga1139.; ABERRANT GROWTH AND DEATH 2 (AGD2); FUNCTIONS IN: transaminase activity, copper ion bind…	14.5999
13.1.6.2	amino acid metabolism.synthesis.aromatic aa.phenylalanine and tyrosine	traes_4as_34cc18e64.1	Id	(loc_os03g09910.1 : 642.0) no description available & (at4g33680 : 503.0) Involved in disease resistance against Pseudomonas syringae. mutants have elevated SA levels, a low level of spontaneous cell death, callose deposition, and enlarged cells in leaves. genetically maps on chr 4 between L23H3 and nga1139.; ABERRANT GROWTH AND DEATH 2 (AGD2); FUNCTIONS IN: transaminase activity, copper ion bind…	7.6417
13.1.6.2.1	amino acid metabolism.synthesis.aromatic aa.phenylalanine and tyrosine.chorismate mutase	traes_3dl_61c091ea2.1	Id	(loc_os01g55870.1 : 430.0) no description available & (gnl|cdd|36014 : 379.0) no description available & (at1g69370 : 376.0) Encodes chorismate mutase 3 (CM3).; chorismate mutase 3 (CM3); CONTAINS InterPro DOMAIN/s: Chorismate mutase, type II (InterPro:IPR020822), Chorismate mutase, AroQ class, eukaryotic type (InterPro:IPR008238); BEST Arabidopsis thaliana protein match is: chorismate mutase 1 (…	1.7231
13.1.6.2.1	amino acid metabolism.synthesis.aromatic aa.phenylalanine and tyrosine.chorismate mutase	traes_3al_a4ba70ccb.1	Id	(loc_os01g55870.1 : 321.0) no description available & (gnl|cdd|36014 : 291.0) no description available & (at1g69370 : 286.0) Encodes chorismate mutase 3 (CM3).; chorismate mutase 3 (CM3); CONTAINS InterPro DOMAIN/s: Chorismate mutase, type II (InterPro:IPR020822), Chorismate mutase, AroQ class, eukaryotic type (InterPro:IPR008238); BEST Arabidopsis thaliana protein match is: chorismate mutase 1 (…	1.7294
13.1.6.2.1	amino acid metabolism.synthesis.aromatic aa.phenylalanine and tyrosine.chorismate mutase	traes_7bs_4e9fd0078.1	Id	(loc_os08g34290.1 : 399.0) no description available & (gnl|cdd|36014 : 283.0) no description available & (at5g10870 : 266.0) Encodes chorismate mutase AtCM2.; chorismate mutase 2 (CM2); CONTAINS InterPro DOMAIN/s: Chorismate mutase, type II (InterPro:IPR020822), Chorismate mutase, AroQ class, eukaryotic type (InterPro:IPR008238); BEST Arabidopsis thaliana protein match is: chorismate mutase 3 (TA…	10.6444
13.1.6.3.1	amino acid metabolism.synthesis.aromatic aa.phenylalanine.arogenate dehydratase / prephenate dehydratase	traes_2bl_9cdeb96b1.1	Id	(loc_os04g33390.1 : 614.0) no description available & (at1g08250 : 508.0) Encodes a plastid-localized arogenate dehydratase involved in phenylalanine biosynthesis. Although this enzyme has sequence similarity to prephenate dehydratases, it is 98 times more active with arogenate than prephenate in enzymatic assays.; arogenate dehydratase 6 (ADT6); FUNCTIONS IN: arogenate dehydratase activity, prep…	9.9004
13.1.6.3.1	amino acid metabolism.synthesis.aromatic aa.phenylalanine.arogenate dehydratase / prephenate dehydratase	traes_2bl_b3fff8623.1	Id	(loc_os04g33390.1 : 681.0) no description available & (at1g08250 : 546.0) Encodes a plastid-localized arogenate dehydratase involved in phenylalanine biosynthesis. Although this enzyme has sequence similarity to prephenate dehydratases, it is 98 times more active with arogenate than prephenate in enzymatic assays.; arogenate dehydratase 6 (ADT6); FUNCTIONS IN: arogenate dehydratase activity, prep…	2.5232
13.1.6.3.1	amino acid metabolism.synthesis.aromatic aa.phenylalanine.arogenate dehydratase / prephenate dehydratase	traes_2al_6a34123ee.2	Id	(loc_os04g33390.1 : 607.0) no description available & (at1g08250 : 504.0) Encodes a plastid-localized arogenate dehydratase involved in phenylalanine biosynthesis. Although this enzyme has sequence similarity to prephenate dehydratases, it is 98 times more active with arogenate than prephenate in enzymatic assays.; arogenate dehydratase 6 (ADT6); FUNCTIONS IN: arogenate dehydratase activity, prep…	8.5934
13.1.6.3.1	amino acid metabolism.synthesis.aromatic aa.phenylalanine.arogenate dehydratase / prephenate dehydratase	traes_2al_d0dda4776.1	Id	(loc_os04g33390.1 : 680.0) no description available & (at1g08250 : 546.0) Encodes a plastid-localized arogenate dehydratase involved in phenylalanine biosynthesis. Although this enzyme has sequence similarity to prephenate dehydratases, it is 98 times more active with arogenate than prephenate in enzymatic assays.; arogenate dehydratase 6 (ADT6); FUNCTIONS IN: arogenate dehydratase activity, prep…	2.5694
13.1.6.3.1	amino acid metabolism.synthesis.aromatic aa.phenylalanine.arogenate dehydratase / prephenate dehydratase	traes_5bl_7b0ed7548.1	Id	(loc_os04g33390.1 : 537.0) no description available & (at2g27820 : 506.0) Encodes a plastid-localized arogenate dehydratase involved in phenylalanine biosynthesis. Not less than six genes encoding ADT were identi&#64257;ed in the Arabidopsis genome: ADT1 (At1g11790); ADT2 (At3g07630); ADT3 (At2g27820); ADT4 (At3g44720); ADT5 (At5g22630); and ADT6 (At1g08250).; prephenate dehydratase 1 (PD1); CONT…	1.7179
13.1.6.5	amino acid metabolism.synthesis.aromatic aa.tryptophan	traes_1dl_8387f3ac5.1	Id	(loc_os05g35480.1 : 768.0) no description available & (at1g22610 : 626.0) C2 calcium/lipid-binding plant phosphoribosyltransferase family protein; FUNCTIONS IN: molecular_function unknown; INVOLVED IN: biological_process unknown; LOCATED IN: chloroplast; EXPRESSED IN: 22 plant structures; EXPRESSED DURING: 13 growth stages; CONTAINS InterPro DOMAIN/s: C2 membrane targeting protein (InterPro:IPR01…	6.9895
13.1.6.5	amino acid metabolism.synthesis.aromatic aa.tryptophan	traes_1bl_11c7123da.1	Id	(loc_os05g35480.1 : 210.0) no description available & (at1g22610 : 190.0) C2 calcium/lipid-binding plant phosphoribosyltransferase family protein; FUNCTIONS IN: molecular_function unknown; INVOLVED IN: biological_process unknown; LOCATED IN: chloroplast; EXPRESSED IN: 22 plant structures; EXPRESSED DURING: 13 growth stages; CONTAINS InterPro DOMAIN/s: C2 membrane targeting protein (InterPro:IPR01…	10.4178
13.1.6.5	amino acid metabolism.synthesis.aromatic aa.tryptophan	traes_2dl_5ce496a9c.1	Id	(loc_os04g58720.1 : 642.0) no description available & (at4g11610 : 417.0) C2 calcium/lipid-binding plant phosphoribosyltransferase family protein; CONTAINS InterPro DOMAIN/s: C2 membrane targeting protein (InterPro:IPR018029), C2 calcium/lipid-binding domain, CaLB (InterPro:IPR008973), Phosphoribosyltransferase C-terminal (InterPro:IPR013583), C2 calcium-dependent membrane targeting (InterPro:IPR…	10.5072
13.1.6.5	amino acid metabolism.synthesis.aromatic aa.tryptophan	traes_2dl_f2b6dadae1.1	Id	(loc_os04g58720.1 : 1029.0) no description available & (at4g11610 : 874.0) C2 calcium/lipid-binding plant phosphoribosyltransferase family protein; CONTAINS InterPro DOMAIN/s: C2 membrane targeting protein (InterPro:IPR018029), C2 calcium/lipid-binding domain, CaLB (InterPro:IPR008973), Phosphoribosyltransferase C-terminal (InterPro:IPR013583), C2 calcium-dependent membrane targeting (InterPro:IP…	6.1741
13.1.6.5	amino acid metabolism.synthesis.aromatic aa.tryptophan	traes_2al_e06a248ee.1	Id	(loc_os04g58720.1 : 1836.0) no description available & (at4g11610 : 1386.0) C2 calcium/lipid-binding plant phosphoribosyltransferase family protein; CONTAINS InterPro DOMAIN/s: C2 membrane targeting protein (InterPro:IPR018029), C2 calcium/lipid-binding domain, CaLB (InterPro:IPR008973), Phosphoribosyltransferase C-terminal (InterPro:IPR013583), C2 calcium-dependent membrane targeting (InterPro:I…	7.5394
13.1.6.5.1	amino acid metabolism.synthesis.aromatic aa.tryptophan.anthranilate synthase	traes_2bl_7e87b8320.1	Id	(loc_os04g38950.1 : 380.0) no description available & (at5g57890 : 340.0) Glutamine amidotransferase type 1 family protein; CONTAINS InterPro DOMAIN/s: Glutamine amidotransferase class-I, C-terminal (InterPro:IPR000991), Glutamine amidotransferase superfamily (InterPro:IPR011702), Anthranilate synthase, glutamine amidotransferase domain (InterPro:IPR006221), Carbamoyl phosphate synthase, GATase d…	1.5233
13.1.6.5.1	amino acid metabolism.synthesis.aromatic aa.tryptophan.anthranilate synthase	traes_4dl_a7ece81a1.1	Id	(loc_os03g15780.1 : 687.0) no description available & (at2g29690 : 525.0) Encode a functional anthranilate synthase protein. Expressed at a constitutive basal level. Expression was not induced by wounding nor bacterial pathogen infiltration. Involved in aromatic amino acid biosynthesis.; anthranilate synthase 2 (ASA2); FUNCTIONS IN: anthranilate synthase activity; INVOLVED IN: tryptophan biosynth…	1.4027
13.1.6.5.1	amino acid metabolism.synthesis.aromatic aa.tryptophan.anthranilate synthase	traes_4as_f71c13c9b.1	Id	(loc_os03g15780.1 : 870.0) no description available & (at5g05730 : 678.0) ASA1 encodes the alpha subunit of anthranilate synthase, which catalyzes the rate-limiting step of tryptophan synthesis. ASA1 is induced by ethylene, and forms a link between ethylene signalling and auxin synthesis in roots.; anthranilate synthase alpha subunit 1 (ASA1); CONTAINS InterPro DOMAIN/s: Anthranilate synthase com…	1.6978
13.1.6.5.1	amino acid metabolism.synthesis.aromatic aa.tryptophan.anthranilate synthase	traes_5bl_171eb1a01.1	Id	(loc_os03g61120.1 : 845.0) no description available & (at3g55870 : 693.0) ADC synthase superfamily protein; FUNCTIONS IN: oxo-acid-lyase activity, anthranilate synthase activity; INVOLVED IN: tryptophan biosynthetic process, biosynthetic process; LOCATED IN: endomembrane system; EXPRESSED IN: sepal, male gametophyte, flower, carpel, cultured cell; EXPRESSED DURING: 4 anthesis, petal differentiati…	-2.8333
13.1.6.5.1	amino acid metabolism.synthesis.aromatic aa.tryptophan.anthranilate synthase	traes_7dl_a85720fac.1	Id	(loc_os06g48620.1 : 1368.0) no description available & (at2g28880 : 915.0) embryo defective 1997 (emb1997); FUNCTIONS IN: oxo-acid-lyase activity, catalytic activity, anthranilate synthase activity; INVOLVED IN: embryo development ending in seed dormancy; LOCATED IN: chloroplast; EXPRESSED IN: 20 plant structures; EXPRESSED DURING: 6 growth stages; CONTAINS InterPro DOMAIN/s: Glutamine amidotrans…	-1.1728
13.1.6.5.1	amino acid metabolism.synthesis.aromatic aa.tryptophan.anthranilate synthase	traes_7al_eb9be608a.2	Id	(loc_os06g48620.1 : 1329.0) no description available & (at2g28880 : 908.0) embryo defective 1997 (emb1997); FUNCTIONS IN: oxo-acid-lyase activity, catalytic activity, anthranilate synthase activity; INVOLVED IN: embryo development ending in seed dormancy; LOCATED IN: chloroplast; EXPRESSED IN: 20 plant structures; EXPRESSED DURING: 6 growth stages; CONTAINS InterPro DOMAIN/s: Glutamine amidotrans…	-1.2643
13.1.6.5.2	amino acid metabolism.synthesis.aromatic aa.tryptophan.anthranilate phosphoribosyltransferase	traes_4bl_e12fa6c4d.1	Id	(loc_os03g03450.1 : 328.0) no description available & (at5g17990 : 251.0) Encodes the tryptophan biosynthetic enzyme phosphoribosylanthranilate transferase (PAT1, called trpD in bacteria). Converts anthranilate and phosphoribosylpyrophosphate into phosphoribosylanthranilate and inorganic pyrophosphate.; tryptophan biosynthesis 1 (TRP1); FUNCTIONS IN: anthranilate phosphoribosyltransferase activit…	1.4308
13.1.6.5.3	amino acid metabolism.synthesis.aromatic aa.tryptophan.phosphoribosyanthranilate isomerase	traes_7bl_f326a04e9.1	Id	(loc_os02g16630.1 : 346.0) no description available & (at1g07780 : 273.0) Encodes phosphoribosylanthranilate isomerase which catalyzes the third step of the tryptophan biosynthetic pathway. Member of gene family.; phosphoribosylanthranilate isomerase 1 (PAI1); CONTAINS InterPro DOMAIN/s: N-(5&apos;phosphoribosyl)anthranilate isomerase (PRAI) (InterPro:IPR001240), Aldolase-type TIM barrel (InterPr…	4.1353
13.1.6.5.4	amino acid metabolism.synthesis.aromatic aa.tryptophan.indole-3-glycerol phosphate synthase	traes_2al_fc76d3eb9.2	Id	(loc_os04g39270.1 : 560.0) no description available & (at5g48220 : 487.0) Aldolase-type TIM barrel family protein; FUNCTIONS IN: indole-3-glycerol-phosphate synthase activity, catalytic activity; INVOLVED IN: metabolic process, tryptophan metabolic process; EXPRESSED IN: 22 plant structures; EXPRESSED DURING: 13 growth stages; CONTAINS InterPro DOMAIN/s: Aldolase-type TIM barrel (InterPro:IPR0137…	1.9885
13.1.6.5.4	amino acid metabolism.synthesis.aromatic aa.tryptophan.indole-3-glycerol phosphate synthase	traes_7dl_af4fa72a1.1	Id	(loc_os08g23150.1 : 257.0) no description available & (at2g04400 : 196.0) Aldolase-type TIM barrel family protein; FUNCTIONS IN: indole-3-glycerol-phosphate synthase activity, copper ion binding; INVOLVED IN: tryptophan biosynthetic process; LOCATED IN: chloroplast; EXPRESSED IN: 24 plant structures; EXPRESSED DURING: 15 growth stages; CONTAINS InterPro DOMAIN/s: Aldolase-type TIM barrel (InterPr…	1.7805
13.1.6.5.4	amino acid metabolism.synthesis.aromatic aa.tryptophan.indole-3-glycerol phosphate synthase	traes_7bl_e14b151e3.2	Id	(loc_os08g23150.1 : 461.0) no description available & (at2g04400 : 381.0) Aldolase-type TIM barrel family protein; FUNCTIONS IN: indole-3-glycerol-phosphate synthase activity, copper ion binding; INVOLVED IN: tryptophan biosynthetic process; LOCATED IN: chloroplast; EXPRESSED IN: 24 plant structures; EXPRESSED DURING: 15 growth stages; CONTAINS InterPro DOMAIN/s: Aldolase-type TIM barrel (InterPr…	1.7788
13.1.6.5.5	amino acid metabolism.synthesis.aromatic aa.tryptophan.tryptophan synthase	traes_3ds_f97b30c98.1	Id	(loc_os03g58320.1 : 101.0) no description available & (p42390|trpa_maize : 95.9) Indole-3-glycerol phosphate lyase, chloroplast precursor (EC 4.1.2.8) (Indole synthase) (Tryptophan synthase alpha chain) (EC 4.2.1.20) (Benzoxazineless 1) - Zea mays (Maize) & (at4g02610 : 87.0) Aldolase-type TIM barrel family protein; CONTAINS InterPro DOMAIN/s: Tryptophan synthase, alpha chain, active site (InterP…	-2.2772
13.1.6.5.5	amino acid metabolism.synthesis.aromatic aa.tryptophan.tryptophan synthase	traes_3as_21041a74c.1	Id	(loc_os03g58300.1 : 165.0) no description available & (p42390|trpa_maize : 160.0) Indole-3-glycerol phosphate lyase, chloroplast precursor (EC 4.1.2.8) (Indole synthase) (Tryptophan synthase alpha chain) (EC 4.2.1.20) (Benzoxazineless 1) - Zea mays (Maize) & (at4g02610 : 134.0) Aldolase-type TIM barrel family protein; CONTAINS InterPro DOMAIN/s: Tryptophan synthase, alpha chain, active site (Inte…	-2.2445
13.1.6.5.5	amino acid metabolism.synthesis.aromatic aa.tryptophan.tryptophan synthase	traes_7bl_28e519867.2	Id	(p43283|trpb1_maize : 697.0) Tryptophan synthase beta chain 1 (EC 4.2.1.20) (Orange pericarp 1) (Fragment) - Zea mays (Maize) & (loc_os08g04180.1 : 691.0) no description available & (gnl|cdd|81368 : 664.0) no description available & (at4g27070 : 654.0) Tryptophan synthase beta. Expressed at low levels in all tissues.; tryptophan synthase beta-subunit 2 (TSB2); CONTAINS InterPro DOMAIN/s: Tryptoph…	1.0239
13.1.6.5.5	amino acid metabolism.synthesis.aromatic aa.tryptophan.tryptophan synthase	traes_7bl_360c54fae.1	Id	(loc_os06g42560.3 : 230.0) no description available & (at5g38530 : 216.0) tryptophan synthase beta type 2 (TSBtype2); FUNCTIONS IN: pyridoxal phosphate binding, tryptophan synthase activity, catalytic activity; INVOLVED IN: tryptophan biosynthetic process, metabolic process; EXPRESSED IN: 21 plant structures; EXPRESSED DURING: 13 growth stages; CONTAINS InterPro DOMAIN/s: Pyridoxal phosphate-depe…	4.2419
13.1.6.5.5	amino acid metabolism.synthesis.aromatic aa.tryptophan.tryptophan synthase	traes_7al_291471d52.1	Id	(loc_os06g42560.3 : 306.0) no description available & (at5g38530 : 286.0) tryptophan synthase beta type 2 (TSBtype2); FUNCTIONS IN: pyridoxal phosphate binding, tryptophan synthase activity, catalytic activity; INVOLVED IN: tryptophan biosynthetic process, metabolic process; EXPRESSED IN: 21 plant structures; EXPRESSED DURING: 13 growth stages; CONTAINS InterPro DOMAIN/s: Pyridoxal phosphate-depe…	2.109
13.1.6.5.5	amino acid metabolism.synthesis.aromatic aa.tryptophan.tryptophan synthase	traes_7al_7c0cb1d06.1	Id	(p43283|trpb1_maize : 724.0) Tryptophan synthase beta chain 1 (EC 4.2.1.20) (Orange pericarp 1) (Fragment) - Zea mays (Maize) & (loc_os08g04180.1 : 724.0) no description available & (gnl|cdd|81368 : 688.0) no description available & (at4g27070 : 681.0) Tryptophan synthase beta. Expressed at low levels in all tissues.; tryptophan synthase beta-subunit 2 (TSB2); CONTAINS InterPro DOMAIN/s: Tryptoph…	1.2474
13.1.7.2	amino acid metabolism.synthesis.histidine.bifunctional phosphoribosyl-ATP diphosphatase and phosphoribosyl-AMP cyclohydrolase	traes_3as_9b2253c2a.1	Id	(loc_os01g16940.1 : 109.0) no description available & (at1g31860 : 92.0) encodes a bifunctional protein that has phosphoribosyl-ATP pyrophosphohydrolase (PRA-PH) and phosphoribosyl-AMP cyclohydrolase (PRA-CH) activities.; AT-IE; FUNCTIONS IN: phosphoribosyl-AMP cyclohydrolase activity, phosphoribosyl-ATP diphosphatase activity; INVOLVED IN: histidine biosynthetic process; LOCATED IN: chloroplast;…	2.4783
13.2.1.2	amino acid metabolism.degradation.central amino acid metabolism.aspartate	traes_6as_0947ae44c.1	Id	(loc_os02g04170.3 : 1149.0) no description available & (at5g14760 : 898.0) At5g14760 encodes for L-aspartate oxidase involved in the early steps of NAD biosynthesis. In contrary to the EC 1.4.3.16 (l-aspartate oxidase - deaminating) the enzyme catalyzes the reaction L-aspartate + O2 : iminoaspartate (alpha-iminosuccinate) + H2O2; L-aspartate oxidase (AO); FUNCTIONS IN: electron carrier activity, …	1.1391
13.2.2.3	amino acid metabolism.degradation.glutamate family.arginine	traes_2ds_a573188c6.1	Id	(loc_os04g01590.1 : 551.0) no description available & (at4g08900 : 534.0) Encodes an arginase, likely to be involved in polyamine biosynthesis in pollen.; arginase; FUNCTIONS IN: arginase activity, cobalt ion binding, agmatinase activity; INVOLVED IN: defense response to bacterium, arginine catabolic process, polyamine metabolic process; LOCATED IN: chloroplast; EXPRESSED IN: 8 plant structures; …	2.3992
13.2.2.3	amino acid metabolism.degradation.glutamate family.arginine	traes_2bs_e836c5a07.1	Id	(loc_os04g01590.1 : 624.0) no description available & (at4g08900 : 592.0) Encodes an arginase, likely to be involved in polyamine biosynthesis in pollen.; arginase; FUNCTIONS IN: arginase activity, cobalt ion binding, agmatinase activity; INVOLVED IN: defense response to bacterium, arginine catabolic process, polyamine metabolic process; LOCATED IN: chloroplast; EXPRESSED IN: 8 plant structures; …	1.4105
13.2.2.3	amino acid metabolism.degradation.glutamate family.arginine	traes_5dl_ac1f44221.1	Id	(loc_os03g44150.1 : 746.0) no description available & (at5g46180 : 629.0) Encodes an ornithine delta-aminotransferase that is transcriptionally up-regulated in young seedlings and in response to salt stress. It is unlikely to play a role in salt-stress-induced proline accumulation, however, it appears to participate in arginine and ornithine catabolism.; ornithine-delta-aminotransferase (DELTA-OA…	1.0787
13.2.2.3	amino acid metabolism.degradation.glutamate family.arginine	traes_5dl_f19368496.3	Id	(at1g67550 : 952.0) Encodes a nickel-containing urea hydrolase involved in nitrogen recycling. It requires three urease accessory proteins for its activation.; urease (URE); CONTAINS InterPro DOMAIN/s: Urease, alpha subunit (InterPro:IPR005848), Urease, alpha subunit, conserved site (InterPro:IPR017950), Amidohydrolase 1 (InterPro:IPR006680), Urease, alpha/gamma subunit (InterPro:IPR002026), Urea…	-1.5322
13.2.2.3	amino acid metabolism.degradation.glutamate family.arginine	traes_5bl_1d3f1bcc2.1	Id	(loc_os03g44150.1 : 807.0) no description available & (at5g46180 : 676.0) Encodes an ornithine delta-aminotransferase that is transcriptionally up-regulated in young seedlings and in response to salt stress. It is unlikely to play a role in salt-stress-induced proline accumulation, however, it appears to participate in arginine and ornithine catabolism.; ornithine-delta-aminotransferase (DELTA-OA…	1.7302
13.2.2.3	amino acid metabolism.degradation.glutamate family.arginine	traes_5bl_3f5653472.2	Id	(at1g67550 : 1169.0) Encodes a nickel-containing urea hydrolase involved in nitrogen recycling. It requires three urease accessory proteins for its activation.; urease (URE); CONTAINS InterPro DOMAIN/s: Urease, alpha subunit (InterPro:IPR005848), Urease, alpha subunit, conserved site (InterPro:IPR017950), Amidohydrolase 1 (InterPro:IPR006680), Urease, alpha/gamma subunit (InterPro:IPR002026), Ure…	-1.7173
13.2.2.3	amino acid metabolism.degradation.glutamate family.arginine	traes_5al_8349de248.1	Id	(loc_os03g44150.1 : 798.0) no description available & (at5g46180 : 667.0) Encodes an ornithine delta-aminotransferase that is transcriptionally up-regulated in young seedlings and in response to salt stress. It is unlikely to play a role in salt-stress-induced proline accumulation, however, it appears to participate in arginine and ornithine catabolism.; ornithine-delta-aminotransferase (DELTA-OA…	1.5579
13.2.2.3	amino acid metabolism.degradation.glutamate family.arginine	traes_5al_ca67a09a3.1	Id	(at1g67550 : 1137.0) Encodes a nickel-containing urea hydrolase involved in nitrogen recycling. It requires three urease accessory proteins for its activation.; urease (URE); CONTAINS InterPro DOMAIN/s: Urease, alpha subunit (InterPro:IPR005848), Urease, alpha subunit, conserved site (InterPro:IPR017950), Amidohydrolase 1 (InterPro:IPR006680), Urease, alpha/gamma subunit (InterPro:IPR002026), Ure…	-0.9052
13.2.3.1.1	amino acid metabolism.degradation.aspartate family.asparagine.L-asparaginase	traes_2dl_957ed041b.1	Id	(loc_os04g55710.1 : 270.0) no description available & (at3g16150 : 222.0) N-terminal nucleophile aminohydrolases (Ntn hydrolases) superfamily protein; CONTAINS InterPro DOMAIN/s: Peptidase T2, asparaginase 2 (InterPro:IPR000246); BEST Arabidopsis thaliana protein match is: N-terminal nucleophile aminohydrolases (Ntn hydrolases) superfamily protein (TAIR:AT5G08100.1); Has 3285 Blast hits to 3219 p…	-1.6659
13.2.3.1.1	amino acid metabolism.degradation.aspartate family.asparagine.L-asparaginase	traes_2bl_0d44f4c96.2	Id	(loc_os04g55710.1 : 570.0) no description available & (at3g16150 : 482.0) N-terminal nucleophile aminohydrolases (Ntn hydrolases) superfamily protein; CONTAINS InterPro DOMAIN/s: Peptidase T2, asparaginase 2 (InterPro:IPR000246); BEST Arabidopsis thaliana protein match is: N-terminal nucleophile aminohydrolases (Ntn hydrolases) superfamily protein (TAIR:AT5G08100.1); Has 3285 Blast hits to 3219 p…	-2.8352
13.2.3.1.1	amino acid metabolism.degradation.aspartate family.asparagine.L-asparaginase	traes_2bl_ab5515c33.1	Id	(loc_os04g55710.1 : 572.0) no description available & (at3g16150 : 481.0) N-terminal nucleophile aminohydrolases (Ntn hydrolases) superfamily protein; CONTAINS InterPro DOMAIN/s: Peptidase T2, asparaginase 2 (InterPro:IPR000246); BEST Arabidopsis thaliana protein match is: N-terminal nucleophile aminohydrolases (Ntn hydrolases) superfamily protein (TAIR:AT5G08100.1); Has 3285 Blast hits to 3219 p…	-2.5209
13.2.3.1.1	amino acid metabolism.degradation.aspartate family.asparagine.L-asparaginase	traes_2bl_bdc074418.3	Id	(loc_os04g55710.1 : 434.0) no description available & (at3g16150 : 369.0) N-terminal nucleophile aminohydrolases (Ntn hydrolases) superfamily protein; CONTAINS InterPro DOMAIN/s: Peptidase T2, asparaginase 2 (InterPro:IPR000246); BEST Arabidopsis thaliana protein match is: N-terminal nucleophile aminohydrolases (Ntn hydrolases) superfamily protein (TAIR:AT5G08100.1); Has 3285 Blast hits to 3219 p…	-2.1036
13.2.3.1.1	amino acid metabolism.degradation.aspartate family.asparagine.L-asparaginase	traes_2al_3f5788c72.1	Id	(loc_os04g55710.1 : 233.0) no description available & (at3g16150 : 191.0) N-terminal nucleophile aminohydrolases (Ntn hydrolases) superfamily protein; CONTAINS InterPro DOMAIN/s: Peptidase T2, asparaginase 2 (InterPro:IPR000246); BEST Arabidopsis thaliana protein match is: N-terminal nucleophile aminohydrolases (Ntn hydrolases) superfamily protein (TAIR:AT5G08100.1); Has 3285 Blast hits to 3219 p…	-3.607
13.2.3.1.1	amino acid metabolism.degradation.aspartate family.asparagine.L-asparaginase	traes_2al_c7e806d1a.2	Id	(loc_os04g55710.1 : 310.0) no description available & (at3g16150 : 254.0) N-terminal nucleophile aminohydrolases (Ntn hydrolases) superfamily protein; CONTAINS InterPro DOMAIN/s: Peptidase T2, asparaginase 2 (InterPro:IPR000246); BEST Arabidopsis thaliana protein match is: N-terminal nucleophile aminohydrolases (Ntn hydrolases) superfamily protein (TAIR:AT5G08100.1); Has 3285 Blast hits to 3219 p…	-2.6453
13.2.3.4	amino acid metabolism.degradation.aspartate family.methionine	traes_2dl_488816050.2	Id	(p32112|sahh_wheat : 582.0) Adenosylhomocysteinase (EC 3.3.1.1) (S-adenosyl-L-homocysteine hydrolase) (AdoHcyase) - Triticum aestivum (Wheat) & (loc_os11g26850.2 : 572.0) no description available & (at4g13940 : 564.0) Encodes a S-adenosyl-L-homocysteine hydrolase required for DNA methylation-dependent gene silencing.; HOMOLOGY-DEPENDENT GENE SILENCING 1 (HOG1); FUNCTIONS IN: adenosylhomocysteinas…	3.2573
13.2.3.4	amino acid metabolism.degradation.aspartate family.methionine	traes_2dl_69eb061db.1	Id	(loc_os11g26850.2 : 470.0) no description available & (p32112|sahh_wheat : 468.0) Adenosylhomocysteinase (EC 3.3.1.1) (S-adenosyl-L-homocysteine hydrolase) (AdoHcyase) - Triticum aestivum (Wheat) & (at3g23810 : 458.0) S-adenosyl-l-homocysteine (SAH) hydrolase 2 (SAHH2); FUNCTIONS IN: adenosylhomocysteinase activity; INVOLVED IN: one-carbon metabolic process; LOCATED IN: plasma membrane, vacuole, …	1.6083
13.2.3.4	amino acid metabolism.degradation.aspartate family.methionine	traes_2bl_2825a3d0f.1	Id	(p32112|sahh_wheat : 964.0) Adenosylhomocysteinase (EC 3.3.1.1) (S-adenosyl-L-homocysteine hydrolase) (AdoHcyase) - Triticum aestivum (Wheat) & (at4g13940 : 919.0) Encodes a S-adenosyl-L-homocysteine hydrolase required for DNA methylation-dependent gene silencing.; HOMOLOGY-DEPENDENT GENE SILENCING 1 (HOG1); FUNCTIONS IN: adenosylhomocysteinase activity; INVOLVED IN: methylation-dependent chromat…	3.4894
13.2.3.4	amino acid metabolism.degradation.aspartate family.methionine	traes_2bl_b17b085f9.1	Id	(loc_os11g26850.2 : 513.0) no description available & (p32112|sahh_wheat : 511.0) Adenosylhomocysteinase (EC 3.3.1.1) (S-adenosyl-L-homocysteine hydrolase) (AdoHcyase) - Triticum aestivum (Wheat) & (at3g23810 : 499.0) S-adenosyl-l-homocysteine (SAH) hydrolase 2 (SAHH2); FUNCTIONS IN: adenosylhomocysteinase activity; INVOLVED IN: one-carbon metabolic process; LOCATED IN: plasma membrane, vacuole, …	1.7804
13.2.3.4	amino acid metabolism.degradation.aspartate family.methionine	traes_2al_3315250c9.2	Id	(p32112|sahh_wheat : 692.0) Adenosylhomocysteinase (EC 3.3.1.1) (S-adenosyl-L-homocysteine hydrolase) (AdoHcyase) - Triticum aestivum (Wheat) & (at4g13940 : 659.0) Encodes a S-adenosyl-L-homocysteine hydrolase required for DNA methylation-dependent gene silencing.; HOMOLOGY-DEPENDENT GENE SILENCING 1 (HOG1); FUNCTIONS IN: adenosylhomocysteinase activity; INVOLVED IN: methylation-dependent chromat…	2.7888
13.2.3.4	amino acid metabolism.degradation.aspartate family.methionine	traes_2al_39e120ec8.1	Id	(p32112|sahh_wheat : 314.0) Adenosylhomocysteinase (EC 3.3.1.1) (S-adenosyl-L-homocysteine hydrolase) (AdoHcyase) - Triticum aestivum (Wheat) & (loc_os11g26850.2 : 309.0) no description available & (at3g23810 : 307.0) S-adenosyl-l-homocysteine (SAH) hydrolase 2 (SAHH2); FUNCTIONS IN: adenosylhomocysteinase activity; INVOLVED IN: one-carbon metabolic process; LOCATED IN: plasma membrane, vacuole, …	3.477
13.2.3.4	amino acid metabolism.degradation.aspartate family.methionine	traes_2al_be2d14989.1	Id	(p32112|sahh_wheat : 194.0) Adenosylhomocysteinase (EC 3.3.1.1) (S-adenosyl-L-homocysteine hydrolase) (AdoHcyase) - Triticum aestivum (Wheat) & (loc_os11g26850.2 : 192.0) no description available & (at4g13940 : 189.0) Encodes a S-adenosyl-L-homocysteine hydrolase required for DNA methylation-dependent gene silencing.; HOMOLOGY-DEPENDENT GENE SILENCING 1 (HOG1); FUNCTIONS IN: adenosylhomocysteinas…	1.4917
13.2.3.4	amino acid metabolism.degradation.aspartate family.methionine	traes_2al_de4fa1957.1	Id	(loc_os11g26850.2 : 319.0) no description available & (p32112|sahh_wheat : 315.0) Adenosylhomocysteinase (EC 3.3.1.1) (S-adenosyl-L-homocysteine hydrolase) (AdoHcyase) - Triticum aestivum (Wheat) & (at3g23810 : 312.0) S-adenosyl-l-homocysteine (SAH) hydrolase 2 (SAHH2); FUNCTIONS IN: adenosylhomocysteinase activity; INVOLVED IN: one-carbon metabolic process; LOCATED IN: plasma membrane, vacuole, …	1.4979
13.2.3.5	amino acid metabolism.degradation.aspartate family.lysine	traes_6dl_b78a92435.1	Id	(loc_os02g54254.1 : 1788.0) no description available & (at4g33150 : 1311.0) lysine-ketoglutarate reductase/saccharopine dehydrogenase bifunctional enzyme; CONTAINS InterPro DOMAIN/s: Saccharopine dehydrogenase / Homospermidine synthase (InterPro:IPR005097); Has 1125 Blast hits to 1121 proteins in 331 species: Archae - 40; Bacteria - 296; Metazoa - 110; Fungi - 190; Plants - 55; Viruses - 0; Other…	2.6819
13.2.3.5	amino acid metabolism.degradation.aspartate family.lysine	traes_6al_6d310d2b0.2	Id	(loc_os02g54254.1 : 1775.0) no description available & (at4g33150 : 1303.0) lysine-ketoglutarate reductase/saccharopine dehydrogenase bifunctional enzyme; CONTAINS InterPro DOMAIN/s: Saccharopine dehydrogenase / Homospermidine synthase (InterPro:IPR005097); Has 1125 Blast hits to 1121 proteins in 331 species: Archae - 40; Bacteria - 296; Metazoa - 110; Fungi - 190; Plants - 55; Viruses - 0; Other…	3.4164
13.2.3.5.1	mino acid metabolism.degradation.aspartate family.lysine.lysine decarboxylase	traes_3dl_4ab8fe595.1	Id	(loc_os01g40630.2 : 167.0) no description available & (at3g53450 : 154.0) Putative lysine decarboxylase family protein; FUNCTIONS IN: molecular_function unknown; INVOLVED IN: lysine biosynthetic process via diaminopimelate; LOCATED IN: cytosol, nucleus; EXPRESSED IN: 15 plant structures; EXPRESSED DURING: 6 growth stages; CONTAINS InterPro DOMAIN/s: Conserved hypothetical protein CHP00730 (InterP…	3.9933
13.2.3.5.1	mino acid metabolism.degradation.aspartate family.lysine.lysine decarboxylase	traes_3al_8fd4f0e98.1	Id	(loc_os01g40630.1 : 373.0) no description available & (at3g53450 : 305.0) Putative lysine decarboxylase family protein; FUNCTIONS IN: molecular_function unknown; INVOLVED IN: lysine biosynthetic process via diaminopimelate; LOCATED IN: cytosol, nucleus; EXPRESSED IN: 15 plant structures; EXPRESSED DURING: 6 growth stages; CONTAINS InterPro DOMAIN/s: Conserved hypothetical protein CHP00730 (InterP…	1.9281
13.2.3.5.1	mino acid metabolism.degradation.aspartate family.lysine.lysine decarboxylase	traes_5bl_26f390144.1	Id	(loc_os09g37540.1 : 282.0) no description available & (at4g35190 : 281.0) Putative lysine decarboxylase family protein; CONTAINS InterPro DOMAIN/s: Conserved hypothetical protein CHP00730 (InterPro:IPR005269); BEST Arabidopsis thaliana protein match is: lysine decarboxylase family protein (TAIR:AT2G37210.1); Has 30201 Blast hits to 17322 proteins in 780 species: Archae - 12; Bacteria - 1396; Meta…	9.7627
13.2.3.5.1	mino acid metabolism.degradation.aspartate family.lysine.lysine decarboxylase	traes_7bl_a7496b964.1	Id	(loc_os03g39010.1 : 118.0) no description available & (at1g50575 : 85.5) Putative lysine decarboxylase family protein; FUNCTIONS IN: carboxy-lyase activity; INVOLVED IN: metabolic process; LOCATED IN: chloroplast; EXPRESSED IN: 23 plant structures; EXPRESSED DURING: 15 growth stages; CONTAINS InterPro DOMAIN/s: Conserved hypothetical protein CHP00730 (InterPro:IPR005269); Has 3310 Blast hits to 3…	9.0322
13.2.4.1	amino acid metabolism.degradation.branched chain group.shared	traes_1dl_15b84c391.1	Id	(loc_os10g31950.1 : 280.0) no description available & (gnl|cdd|36603 : 243.0) no description available & (at2g33150 : 242.0) Encodes an organellar (peroxisome, glyoxysome) 3-ketoacyl-CoA thiolase, involved in fatty acid b-oxidation during germination and subsequent seedling growth. Mutants have defects in glyoxysomal fatty acid beta-oxidation. EC2.3.1.16 thiolase.; peroxisomal 3-ketoacyl-CoA thio…	3.8076
13.2.4.1	amino acid metabolism.degradation.branched chain group.shared	traes_1dl_94e6490f3.1	Id	(gnl|cdd|36603 : 323.0) no description available & (loc_os10g31950.1 : 322.0) no description available & (at2g33150 : 287.0) Encodes an organellar (peroxisome, glyoxysome) 3-ketoacyl-CoA thiolase, involved in fatty acid b-oxidation during germination and subsequent seedling growth. Mutants have defects in glyoxysomal fatty acid beta-oxidation. EC2.3.1.16 thiolase.; peroxisomal 3-ketoacyl-CoA thio…	4.4141
13.2.4.1	amino acid metabolism.degradation.branched chain group.shared	traes_1bl_c6aca137c.1	Id	(loc_os05g39770.1 : 848.0) no description available & (at3g08860 : 731.0) Encodes a protein that is predicted to have beta-alanine aminotransferase activity.; PYRIMIDINE 4 (PYD4); FUNCTIONS IN: pyridoxal phosphate binding, transaminase activity, catalytic activity, alanine-glyoxylate transaminase activity; INVOLVED IN: cellular response to nitrogen levels; LOCATED IN: mitochondrion; EXPRESSED IN:…	3.325
13.2.4.1	amino acid metabolism.degradation.branched chain group.shared	traes_1bl_cf2ff965a.1	Id	(loc_os10g31950.1 : 171.0) no description available & (at1g04710 : 157.0) EC2.3.1.16 thiolase.; peroxisomal 3-ketoacyl-CoA thiolase 4 (PKT4); FUNCTIONS IN: transferase activity, transferring acyl groups other than amino-acyl groups, catalytic activity, acetyl-CoA C-acyltransferase activity; INVOLVED IN: catechol catabolic process, ortho-cleavage, protocatechuate catabolic process, ortho-cleavage,…	2.6789
13.2.4.1	amino acid metabolism.degradation.branched chain group.shared	traes_1al_bee495457.2	Id	(loc_os10g31950.1 : 353.0) no description available & (gnl|cdd|36603 : 348.0) no description available & (at2g33150 : 313.0) Encodes an organellar (peroxisome, glyoxysome) 3-ketoacyl-CoA thiolase, involved in fatty acid b-oxidation during germination and subsequent seedling growth. Mutants have defects in glyoxysomal fatty acid beta-oxidation. EC2.3.1.16 thiolase.; peroxisomal 3-ketoacyl-CoA thio…	3.322
13.2.4.1	amino acid metabolism.degradation.branched chain group.shared	traes_6dl_7960654cf.2	Id	(loc_os02g57260.1 : 566.0) no description available & (gnl|cdd|36603 : 554.0) no description available & (at2g33150 : 526.0) Encodes an organellar (peroxisome, glyoxysome) 3-ketoacyl-CoA thiolase, involved in fatty acid b-oxidation during germination and subsequent seedling growth. Mutants have defects in glyoxysomal fatty acid beta-oxidation. EC2.3.1.16 thiolase.; peroxisomal 3-ketoacyl-CoA thio…	1.5632
13.2.4.1	amino acid metabolism.degradation.branched chain group.shared	traes_6bl_54182eeb2.1	Id	(gnl|cdd|36603 : 528.0) no description available & (loc_os02g57260.1 : 525.0) no description available & (at2g33150 : 471.0) Encodes an organellar (peroxisome, glyoxysome) 3-ketoacyl-CoA thiolase, involved in fatty acid b-oxidation during germination and subsequent seedling growth. Mutants have defects in glyoxysomal fatty acid beta-oxidation. EC2.3.1.16 thiolase.; peroxisomal 3-ketoacyl-CoA thio…	1.3928
13.2.4.1	amino acid metabolism.degradation.branched chain group.shared	traes_6al_e300e5ddf.1	Id	(loc_os02g57260.1 : 433.0) no description available & (gnl|cdd|36603 : 430.0) no description available & (at2g33150 : 397.0) Encodes an organellar (peroxisome, glyoxysome) 3-ketoacyl-CoA thiolase, involved in fatty acid b-oxidation during germination and subsequent seedling growth. Mutants have defects in glyoxysomal fatty acid beta-oxidation. EC2.3.1.16 thiolase.; peroxisomal 3-ketoacyl-CoA thio…	1.6312
13.2.4.5	amino acid metabolism.degradation.branched chain group.isoleucine	traes_1dl_15b84c391.1	Id	(loc_os10g31950.1 : 280.0) no description available & (gnl|cdd|36603 : 243.0) no description available & (at2g33150 : 242.0) Encodes an organellar (peroxisome, glyoxysome) 3-ketoacyl-CoA thiolase, involved in fatty acid b-oxidation during germination and subsequent seedling growth. Mutants have defects in glyoxysomal fatty acid beta-oxidation. EC2.3.1.16 thiolase.; peroxisomal 3-ketoacyl-CoA thio…	3.8076
13.2.4.5	amino acid metabolism.degradation.branched chain group.isoleucine	traes_1dl_94e6490f3.1	Id	(gnl|cdd|36603 : 323.0) no description available & (loc_os10g31950.1 : 322.0) no description available & (at2g33150 : 287.0) Encodes an organellar (peroxisome, glyoxysome) 3-ketoacyl-CoA thiolase, involved in fatty acid b-oxidation during germination and subsequent seedling growth. Mutants have defects in glyoxysomal fatty acid beta-oxidation. EC2.3.1.16 thiolase.; peroxisomal 3-ketoacyl-CoA thio…	4.4141
13.2.4.5	amino acid metabolism.degradation.branched chain group.isoleucine	traes_1bl_cf2ff965a.1	Id	(loc_os10g31950.1 : 171.0) no description available & (at1g04710 : 157.0) EC2.3.1.16 thiolase.; peroxisomal 3-ketoacyl-CoA thiolase 4 (PKT4); FUNCTIONS IN: transferase activity, transferring acyl groups other than amino-acyl groups, catalytic activity, acetyl-CoA C-acyltransferase activity; INVOLVED IN: catechol catabolic process, ortho-cleavage, protocatechuate catabolic process, ortho-cleavage,…	2.6789
13.2.4.5	amino acid metabolism.degradation.branched chain group.isoleucine	traes_1al_bee495457.2	Id	(loc_os10g31950.1 : 353.0) no description available & (gnl|cdd|36603 : 348.0) no description available & (at2g33150 : 313.0) Encodes an organellar (peroxisome, glyoxysome) 3-ketoacyl-CoA thiolase, involved in fatty acid b-oxidation during germination and subsequent seedling growth. Mutants have defects in glyoxysomal fatty acid beta-oxidation. EC2.3.1.16 thiolase.; peroxisomal 3-ketoacyl-CoA thio…	3.322
13.2.4.5	amino acid metabolism.degradation.branched chain group.isoleucine	traes_6bl_54182eeb2.1	Id	(gnl|cdd|36603 : 528.0) no description available & (loc_os02g57260.1 : 525.0) no description available & (at2g33150 : 471.0) Encodes an organellar (peroxisome, glyoxysome) 3-ketoacyl-CoA thiolase, involved in fatty acid b-oxidation during germination and subsequent seedling growth. Mutants have defects in glyoxysomal fatty acid beta-oxidation. EC2.3.1.16 thiolase.; peroxisomal 3-ketoacyl-CoA thio…	1.3928
13.2.5.2	amino acid metabolism.degradation.serine-glycine-cysteine group.glycine	traes_2bl_2768ae3b1.1	Id	(loc_os04g53230.1 : 700.0) no description available & (p54260|gcst_soltu : 635.0) Aminomethyltransferase, mitochondrial precursor (EC 2.1.2.10) (Glycine cleavage system T protein) (GCVT) - Solanum tuberosum (Potato) & (at1g11860 : 608.0) Glycine cleavage T-protein family; FUNCTIONS IN: aminomethyltransferase activity; EXPRESSED IN: 23 plant structures; EXPRESSED DURING: 14 growth stages; CONTAINS…	-2.1414
13.2.5.2	amino acid metabolism.degradation.serine-glycine-cysteine group.glycine	traes_2al_2e2dfb904.1	Id	(loc_os04g53230.1 : 482.0) no description available & (p54260|gcst_soltu : 437.0) Aminomethyltransferase, mitochondrial precursor (EC 2.1.2.10) (Glycine cleavage system T protein) (GCVT) - Solanum tuberosum (Potato) & (at1g11860 : 411.0) Glycine cleavage T-protein family; FUNCTIONS IN: aminomethyltransferase activity; EXPRESSED IN: 23 plant structures; EXPRESSED DURING: 14 growth stages; CONTAINS…	-2.0869
13.2.5.2	amino acid metabolism.degradation.serine-glycine-cysteine group.glycine	traes_5al_b462691d7.1	Id	(loc_os04g43650.2 : 511.0) no description available & (at1g08630 : 404.0) Encodes a threonine aldolase, involved in threonine degradation to glycine. Primarily expressed in seeds and seedlings.; threonine aldolase 1 (THA1); CONTAINS InterPro DOMAIN/s: Pyridoxal phosphate-dependent transferase, major domain (InterPro:IPR015424), Aromatic amino acid beta-eliminating lyase/threonine aldolase (InterP…	0.8733
13.2.5.2	amino acid metabolism.degradation.serine-glycine-cysteine group.glycine	traes_6ds_c2e0f7b0f.1	Id	(loc_os02g01150.2 : 733.0) no description available & (at1g68010 : 670.0) Encodes hydroxypyruvate reductase.; hydroxypyruvate reductase (HPR); CONTAINS InterPro DOMAIN/s: D-isomer specific 2-hydroxyacid dehydrogenase, catalytic domain (InterPro:IPR006139), D-isomer specific 2-hydroxyacid dehydrogenase, NAD-binding (InterPro:IPR006140), NAD(P)-binding domain (InterPro:IPR016040); BEST Arabidopsis …	-1.7248
13.2.5.2	amino acid metabolism.degradation.serine-glycine-cysteine group.glycine	traes_6bs_d04b2e3a5.1	Id	(loc_os02g01150.2 : 730.0) no description available & (at1g68010 : 667.0) Encodes hydroxypyruvate reductase.; hydroxypyruvate reductase (HPR); CONTAINS InterPro DOMAIN/s: D-isomer specific 2-hydroxyacid dehydrogenase, catalytic domain (InterPro:IPR006139), D-isomer specific 2-hydroxyacid dehydrogenase, NAD-binding (InterPro:IPR006140), NAD(P)-binding domain (InterPro:IPR016040); BEST Arabidopsis …	-1.9691
13.2.5.2	amino acid metabolism.degradation.serine-glycine-cysteine group.glycine	traes_6as_27483c00f.1	Id	(loc_os02g01150.2 : 727.0) no description available & (at1g68010 : 664.0) Encodes hydroxypyruvate reductase.; hydroxypyruvate reductase (HPR); CONTAINS InterPro DOMAIN/s: D-isomer specific 2-hydroxyacid dehydrogenase, catalytic domain (InterPro:IPR006139), D-isomer specific 2-hydroxyacid dehydrogenase, NAD-binding (InterPro:IPR006140), NAD(P)-binding domain (InterPro:IPR016040); BEST Arabidopsis …	-1.9958
13.2.5.3	amino acid metabolism.degradation.serine-glycine-cysteine group.cysteine	traes_6ds_11d3fdcc9.2	Id	(loc_os02g07044.1 : 500.0) no description available & (at1g79230 : 408.0) encodes a sulfurtransferase/rhodaneses, which belongs to a group of enzymes widely distributed in all three phyla that catalyze the transfer of sulfur from a donor to a thiophilic acceptor substrate. The protein and transcript levels are NOT affected by senescence or exogenous cyanide, suggesting that sulfurtransferases are…	1.1635
13.2.6.2	amino acid metabolism.degradation.aromatic aa.tyrosine	traes_1ds_79b6c3d87.1	Id	(loc_os11g35040.1 : 686.0) no description available & (gnl|cdd|35480 : 580.0) no description available & (at5g36160 : 489.0) Tyrosine transaminase family protein; FUNCTIONS IN: 1-aminocyclopropane-1-carboxylate synthase activity, pyridoxal phosphate binding, transferase activity, transferring nitrogenous groups, transaminase activity, catalytic activity; INVOLVED IN: tyrosine catabolic process to…	9.2175
13.2.6.2	amino acid metabolism.degradation.aromatic aa.tyrosine	traes_1bs_d5e16c471.1	Id	(loc_os11g35040.1 : 667.0) no description available & (gnl|cdd|35480 : 581.0) no description available & (at5g36160 : 459.0) Tyrosine transaminase family protein; FUNCTIONS IN: 1-aminocyclopropane-1-carboxylate synthase activity, pyridoxal phosphate binding, transferase activity, transferring nitrogenous groups, transaminase activity, catalytic activity; INVOLVED IN: tyrosine catabolic process to…	2.0352
13.2.6.2	amino acid metabolism.degradation.aromatic aa.tyrosine	traes_1al_bcd7c5b8b.1	Id	(loc_os02g20360.1 : 428.0) no description available & (gnl|cdd|35480 : 338.0) no description available & (at5g53970 : 309.0) encodes tyrosine aminotransferase which is strongly induced upon aging and coronatine treatment; Tyrosine transaminase family protein; CONTAINS InterPro DOMAIN/s: 1-aminocyclopropane-1-carboxylate synthase (InterPro:IPR001176), Aminotransferase, class I/classII (InterPro:IP…	2.4904
13.2.6.2	amino acid metabolism.degradation.aromatic aa.tyrosine	traes_1as_6d38b2da2.1	Id	(loc_os11g35040.1 : 662.0) no description available & (gnl|cdd|35480 : 576.0) no description available & (at5g36160 : 457.0) Tyrosine transaminase family protein; FUNCTIONS IN: 1-aminocyclopropane-1-carboxylate synthase activity, pyridoxal phosphate binding, transferase activity, transferring nitrogenous groups, transaminase activity, catalytic activity; INVOLVED IN: tyrosine catabolic process to…	-2.5881
13.2.6.2	amino acid metabolism.degradation.aromatic aa.tyrosine	traes_4al_a2b0a2263.1	Id	(loc_os03g61330.2 : 187.0) no description available & (at4g15940 : 159.0) Fumarylacetoacetate (FAA) hydrolase family; FUNCTIONS IN: copper ion binding, catalytic activity; INVOLVED IN: metabolic process; LOCATED IN: mitochondrion; EXPRESSED IN: 24 plant structures; EXPRESSED DURING: 15 growth stages; CONTAINS InterPro DOMAIN/s: Fumarylacetoacetase, C-terminal-like (InterPro:IPR002529), Fumarylace…	9.3383
13.2.6.2	amino acid metabolism.degradation.aromatic aa.tyrosine	traes_5dl_801291d6c.1	Id	(loc_os03g61330.2 : 267.0) no description available & (at4g15940 : 236.0) Fumarylacetoacetate (FAA) hydrolase family; FUNCTIONS IN: copper ion binding, catalytic activity; INVOLVED IN: metabolic process; LOCATED IN: mitochondrion; EXPRESSED IN: 24 plant structures; EXPRESSED DURING: 15 growth stages; CONTAINS InterPro DOMAIN/s: Fumarylacetoacetase, C-terminal-like (InterPro:IPR002529), Fumarylace…	1.6732
13.2.6.2	amino acid metabolism.degradation.aromatic aa.tyrosine	traes_6dl_9d98387e7.1	Id	(loc_os02g19924.1 : 641.0) no description available & (gnl|cdd|35480 : 572.0) no description available & (at5g36160 : 489.0) Tyrosine transaminase family protein; FUNCTIONS IN: 1-aminocyclopropane-1-carboxylate synthase activity, pyridoxal phosphate binding, transferase activity, transferring nitrogenous groups, transaminase activity, catalytic activity; INVOLVED IN: tyrosine catabolic process to…	2.2289
13.2.6.3	amino acid metabolism.degradation.aromatic aa.tryptophan	traes_1al_564d5a1a0.2	Id	(loc_os12g16350.9 : 671.0) no description available & (at5g65940 : 501.0) hydrolyzes beta-hydroxyisobutyryl-CoA; beta-hydroxyisobutyryl-CoA hydrolase 1 (CHY1); CONTAINS InterPro DOMAIN/s: Crotonase, core (InterPro:IPR001753); BEST Arabidopsis thaliana protein match is: ATP-dependent caseinolytic (Clp) protease/crotonase family protein (TAIR:AT2G30660.1); Has 31609 Blast hits to 31599 proteins in …	0.8386
13.2.6.3	amino acid metabolism.degradation.aromatic aa.tryptophan	traes_3dl_6ab757eda.1	Id	(loc_os01g54860.1 : 546.0) no description available & (at1g06550 : 431.0) ATP-dependent caseinolytic (Clp) protease/crotonase family protein; FUNCTIONS IN: 3-hydroxyisobutyryl-CoA hydrolase activity, catalytic activity; INVOLVED IN: response to karrikin, fatty acid beta-oxidation; LOCATED IN: cellular_component unknown; EXPRESSED IN: 23 plant structures; EXPRESSED DURING: 13 growth stages; CONTAI…	1.3735
13.2.6.3	amino acid metabolism.degradation.aromatic aa.tryptophan	traes_3b_5962d8e60.1	Id	(loc_os01g10830.1 : 165.0) no description available & (at4g14430 : 94.4) Encodes a peroxisomal delta3, delta2-enoyl CoA isomerase, involved in unsaturated fatty acid degradation. This enzyme might also be involved in the conversion of indole-3-butyric acid to indole-3-acetic acid via a beta-oxidation-like pathway.; indole-3-butyric acid response 10 (IBR10); FUNCTIONS IN: catalytic activity, dodec…	4.058
13.2.6.3	amino acid metabolism.degradation.aromatic aa.tryptophan	traes_3al_9dd0fe893.1	Id	(loc_os01g54860.1 : 233.0) no description available & (at1g06550 : 197.0) ATP-dependent caseinolytic (Clp) protease/crotonase family protein; FUNCTIONS IN: 3-hydroxyisobutyryl-CoA hydrolase activity, catalytic activity; INVOLVED IN: response to karrikin, fatty acid beta-oxidation; LOCATED IN: cellular_component unknown; EXPRESSED IN: 23 plant structures; EXPRESSED DURING: 13 growth stages; CONTAI…	2.2516
13.2.6.3	amino acid metabolism.degradation.aromatic aa.tryptophan	traes_3al_d207c9374.1	Id	(loc_os01g54860.1 : 206.0) no description available & (at1g06550 : 147.0) ATP-dependent caseinolytic (Clp) protease/crotonase family protein; FUNCTIONS IN: 3-hydroxyisobutyryl-CoA hydrolase activity, catalytic activity; INVOLVED IN: response to karrikin, fatty acid beta-oxidation; LOCATED IN: cellular_component unknown; EXPRESSED IN: 23 plant structures; EXPRESSED DURING: 13 growth stages; CONTAI…	1.6312
13.2.6.3	amino acid metabolism.degradation.aromatic aa.tryptophan	traes_4bl_a73168a98.1	Id	(loc_os03g19680.1 : 419.0) no description available & (at4g16210 : 289.0) enoyl-CoA hydratase/isomerase A (ECHIA); FUNCTIONS IN: catalytic activity; INVOLVED IN: metabolic process; LOCATED IN: peroxisome; EXPRESSED IN: 22 plant structures; EXPRESSED DURING: 13 growth stages; CONTAINS InterPro DOMAIN/s: Crotonase, core (InterPro:IPR001753); BEST Arabidopsis thaliana protein match is: enoyl-CoA hyd…	1.0095
13.2.6.3	amino acid metabolism.degradation.aromatic aa.tryptophan	traes_4as_54de4bd86.1	Id	(loc_os03g19680.1 : 409.0) no description available & (at4g16210 : 288.0) enoyl-CoA hydratase/isomerase A (ECHIA); FUNCTIONS IN: catalytic activity; INVOLVED IN: metabolic process; LOCATED IN: peroxisome; EXPRESSED IN: 22 plant structures; EXPRESSED DURING: 13 growth stages; CONTAINS InterPro DOMAIN/s: Crotonase, core (InterPro:IPR001753); BEST Arabidopsis thaliana protein match is: enoyl-CoA hyd…	1.7225
13.2.7	amino acid metabolism.degradation.histidine	traes_2dl_4a704421b.1	Id	(loc_os02g33710.1 : 840.0) no description available & (at1g43710 : 779.0) embryo defective 1075 (emb1075); FUNCTIONS IN: pyridoxal phosphate binding, carboxy-lyase activity, catalytic activity; INVOLVED IN: cellular amino acid metabolic process, embryo development ending in seed dormancy; LOCATED IN: cellular_component unknown; EXPRESSED IN: 25 plant structures; EXPRESSED DURING: 15 growth stages…	-1.5873
13.99	amino acid metabolism.misc	traes_2bl_6efdb24e6.2	Id	(loc_os04g57400.1 : 457.0) no description available & (at1g49820 : 390.0) encodes 5-methylthioribose kinase, involved in methionine cycle; S-methyl-5-thioribose kinase (MTK); CONTAINS InterPro DOMAIN/s: Methylthioribose kinase (InterPro:IPR009212), Aminoglycoside phosphotransferase (InterPro:IPR002575), Protein kinase-like domain (InterPro:IPR011009); Has 954 Blast hits to 954 proteins in 299 spe…	-0.8587
13.99	amino acid metabolism.misc	traes_2al_c2d10bd07.1	Id	(loc_os04g57400.1 : 726.0) no description available & (at1g49820 : 629.0) encodes 5-methylthioribose kinase, involved in methionine cycle; S-methyl-5-thioribose kinase (MTK); CONTAINS InterPro DOMAIN/s: Methylthioribose kinase (InterPro:IPR009212), Aminoglycoside phosphotransferase (InterPro:IPR002575), Protein kinase-like domain (InterPro:IPR011009); Has 954 Blast hits to 954 proteins in 299 spe…	-1.7755
13.99	amino acid metabolism.misc	traes_5bl_e63627bc8.2	Id	(loc_os03g40100.1 : 740.0) no description available & (at1g69040 : 495.0) ACT-domain containing protein involved in feedback regulation of amino acid metabolism; ACT domain repeat 4 (ACR4); FUNCTIONS IN: amino acid binding; INVOLVED IN: regulation of cellular amino acid metabolic process, response to cytokinin stimulus; LOCATED IN: cytosol; EXPRESSED IN: 22 plant structures; EXPRESSED DURING: 13 …	-1.7669
14.1	S-assimilation.ATPS	traes_2ds_f661ea0c4.2	Id	(loc_os04g02050.2 : 514.0) no description available & (at1g19920 : 489.0) encodes a chloroplast form of ATP sulfurylase; APS2; FUNCTIONS IN: sulfate adenylyltransferase (ATP) activity; INVOLVED IN: sulfate assimilation; LOCATED IN: chloroplast; EXPRESSED IN: 25 plant structures; EXPRESSED DURING: 13 growth stages; CONTAINS InterPro DOMAIN/s: Rossmann-like alpha/beta/alpha sandwich fold (InterPro:…	-0.9213
14.1	S-assimilation.ATPS	traes_2bs_f70fe410b.1	Id	(loc_os04g02050.1 : 583.0) no description available & (at1g19920 : 552.0) encodes a chloroplast form of ATP sulfurylase; APS2; FUNCTIONS IN: sulfate adenylyltransferase (ATP) activity; INVOLVED IN: sulfate assimilation; LOCATED IN: chloroplast; EXPRESSED IN: 25 plant structures; EXPRESSED DURING: 13 growth stages; CONTAINS InterPro DOMAIN/s: Rossmann-like alpha/beta/alpha sandwich fold (InterPro:…	-1.1417
14.1	S-assimilation.ATPS	traes_2as_e0afa6d18.2	Id	(loc_os04g02050.1 : 580.0) no description available & (at1g19920 : 551.0) encodes a chloroplast form of ATP sulfurylase; APS2; FUNCTIONS IN: sulfate adenylyltransferase (ATP) activity; INVOLVED IN: sulfate assimilation; LOCATED IN: chloroplast; EXPRESSED IN: 25 plant structures; EXPRESSED DURING: 13 growth stages; CONTAINS InterPro DOMAIN/s: Rossmann-like alpha/beta/alpha sandwich fold (InterPro:…	-1.1391
14.2	S-assimilation.APR	traes_2bs_ddceee1de.1	Id	(loc_os07g32570.1 : 653.0) no description available & (at4g21990 : 633.0) Encodes a protein disulfide isomerase-like (PDIL) protein, a member of a multigene family within the thioredoxin (TRX) superfamily. This protein also belongs to the adenosine 5-phosphosulfate reductase-like (APRL) group.; APS reductase 3 (APR3); CONTAINS InterPro DOMAIN/s: Rossmann-like alpha/beta/alpha sandwich fold (Inter…	-1.4014
14.2	S-assimilation.APR	traes_2as_36f44a53a.2	Id	(loc_os07g32570.1 : 390.0) no description available & (at4g04610 : 362.0) Encodes a protein disulfide isomerase-like (PDIL) protein, a member of a multigene family within the thioredoxin (TRX) superfamily. This protein also belongs to the adenosine 5-phosphosulfate reductase-like (APRL) group.; APS reductase 1 (APR1); FUNCTIONS IN: adenylyl-sulfate reductase activity; INVOLVED IN: response to oxi…	-1.6183
14.3	S-assimilation.sulfite redox	traes_1dl_8809cd0a8.2	Id	(loc_os05g42350.1 : 961.0) no description available & (at5g04590 : 794.0) A.thaliana gene encoding sulfite reductase.; sulfite reductase (SIR); FUNCTIONS IN: sulfite reductase activity, sulfite reductase (ferredoxin) activity, copper ion binding; INVOLVED IN: sulfate reduction, response to salt stress, response to cold; LOCATED IN: in 7 components; EXPRESSED IN: 25 plant structures; EXPRESSED DUR…	-0.9265
14.3	S-assimilation.sulfite redox	traes_1bl_2de1b0930.1	Id	(loc_os05g42350.1 : 762.0) no description available & (at5g04590 : 606.0) A.thaliana gene encoding sulfite reductase.; sulfite reductase (SIR); FUNCTIONS IN: sulfite reductase activity, sulfite reductase (ferredoxin) activity, copper ion binding; INVOLVED IN: sulfate reduction, response to salt stress, response to cold; LOCATED IN: in 7 components; EXPRESSED IN: 25 plant structures; EXPRESSED DUR…	-0.9871
14.3	S-assimilation.sulfite redox	traes_1al_5a7e85c4e.1	Id	(loc_os05g42350.1 : 1136.0) no description available & (at5g04590 : 917.0) A.thaliana gene encoding sulfite reductase.; sulfite reductase (SIR); FUNCTIONS IN: sulfite reductase activity, sulfite reductase (ferredoxin) activity, copper ion binding; INVOLVED IN: sulfate reduction, response to salt stress, response to cold; LOCATED IN: in 7 components; EXPRESSED IN: 25 plant structures; EXPRESSED DU…	-0.7234
14.5	S-assimilation.sulfite oxidase	traes_7ds_eb59dea77.1	Id	(loc_os08g41830.1 : 644.0) no description available & (at3g01910 : 527.0) Encodes a homodimeric Mo-enzyme with molybdopterin as organic component of the molybdenum cofactor. It lacks the heme domain that other eukaryotic Mo-enzymes possess and has no redox-active centers other than the molybdenum. SO protein has been found in all parts of the plant. The plant SO combines its enzymatic sulfite oxi…	-1.0024
14.5	S-assimilation.sulfite oxidase	traes_7bs_eb885ca17.2	Id	(loc_os08g41830.1 : 607.0) no description available & (at3g01910 : 518.0) Encodes a homodimeric Mo-enzyme with molybdopterin as organic component of the molybdenum cofactor. It lacks the heme domain that other eukaryotic Mo-enzymes possess and has no redox-active centers other than the molybdenum. SO protein has been found in all parts of the plant. The plant SO combines its enzymatic sulfite oxi…	-0.7669
15.1	metal handling.acquisition	traes_2dl_ab324879e.1	Id	(loc_os04g36720.1 : 930.0) no description available & (at5g49740 : 627.0) Encodes a chloroplast ferric chelate reductase. Shows differential splicing and has three different mRNA products. Expressed in the shoot, flower and cotyledon.; ferric reduction oxidase 7 (FRO7); CONTAINS InterPro DOMAIN/s: Ferredoxin reductase-type FAD-binding domain (InterPro:IPR017927), Ferric reductase, NAD binding (In…	-3.7408
15.1	metal handling.acquisition	traes_2bl_c7cdcb39a.1	Id	(loc_os04g36720.1 : 1021.0) no description available & (at5g49740 : 694.0) Encodes a chloroplast ferric chelate reductase. Shows differential splicing and has three different mRNA products. Expressed in the shoot, flower and cotyledon.; ferric reduction oxidase 7 (FRO7); CONTAINS InterPro DOMAIN/s: Ferredoxin reductase-type FAD-binding domain (InterPro:IPR017927), Ferric reductase, NAD binding (I…	-3.3334
15.1	metal handling.acquisition	traes_2al_2a274fdb8.1	Id	(loc_os04g36720.1 : 1026.0) no description available & (at5g49740 : 688.0) Encodes a chloroplast ferric chelate reductase. Shows differential splicing and has three different mRNA products. Expressed in the shoot, flower and cotyledon.; ferric reduction oxidase 7 (FRO7); CONTAINS InterPro DOMAIN/s: Ferredoxin reductase-type FAD-binding domain (InterPro:IPR017927), Ferric reductase, NAD binding (I…	-3.3895
15.2	metal handling.binding, chelation and storage	traes_2dl_9e060d0bb.1	Id	(loc_os04g32030.1 : 207.0) no description available & (at5g50740 : 137.0) Heavy metal transport/detoxification superfamily protein ; FUNCTIONS IN: metal ion binding; INVOLVED IN: metal ion transport; LOCATED IN: cellular_component unknown; EXPRESSED IN: 20 plant structures; EXPRESSED DURING: 13 growth stages; CONTAINS InterPro DOMAIN/s: Heavy metal transport/detoxification protein (InterPro:IPR00…	-9.3162
15.2	metal handling.binding, chelation and storage	traes_2bl_3cc5f7ea6.1	Id	(loc_os01g32330.1 : 261.0) no description available & (at1g22990 : 178.0) Heavy metal transport/detoxification superfamily protein ; FUNCTIONS IN: metal ion binding; INVOLVED IN: metal ion transport; LOCATED IN: cellular_component unknown; EXPRESSED IN: 9 plant structures; EXPRESSED DURING: LP.04 four leaves visible, 4 anthesis, C globular stage; CONTAINS InterPro DOMAIN/s: Heavy metal transport/…	-1.8372
15.2	metal handling.binding, chelation and storage	traes_2al_13cba4fea.1	Id	(loc_os04g32030.1 : 209.0) no description available & (at5g50740 : 139.0) Heavy metal transport/detoxification superfamily protein ; FUNCTIONS IN: metal ion binding; INVOLVED IN: metal ion transport; LOCATED IN: cellular_component unknown; EXPRESSED IN: 20 plant structures; EXPRESSED DURING: 13 growth stages; CONTAINS InterPro DOMAIN/s: Heavy metal transport/detoxification protein (InterPro:IPR00…	-4.1473
15.2	metal handling.binding, chelation and storage	traes_2al_382370be7.1	Id	(loc_os04g50020.1 : 229.0) no description available & (at5g63530 : 80.5) Farnesylated protein that binds metals.; farnesylated protein 3 (FP3); FUNCTIONS IN: transition metal ion binding, metal ion binding; INVOLVED IN: cellular transition metal ion homeostasis; LOCATED IN: plasma membrane; EXPRESSED IN: 22 plant structures; EXPRESSED DURING: 13 growth stages; CONTAINS InterPro DOMAIN/s: Heavy me…	9.1894
15.2	metal handling.binding, chelation and storage	traes_2al_959e943df.1	Id	(loc_os01g32330.1 : 246.0) no description available & (at1g22990 : 170.0) Heavy metal transport/detoxification superfamily protein ; FUNCTIONS IN: metal ion binding; INVOLVED IN: metal ion transport; LOCATED IN: cellular_component unknown; EXPRESSED IN: 9 plant structures; EXPRESSED DURING: LP.04 four leaves visible, 4 anthesis, C globular stage; CONTAINS InterPro DOMAIN/s: Heavy metal transport/…	-2.3788
15.2	metal handling.binding, chelation and storage	traes_3dl_4ee343c68.1	Id	(loc_os01g32330.1 : 160.0) no description available & (at5g17450 : 111.0) Heavy metal transport/detoxification superfamily protein ; FUNCTIONS IN: metal ion binding; INVOLVED IN: metal ion transport; EXPRESSED IN: 14 plant structures; EXPRESSED DURING: 7 growth stages; CONTAINS InterPro DOMAIN/s: Heavy metal transport/detoxification protein (InterPro:IPR006121); BEST Arabidopsis thaliana protein …	-1.6925
15.2	metal handling.binding, chelation and storage	traes_3b_d982269fb.1	Id	(loc_os01g14670.1 : 318.0) no description available & (at3g62020 : 278.0) germin-like protein (GLP10); germin-like protein 10 (GLP10); FUNCTIONS IN: manganese ion binding, nutrient reservoir activity; INVOLVED IN: biological_process unknown; LOCATED IN: cell wall, plant-type cell wall; EXPRESSED IN: 19 plant structures; EXPRESSED DURING: 10 growth stages; CONTAINS InterPro DOMAIN/s: Cupin, RmlC-t…	2.6164
15.2	metal handling.binding, chelation and storage	traes_3al_514cb3741.1	Id	(loc_os01g32330.1 : 138.0) no description available & (at1g22990 : 90.9) Heavy metal transport/detoxification superfamily protein ; FUNCTIONS IN: metal ion binding; INVOLVED IN: metal ion transport; LOCATED IN: cellular_component unknown; EXPRESSED IN: 9 plant structures; EXPRESSED DURING: LP.04 four leaves visible, 4 anthesis, C globular stage; CONTAINS InterPro DOMAIN/s: Heavy metal transport/d…	-1.7291
15.2	metal handling.binding, chelation and storage	traes_4dl_033a2d3bc.1	Id	(q2r1u4|ck5p1_orysa : 947.0) CDK5RAP1-like protein - Oryza sativa (Rice) & (loc_os11g38030.1 : 947.0) no description available & (at4g36390 : 804.0) Methylthiotransferase; FUNCTIONS IN: 4 iron, 4 sulfur cluster binding, iron-sulfur cluster binding, transferase activity, catalytic activity; INVOLVED IN: RNA modification, tRNA modification; LOCATED IN: chloroplast, cytoplasm; EXPRESSED IN: 22 plant…	-1.6443
15.2	metal handling.binding, chelation and storage	traes_4bl_58958c7b9.1	Id	(q2r1u4|ck5p1_orysa : 952.0) CDK5RAP1-like protein - Oryza sativa (Rice) & (loc_os11g38030.1 : 952.0) no description available & (at4g36390 : 803.0) Methylthiotransferase; FUNCTIONS IN: 4 iron, 4 sulfur cluster binding, iron-sulfur cluster binding, transferase activity, catalytic activity; INVOLVED IN: RNA modification, tRNA modification; LOCATED IN: chloroplast, cytoplasm; EXPRESSED IN: 22 plant…	-2.3354
15.2	metal handling.binding, chelation and storage	traes_4as_2a6e14aae.2	Id	(q2r1u4|ck5p1_orysa : 679.0) CDK5RAP1-like protein - Oryza sativa (Rice) & (loc_os11g38030.1 : 679.0) no description available & (at4g36390 : 593.0) Methylthiotransferase; FUNCTIONS IN: 4 iron, 4 sulfur cluster binding, iron-sulfur cluster binding, transferase activity, catalytic activity; INVOLVED IN: RNA modification, tRNA modification; LOCATED IN: chloroplast, cytoplasm; EXPRESSED IN: 22 plant…	-1.4707
15.2	metal handling.binding, chelation and storage	traes_5dl_95dbdbad1.1	Id	(p29036|fri1_maize : 332.0) Ferritin-1, chloroplast precursor (EC 1.16.3.1) (ZmFer1) - Zea mays (Maize) & (loc_os12g01530.2 : 328.0) no description available & (at2g40300 : 266.0) Encodes FERRITIN 4, AtFER4. Ferritins are a class of 24-mer multi-meric proteins found in all kingdoms of life. Function as the main iron store in mammals. Evidence suggests that Arabidopsis ferritins are essential to p…	2.3836
15.2	metal handling.binding, chelation and storage	traes_5bl_b92355534.1	Id	(loc_os03g58980.1 : 277.0) no description available & (at1g18970 : 184.0) Encodes a germin-like protein with possible oxalate oxidase activity (based on GenBank record).; germin-like protein 4 (GLP4); FUNCTIONS IN: manganese ion binding, nutrient reservoir activity; LOCATED IN: endomembrane system, apoplast; EXPRESSED IN: root; CONTAINS InterPro DOMAIN/s: Cupin, RmlC-type (InterPro:IPR011051), Cu…	4.7819
15.2	metal handling.binding, chelation and storage	traes_5bl_cea21a155.1	Id	(p29036|fri1_maize : 350.0) Ferritin-1, chloroplast precursor (EC 1.16.3.1) (ZmFer1) - Zea mays (Maize) & (loc_os12g01530.2 : 349.0) no description available & (at2g40300 : 279.0) Encodes FERRITIN 4, AtFER4. Ferritins are a class of 24-mer multi-meric proteins found in all kingdoms of life. Function as the main iron store in mammals. Evidence suggests that Arabidopsis ferritins are essential to p…	2.373
15.2	metal handling.binding, chelation and storage	traes_5al_d01e0c753.1	Id	(loc_os12g01530.1 : 207.0) no description available & (p29036|fri1_maize : 201.0) Ferritin-1, chloroplast precursor (EC 1.16.3.1) (ZmFer1) - Zea mays (Maize) & (at5g01600 : 170.0) Encodes a ferretin protein that is targeted to the chloroplast. Member of a Ferritin gene family. Gene expression is induced in response to iron overload and by nitric oxide. Expression of the gene is downregulated in t…	2.5579
15.2	metal handling.binding, chelation and storage	traes_6dl_1c00c93a5.2	Id	(p50299|metk_horvu : 389.0) S-adenosylmethionine synthetase 1 (EC 2.5.1.6) (Methionine adenosyltransferase 1) (AdoMet synthetase 1) - Hordeum vulgare (Barley) & (loc_os01g22010.3 : 375.0) no description available & (at3g17390 : 365.0) S-adenosylmethionine synthetase; METHIONINE OVER-ACCUMULATOR 3 (MTO3); FUNCTIONS IN: methionine adenosyltransferase activity; INVOLVED IN: lignin biosynthetic proce…	1.4212
15.2	metal handling.binding, chelation and storage	traes_6dl_f980a7d9a.1	Id	(p50299|metk_horvu : 686.0) S-adenosylmethionine synthetase 1 (EC 2.5.1.6) (Methionine adenosyltransferase 1) (AdoMet synthetase 1) - Hordeum vulgare (Barley) & (loc_os01g22010.3 : 677.0) no description available & (at1g02500 : 639.0) encodes a S-adenosylmethionine synthetase. SAM1 is regulated by protein S-nitrosylation. The covalent binding of nitric oxide (NO) to the Cys114 residue inhibits th…	1.1201
15.2	metal handling.binding, chelation and storage	traes_6bl_33432353a.1	Id	(p50299|metk_horvu : 121.0) S-adenosylmethionine synthetase 1 (EC 2.5.1.6) (Methionine adenosyltransferase 1) (AdoMet synthetase 1) - Hordeum vulgare (Barley) & (loc_os01g22010.3 : 112.0) no description available & (at3g17390 : 106.0) S-adenosylmethionine synthetase; METHIONINE OVER-ACCUMULATOR 3 (MTO3); FUNCTIONS IN: methionine adenosyltransferase activity; INVOLVED IN: lignin biosynthetic proce…	1.0137
15.2	metal handling.binding, chelation and storage	traes_6bl_786d392b4.1	Id	(p47916|metk_popde : 173.0) S-adenosylmethionine synthetase (EC 2.5.1.6) (Methionine adenosyltransferase) (AdoMet synthetase) - Populus deltoides (Poplar) & (loc_os01g22010.3 : 172.0) no description available & (at3g17390 : 168.0) S-adenosylmethionine synthetase; METHIONINE OVER-ACCUMULATOR 3 (MTO3); FUNCTIONS IN: methionine adenosyltransferase activity; INVOLVED IN: lignin biosynthetic process, …	1.6144
15.2	metal handling.binding, chelation and storage	traes_6bs_7d98e1a6d.2	Id	(loc_os01g18860.2 : 751.0) no description available & (p46611|metk_orysa : 744.0) S-adenosylmethionine synthetase 1 (EC 2.5.1.6) (Methionine adenosyltransferase 1) (AdoMet synthetase 1) - Oryza sativa (Rice) & (at1g02500 : 712.0) encodes a S-adenosylmethionine synthetase. SAM1 is regulated by protein S-nitrosylation. The covalent binding of nitric oxide (NO) to the Cys114 residue inhibits the enz…	0.7672
15.2	metal handling.binding, chelation and storage	traes_6al_c23861d1c.1	Id	(gnl|cdd|36719 : 318.0) no description available & (p50299|metk_horvu : 308.0) S-adenosylmethionine synthetase 1 (EC 2.5.1.6) (Methionine adenosyltransferase 1) (AdoMet synthetase 1) - Hordeum vulgare (Barley) & (loc_os01g22010.3 : 306.0) no description available & (at3g17390 : 299.0) S-adenosylmethionine synthetase; METHIONINE OVER-ACCUMULATOR 3 (MTO3); FUNCTIONS IN: methionine adenosyltransfera…	1.2227
15.2	metal handling.binding, chelation and storage	traes_6as_0c1d497ea.1	Id	(loc_os01g18860.2 : 751.0) no description available & (p46611|metk_orysa : 744.0) S-adenosylmethionine synthetase 1 (EC 2.5.1.6) (Methionine adenosyltransferase 1) (AdoMet synthetase 1) - Oryza sativa (Rice) & (at1g02500 : 712.0) encodes a S-adenosylmethionine synthetase. SAM1 is regulated by protein S-nitrosylation. The covalent binding of nitric oxide (NO) to the Cys114 residue inhibits the enz…	0.735
15.2	metal handling.binding, chelation and storage	traes_7dl_44da42073.1	Id	(loc_os06g35060.1 : 148.0) no description available & (at1g06330 : 92.4) Heavy metal transport/detoxification superfamily protein ; FUNCTIONS IN: copper ion binding, metal ion binding; INVOLVED IN: copper ion transport, metal ion transport; LOCATED IN: cellular_component unknown; CONTAINS InterPro DOMAIN/s: Heavy metal transport/detoxification protein (InterPro:IPR006121); BEST Arabidopsis thalia…	3.1895
15.2	metal handling.binding, chelation and storage	traes_7dl_4b6fafd6b.1	Id	(loc_os08g10480.1 : 112.0) no description available & (at1g66240 : 111.0) homolog of anti-oxidant 1 (ATX1); LOCATED IN: endomembrane system; EXPRESSED IN: 22 plant structures; EXPRESSED DURING: 13 growth stages. & (reliability: 222.0) & (original description: no original description)	1.4349
15.2	metal handling.binding, chelation and storage	traes_7bl_956842621.1	Id	(at1g66240 : 135.0) homolog of anti-oxidant 1 (ATX1); LOCATED IN: endomembrane system; EXPRESSED IN: 22 plant structures; EXPRESSED DURING: 13 growth stages. & (loc_os08g10480.1 : 132.0) no description available & (gnl|cdd|36816 : 81.6) no description available & (reliability: 270.0) & (original description: no original description)	1.1544
15.2	metal handling.binding, chelation and storage	traes_7as_1e2fe9f98.2	Id	(loc_os06g01260.1 : 288.0) no description available & (ipr015407 : 266.8375) Phytochelatin synthase, C-terminal & (at5g44070 : 135.0) Phytochelatin synthase gene confers tolerance to cadmium ions. Catalyzes phytochelatin (PC) synthesis from glutathione (GSH) in the presence of Cd2+, Zn2+, Cu2+ and Fe3+, but not by Co2+ or Ni2+.; CADMIUM SENSITIVE 1 (CAD1); FUNCTIONS IN: cadmium ion binding, coppe…	3.8637
15.3	metal handling.regulation	traes_1bl_4e9e676bb.1	Id	(q7xej5|ard4_orysa : 278.0) 1,2-dihydroxy-3-keto-5-methylthiopentene dioxygenase 4 (EC 1.13.-.-) (Aci-reductone dioxygenase 4) - Oryza sativa (Rice) & (loc_os10g28360.1 : 278.0) no description available & (at5g43850 : 233.0) ARD4; FUNCTIONS IN: acireductone dioxygenase (iron(II)-requiring) activity, metal ion binding; INVOLVED IN: L-methionine salvage from methylthioadenosine, oxidation reduction…	-1.3118
15.3	metal handling.regulation	traes_2dl_b37ec8078.1	Id	(loc_os04g38940.1 : 342.0) no description available & (at2g01770 : 290.0) Encodes an iron transporter required for iron sequestration into vacuoles. Expressed in developing embryo and seed. Localized in the vacuolar membrane.; vacuolar iron transporter 1 (VIT1); CONTAINS InterPro DOMAIN/s: Protein of unknown function DUF125, transmembrane (InterPro:IPR008217); Has 1947 Blast hits to 1945 proteins…	-1.8479
16.1	secondary metabolism.isoprenoids	traes_4dl_74f91f3bd.1	Id	(loc_os03g08360.1 : 926.0) no description available & (at2g26250 : 746.0) epidermis-specific, encodes KCS10, a putative 3-ketoacyl-CoA synthase. probably involved in the synthesis of long-chain lipids found in the cuticle.; 3-ketoacyl-CoA synthase 10 (KCS10); FUNCTIONS IN: transferase activity, transferring acyl groups other than amino-acyl groups, catalytic activity, acyltransferase activity; IN…	-1.8779
16.1	secondary metabolism.isoprenoids	traes_7ds_230bb1f56.2	Id	(loc_os02g04730.1 : 326.0) no description available & (gnl|cdd|35718 : 281.0) no description available & (gnl|cdd|29791 : 258.0) no description available & (at2g07050 : 252.0) Involved in the biosynthesis of brassinosteroids. Catalyzes the reaction from epoxysqualene to cycloartenol.; cycloartenol synthase 1 (CAS1); FUNCTIONS IN: cycloartenol synthase activity; INVOLVED IN: pentacyclic triterpeno…	-1.8655
16.1.1	secondary metabolism.isoprenoids.non-mevalonate pathway	traes_3as_212bb31f9.2	Id	(loc_os01g05680.1 : 538.0) no description available & (at2g39550 : 398.0) encodes the beta subunit of geranylgeranyl transferase (GGT-IB), involved in both ABA-mediated and auxin signaling pathways.; PGGT-I; CONTAINS InterPro DOMAIN/s: Terpenoid cylases/protein prenyltransferase alpha-alpha toroid (InterPro:IPR008930), Prenyltransferase/squalene oxidase (InterPro:IPR001330); BEST Arabidopsis thal…	2.3383
16.1.1	secondary metabolism.isoprenoids.non-mevalonate pathway	traes_7dl_a120467a9.1	Id	(loc_os06g46380.1 : 987.0) no description available & (at4g24490 : 447.0) RAB geranylgeranyl transferase alpha subunit 1; FUNCTIONS IN: protein prenyltransferase activity; EXPRESSED IN: 22 plant structures; EXPRESSED DURING: 13 growth stages; CONTAINS InterPro DOMAIN/s: Protein prenyltransferase (InterPro:IPR008940), Protein prenyltransferase, alpha subunit (InterPro:IPR002088); BEST Arabidopsis …	1.1426
16.1.1.1	secondary metabolism.isoprenoids.non-mevalonate pathway.DXS	traes_1al_37e52e57d.1	Id	(o22567|dxs_orysa : 765.0) Probable 1-deoxy-D-xylulose-5-phosphate synthase, chloroplast precursor (EC 2.2.1.7) (1-deoxyxylulose-5-phosphate synthase) (DXP synthase) (DXPS) - Oryza sativa (Rice) & (loc_os05g33840.1 : 765.0) no description available & (at4g15560 : 689.0) Encodes a protein with 1-deoxyxylulose 5-phosphate synthase activity involved in the MEP pathway. It is essential for chloroplas…	-2.4165
16.1.1.1	secondary metabolism.isoprenoids.non-mevalonate pathway.DXS	traes_5bl_e8c17429f.1	Id	(o22567|dxs_orysa : 104.0) Probable 1-deoxy-D-xylulose-5-phosphate synthase, chloroplast precursor (EC 2.2.1.7) (1-deoxyxylulose-5-phosphate synthase) (DXP synthase) (DXPS) - Oryza sativa (Rice) & (loc_os05g33840.1 : 104.0) no description available & (at4g15560 : 97.8) Encodes a protein with 1-deoxyxylulose 5-phosphate synthase activity involved in the MEP pathway. It is essential for chloroplast…	-4.8368
16.1.1.2	secondary metabolism.isoprenoids.non-mevalonate pathway.DXR	traes_3ds_ea46d06ca.1	Id	(q8w250|dxr_orysa : 381.0) 1-deoxy-D-xylulose 5-phosphate reductoisomerase, chloroplast precursor (EC 1.1.1.267) (DXP reductoisomerase) (1-deoxyxylulose-5-phosphate reductoisomerase) (2-C-methyl-D-erythritol 4-phosphate synthase) - Oryza sativa (Rice) & (loc_os01g01710.1 : 381.0) no description available & (at5g62790 : 372.0) 1-Deoxy-d-xylulose 5-phosphate reductoisomerase (DXR) catalyzes the fir…	-1.522
16.1.1.2	secondary metabolism.isoprenoids.non-mevalonate pathway.DXR	traes_3ds_ef4a7e8dc.1	Id	(q8w250|dxr_orysa : 202.0) 1-deoxy-D-xylulose 5-phosphate reductoisomerase, chloroplast precursor (EC 1.1.1.267) (DXP reductoisomerase) (1-deoxyxylulose-5-phosphate reductoisomerase) (2-C-methyl-D-erythritol 4-phosphate synthase) - Oryza sativa (Rice) & (loc_os01g01710.1 : 202.0) no description available & (at5g62790 : 200.0) 1-Deoxy-d-xylulose 5-phosphate reductoisomerase (DXR) catalyzes the fir…	-2.0592
16.1.1.2	secondary metabolism.isoprenoids.non-mevalonate pathway.DXR	traes_3as_3fd5c992d.1	Id	(q8w250|dxr_orysa : 824.0) 1-deoxy-D-xylulose 5-phosphate reductoisomerase, chloroplast precursor (EC 1.1.1.267) (DXP reductoisomerase) (1-deoxyxylulose-5-phosphate reductoisomerase) (2-C-methyl-D-erythritol 4-phosphate synthase) - Oryza sativa (Rice) & (loc_os01g01710.1 : 824.0) no description available & (at5g62790 : 758.0) 1-Deoxy-d-xylulose 5-phosphate reductoisomerase (DXR) catalyzes the fir…	-1.1369
16.1.1.5	secondary metabolism.isoprenoids.non-mevalonate pathway.MCS	traes_6dl_066298459.1	Id	(loc_os02g45660.1 : 276.0) no description available & (q9m4w3|ispf_catro : 261.0) 2-C-methyl-D-erythritol 2,4-cyclodiphosphate synthase, chloroplast precursor (EC 4.6.1.12) (MECPS) (MECDP-synthase) - Catharanthus roseus (Rosy periwinkle) (Madagascar periwinkle) & (at1g63970 : 258.0) Encodes a protein with 2C-methyl-D-erythritol 2,4-cyclodiphosphate synthase activity. The proteins activity was con…	-1.1494
16.1.1.5	secondary metabolism.isoprenoids.non-mevalonate pathway.MCS	traes_6bl_4db266957.1	Id	(loc_os02g45660.1 : 151.0) no description available & (q9m4w3|ispf_catro : 139.0) 2-C-methyl-D-erythritol 2,4-cyclodiphosphate synthase, chloroplast precursor (EC 4.6.1.12) (MECPS) (MECDP-synthase) - Catharanthus roseus (Rosy periwinkle) (Madagascar periwinkle) & (at1g63970 : 135.0) Encodes a protein with 2C-methyl-D-erythritol 2,4-cyclodiphosphate synthase activity. The proteins activity was con…	-1.3284
16.1.1.5	secondary metabolism.isoprenoids.non-mevalonate pathway.MCS	traes_6al_ca3f2f940.1	Id	(loc_os02g45660.1 : 158.0) no description available & (q9m4w3|ispf_catro : 144.0) 2-C-methyl-D-erythritol 2,4-cyclodiphosphate synthase, chloroplast precursor (EC 4.6.1.12) (MECPS) (MECDP-synthase) - Catharanthus roseus (Rosy periwinkle) (Madagascar periwinkle) & (at1g63970 : 140.0) Encodes a protein with 2C-methyl-D-erythritol 2,4-cyclodiphosphate synthase activity. The proteins activity was con…	-1.4096
16.1.1.6	secondary metabolism.isoprenoids.non-mevalonate pathway.HDS	traes_6dl_24c16ea2b.1	Id	(loc_os02g39160.1 : 136.0) no description available & (at5g60600 : 122.0) Encodes a chloroplast-localized hydroxy-2-methyl-2-(E)-butenyl 4-diphosphate (HMBPP) synthase (HDS), catalyzes the formation of HMBPP from 2-C-methyl-D-erythrytol 2,4-cyclodiphosphate (MEcPP). The HDS enzyme controls the penultimate steps of the biosynthesis of IPP and dimethylallyl diphosphate (DMAPP) via the MEP pathway a…	-1.8806
16.1.1.6	secondary metabolism.isoprenoids.non-mevalonate pathway.HDS	traes_6dl_8e776feba.2	Id	(loc_os02g39160.1 : 905.0) no description available & (at5g60600 : 796.0) Encodes a chloroplast-localized hydroxy-2-methyl-2-(E)-butenyl 4-diphosphate (HMBPP) synthase (HDS), catalyzes the formation of HMBPP from 2-C-methyl-D-erythrytol 2,4-cyclodiphosphate (MEcPP). The HDS enzyme controls the penultimate steps of the biosynthesis of IPP and dimethylallyl diphosphate (DMAPP) via the MEP pathway a…	-1.9271
16.1.1.6	secondary metabolism.isoprenoids.non-mevalonate pathway.HDS	traes_6dl_bc739d447.1	Id	(loc_os02g39160.1 : 267.0) no description available & (at5g60600 : 207.0) Encodes a chloroplast-localized hydroxy-2-methyl-2-(E)-butenyl 4-diphosphate (HMBPP) synthase (HDS), catalyzes the formation of HMBPP from 2-C-methyl-D-erythrytol 2,4-cyclodiphosphate (MEcPP). The HDS enzyme controls the penultimate steps of the biosynthesis of IPP and dimethylallyl diphosphate (DMAPP) via the MEP pathway a…	-2.0231
16.1.1.6	secondary metabolism.isoprenoids.non-mevalonate pathway.HDS	traes_6bl_8946a2143.1	Id	(loc_os02g39160.1 : 268.0) no description available & (at5g60600 : 207.0) Encodes a chloroplast-localized hydroxy-2-methyl-2-(E)-butenyl 4-diphosphate (HMBPP) synthase (HDS), catalyzes the formation of HMBPP from 2-C-methyl-D-erythrytol 2,4-cyclodiphosphate (MEcPP). The HDS enzyme controls the penultimate steps of the biosynthesis of IPP and dimethylallyl diphosphate (DMAPP) via the MEP pathway a…	-1.77
16.1.1.6	secondary metabolism.isoprenoids.non-mevalonate pathway.HDS	traes_6bl_8f8d7dc38.1	Id	(loc_os02g39160.1 : 138.0) no description available & (at5g60600 : 122.0) Encodes a chloroplast-localized hydroxy-2-methyl-2-(E)-butenyl 4-diphosphate (HMBPP) synthase (HDS), catalyzes the formation of HMBPP from 2-C-methyl-D-erythrytol 2,4-cyclodiphosphate (MEcPP). The HDS enzyme controls the penultimate steps of the biosynthesis of IPP and dimethylallyl diphosphate (DMAPP) via the MEP pathway a…	-1.9257
16.1.1.6	secondary metabolism.isoprenoids.non-mevalonate pathway.HDS	traes_6bl_a23de404d.1	Id	(loc_os02g39160.1 : 904.0) no description available & (at5g60600 : 796.0) Encodes a chloroplast-localized hydroxy-2-methyl-2-(E)-butenyl 4-diphosphate (HMBPP) synthase (HDS), catalyzes the formation of HMBPP from 2-C-methyl-D-erythrytol 2,4-cyclodiphosphate (MEcPP). The HDS enzyme controls the penultimate steps of the biosynthesis of IPP and dimethylallyl diphosphate (DMAPP) via the MEP pathway a…	-1.9504
16.1.1.6	secondary metabolism.isoprenoids.non-mevalonate pathway.HDS	traes_6al_1daff2711.2	Id	(loc_os02g39160.1 : 1373.0) no description available & (at5g60600 : 1193.0) Encodes a chloroplast-localized hydroxy-2-methyl-2-(E)-butenyl 4-diphosphate (HMBPP) synthase (HDS), catalyzes the formation of HMBPP from 2-C-methyl-D-erythrytol 2,4-cyclodiphosphate (MEcPP). The HDS enzyme controls the penultimate steps of the biosynthesis of IPP and dimethylallyl diphosphate (DMAPP) via the MEP pathway…	-2.1255
16.1.1.7	secondary metabolism.isoprenoids.non-mevalonate pathway.HDR	traes_4ds_319af236f.1	Id	(loc_os03g52170.1 : 785.0) no description available & (at4g34350 : 696.0) Arabidopsis ISPH is involved in the plastid nonmevalonate pathway of isoprenoid biosynthesis. It was shown to complement the lethal phenotype of E. coli ispH mutant and is therefore most likely encodes a protein with 4-hydroxy-3-methylbut-2-en-1-yl diphosphate reductase activity involved in the last step of mevalonate-indep…	-1.4884
16.1.1.7	secondary metabolism.isoprenoids.non-mevalonate pathway.HDR	traes_4al_1ab7e5f8c.2	Id	(loc_os03g52170.1 : 630.0) no description available & (at4g34350 : 569.0) Arabidopsis ISPH is involved in the plastid nonmevalonate pathway of isoprenoid biosynthesis. It was shown to complement the lethal phenotype of E. coli ispH mutant and is therefore most likely encodes a protein with 4-hydroxy-3-methylbut-2-en-1-yl diphosphate reductase activity involved in the last step of mevalonate-indep…	-1.25
16.1.2.2	secondary metabolism.isoprenoids.mevalonate pathway.HMG-CoA synthase	traes_4dl_ede04bd04.1	Id	(loc_os03g02710.1 : 849.0) no description available & (at4g11820 : 734.0) Encodes a protein with hydroxymethylglutaryl-CoA synthase activity which was characterized by phenotypical complementation of the S. cerevisiae mutant.; MVA1; CONTAINS InterPro DOMAIN/s: Thiolase-like (InterPro:IPR016039), Hydroxymethylglutaryl-coenzyme A synthase C-terminal (InterPro:IPR013746), Hydroxymethylglutaryl-coenz…	1.2175
16.1.2.3	secondary metabolism.isoprenoids.mevalonate pathway.HMG-CoA reductase	traes_5al_15765f705.1	Id	(gnl|cdd|64245 : 333.0) no description available & (gnl|cdd|37691 : 320.0) no description available & (loc_os09g31970.1 : 303.0) no description available & (q9xhl5|hmdh3_orysa : 293.0) 3-hydroxy-3-methylglutaryl-coenzyme A reductase 3 (EC 1.1.1.34) (HMG-CoA reductase 3) - Oryza sativa (Rice) & (at1g76490 : 277.0) Encodes a 3-hydroxy-3-methylglutaryl coenzyme A reductase, which is involved in mela…	4.4569
16.1.2.6	secondary metabolism.isoprenoids.mevalonate pathway.mevalonate diphosphate decarboxylase	traes_5dl_ee5c46106.1	Id	(loc_os02g01920.1 : 497.0) no description available & (at3g54250 : 410.0) GHMP kinase family protein; FUNCTIONS IN: diphosphomevalonate decarboxylase activity, kinase activity, ATP binding; INVOLVED IN: isoprenoid biosynthetic process, phosphorylation; LOCATED IN: cellular_component unknown; EXPRESSED IN: 19 plant structures; EXPRESSED DURING: 9 growth stages; CONTAINS InterPro DOMAIN/s: Diphosph…	1.4478
16.1.2.6	secondary metabolism.isoprenoids.mevalonate pathway.mevalonate diphosphate decarboxylase	traes_5bl_ac016c8e2.2	Id	(loc_os02g01920.1 : 494.0) no description available & (at3g54250 : 408.0) GHMP kinase family protein; FUNCTIONS IN: diphosphomevalonate decarboxylase activity, kinase activity, ATP binding; INVOLVED IN: isoprenoid biosynthetic process, phosphorylation; LOCATED IN: cellular_component unknown; EXPRESSED IN: 19 plant structures; EXPRESSED DURING: 9 growth stages; CONTAINS InterPro DOMAIN/s: Diphosph…	2.7598
16.1.2.6	secondary metabolism.isoprenoids.mevalonate pathway.mevalonate diphosphate decarboxylase	traes_5al_288d3a2f4.1	Id	(loc_os02g01920.1 : 578.0) no description available & (at3g54250 : 475.0) GHMP kinase family protein; FUNCTIONS IN: diphosphomevalonate decarboxylase activity, kinase activity, ATP binding; INVOLVED IN: isoprenoid biosynthetic process, phosphorylation; LOCATED IN: cellular_component unknown; EXPRESSED IN: 19 plant structures; EXPRESSED DURING: 9 growth stages; CONTAINS InterPro DOMAIN/s: Diphosph…	3.0932
16.1.2.7	secondary metabolism.isoprenoids.mevalonate pathway.isopentenyl pyrophosphate:dimethyllallyl pyrophosphate isomerase	traes_2bs_8ff7a4dd7.1	Id	(loc_os07g36190.1 : 448.0) no description available & (at3g02780 : 418.0) Encodes a protein with isopentenyl diphosphate:dimethylallyl diphosphate isomerase activity. There is genetic evidence that it functions in the mevalonate, but not the MEP biosynthetic pathway.; isopentenyl pyrophosphate:dimethylallyl pyrophosphate isomerase 2 (IPP2); FUNCTIONS IN: isopentenyl-diphosphate delta-isomerase ac…	-1.0402
16.1.2.8	secondary metabolism.isoprenoids.mevalonate pathway.geranyl diphosphate synthase	traes_1al_e7b90f187.1	Id	(loc_os05g50550.1 : 528.0) no description available & (at1g78510 : 472.0) Encodes a protein with solanesyl diphosphate synthase activity.; solanesyl diphosphate synthase 1 (SPS1); CONTAINS InterPro DOMAIN/s: Solanesyl diphosphate synthase (InterPro:IPR014120), Terpenoid synthase (InterPro:IPR008949), Polyprenyl synthetase-related (InterPro:IPR017446), Polyprenyl synthetase (InterPro:IPR000092); B…	-1.5054
16.1.2.9	secondary metabolism.isoprenoids.mevalonate pathway.farnesyl pyrophosphate synthetase	traes_2dl_676aa4883.1	Id	(loc_os04g56230.1 : 223.0) no description available & (p49353|fpps_maize : 170.0) Farnesyl pyrophosphate synthetase (FPP synthetase) (FPS) (Farnesyl diphosphate synthetase) (Includes: Dimethylallyltranstransferase (EC 2.5.1.1); Geranyltranstransferase (EC 2.5.1.10)) - Zea mays (Maize) & (at5g47770 : 161.0) Encodes a protein with farnesyl diphosphate synthase activity.; farnesyl diphosphate syntha…	-2.1379
16.1.2.9	secondary metabolism.isoprenoids.mevalonate pathway.farnesyl pyrophosphate synthetase	traes_2dl_81b173b33.1	Id	(loc_os04g56230.1 : 278.0) no description available & (at5g47770 : 186.0) Encodes a protein with farnesyl diphosphate synthase activity.; farnesyl diphosphate synthase 1 (FPS1); FUNCTIONS IN: dimethylallyltranstransferase activity, geranyltranstransferase activity; INVOLVED IN: farnesyl diphosphate biosynthetic process, isoprenoid biosynthetic process; EXPRESSED IN: 24 plant structures; EXPRESSED…	-2.7042
16.1.2.9	secondary metabolism.isoprenoids.mevalonate pathway.farnesyl pyrophosphate synthetase	traes_2bl_b6bed046f.1	Id	(loc_os04g56230.1 : 681.0) no description available & (p49353|fpps_maize : 444.0) Farnesyl pyrophosphate synthetase (FPP synthetase) (FPS) (Farnesyl diphosphate synthetase) (Includes: Dimethylallyltranstransferase (EC 2.5.1.1); Geranyltranstransferase (EC 2.5.1.10)) - Zea mays (Maize) & (at5g47770 : 437.0) Encodes a protein with farnesyl diphosphate synthase activity.; farnesyl diphosphate syntha…	-2.1684
16.1.2.9	secondary metabolism.isoprenoids.mevalonate pathway.farnesyl pyrophosphate synthetase	traes_2al_c9bc5905e.1	Id	(loc_os04g56230.1 : 592.0) no description available & (at5g47770 : 408.0) Encodes a protein with farnesyl diphosphate synthase activity.; farnesyl diphosphate synthase 1 (FPS1); FUNCTIONS IN: dimethylallyltranstransferase activity, geranyltranstransferase activity; INVOLVED IN: farnesyl diphosphate biosynthetic process, isoprenoid biosynthetic process; EXPRESSED IN: 24 plant structures; EXPRESSED…	-2.3432
16.1.2.9	secondary metabolism.isoprenoids.mevalonate pathway.farnesyl pyrophosphate synthetase	traes_3al_2d160c2e5.1	Id	(loc_os01g50050.1 : 522.0) no description available & (p49353|fpps_maize : 470.0) Farnesyl pyrophosphate synthetase (FPP synthetase) (FPS) (Farnesyl diphosphate synthetase) (Includes: Dimethylallyltranstransferase (EC 2.5.1.1); Geranyltranstransferase (EC 2.5.1.10)) - Zea mays (Maize) & (at5g47770 : 444.0) Encodes a protein with farnesyl diphosphate synthase activity.; farnesyl diphosphate syntha…	-1.0684
16.1.3	secondary metabolism.isoprenoids.tocopherol biosynthesis	traes_1ds_79b6c3d87.1	Id	(loc_os11g35040.1 : 686.0) no description available & (gnl|cdd|35480 : 580.0) no description available & (at5g36160 : 489.0) Tyrosine transaminase family protein; FUNCTIONS IN: 1-aminocyclopropane-1-carboxylate synthase activity, pyridoxal phosphate binding, transferase activity, transferring nitrogenous groups, transaminase activity, catalytic activity; INVOLVED IN: tyrosine catabolic process to…	9.2175
16.1.3	secondary metabolism.isoprenoids.tocopherol biosynthesis	traes_1bs_d5e16c471.1	Id	(loc_os11g35040.1 : 667.0) no description available & (gnl|cdd|35480 : 581.0) no description available & (at5g36160 : 459.0) Tyrosine transaminase family protein; FUNCTIONS IN: 1-aminocyclopropane-1-carboxylate synthase activity, pyridoxal phosphate binding, transferase activity, transferring nitrogenous groups, transaminase activity, catalytic activity; INVOLVED IN: tyrosine catabolic process to…	2.0352
16.1.3	secondary metabolism.isoprenoids.tocopherol biosynthesis	traes_1al_1f3dfa098.1	Id	(loc_os07g38850.1 : 575.0) no description available & (at3g11945 : 479.0) Encodes a protein involved in plastoquinone-9 biosynthesis. The enzyme possesses homogentisate prenyltransferase activity and was shown to use solanesyl diphosphate, farnesyl diphosphate and geranylgeranyldiphosphate as prenyl donors, but not phytyldiphosphate. This gene At3g11945 derives from a split of At3g11950, publicat…	-1.8094
16.1.3	secondary metabolism.isoprenoids.tocopherol biosynthesis	traes_1al_bcd7c5b8b.1	Id	(loc_os02g20360.1 : 428.0) no description available & (gnl|cdd|35480 : 338.0) no description available & (at5g53970 : 309.0) encodes tyrosine aminotransferase which is strongly induced upon aging and coronatine treatment; Tyrosine transaminase family protein; CONTAINS InterPro DOMAIN/s: 1-aminocyclopropane-1-carboxylate synthase (InterPro:IPR001176), Aminotransferase, class I/classII (InterPro:IP…	2.4904
16.1.3	secondary metabolism.isoprenoids.tocopherol biosynthesis	traes_1as_6d38b2da2.1	Id	(loc_os11g35040.1 : 662.0) no description available & (gnl|cdd|35480 : 576.0) no description available & (at5g36160 : 457.0) Tyrosine transaminase family protein; FUNCTIONS IN: 1-aminocyclopropane-1-carboxylate synthase activity, pyridoxal phosphate binding, transferase activity, transferring nitrogenous groups, transaminase activity, catalytic activity; INVOLVED IN: tyrosine catabolic process to…	-2.5881
16.1.3	secondary metabolism.isoprenoids.tocopherol biosynthesis	traes_6dl_9d98387e7.1	Id	(loc_os02g19924.1 : 641.0) no description available & (gnl|cdd|35480 : 572.0) no description available & (at5g36160 : 489.0) Tyrosine transaminase family protein; FUNCTIONS IN: 1-aminocyclopropane-1-carboxylate synthase activity, pyridoxal phosphate binding, transferase activity, transferring nitrogenous groups, transaminase activity, catalytic activity; INVOLVED IN: tyrosine catabolic process to…	2.2289
16.1.3.2	secondary metabolism.isoprenoids.tocopherol biosynthesis.homogentisate phytyltransferase	traes_7al_0443f324a.1	Id	(loc_os06g44840.1 : 546.0) no description available & (at2g18950 : 409.0) Encodes homogentisate phytyltransferase involved in tocopherol biosynthesis. Has impact on seed longevity and plays a role in the adaptation to low temperature stress, notably phloem loading.; homogentisate phytyltransferase 1 (HPT1); CONTAINS InterPro DOMAIN/s: UbiA prenyltransferase (InterPro:IPR000537); BEST Arabidopsis …	-2.7494
16.1.3.3	secondary metabolism.isoprenoids.tocopherol biosynthesis.MPBQ/MSBQ methyltransferase	traes_4ds_7d4034f6a.2	Id	(loc_os12g42090.1 : 218.0) no description available & (p23525|in37_spiol : 185.0) 37 kDa inner envelope membrane protein, chloroplast precursor (E37) - Spinacia oleracea (Spinach) & (at3g63410 : 180.0) Encodes a MPBQ/MSBQ methyltransferase located in the chloroplast inner envelope membrane. Mutant plants lack plastoquinone (PQ), suggesting that the APG1 protein is involved in the methylation step…	-2.0458
16.1.3.3	secondary metabolism.isoprenoids.tocopherol biosynthesis.MPBQ/MSBQ methyltransferase	traes_4bs_52e8a2788.1	Id	(loc_os12g42090.1 : 358.0) no description available & (p23525|in37_spiol : 318.0) 37 kDa inner envelope membrane protein, chloroplast precursor (E37) - Spinacia oleracea (Spinach) & (at3g63410 : 317.0) Encodes a MPBQ/MSBQ methyltransferase located in the chloroplast inner envelope membrane. Mutant plants lack plastoquinone (PQ), suggesting that the APG1 protein is involved in the methylation step…	-2.5614
16.1.3.3	secondary metabolism.isoprenoids.tocopherol biosynthesis.MPBQ/MSBQ methyltransferase	traes_4al_0fe4af9d9.1	Id	(loc_os12g42090.2 : 429.0) no description available & (p23525|in37_spiol : 382.0) 37 kDa inner envelope membrane protein, chloroplast precursor (E37) - Spinacia oleracea (Spinach) & (at3g63410 : 381.0) Encodes a MPBQ/MSBQ methyltransferase located in the chloroplast inner envelope membrane. Mutant plants lack plastoquinone (PQ), suggesting that the APG1 protein is involved in the methylation step…	-2.4444
[truncated: 8,181 more rows]

## Sheet: ROOTS
Transcriptome and proteome analysis reveal new insight into proximal and distal responses of wheat to foliar infection by Xanthomonas translucens. Garcia-Seco, D., Chiapello, M., Bracale, M., Pesce, C., Bagnaresi, P., Dubois, E., Moulin, L., Vannini, C., Koebnik, R.
BinCode	BinName	id	type	description	log2FC
[truncated: 332 more rows]
