# Supplementary material for: Transcriptome and proteome analysis reveal new insight into proximal and distal responses of wheat to foliar infection by Xanthomonas translucens
Source: Sci Rep. 2017 Aug 31;7:10157. doi: 10.1038/s41598-017-10568-8 (PMC5579275; doi:10.1038/s41598-017-10568-8)
Supplement: Supplementary file 7 — Table S6 [file 41598_2017_10568_MOESM7_ESM.xls]

## Sheet: LEAVES
Transcriptome and proteome analysis reveal new insight into proximal and distal responses of wheat to foliar infection by Xanthomonas translucens. Garcia-Seco, D., Chiapello, M., Bracale, M., Pesce, C., Bagnaresi, P., Dubois, E., Moulin, L., Vannini, C., Koebnik, R.
Protein.IDs2	At_Protein.IDs	At_Desc	xan_1	xan_2	xan_3	control_1	control_2	control_3	imput_t	imput_c	xantho	control	pval	qval	logFC	reg	Protein.IDs
A0A077RRN2	Q94JV2	AT3g27050/MOJ10_14 (Uncharacterized protein)	27.604	23.789	24.03	22.279	22.628	22.565	1	2	25.141	22.491	0.164	0.128	2.65	1	A0A077RRN2;A0A077RAM9;W5CLV0
W5DAQ4	Q304B9	Neutral ceramidase (N-CDase) (NCDase) (EC 3.5.1.23) (Acylsphingosine deacylase) (N-acylsphingosine amidohydrolase)	27.604	24.767	24.675	22.442	22.491	22.885	1	2	25.682	22.606	0.082	0.098	3.076	1	W5DAQ4;A0A077RSP9;W5CFK6;A9YFM2
A0A077RWY7	B2GVM3	At3g21360	24.302	24.34	24.394	22.256	22.616	22.435	1	2	24.346	22.436	0.002	0.012	1.91	1	A0A077RWY7
A0A077RYW2	C0Z325	AT3G02090 protein	25.379	25.159	24.765	22.408	22.769	22.706	1	2	25.101	22.628	0.001	0.006	2.473	1	A0A077RYW2
A0A077S011	O65041	NEDD8-activating enzyme E1 catalytic subunit (EC 6.3.2.-) (RUB-activating enzyme) (Ubiquitin-activating enzyme E1-like protein)	27.604	24.621	24.905	22.614	22.485	22.76	1	2	25.71	22.62	0.082	0.098	3.09	1	A0A077S011;W5DI30;W5CJ06
A0A077S0E6	Q9C8I1	Putative uncharacterized protein At1g51730 (Putative uncharacterized protein F19C24.6) (RWD domain-containing protein)	25.159	25.008	25.107	22.618	22.773	22.364	1	2	25.092	22.585	0.001	0.006	2.506	1	A0A077S0E6;W5DB51
W5BLG1	Q9SSE7	Arogenate dehydratase/prephenate dehydratase 2, chloroplastic (AtADT2) (AtPDT2) (EC 4.2.1.51) (EC 4.2.1.91)	27.604	24.646	24.291	22.261	22.823	22.254	1	2	25.514	22.446	0.096	0.104	3.068	1	W5BLG1;W5B1B4;A0A0C4BJ93;W5E4Y3;W5E4Q8;W5DYY4;A0A096URA2;W5EGH8;W5DX68
W5HTF0	F4JRW3	Protein kinase family protein	27.604	25.406	23.607	23.028	22.621	22.274	1	2	25.539	22.641	0.124	0.115	2.898	1	W5HTF0;W5IBF9;W5HLW8;W5GS13;W5H5V5;Q94C42;W5GEX2;A0A0C4BKB8;K7P6E8;A9RAA9;W5H9K3;W5HSB9;W4ZN37;W5CEZ4;W5DCS9;W5AEY3;W5A655;W5H9R6;A0A077RY41;W5HZC1
W5F560	Q9FLD5	AAA-ATPase ASD, mitochondrial (EC 3.6.1.3) (AAA-ATPase 1) (Protein ATPASE-IN-SEED-DEVELOPMENT)	27.604	25.359	24.72	22.597	22.67	22.529	1	2	25.894	22.599	0.063	0.09	3.295	1	W5F560;Q5BHT3;Q5BHR9;Q5BHR6;B6Z274;B6Z265;B6Z264;W5F509;W5F420;Q5BHT7;Q5BHR8;W5G2S6
W5E973	P19172	Acidic endochitinase (EC 3.2.1.14)	27.604	24.436	24.947	22.351	22.589	22.588	1	2	25.662	22.509	0.084	0.099	3.153	1	W5E973;R9UNY9;Q8L5C6;D3JUT3
P04464	Q1H5F3	At3g43810 (Calmodulin 7)	25.812	26.952	26.067	22.659	22.561	22.191	1	2	26.277	22.471	0.003	0.018	3.806	1	P04464;A5JUT6
W5EXE3	P42792	Cytochrome b (Complex III subunit 3) (Complex III subunit III) (Cytochrome b-c1 complex subunit 3) (Ubiquinol-cytochrome-c reductase complex cytochrome b subunit)	27.604	23.786	23.297	23.379	22.098	22.628	1	2	24.896	22.702	0.244	0.155	2.194	1	W5EXE3;W5CNK0;W5G3L9;W5BLY7;W5FYE8;W5BTF6;W5A9H5;W5FUY3;W5H3N2;W5GPJ8;W5GC40;W5C6W4;W5HVA8;Q332Q5;P07747;Q9B3G0
Q70AI1	F4K8F9	FAD/NAD(P)-binding oxidoreductase family protein	27.604	23.865	23.113	23.143	22.392	22.234	1	2	24.861	22.59	0.241	0.154	2.271	1	Q70AI1;W5GR92;W5H1Z1;W5GE21
W5FU11	Q08467	Casein kinase II subunit alpha-1 (CK II) (EC 2.7.11.1) (Casein kinase alpha 1)	25.672	25.763	25.738	22.951	22.391	22.618	1	2	25.724	22.653	0.002	0.013	3.071	1	W5FU11;W5F7G7;W5EW74;W5ATQ8;Q94IG2;W5BB84
W5A358	F4JA42	Protein CHUP1	24.516	24.247	24.396	22.285	22.718	22.583	1	2	24.386	22.529	0.001	0.006	1.858	1	W5A358;W4ZTS1;W5ADH3
W5A719	B9DI31	AT2G34470 protein (Fragment)	27.604	24.892	25.015	22.435	22.423	22.378	1	2	25.837	22.412	0.061	0.089	3.425	1	W5A719
W5A7F4	Q8GYA6	26S proteasome non-ATPase regulatory subunit 13 homolog B (26S proteasome regulatory subunit RPN9b) (AtRNP9b) (26S proteasome regulatory subunit S11 homolog B)	24.936	25.099	25.117	22.481	22.673	22.369	1	2	25.051	22.508	0	0.002	2.543	1	W5A7F4;W4ZR99;W5AHN0
W5A8K7	Q9SZB9	Peroxidase 47 (Atperox P47) (EC 1.11.1.7) (ATP32)	26.411	26.348	26.381	22.441	22.272	22.708	1	2	26.38	22.474	0.001	0.007	3.906	1	W5A8K7
W5AMP4	Q9S7C0	Heat shock 70 kDa protein 14 (Heat shock protein 70-14) (AtHsp70-14) (Heat shock protein 91)	24.396	24.443	24.488	22.427	22.533	22.653	1	2	24.443	22.537	0	0.003	1.905	1	W5AMP4
W5BWN6	Q8LG45	Small nuclear ribonucleoprotein-associated protein	25.682	25.786	25.952	22.467	22.667	22.97	1	2	25.807	22.701	0	0.003	3.106	1	W5BWN6;W5B6E9;W5AT37
W5ATQ6	Q8RWU7	Plant UBX domain-containing protein 4 (PUX4) (CDC48-interacting UBX-domain protein 4)	27.604	24.726	24.686	22.365	22.608	22.376	1	2	25.672	22.45	0.078	0.096	3.222	1	W5ATQ6;W5BXB7;W5B8X6
W5B3P3	B9DHD2	AT2G24270 protein	27.604	26.162	26.128	22.841	23.087	22.749	1	2	26.631	22.892	0.014	0.042	3.739	1	W5B3P3
W5BI48	Q8LAH7	12-oxophytodienoate reductase 1 (EC 1.3.1.42) (12-oxophytodienoate-10,11-reductase 1) (AtOPR1) (OPDA-reductase 1) (FS-AT-I) [Cleaved into: 12-oxophytodienoate reductase 1, N-terminally processed]	24.069	24.175	24.039	22.659	22.529	22.636	1	2	24.094	22.608	0	0.001	1.486	1	W5BI48
W5BMN0	Q8L611	Protein transport protein SEC31 homolog B (SEC31-like protein B)	25.565	25.639	25.724	22.949	22.245	22.869	1	2	25.643	22.688	0.004	0.021	2.955	1	W5BMN0
W5CDG6	F4J9G2	Rhodanese/cell cycle control phosphatase superfamily protein	27.604	25.126	24.817	23.087	22.901	22.486	1	2	25.849	22.825	0.07	0.094	3.025	1	W5CDG6
W5CMN1	A0NAA8	ABC transporter G family member 7 (AT2G01320 protein)	27.604	25.974	25.786	22.667	22.427	22.621	1	2	26.455	22.572	0.02	0.052	3.883	1	W5CMN1
W5D6R4	Q9SRZ6	Cytosolic isocitrate dehydrogenase [NADP] (EC 1.1.1.42)	24.76	25.056	24.948	22.855	22.67	22.384	1	2	24.921	22.636	0	0.004	2.285	1	W5D6R4;W5CMQ6
W5CNA1	F4JJT9	Aspartate--tRNA ligase, chloroplastic/mitochondrial (EC 6.1.1.12) (Aspartyl-tRNA synthetase) (AspRS)	24.849	24.719	24.96	22.481	22.148	22.451	1	2	24.842	22.36	0	0.002	2.483	1	W5CNA1;W5DIE5
W5CR66	Q8L7A9	AP-4 complex subunit epsilon (AP-4 adaptor complex subunit epsilon) (Adaptor-related protein complex 4 subunit epsilon) (Epsilon subunit of AP-4) (Epsilon-adaptin)	25.589	25.551	25.298	22.683	22.688	22.56	1	2	25.479	22.644	0	0.002	2.836	1	W5CR66;W5D9V4;A0A096UNU1
W5CY64	Q9SX65	1,4-dihydroxy-2-naphthoyl-CoA thioesterase 1 (AtDHNAT1) (DHNA-CoA thioesterase 1) (EC 3.1.2.-)	27.604	24.456	24.046	22.497	22.837	22.688	1	2	25.368	22.674	0.138	0.119	2.695	1	W5CY64
W5D2Q7	Q9LK73	UDP-glycosyltransferase 88A1 (EC 2.4.1.-)	23.517	23.345	23.608	22.692	22.718	22.812	1	2	23.49	22.74	0.004	0.02	0.75	1	W5D2Q7;W5CFC3;W5CFY9
W5D698	Q8VYE2	Mitochondrial import inner membrane translocase subunit TIM50 (Protein EMBRYO DEFECTIVE 1860)	24.703	24.828	24.475	22.836	22.7	22.375	1	2	24.669	22.637	0	0.004	2.031	1	W5D698
W5DCW8	Q56X90	Carbonic anhydrase (EC 4.2.1.1) (Carbonate dehydratase)	27.656	28.477	27.167	22.679	22.714	22.571	1	2	27.767	22.655	0.005	0.023	5.112	1	W5DCW8
W5DHM4	Q9ZPI5	Peroxisomal fatty acid beta-oxidation multifunctional protein MFP2 (AtMPF2) [Includes: Enoyl-CoA hydratase/3-2-trans-enoyl-CoA isomerase/3-hydroxybutyryl-CoA epimerase (EC 4.2.1.17) (EC 5.1.2.3) (EC 5.3.3.8); 3-hydroxyacyl-CoA dehydrogenase (EC 1.1.1.35)]	27.604	24.709	24.641	22.275	22.808	22.433	1	2	25.651	22.505	0.081	0.097	3.146	1	W5DHM4
W5EIV2	F4I1L9	Adenylosuccinate lyase (ASL) (EC 4.3.2.2) (Adenylosuccinase)	24.709	24.783	24.798	22.503	22.843	22.676	1	2	24.763	22.674	0.001	0.008	2.089	1	W5EIV2;W5DXB8;W5E8C5
W5DYW1	O22899	Probable pre-mRNA-splicing factor ATP-dependent RNA helicase DEAH3 (EC 3.6.4.13) (DEAH RNA helicase homolog PRP43)	27.604	23.563	23.706	22.681	22.657	22.61	1	2	24.958	22.649	0.223	0.149	2.308	1	W5DYW1;W5E8I7;W5EGR1
W5DZZ4	Q8H0S3	At1g05520/T25N20_16 (Sec23/sec24-like transport protein)	27.604	25.844	26.145	23.011	22.591	22.543	1	2	26.531	22.715	0.015	0.044	3.816	1	W5DZZ4
W5E4N7	P36428	Alanine--tRNA ligase (EC 6.1.1.7) (Alanyl-tRNA synthetase) (AlaRS)	24.538	24.705	24.749	22.838	22.297	22.563	1	2	24.664	22.566	0.002	0.012	2.098	1	W5E4N7;W5ENG4
W5EB05	O65902	Cyclase-associated protein 1 (AtCAP1) (Adenylyl cyclase-associated protein)	26	25.837	26.029	22.987	22.567	22.61	1	2	25.955	22.722	0	0.004	3.233	1	W5EB05
W5EDH1	Q9SSM3	Jacalin-related lectin 19	24.763	25.751	24.983	22.634	22.799	22.308	1	2	25.166	22.58	0.005	0.023	2.585	1	W5EDH1
W5EH87	Q8VY57	ADP-RIBOSYLATION FACTOR-like protein (ADP-ribosylation factor-like A1C) (ADP-ribosylation factor-like protein)	24.911	25.06	25.067	22.462	22.272	22.589	1	2	25.012	22.441	0	0.002	2.572	1	W5EH87;W5DZT6
W5ES37	Q9FX54	Glyceraldehyde-3-phosphate dehydrogenase GAPC2, cytosolic (EC 1.2.1.12) (NAD-dependent glyceraldehydephosphate dehydrogenase C subunit 2)	27.604	28.355	28.306	22.657	21.971	22.531	1	2	28.088	22.386	0	0.002	5.702	1	W5ES37
W5ETK1	Q0WNJ6	Clathrin heavy chain 1	27.604	24.872	24.15	22.327	22.913	22.654	1	2	25.542	22.632	0.106	0.109	2.911	1	W5ETK1
W5F4S2	O04350	Tubulin-folding cofactor A (AtTFCA) (CFA) (Protein KIESEL) (TCP1-chaperonin cofactor A) (Tubulin-specific chaperone A)	27.604	25.132	25.114	22.702	22.16	22.822	1	2	25.95	22.561	0.048	0.082	3.389	1	W5F4S2;W5G2H3;W5FL22;W5H123;W5GAT3
W5G1F4	Q9FL94	AT5G45030 protein (Gb|AAC61821.1) (Trypsin-like protein)	27.604	24.197	24.191	22.6	22.674	22.55	1	2	25.331	22.608	0.139	0.12	2.723	1	W5G1F4;W5FLD9;W5F501
W5F794	Q9C523	Dirigent protein 19 (AtDIR19)	27.604	25.16	25.279	22.645	22.492	23.016	1	2	26.014	22.718	0.049	0.082	3.297	1	W5F794;W5FXL5;W5FV91
W5FTJ5	Q29Q34	Alcohol dehydrogenase-like protein (At5g19440)	24.094	24.131	24.128	22.779	23.089	22.626	1	2	24.118	22.831	0.011	0.036	1.286	1	W5FTJ5;W5FGF6;W5DM72
W5G2Y8	F4JYQ6	Probable methylthioribulose-1-phosphate dehydratase (MTRu-1-P dehydratase) (EC 4.2.1.109)	25.196	24.796	25.075	22.816	22.468	22.75	1	2	25.022	22.678	0	0.002	2.344	1	W5G2Y8
W5G4X3	Q39196	Probable aquaporin PIP1-4 (Plasma membrane intrinsic protein 1-4) (AtPIP1;4) (Transmembrane protein C) (TMP-C)	27.604	26.702	26.736	22.588	22.686	22.678	1	2	27.014	22.651	0.004	0.021	4.363	1	W5G4X3
W5GAT4	F4JKH6	Protein TSS (TPR-domain suppressor of STIMPY)	25.892	25.788	25.99	22.246	22.675	22.506	1	2	25.89	22.476	0	0.003	3.415	1	W5GAT4;W5GU25;W5GLX7
W5GCV7	F4JYC0	Adenylate kinase family protein	24.447	24.353	24.388	22.781	22.873	22.817	1	2	24.396	22.823	0	0.001	1.573	1	W5GCV7
W5GFL5	Q8VZH2	Aminopeptidase M1 (EC 3.4.11.2) (Alpha-aminoacylpeptide hydrolase)	23.4	24.031	23.71	22.899	22.691	22.527	1	2	23.714	22.706	0.015	0.044	1.008	1	W5GFL5
W5GVB1	B9DHY1	NA	25.976	25.234	25.834	22.735	22.921	22.677	1	2	25.681	22.777	0.003	0.018	2.904	1	W5GVB1
W5GXB8	Q9S7D2	Putative ribulose-1,5-bisphosphate carboxylase/oxygenase small subunit N-methyltransferase I (Rubisco methyltransferase family protein)	25.256	26.073	25.283	22.562	22.667	22.561	1	2	25.537	22.597	0.007	0.029	2.941	1	W5GXB8
W5GZ64	B3H725	4-hydroxy-3-methylbut-2-enyl diphosphate synthase	27.604	25.682	25.767	22.77	22.541	23.319	1	2	26.351	22.876	0.021	0.054	3.474	1	W5GZ64;W5GKV8
W5GZA1	Q0WPC5	Uclacyanin I-like predicted GPI-anchored protein	27.604	24.503	24.341	22.431	22.736	22.753	1	2	25.483	22.64	0.114	0.113	2.843	1	W5GZA1;W5G9S8
W5H4K2	Q9LYA9	Chloroplast stem-loop binding protein of 41 kDa a, chloroplastic (CSP41-a)	27.604	24.992	26.244	22.886	22.979	22.35	1	2	26.28	22.738	0.035	0.071	3.541	1	W5H4K2
W5H9E2	Q8LC49	Putative signal sequence receptor, alpha subunit (SSR-alpha)	27.604	25.365	25.191	22.683	22.7	22.903	1	2	26.053	22.762	0.05	0.083	3.291	1	W5H9E2;W5HYP9
W5HA31	Q9LNC5	Elongation factor like protein (F9P14.8 protein) (Splicing factor Snu114-like protein GFA1)	24.461	24.659	24.743	22.637	22.56	22.284	1	2	24.621	22.493	0	0.002	2.127	1	W5HA31;W5HMF9;A0A096UW20
W5HBT0	Q8LFV7	Phosphoglycerate kinase (EC 2.7.2.3)	24.239	24.338	23.966	22.604	22.749	22.743	1	2	24.181	22.699	0.002	0.012	1.482	1	W5HBT0
W5HCJ9	Q8LE52	Glutathione S-transferase DHAR3, chloroplastic (EC 2.5.1.18) (Chloride intracellular channel homolog 3) (CLIC homolog 3) (Glutathione-dependent dehydroascorbate reductase 3) (AtDHAR3) (ChlDHAR) (GSH-dependent dehydroascorbate reductase 3)	26.726	26.9	27.098	22.644	22.651	22.849	1	2	26.908	22.715	0	0.001	4.194	1	W5HCJ9
W5IBM2	Q9LQI9	Oligouridylate-binding protein 1B (AtUBP1b) (Polyuridylate-binding protein UBP1B) (Poly(U)-binding protein UBP1B)	24.557	24.633	24.831	22.229	22.207	22.752	1	2	24.674	22.396	0.002	0.012	2.277	1	W5IBM2;W5HCL0;W5HWC8
W5HHL7	Q9SPM5	Apyrase 2 (AtAPY2) (EC 3.6.1.5) (ATP-diphosphatase) (ATP-diphosphohydrolase) (Adenosine diphosphatase) (ADPase) (NTPDase) (Nucleoside triphosphate diphosphohydrolase 2)	27.426	27.302	27.645	22.865	22.507	22.089	1	2	27.458	22.487	0	0.004	4.971	1	W5HHL7;W5I5C7
W5HU50	Q8RY62	At2g04690/F28I8.27 (Pyridoxamine 5'-phosphate oxidase family protein)	24.459	24.447	24.484	22.532	22.918	22.69	1	2	24.464	22.713	0.004	0.02	1.751	1	W5HU50;W5HDX1
W5I1U8	Q7G193	Indole-3-acetaldehyde oxidase (IAA oxidase) (EC 1.2.3.7) (Aldehyde oxidase 1) (AO-1) (AtAO-1) (AtAO1)	23.903	24.146	23.993	22.49	22.896	22.771	1	2	24.014	22.719	0.002	0.012	1.295	1	W5I1U8;W5H757
W5IAF2	O81299	AT4g02340 protein (AT4g02340/T14P8_15) (At4g02340/T14P8_15) (Putative epoxide hydrolase) (T14P8.15)	27.604	25.352	25.449	22.469	22.829	22.817	1	2	26.135	22.705	0.04	0.075	3.43	1	W5IAF2
W5ICF6	Q940I2	Putative uncharacterized protein MED24.18 (Thioredoxin family protein)	27.604	24.862	24.703	23.389	22.874	22.668	1	2	25.723	22.977	0.094	0.104	2.746	1	W5ICF6;W5I7G4
W5BQ52	O82647	Pyruvate decarboxylase 1 (AtPDC1) (EC 4.1.1.1)	25.924	26.325	26.188	25.181	25.555	25.116	1	1	26.146	25.284	0.009	0.034	0.862	1	W5BQ52;W5BJD2
W5CQ97	Q8H0X6	Cysteine proteinase inhibitor 6 (AtCYS-6) (PIP-M) (PRLI-interacting factor M)	25.557	26.083	25.483	24.398	24.098	24.417	1	1	25.708	24.304	0.007	0.027	1.403	1	W5CQ97;B5ACE0
F8UMZ5	O23310	Nuclear transcription factor Y subunit B-3 (AtNF-YB-3) (Transcriptional activator HAP3C)	25.738	25.799	26.137	24.668	25.113	24.678	1	0	25.891	24.82	0.006	0.024	1.072	1	F8UMZ5;W5CLR6;A0A0A7LYY5;A0A0A7LWR1;E0AEZ1;W5BQ07;W5B427;W5DIA3;A0A0A7LUP7;W5C104;W5B8G4;A0A096ULH6
A0A077RPJ4	O22765	Tryptophan synthase alpha chain (EC 4.2.1.20) (Indole synthase) (Indole-3-glycerol-phosphate lyase) (EC 4.1.2.8)	23.592	23.6	23.501	22.117	22.63	22.221	0	2	23.564	22.323	0.013	0.041	1.241	1	A0A077RPJ4
A0A077RQ33	Q9C509	Sphingosine-1-phosphate lyase (AtSPL1) (S1PL) (SP-lyase) (SPL) (EC 4.1.2.27) (Dihydrosphingosine phosphate lyase 1) (AtDPL1) (Sphingosine-1-phosphate aldolase)	25.198	24.971	24.822	22.697	22.937	22.617	0	2	24.997	22.75	0	0.002	2.247	1	A0A077RQ33;W5CIU4
A0A077RQA1	Q9C718	DEAD-box ATP-dependent RNA helicase 20 (EC 3.6.4.13)	24.717	24.901	24.731	22.683	22.615	23.057	0	2	24.783	22.785	0.001	0.01	1.998	1	A0A077RQA1;W5DK78;W5CIY2
A0A077RQC8	P56806	30S ribosomal protein S16, chloroplastic	26.335	26.102	27.017	22.2	22.627	22.483	0	2	26.485	22.436	0.001	0.009	4.048	1	A0A077RQC8;Q95H63;S4Z3E3
A0A077RZ13	O04834	GTP-binding protein SAR1A	26.036	25.563	26.195	22.616	22.736	22.573	0	2	25.931	22.642	0.002	0.012	3.289	1	A0A077RZ13;W5DKW7
W5AHD6	Q9FMY5	Splicing factor U2af small subunit B (U2 auxiliary factor 35 kDa subunit B) (U2 small nuclear ribonucleoprotein auxiliary factor small subunit B) (U2 snRNP auxiliary factor small subunit B) (Zinc finger CCCH domain-containing protein 60) (AtC3H60)	25.496	25.329	25.881	22.579	22.156	22.657	0	2	25.568	22.464	0	0.003	3.104	1	W5AHD6;A0A096UJZ1;W5A155;W5DDX8;A0A077RTP7;W5CEF7;A0A096UTE8;Q2QKB5;W5FFK2
A0A0C4BJF5	Q9LPC7	Peptidyl-prolyl cis-trans isomerase CYP18-1 (PPIase CYP18-1) (EC 5.2.1.8) (Cyclophilin of 18 kDa 1) (Cyclophilin-18-1)	24.251	24.352	24.886	22.581	22.381	22.974	0	2	24.496	22.645	0.002	0.013	1.851	1	A0A0C4BJF5;W5I8S8
A0A0C4BK97	Q9LQL0	Glycine cleavage system H protein 3, mitochondrial	26.424	27.609	27.117	22.527	22.519	22.528	0	2	27.05	22.525	0.006	0.025	4.525	1	A0A0C4BK97
C1KD96	Q9LV70	Aspartyl protease family protein (At5g48430) (Dermal glycoprotein) (Dermal glycoprotein, extracellular-like)	26.674	26.87	25.308	22.661	22.138	23.115	0	2	26.284	22.638	0.006	0.026	3.646	1	C1KD96
W5H0R7	Q9FGT8	Temperature-induced lipocalin-1 (AtTIL1)	25.391	25.266	25.36	22.617	22.6	22.62	0	2	25.339	22.612	0	0.002	2.727	1	W5H0R7;W5G7L0;Q38JE5
Q6QFA2	Q9SHY6	Putative expansin-B2 (At-EXPB2) (AtEXPB2) (Ath-ExpBeta-1.4) (Beta-expansin-2)	24.725	24.487	24.599	22.74	22.54	22.87	0	2	24.604	22.717	0	0.003	1.887	1	Q6QFA2
Q8W429	P19171	Basic endochitinase B (EC 3.2.1.14) (Pathogenesis-related protein 3) (AtChiB) (PR-3)	25.98	26.191	26.153	22.739	22.627	22.329	0	2	26.108	22.565	0	0.002	3.543	1	Q8W429;W5AGY0;W5A0I1;W4ZTQ7
Q93YY0	Q8LPJ4	ABC transporter E family member 2 (ABC transporter ABCE.2) (AtABCE2) (RNase L inhibitor-like protein 2) (AtRLI2) (AthaRLI2)	25.429	25.471	25.432	22.823	22.377	22.861	0	2	25.444	22.687	0.003	0.017	2.757	1	Q93YY0;W5EJ80;W5ECZ1;W5BYS3;W5BBN2;W5ARE3;W5EL81
Q9XHL9	F4INW2	Histone H1.2	26.037	25.669	27.507	22.638	22.575	22.841	0	2	26.404	22.685	0.02	0.053	3.719	1	Q9XHL9
W4ZMA7	Q0WLE0	Hexokinase	25.306	25.068	24.989	22.849	22.808	22.421	0	2	25.121	22.693	0	0.003	2.428	1	W4ZMA7
W4ZQ56	Q93XM7	Mitochondrial carnitine/acylcarnitine carrier-like protein (Carnitine/acylcarnitine translocase-like protein) (CAC-like protein) (Protein A BOUT DE SOUFFLE)	25.554	25.274	25.616	22.719	22.808	22.611	0	2	25.481	22.713	0	0.002	2.769	1	W4ZQ56
W4ZZV9	Q8GXS3	Pre-mRNA cleavage factor Im 25 kDa subunit 2	23.385	23.479	23.73	22.723	22.387	22.561	0	2	23.531	22.557	0.002	0.014	0.974	1	W4ZZV9;W4ZQB4;W5AFE4;W5B748
W4ZQM9	B3LFB7	At1g75290 (Isoflavone reductase-like protein)	26.114	26.35	26.192	22.551	22.738	22.555	0	2	26.219	22.615	0	0.001	3.604	1	W4ZQM9
W5A6S2	Q9SE45	Annexin D3 (AnnAt3)	25.137	25.589	25.421	22.762	22.664	22.326	0	2	25.382	22.584	0	0.002	2.798	1	W5A6S2;W4ZRN7;W5AI54
W4ZS00	F4J296	Ribosomal protein	26.724	27.341	27.166	22.656	22.956	21.873	0	2	27.077	22.495	0.001	0.007	4.582	1	W4ZS00
W4ZS47	O23300	Enoyl-CoA delta isomerase 3 (EC 5.3.3.8) (3-hydroxyacyl-CoA dehydratase 1) (Delta(3),Delta(2)-enoyl CoA isomerase 3) (AtECI3)	25.068	26.099	25.29	22.275	22.7	22.594	0	2	25.486	22.523	0.005	0.023	2.963	1	W4ZS47
W4ZS64	Q6TBX7	Carotene epsilon-monooxygenase, chloroplastic (EC 1.14.99.45) (Cytochrome P450 97C1) (Protein LUTEIN DEFICIENT 1)	25.453	25.072	25.324	22.839	22.809	22.445	0	2	25.283	22.698	0	0.002	2.585	1	W4ZS64;W5A2Z2;W5AJW7
W4ZVM3	Q9LDV4	Alanine aminotransferase 2, mitochondrial (AtAlaAT2) (AtAlaATm) (EC 2.6.1.2) (Alanine-2-oxoglutarate aminotransferase 3) (EC 2.6.1.-)	26.073	26.906	26.438	22.745	22.548	22.898	0	2	26.472	22.73	0.001	0.009	3.742	1	W4ZVM3
W5A0L9	Q84M90	ARM repeat superfamily protein (At3g15180) (Putative uncharacterized protein At3g15180)	24.017	24.087	24.075	22.658	22.856	22.485	0	2	24.06	22.666	0.004	0.022	1.394	1	W5A0L9;W5AIG7
W5A6Y1	Q39142	Light-harvesting chlorophyll protein complex II subunit B1 (Photosystem II type I chlorophyll a /b binding protein) (Putative photosystem II type I chlorophyll a b binding protein) (Putative photosystem II type I chlorophyll a/b binding protein)	25.627	25.892	26.29	22.799	23.032	22.602	0	2	25.936	22.811	0	0.004	3.125	1	W5A6Y1;W5ERX4;W5ENU8;W5ENK5
W5AIR4	O04147	Cyclic phosphodiesterase (CPDase) (EC 3.1.4.-)	25.852	26.172	25.994	22.505	22.527	22.432	0	2	26.006	22.488	0	0.003	3.518	1	W5AIR4;W5A1E9
W5BXP4	Q9LVC5	Apospory-associated protein C (Galactose mutarotase-like superfamily protein) (Putative uncharacterized protein At5g57330)	25.842	25.753	26.355	22.898	22.416	22.536	0	2	25.983	22.617	0	0.003	3.367	1	W5BXP4;W5AQX2;W5BGJ5
W5BEE7	Q9FFP9	Serine/threonine-protein kinase SRK2H (EC 2.7.11.1) (OST1-kinase-like 9) (SNF1-related kinase 2.5) (SnRK2.5)	25.973	26.312	26.105	22.667	22.833	22.716	0	2	26.13	22.739	0	0.002	3.391	1	W5BEE7;W5BSZ4;W5AY37;W5AWN1;W5BDE4
W5BP58	B3LFB8	At5g47540	24.651	24.835	24.987	22.576	22.479	22.565	0	2	24.824	22.54	0.001	0.006	2.285	1	W5BP58;W5B3M1;W5C5Y5
W5BHH8	Q9LXG7	Aldose 1-epimerase (Aldose 1-epimerase family protein) (Putative aldose 1-epimerase-like protein)	24.48	24.606	24.961	22.826	22.478	22.015	0	2	24.683	22.44	0.003	0.015	2.243	1	W5BHH8
W5BN75	Q9C5K7	1-aminocyclopropane-1-carboxylate oxidase homolog 2	25.473	25.337	26.454	22.36	22.551	22.568	0	2	25.754	22.493	0.009	0.034	3.261	1	W5BN75;W5BPV8
W5CM94	Q9ZPY7	Exportin-2 (Exp2) (Cellular apoptosis susceptibility protein homolog) (Importin-alpha re-exporter)	24.113	26.296	24.692	22.547	23.028	22.448	0	2	25.034	22.674	0.06	0.089	2.36	1	W5CM94;W5DJ64
W5DBK1	Q9FG89	Photosynthetic NDH subunit of subcomplex B 5, chloroplastic (Protein PnsB5) (NAD(P)H dehydrogenase 18)	25.497	25.954	25.522	22.604	22.33	22.26	0	2	25.658	22.398	0	0.002	3.259	1	W5DBK1;W5CRX9;W5CH71
W5D2R4	P55852	Small ubiquitin-related modifier 1 (AtSUMO1) (Ubiquitin-like protein SMT3)	26.104	26.088	26.334	22.893	22.568	22.189	0	2	26.175	22.55	0.001	0.008	3.625	1	W5D2R4;W5D967
W5D3M9	Q8GWA1	Internal alternative NAD(P)H-ubiquinone oxidoreductase A1, mitochondrial (EC 1.6.5.9) (Internal alternative NADH dehydrogenase NDA1) (Internal non-phosphorylating NAD(P)H dehydrogenase 1) (AtNDI1) (NADH:ubiquinone reductase (non-electrogenic) NDA1)	24.595	24.756	24.099	22.434	22.603	22.736	0	2	24.484	22.591	0.004	0.021	1.893	1	W5D3M9
W5ET90	Q8L716	Splicing factor U2af large subunit B (U2 auxiliary factor 65 kDa subunit B) (U2 small nuclear ribonucleoprotein auxiliary factor large subunit B) (U2 snRNP auxiliary factor large subunit B)	25.123	24.753	25.303	22.698	22.82	22.489	0	2	25.06	22.669	0.001	0.006	2.391	1	W5ET90;W5E9G3;W5DND2;W5EXS4;Q2QKB3;W5FXU6;W5FGU2
W5DSH1	Q8W4L0	Probable calcium-binding protein CML49 (Calmodulin-like protein 49)	25.243	25.221	25.546	22.413	22.502	22.207	0	2	25.337	22.374	0	0.001	2.963	1	W5DSH1;W5ESF2;W5EEI3;W5EIK9
W5DTP7	Q9M318	Polygalacturonase-like protein (Putative uncharacterized protein F2A19.90)	25.085	26.106	25.542	22.559	22.577	22.795	0	2	25.578	22.644	0.007	0.028	2.934	1	W5DTP7
W5DVW4	Q9FN05	Probable glucan 1,3-alpha-glucosidase (EC 3.2.1.84) (Glucosidase II subunit alpha) (Protein PRIORITY IN SWEET LIFE 5) (Protein RADIAL SWELLING 3)	25.42	25.308	25.609	22.525	22.365	22.694	0	2	25.446	22.528	0	0.001	2.918	1	W5DVW4
W5DWR1	Q8L7W8	Alpha-L-fucosidase 2 (EC 3.2.1.51) (Alpha-1,2-fucosidase 2) (Alpha-L-fucosidase 95A) (AtFuc95A) (Alpha-L-fucoside fucohydrolase 2) (Protein ALTERED XYLOGLUCAN 8)	25.805	26.418	25.659	22.518	22.578	22.539	0	2	25.96	22.545	0.004	0.022	3.415	1	W5DWR1;W5E447;W5EK29
W5EMS9	Q9SZA3	Eukaryotic translation initiation factor 3 subunit K (eIF3k) (eIF-3 p25)	25.194	24.947	25.091	22.607	22.823	22.509	0	2	25.078	22.646	0	0.002	2.431	1	W5EMS9;W5DXL5;W5E6T5
W5ECS4	Q9FH05	Serine carboxypeptidase-like 42 (EC 3.4.16.-)	24.613	25.421	25.352	22.343	22.61	22.551	0	2	25.129	22.501	0.006	0.025	2.627	1	W5ECS4;W5DTH9;W5EPG0
W5EGV6	Q96270	At1g52690/F6D8_9 (F6D8.9 protein) (LEA76 homologue type1) (Late embryogenesis abundant protein (LEA) family protein) (Late embryogenesis-abundant protein, putative) (Putative late embryogenesis-abundant protein)	24.877	25.137	25.697	22.786	22.582	22.806	0	2	25.237	22.725	0.006	0.025	2.512	1	W5EGV6;P93614;W5E5C6
W5EIS7	Q0WV25	Tubulin alpha-4 chain	24.057	24.329	24.135	22.881	23.087	22.802	0	2	24.174	22.923	0	0.005	1.251	1	W5EIS7
W5EJK0	Q05431	L-ascorbate peroxidase 1, cytosolic (AP) (AtAPx01) (EC 1.11.1.11)	26.329	27.074	26.794	23.302	22.989	22.22	0	2	26.732	22.837	0.001	0.008	3.895	1	W5EJK0
W5ET88	O50008	5-methyltetrahydropteroyltriglutamate--homocysteine methyltransferase 1 (EC 2.1.1.14) (Cobalamin-independent methionine synthase 1) (AtMS1) (Vitamin-B12-independent methionine synthase 1)	26.213	26.572	26.247	23.069	22.861	22.679	0	2	26.344	22.87	0	0.001	3.475	1	W5ET88
W5EVK9	Q0WSM9	Ribosomal protein S15-like	24.831	24.76	25.169	23.074	22.754	22.642	0	2	24.92	22.823	0	0.004	2.097	1	W5EVK9;W5FBD5;W5FZH1
W5FVU1	O49160	Eukaryotic translation initiation factor 3 subunit C (eIF3c) (Eukaryotic translation initiation factor 3 subunit 8) (eIF3 p110) (p105)	24.536	24.674	25	22.799	23.223	22.854	0	2	24.737	22.959	0.001	0.006	1.778	1	W5FVU1;W5FH41;W5EY40;A8WDL4;W5EX74
W5FLQ8	Q9FI56	Chaperone protein ClpC1, chloroplastic (ATP-dependent Clp protease ATP-binding subunit ClpC homolog 1) (Casein lytic proteinase C1) (Protein DE-REGULATED CAO ACCUMULATION 1) (Protein IRON-RESCUED MUTANT 1)	23.891	25.44	25.078	22.307	22.442	22.341	0	2	24.803	22.363	0.034	0.069	2.439	1	W5FLQ8;W5G3Z1;W5F3R6
W5FSW8	Q9LK34	Uridine kinase-like protein 2, chloroplastic [Includes: Uridine kinase (UK) (EC 2.7.1.48); Putative uracil phosphoribosyltransferase (UPRTase) (EC 2.4.2.9) (UMP pyrophosphorylase)]	24.429	24.765	24.536	22.215	22.389	22.524	0	2	24.577	22.376	0	0.002	2.201	1	W5FSW8;W5FBQ5;A0A096URS4
W5FT14	O24616	Proteasome subunit alpha type-7-B (EC 3.4.25.1) (20S proteasome alpha subunit D-2) (Proteasome component 6B) (Proteasome component 6C) (Proteasome subunit alpha type-4)	26.469	26.41	26.671	22.506	22.829	22.716	0	2	26.517	22.684	0	0.001	3.833	1	W5FT14;W5FE72
W5G0G2	Q9SUK9	Probable protein phosphatase 2C 55 (AtPP2C55) (EC 3.1.3.16)	24.295	24.949	24.698	22.719	22.434	22.486	0	2	24.647	22.546	0.003	0.016	2.101	1	W5G0G2;W5FGL8;W5EWI2
W5FHI0	Q0WWW3	GDP-mannose 3',5'-epimerase	24.864	24.78	24.524	22.681	22.394	22.538	0	2	24.723	22.538	0	0.002	2.185	1	W5FHI0
W5FK52	Q9FNR1	Glycine-rich RNA-binding protein 3, mitochondrial (AtGR-RBP3) (AtRBG3) (Mitochondrial RNA-binding protein 2a) (At-mRBP2a)	26.682	26.524	26.441	22.745	22.391	22.908	0	2	26.549	22.681	0	0.003	3.868	1	W5FK52;W5G0I6
W5FKH7	Q8W496	Protochlorophyllide-dependent translocon component 52, chloroplastic (ACD1-like protein) (Protein TIC 55-IV) (Translocon at the inner envelope membrane of chloroplasts 55-IV)	25.288	25.555	25.135	23.079	22.586	22.944	0	2	25.326	22.87	0	0.003	2.456	1	W5FKH7
W5FL28	P38418	Lipoxygenase 2, chloroplastic (AtLOX2) (EC 1.13.11.12)	24.677	24.547	24.881	22.634	22.25	23.114	0	2	24.702	22.666	0.008	0.03	2.036	1	W5FL28
W5G6J2	Q56X21	CLP protease regulatory subunit CLPX-like	23.931	23.782	23.909	22.9	22.322	22.368	0	2	23.874	22.53	0.014	0.043	1.344	1	W5G6J2;W5H2T1;W5GNV4
W5G6S0	Q0WWI7	PSII-R protein	25.225	24.476	25.975	22.8	22.32	22.65	0	2	25.226	22.59	0.018	0.05	2.635	1	W5G6S0;W5GM17
W5G7E5	Q9LZG0	Adenosine kinase 2 (AK 2) (EC 2.7.1.20) (Adenosine 5'-phosphotransferase 2)	25.681	26.664	26.377	22.659	22.844	22.591	0	2	26.241	22.698	0.004	0.022	3.543	1	W5G7E5
W5G7X9	O23508	Growth regulator like protein	25.84	25.521	25.715	22.037	22.559	22.615	0	2	25.692	22.404	0.001	0.006	3.289	1	W5G7X9
W5GAS6	O23016	Probable voltage-gated potassium channel subunit beta (K(+) channel subunit beta) (Potassium voltage beta 1) (KV-beta1)	25.906	26.061	25.886	22.387	22.562	22.904	0	2	25.951	22.618	0.001	0.006	3.333	1	W5GAS6
W5GFD6	Q67YC9	Uncharacterized protein At4g14100	25.241	25.41	25.679	22.429	22.68	22.808	0	2	25.443	22.639	0	0.002	2.804	1	W5GFD6
W5GNY6	Q9SGR8	T23E18.8	24.974	25.279	25.162	22.731	22.732	22.513	0	2	25.139	22.659	0	0.001	2.48	1	W5GNY6;W5H4D6;W5GH28
W5GXV4	Q9LEY9	H/ACA ribonucleoprotein complex subunit 2-like protein (Nhp2-like protein)	24.773	24.429	24.481	22.472	22.429	22.583	0	2	24.561	22.495	0.001	0.006	2.066	1	W5GXV4;W5GHW0;W5G947
W5H7C9	O82616	Probable fructokinase-5 (EC 2.7.1.4)	24.779	25.114	24.857	22.794	22.502	22.139	0	2	24.917	22.478	0.001	0.009	2.438	1	W5H7C9
W5HBL9	O80912	Peroxidase 23 (Atperox P23) (EC 1.11.1.7) (ATP34)	26.666	27.504	26.437	22.267	22.802	22.521	0	2	26.869	22.53	0.002	0.01	4.339	1	W5HBL9
W5HEL5	Q9S720	PsbP domain-containing protein 3, chloroplastic (OEC23-like protein 2)	23.961	24.075	23.854	22.904	22.789	22.692	0	2	23.963	22.795	0	0.003	1.168	1	W5HEL5
W5I2I7	Q9SZ53	Probable protein phosphatase 2C 60 (AtPP2C60) (EC 3.1.3.16)	23.908	23.954	23.942	22.813	22.763	22.243	0	2	23.935	22.606	0.018	0.05	1.328	1	W5I2I7;W5HNC6;W5H6R0
W5HRB4	Q56WS4	Putative uncharacterized protein At1g12230	25.753	25.608	25.927	22.869	22.724	22.582	0	2	25.763	22.725	0	0.001	3.038	1	W5HRB4
W5IC49	Q9FMB1	FrnE protein-like (Putative frnE protein) (Thioredoxin superfamily protein)	26.73	26.568	26.516	22.69	23.099	22.62	0	2	26.605	22.803	0	0.004	3.801	1	W5IC49;W5HSY2
D8L9K7	Q0WRA9	Histone H3	27.277	27.148	28.854	27.103	24.943	25.082	0	1	27.76	25.709	0.086	0.1	2.05	1	D8L9K7;A0A096UK05
W5EQM1	P92974	Ubiquitin-activating enzyme E1 2 (AtUBA2) (EC 6.2.1.45)	24.204	24.015	24.163	23.42	23.294	23.429	0	1	24.128	23.381	0.001	0.006	0.747	1	W5EQM1;W5DQQ6;A0A096UR34
W5I9L6	O49636	Mitochondrial pyruvate carrier 4	26.2	26.248	25.46	24.544	23.781	24.611	0	1	25.969	24.312	0.011	0.037	1.657	1	W5I9L6;W5DSB0;Q7XY22;W5BQ98;W5B546
Q84N28	Q9FK25	Flavone 3'-O-methyltransferase 1 (AtOMT1) (EC 2.1.1.42) (Caffeate O-methyltransferase 1) (EC 2.1.1.68) (Quercetin 3'-O-methyltransferase 1)	27.615	27.648	27.363	26.576	26.573	26.192	0	1	27.542	26.447	0.003	0.017	1.095	1	Q84N28
W5AMP6	Q9M5K3	Dihydrolipoyl dehydrogenase 1, mitochondrial (AtmLPD1) (mtLPD1) (EC 1.8.1.4) (Dihydrolipoamide dehydrogenase 1) (Glycine cleavage system L protein 1) (Pyruvate dehydrogenase complex E3 subunit 1) (E3-1) (PDC-E3 1)	25.207	25.546	25.564	23.987	23.99	23.533	0	1	25.439	23.837	0.001	0.01	1.602	1	W5AMP6
W5FWU9	Q94BR2	Aluminum induced protein with YGL and LRDR motifs (Putative aluminium-induced protein)	26.01	26.413	26.337	24.518	24.59	24.147	0	1	26.253	24.418	0.001	0.006	1.835	1	W5FWU9;Q43661;W5F0F3
W5HD84	O49499	Caffeoyl-CoA O-methyltransferase 1 (EC 2.1.1.104) (Trans-caffeoyl-CoA 3-O-methyltransferase) (CCoAMT) (CCoAOMT1)	25.873	26.845	26.474	23.707	23.625	23.53	0	1	26.397	23.621	0.009	0.032	2.776	1	W5HD84
A0A077RWS5	P17562	S-adenosylmethionine synthase 2 (AdoMet synthase 2) (EC 2.5.1.6) (Methionine adenosyltransferase 2) (MAT 2)	27.509	28.04	27.998	25.762	26.558	25.568	0	0	27.849	25.963	0.011	0.037	1.886	1	A0A077RWS5
A0A096UKG6	Q9ZP06	Malate dehydrogenase 1, mitochondrial (EC 1.1.1.37) (mNAD-MDH 1)	30.308	30.667	30.345	29.569	29.702	29.769	0	0	30.44	29.68	0.01	0.035	0.76	1	A0A096UKG6
A0A0C4BJN8	Q9SMW7	Nascent polypeptide-associated complex subunit beta	28.478	28.636	29.004	28.049	27.83	27.632	0	0	28.706	27.837	0.013	0.042	0.869	1	A0A0C4BJN8;W5F0C3;K4MRD6;W5E4G0
Q8GTB8	Q9LZI9	Glutathione S-transferase F13 (AtGSTF13) (EC 2.5.1.18) (GST class-phi member 13)	26.802	26.657	27.149	24.97	25.542	25.66	0	0	26.869	25.391	0.007	0.027	1.479	1	Q8GTB8
Q8LLT5	P50318	Phosphoglycerate kinase 2, chloroplastic (EC 2.7.2.3)	30.779	30.977	30.988	29.444	29.968	29.61	0	0	30.915	29.674	0.007	0.028	1.24	1	Q8LLT5;H9ZX10;H9ZWY2
W5A0A5	Q9FG13	Probable carboxylesterase 15 (AtCXE15) (EC 3.1.1.1)	25.934	26.034	25.938	23.651	23.427	23.568	0	0	25.969	23.549	0	0.002	2.42	1	W5A0A5
W5AIF8	Q9LUG8	AT3g23600/MDB19_9 (Alpha/beta-Hydrolases superfamily protein) (Contains similarity to endo-1,3-1,4-beta-D-glucanase) (Uncharacterized protein)	29.612	29.595	29.244	28.57	28.74	28.984	0	0	29.484	28.765	0.013	0.042	0.719	1	W5AIF8
W5BBW7	O49485	D-3-phosphoglycerate dehydrogenase 1, chloroplastic (EC 1.1.1.95) (Protein EMBRYO SAC DEVELOPMENT ARREST 9)	30.128	29.861	29.915	29.52	29.49	29.384	0	0	29.968	29.465	0.012	0.039	0.503	1	W5BBW7
W5BNP0	W8QN98	Glycosyltransferase (Fragment)	26.572	26.567	26.454	25.902	25.751	26.018	0	0	26.531	25.89	0.005	0.024	0.641	1	W5BNP0;W5C539;W5B0Z0
W5CB91	Q9XEX2	Peroxiredoxin-2B (EC 1.11.1.15) (Peroxiredoxin IIB) (Peroxiredoxin TPx1) (Thioredoxin reductase 2B) (Thioredoxin-dependent peroxidase 1)	30.658	30.668	30.703	29.883	30.149	30.136	0	0	30.676	30.056	0.017	0.048	0.62	1	W5CB91
W5CIQ5	Q9LSP5	AT3g17020/K14A17_14 (Adenine nucleotide alpha hydrolases-like superfamily protein) (Uncharacterized protein)	26.783	27.108	27.009	26.433	26.216	26.213	0	0	26.967	26.287	0.006	0.026	0.68	1	W5CIQ5
W5DDM7	Q8H135	ATP synthase subunit beta (EC 3.6.3.14) (Fragment)	28.718	28.46	28.88	27.838	27.945	27.698	0	0	28.686	27.827	0.007	0.029	0.859	1	W5DDM7
W5DN17	Q9SG80	Alpha-L-arabinofuranosidase 1 (AtASD1) (EC 3.2.1.55) (Beta-D-xylosidase) (EC 3.2.1.-)	29.449	29.655	29.65	28.95	29.052	28.664	0	0	29.585	28.889	0.012	0.039	0.696	1	W5DN17
W5HEJ0	Q7XA67	5'-methylthioadenosine/S-adenosylhomocysteine nucleosidase 2 (AtMTN2) (EC 3.2.2.9) (5'-methylthioadenosine nucleosidase) (MTA nucleosidase) (MTA/SAH nucleosidase 2) (AtMTAN2) (S-adenosylhomocysteine nucleosidase) (AdoHcy nucleosidase) (SAH nucleosidase) (SRH nucleosidase)	26.477	26.428	26.221	25.748	25.938	25.73	0	0	26.376	25.805	0.006	0.024	0.57	1	W5HEJ0;W5DRV6;W5A8A8
W5DSE4	Q9FK25	Flavone 3'-O-methyltransferase 1 (AtOMT1) (EC 2.1.1.42) (Caffeate O-methyltransferase 1) (EC 2.1.1.68) (Quercetin 3'-O-methyltransferase 1)	25.801	25.602	25.194	24.372	24.874	24.417	0	0	25.532	24.554	0.015	0.045	0.978	1	W5DSE4
W5ESI8	O65902	Cyclase-associated protein 1 (AtCAP1) (Adenylyl cyclase-associated protein)	27.199	26.884	27.212	26.117	26.279	26.178	0	0	27.098	26.191	0.006	0.026	0.907	1	W5ESI8
W5ETH4	F4KGU2	40S ribosomal protein S6-2	24.341	24.935	25.517	22.267	23.492	22.575	0	0	24.931	22.778	0.013	0.041	2.153	1	W5ETH4
W5FL09	Q944G9	Probable fructose-bisphosphate aldolase 2, chloroplastic (EC 4.1.2.13)	29.006	29.187	29.004	27.945	28.385	28.001	0	0	29.065	28.111	0.01	0.036	0.955	1	W5FL09
W5GC49	O03042	Ribulose bisphosphate carboxylase large chain (RuBisCO large subunit) (EC 4.1.1.39)	29.659	29.858	29.69	26.376	28.599	27.246	0	0	29.735	27.407	0.068	0.093	2.329	1	W5GC49;W5FLT1;W5GAC5;W5DFQ5;W5EF69
W5GF10	Q06327	Linoleate 9S-lipoxygenase 1 (EC 1.13.11.58) (Lipoxygenase 1) (AtLOX1)	28.674	28.814	28.906	26.499	25.967	27.706	0	0	28.798	26.724	0.054	0.085	2.074	1	W5GF10
W5GUV6	A8MS54	RNA recognition motif-containing protein	26.145	26.288	26.524	24.88	25.506	24.794	0	0	26.319	25.06	0.016	0.047	1.259	1	W5GUV6;W5GN66
W5HF31	Q9SIB9	Aconitate hydratase 2, mitochondrial (Aconitase 2) (EC 4.2.1.3) (Citrate hydro-lyase 2)	29.061	28.822	28.569	26.713	27.645	27.015	0	0	28.818	27.124	0.012	0.039	1.693	1	W5HF31
W5HZ56	Q9FJ45	GDSL esterase/lipase At5g45910 (EC 3.1.1.-) (Extracellular lipase At5g45910)	26.389	26.338	26.89	25.328	25.642	25.409	0	0	26.539	25.459	0.012	0.039	1.079	1	W5HZ56;W5HMR2
W5I5D4	Q940I2	Putative uncharacterized protein MED24.18 (Thioredoxin family protein)	28.081	28.266	28.531	27.227	27.525	27.032	0	0	28.293	27.261	0.006	0.026	1.031	1	W5I5D4
W5I8Q0	Q9S720	PsbP domain-containing protein 3, chloroplastic (OEC23-like protein 2)	26.976	26.908	27.461	26.093	26.395	25.965	0	0	27.115	26.151	0.013	0.042	0.964	1	W5I8Q0;W5HVE0
W5I901	Q9FJ95	Sorbitol dehydrogenase (EC 1.1.1.14) (L-iditol 2-dehydrogenase)	27.201	27.818	27.568	26.055	26.582	25.941	0	0	27.529	26.193	0.008	0.029	1.336	1	W5I901
W5ANK8	Q9LXU3	Putative uncharacterized protein T24H18_130	22.775	22.787	22.615	23.65	22.792	23.43	2	1	22.726	23.291	0.154	0.125	-0.565	0	W5ANK8;W5A8A4
W5C478	Q9ZUH5	Short-chain dehydrogenase/reductase 2b (AtSDR2b) (EC 1.1.1.-)	22.645	22.529	22.534	23.484	24.371	24.179	2	1	22.569	24.011	0.031	0.065	-1.442	0	W5C478;W5AZ74
W5BE72	Q9SGD6	Arogenate dehydratase/prephenate dehydratase 6, chloroplastic (AtADT6) (AtPDT6) (EC 4.2.1.51) (EC 4.2.1.91)	22.836	22.89	22.891	24.504	23.822	24.038	2	0	22.872	24.121	0.024	0.058	-1.249	0	W5BE72;W5AX86;W5BD50;W5AT97;W5BVU6;W5FDN1
W5EJF9	Q8GWP5	Riboflavin biosynthesis protein PYRD, chloroplastic [Includes: Diaminohydroxyphosphoribosylaminopyrimidine deaminase (DRAP deaminase) (EC 3.5.4.26) (Riboflavin-specific deaminase); Inactive 5-amino-6-(5-phosphoribosylamino)uracil reductase (HTP reductase)]	22.813	22.69	22.533	25.66	23.793	23.933	2	0	22.679	24.462	0.095	0.104	-1.783	0	W5EJF9;W5F2A9
W5B622	Q9FKM4	At5g57460 (Putative uncharacterized protein At5g57460) (Uncharacterized protein)	24.6	23.468	24.633	23.191	23.249	23.294	1	2	24.234	23.245	0.122	0.115	0.989	0	W5B622;A0A096UMR2;W5C7L3
W5C3B7	Q9LRP1	Novel plant SNARE 13 (AtNPSN13)	24.27	24.273	24.331	22.35	22.083	23.211	1	2	24.291	22.548	0.036	0.071	1.743	0	W5C3B7;W5BKJ5;J7JUM4;W5EF83;W5EBM1;W5DTK0;J7K288
Q43301	P55230	Glucose-1-phosphate adenylyltransferase large subunit 2, chloroplastic (EC 2.7.7.27) (ADP-glucose pyrophosphorylase) (ADP-glucose synthase) (AGPase S) (Alpha-D-glucose-1-phosphate adenyl transferase)	22.871	23.46	23.08	22.753	23.252	22.379	1	2	23.137	22.794	0.333	0.185	0.343	0	Q43301;O22593;W5A025;P12300;W4ZRH9;Q7XJA9;Q0PG36;P12299
W5DLW1	F4J0P2	Transducin/WD40 domain-containing protein	23.978	23.334	24.008	22.805	23.131	22.993	1	2	23.773	22.976	0.052	0.083	0.797	0	W5DLW1;W5HHW8;W5I530
W5ENP4	Q8LCB6	Putative uncharacterized protein	23.527	23.508	23.538	22.6	22.216	22.724	1	2	23.524	22.514	0.022	0.055	1.011	0	W5ENP4;W5EAB4;W5DV44
A0A077S3F8	O82598	Aquaporin TIP1-3 (Gamma-tonoplast intrinsic protein 3) (Gamma-TIP3) (Tonoplast intrinsic protein 1-3) (AtTIP1;3) [Cleaved into: Aquaporin TIP1-3, N-terminally processed]	27.361	27.046	27.16	28.388	27.189	27.685	1	1	27.189	27.754	0.242	0.155	-0.565	0	A0A077S3F8;A7J2I5;A0A077KVU8
A0A080YUX8	Q9LFF9	Soluble inorganic pyrophosphatase 4 (EC 3.6.1.1) (Pyrophosphate phospho-hydrolase 4) (PPase 4)	27.604	26.388	25.718	25.224	25.211	25.32	1	1	26.57	25.251	0.139	0.12	1.319	0	A0A080YUX8;A0A077RQ84;A0A080YUX6
A0A077RRV3	Q9SKW5	Ethylene-responsive transcription factor ERF055	24.027	24.228	24.094	25.743	24.848	24.689	1	1	24.116	25.094	0.092	0.103	-0.977	0	A0A077RRV3
A0A077RTY0	Q9FNM0	Putative uncharacterized protein At5g46020 (Putative uncharacterized protein At5g46020; MCL19.6) (Uncharacterized protein)	27.604	25.873	26.457	26.057	26.139	26.473	1	1	26.645	26.223	0.497	0.234	0.421	0	A0A077RTY0;W5CB88;W5D9T9
W5FMB1	O81884	L-galactose dehydrogenase (At-GalDH) (L-GalDH) (EC 1.1.1.316)	25.103	25.353	25.182	25.581	25.052	25.119	1	1	25.213	25.251	0.848	0.331	-0.038	0	W5FMB1;A0A077RX53;W5G4Q9
A0A096UTI8	Q8LBL4	Putative thaumatin-like protein	26.886	26.7	26.451	27.284	26.996	27.7	1	1	26.679	27.327	0.066	0.091	-0.648	0	A0A096UTI8
A0A096UUZ0	Q93Z34	Alpha/beta-Hydrolases superfamily protein (At2g24280/F27D4.19)	27.604	25.362	25.299	24.982	25.467	25.539	1	1	26.088	25.329	0.424	0.213	0.759	0	A0A096UUZ0;W5I2W1;W5HY76;W5HQ06
A0A096UV87	Q460R8	Chalcone synthase family protein	27.604	23.553	23.449	24.872	24.201	23.547	1	1	24.869	24.207	0.682	0.289	0.662	0	A0A096UV87
W5AWT3	Q8LEA5	2-cys peroxiredoxin-like protein	29.855	29.837	27.1	31.212	29.963	27.879	1	1	28.931	29.685	0.603	0.267	-0.754	0	W5AWT3;A0A0C4BJ55;P80602
W5HFA8	Q9S7M9	Transmembrane emp24 domain-containing protein p24beta2 (p24 family protein beta1) (p24beta1) (p24 family protein beta2) (p24beta2)	25.206	25.105	25.034	25.676	25.602	25.559	1	1	25.115	25.612	0.002	0.012	-0.497	0	W5HFA8;A0MAU7;W5HVM2;W5FYS1;W5EY47
W5BKI6	Q0WWE9	Isocitrate lyase	25.755	25.303	25.611	25.928	25.492	25.208	1	1	25.556	25.543	0.96	0.358	0.013	0	W5BKI6;D2KZ15
D5MTD9	W8Q6P0	Glycosyltransferase (Fragment)	27.604	26.383	26.382	26.225	26.156	26.144	1	1	26.79	26.175	0.27	0.163	0.615	0	D5MTD9
D9IFB7	Q9SYG7	Aldehyde dehydrogenase family 7 member B4 (EC 1.2.1.3) (Antiquitin-1) (Turgor-responsive ALDH)	24.932	24.826	24.924	25.122	25.117	24.851	1	1	24.894	25.03	0.264	0.161	-0.136	0	D9IFB7;W5F381
M4VSR0	F4JVC0	Glycine-rich RNA-binding protein 8	23.953	24.435	24.45	24.977	24.615	24.942	1	1	24.279	24.844	0.054	0.085	-0.565	0	M4VSR0
N0E6R8	Q8H136	DEAD-box ATP-dependent RNA helicase 14 (EC 3.6.4.13)	25.334	25.305	25.338	25.236	24.929	24.999	1	1	25.326	25.054	0.098	0.105	0.271	0	N0E6R8;W5CK60
Q2L9B8	Q39258	V-type proton ATPase subunit E1 (V-ATPase subunit E1) (Protein EMBRYO DEFECTIVE 2448) (Vacuolar H(+)-ATPase subunit E isoform 1) (Vacuolar proton pump subunit E1)	26.866	26.701	26.466	26.873	26.762	27.241	1	1	26.678	26.959	0.208	0.143	-0.281	0	Q2L9B8
Q7Y070	P31414	Pyrophosphate-energized vacuolar membrane proton pump 1 (EC 3.6.1.1) (Pyrophosphate-energized inorganic pyrophosphatase 1) (H(+)-PPase 1) (Vacuolar proton pyrophosphatase 1) (Vacuolar proton pyrophosphatase 3)	27.604	25.375	24.662	25.429	24.35	25.635	1	1	25.88	25.138	0.505	0.236	0.742	0	Q7Y070
Q9AUJ7	Q9LIN5	Eukaryotic translation initiation factor 4B1 (AtTif4B1) (eIF4B1)	25.244	25.068	25.066	25.541	25.068	25.492	1	1	25.126	25.367	0.246	0.156	-0.241	0	Q9AUJ7;Q9M7F1;W5ARW7;W5BZG7
S5VJ63	Q9M2S7	Peptidyl-prolyl cis-trans isomerase FKBP20-1 (PPIase FKBP20-1) (EC 5.2.1.8) (FK506-binding protein 20-1) (AtFKBP20-1) (Immunophilin FKBP20-1) (Rotamase)	24.53	24.647	24.668	24.446	24.563	24.504	1	1	24.615	24.504	0.116	0.113	0.111	0	S5VJ63;W5AGW5;S5WAC6;S5VC68;W4ZNI4
W5A2L6	O82782	1-(5-phosphoribosyl)-5-[(5-phosphoribosylamino)methylideneamino] imidazole-4-carboxamide isomerase, chloroplastic (EC 5.3.1.16) (5-proFAR isomerase) (BBM II) (Phosphoribosylformimino-5-aminoimidazole carboxamide ribotide isomerase) (Protein ALBINO AND PALE GREEN 10) (Protein HISTIDINE BIOSYNTHESIS 3)	25.042	25.125	24.771	25.112	25.353	24.941	1	1	24.979	25.135	0.386	0.201	-0.156	0	W5A2L6;W4ZNI2;W5AJE1
W5AEZ1	Q93ZM7	Chaperonin CPN60-like 2, mitochondrial (HSP60-like 2)	25.144	26.021	25.213	26.414	25.592	25.677	1	1	25.459	25.894	0.321	0.181	-0.435	0	W5AEZ1;W5A6J8;W4ZNV4
W4ZZZ2	Q9FJ45	GDSL esterase/lipase At5g45910 (EC 3.1.1.-) (Extracellular lipase At5g45910)	25.749	25.687	25.726	25.465	25.475	25.214	1	1	25.721	25.385	0.053	0.084	0.336	0	W4ZZZ2;W5AEJ7
W5AEX7	W8QNN5	Glycosyltransferase (EC 2.4.1.-) (Fragment)	27.604	24.933	24.748	24.976	25.428	25.356	1	1	25.762	25.253	0.638	0.277	0.509	0	W5AEX7
W5AQS4	A0A0F7C956	Ribulose-1,5-bisphosphate carboxylase/oxygenase large subunit (Fragment)	27.604	25.706	25.204	26.053	26.064	26.163	1	1	26.171	26.093	0.925	0.349	0.078	0	W5AQS4
W5AVM3	F4JKW0	Thioredoxin family protein	24.544	24.558	24.515	25.134	24.597	24.964	1	1	24.539	24.898	0.151	0.124	-0.359	0	W5AVM3;W5BEB4
W5AX02	P16180	30S ribosomal protein S17, chloroplastic (CS17)	27.604	25.498	25.838	26.665	26.543	26.268	1	1	26.313	26.492	0.812	0.323	-0.179	0	W5AX02
W5B0R8	Q9XI91	Eukaryotic translation initiation factor 5A-1 (AtELF5A-1) (eIF-5A-1)	26.119	26.605	26.304	26.31	25.995	26.155	1	1	26.343	26.153	0.334	0.185	0.189	0	W5B0R8
W5B156	Q8VZB1	Putative uncharacterized protein At2g39070:At2g39080; T7F6.24:T7F6.25 (Putative uncharacterized protein At2g39070At2g39080) (Rossmann-fold NAD(P)-binding domain-containing protein)	25.434	25.248	24.843	25.498	25.651	25.362	1	1	25.175	25.504	0.191	0.138	-0.329	0	W5B156;W5C6F0;W5BLE4
W5BHN3	Q541X8	Putative uncharacterized protein At1g35260/T9I1_17	23.448	23.509	23.701	23.671	23.521	23.38	1	1	23.553	23.524	0.812	0.323	0.029	0	W5BHN3
W5BP23	F4IXW2	Brefeldin A-inhibited guanine nucleotide-exchange protein 5 (BIG5) (ARF guanine-nucleotide exchange factor BIG5) (Protein BFA-VISUALIZED ENDOCYTIC TRAFFICKING DEFECTIVE 1) (Protein BEN1) (Protein HOPM INTERACTOR 7)	24.749	24.822	24.983	24.783	24.511	24.792	1	1	24.851	24.695	0.253	0.159	0.156	0	W5BP23;W5B3S8
W5BQ31	Q9C500	WPP domain-containing protein 2 (MFP1 attachment factor 2)	25.29	25.207	24.952	25.559	25.373	25.491	1	1	25.15	25.474	0.066	0.091	-0.324	0	W5BQ31
W5BQ65	O64861	Expressed protein (Putative uncharacterized protein At2g44260) (Uncharacterized protein)	23.79	24.7	24.134	25.062	23.026	24.944	1	1	24.208	24.344	0.862	0.335	-0.136	0	W5BQ65;W5B260
W5C9N5	Q9LUV2	Probable protein Pop3	24.481	24.549	25.634	24.535	24.62	24.426	1	1	24.888	24.527	0.436	0.217	0.361	0	W5C9N5
W5CLY8	Q8VY78	SUMO-activating enzyme subunit 1A (SUMO-activating enzyme subunit 1-1) (Ubiquitin-like 1-activating enzyme E1A)	27.604	24.537	24.637	24.791	24.376	24.356	1	1	25.593	24.508	0.394	0.203	1.085	0	W5CLY8;W5H6N9;W5HLQ5;W5D664;W5HZ69;W5DFQ0
W5CWX6	Q9XF57	Peroxisome biogenesis protein 7 (Peroxin-7) (AtPEX7) (Peroxisomal targeting signal type 2 receptor) (Pex7p)	25.137	24.971	25.027	25.277	25.368	25.193	1	1	25.045	25.279	0.029	0.063	-0.234	0	W5CWX6
W5DB72	O80858	Expressed protein (Putative uncharacterized protein At2g30930) (Putative uncharacterized protein At2g30930; F7F1.14) (Uncharacterized protein)	24.836	24.683	24.96	25.022	24.994	25.045	1	1	24.827	25.02	0.132	0.118	-0.194	0	W5DB72;W5CBR3;W5D2H2
W5H1G1	F4JTQ0	V-type proton ATPase subunit B2	27.604	26.895	26.205	25.829	25.711	25.566	1	1	26.901	25.702	0.092	0.103	1.199	0	W5H1G1;W5DET9;W5GQY0
W5HCK5	Q9SU93	Putative uncharacterized protein AT4g29520 (Putative uncharacterized protein T16L4.30) (Uncharacterized protein)	24.513	24.691	24.751	23.747	24.186	24.166	1	1	24.652	24.033	0.032	0.066	0.619	0	W5HCK5;W5DML1;W5IBX0
W5ET39	O80798	AT1G65270 protein (At1g65270) (Expressed protein) (T8F5.4 protein) (Uncharacterized protein)	25.659	25.779	25.774	25.519	25.546	25.499	1	1	25.737	25.521	0.022	0.055	0.216	0	W5ET39;W5DSA8;W5EBS1
W5DSX6	F4ISI7	Nucleosome assembly protein 12	23.929	24.227	24.352	24.507	24.203	24.197	1	1	24.169	24.302	0.459	0.223	-0.133	0	W5DSX6;W5HJL2;W5I7W5
W5DT58	Q94K05	T-complex protein 1 subunit theta (TCP-1-theta) (CCT-theta) (Chaperonin CCT8) (Chaperonin containing TCP1 8) (TCP1-ring complex)	25.657	25.876	25.684	25.29	25.737	25.532	1	1	25.739	25.52	0.23	0.151	0.219	0	W5DT58
W5EMF3	Q9SXC8	Ubiquitin-fold modifier-conjugating enzyme 1 (Ufm1-conjugating enzyme 1)	27.604	24.594	24.78	25.509	24.984	25.274	1	1	25.659	25.256	0.72	0.299	0.404	0	W5EMF3;W5E3X2;W5DWS8
W5E6V6	Q93Y07	Beta-glucosidase-like SFR2, chloroplastic (Protein SENSITIVE TO FREEZING 2) (AtSFR2)	24.592	24.689	25.075	25.432	24.877	24.674	1	1	24.785	24.994	0.49	0.231	-0.209	0	W5E6V6;W5ETJ2
W5ENA2	Q9SII9	Ubiquitin domain-containing protein DSK2a	23.952	24.12	24.205	24.547	24.392	24.127	1	1	24.092	24.356	0.155	0.125	-0.263	0	W5ENA2
W5EUP2	O82663	Succinate dehydrogenase [ubiquinone] flavoprotein subunit 1, mitochondrial (EC 1.3.5.1) (Flavoprotein subunit 1 of complex II) (FP)	26.169	26.221	26.224	26.406	26.143	26.016	1	1	26.205	26.189	0.902	0.343	0.016	0	W5EUP2
W5F5I3	F4K4A6	Mog1/PsbP/DUF1795-like photosystem II reaction center PsbP family protein	23.375	23.536	23.28	24.775	23.964	24.595	1	1	23.397	24.445	0.041	0.076	-1.048	0	W5F5I3
W5FDQ0	Q8VYV2	AT1G56000 protein (At1g55980/T6H22.19) (FAD/NAD(P)-binding oxidoreductase domain-containing protein) (T6H22.19/T6H22.19)	24.699	24.828	24.5	24.503	24.619	24.893	1	1	24.676	24.672	0.98	0.362	0.004	0	W5FDQ0;W5F3B0;A0A096UT54
W5FEE8	Q9SD85	Flavonoid 3'-monooxygenase (EC 1.14.13.21) (Cytochrome P450 75B1) (Flavonoid 3'-hydroxylase) (AtF3'H) (Protein TRANSPARENT TESTA 7)	25.554	25.517	24.887	23.987	24.354	24.309	1	1	25.319	24.217	0.02	0.052	1.102	0	W5FEE8;W5FYR5;W5G0U3;W5G010;W5FQQ4;W5EVY9;W5F8Z1
W5FHF7	P94078	Alpha-mannosidase (EC 3.2.1.-)	27.604	25.066	25.004	25.437	25.258	25.242	1	1	25.891	25.312	0.569	0.256	0.579	0	W5FHF7
W5FIS9	Q9M9M7	Putative NADP-dependent oxidoreductase (Zinc-binding dehydrogenase family protein)	25.012	25.695	25.235	25.13	24.976	24.956	1	1	25.314	25.02	0.279	0.167	0.294	0	W5FIS9;W5B494;A0A0C4BJX3
W5FN01	F4IDD6	Probable phenylalanine--tRNA ligase beta subunit	25.569	25.646	25.467	25.489	25.376	25.605	1	1	25.561	25.49	0.447	0.219	0.071	0	W5FN01
W5FXB0	Q93VH5	AT5g10730/MAJ23_90 (Putative uncharacterized protein AT5g10730) (Rossmann-fold NAD(P)-binding domain-containing protein)	27.604	25.64	26.043	25.088	25.364	25.455	1	1	26.429	25.302	0.197	0.139	1.127	0	W5FXB0
W5FXK8	O80731	Pectin acetylesterase 3 (EC 3.1.1.-)	24.725	24.89	24.945	24.84	24.447	24.846	1	1	24.853	24.711	0.408	0.208	0.142	0	W5FXK8;A0A096USM0
W5GYP6	P0DI07	Histidinol-phosphate aminotransferase 2, chloroplastic (EC 2.6.1.9) (Gene duplicate 1-A protein) (Imidazole acetol-phosphate transaminase) (Protein HISTIDINE BIOSYNTHESIS 6B)	25.572	25.603	25.179	25.077	25.426	25.274	1	1	25.451	25.259	0.326	0.183	0.192	0	W5GYP6;W5G6A9
W5GDC6	Q0WW68	Adenine nucleotide translocase	27.604	23.822	23.544	24.879	23.716	24.844	1	1	24.99	24.48	0.74	0.305	0.51	0	W5GDC6;W5GS39;W5H396
W5GDR6	O64644	Histone deacetylase complex subunit SAP18 (18 kDa Sin3-associated polypeptide)	25.361	25.414	25.92	25.395	25.249	25.242	1	1	25.565	25.295	0.267	0.162	0.269	0	W5GDR6;W5GRS2
W5GWB2	Q682I1	Protein BOLA1, chloroplastic	24.782	24.927	25.552	24.913	24.417	24.382	1	1	25.087	24.571	0.159	0.126	0.516	0	W5GWB2;W5GJB8;W5GAZ2
W5GXJ4	P48484	Serine/threonine-protein phosphatase PP1 isozyme 4 (EC 3.1.3.16)	24.547	24.551	24.499	24.508	24.162	24.224	1	1	24.532	24.298	0.156	0.125	0.234	0	W5GXJ4;W5GL51;W5GAA2
W5GYA8	Q9FN48	Calcium sensing receptor, chloroplastic (Sulfurtransferase 3) (AtStr3)	27.604	27.439	29.336	27.138	26.66	27.293	1	1	28.126	27.03	0.206	0.142	1.096	0	W5GYA8
W5H4D1	Q9SZV4	AT4g30010/F6G3_40 (Putative uncharacterized protein AT4g30010) (Putative uncharacterized protein F6G3.40) (Uncharacterized protein)	27.604	26.412	26.58	26.408	26.137	26.524	1	1	26.865	26.356	0.304	0.175	0.509	0	W5H4D1;W5GFD9
W5H7Z1	Q9ASP6	AT4g00830/A_TM018A10_14 (Putative uncharacterized protein At4g00830) (RNA recognition motif-containing protein)	25.028	24.685	24.804	25.419	25.139	25.124	1	1	24.839	25.227	0.049	0.082	-0.388	0	W5H7Z1;W5HS08;W5HXP6
W5H9H0	Q9SZB9	Peroxidase 47 (Atperox P47) (EC 1.11.1.7) (ATP32)	25.076	25.109	25.044	25.057	25.329	25.268	1	1	25.076	25.218	0.225	0.149	-0.141	0	W5H9H0
W5HWC9	Q9FJZ7	AT5G66420 protein (Uncharacterized protein)	24.394	24.345	24.12	24.555	23.741	24.543	1	1	24.286	24.28	0.983	0.363	0.007	0	W5HWC9;W5HDV2;W5IBL5
W5HTZ1	Q93VI3	60S ribosomal protein L17-1	25.968	25.347	25.771	26.449	26.464	26.061	1	1	25.695	26.325	0.055	0.086	-0.63	0	W5HTZ1;W5HJT3;W5I778
W5HLK6	P0CZ23	Acyl-coenzyme A oxidase 3, peroxisomal (AOX 3) (Acyl-CoA oxidase 3) (EC 1.3.3.6) (Medium-chain acyl-CoA oxidase) (AtCX3)	24.337	24.899	24.612	24.811	24.325	24.32	1	1	24.616	24.485	0.601	0.266	0.131	0	W5HLK6;W5H8J5
W5HR27	Q8H0W1	Chloroplast processing peptidase (EC 3.4.21.89) (Signal peptidase I-3)	25.154	25.19	25.037	25.309	25.086	24.974	1	1	25.127	25.123	0.972	0.36	0.004	0	W5HR27;W5H9L5
W5HXG5	Q39085	Delta(24)-sterol reductase (EC 1.3.1.72) (Cell elongation protein DIMINUTO) (Cell elongation protein Dwarf1) (Protein CABBAGE1) (Protein ENHANCED VERY-LOW-FLUENCE RESPONSE 1)	27.604	25.014	24.973	25.46	25.767	25.365	1	1	25.864	25.531	0.74	0.305	0.333	0	W5HXG5;W5HL13
W5I2Y5	Q9LMR3	Arogenate dehydrogenase 2, chloroplastic (EC 1.3.1.78) (TyrAAT2)	24.746	24.521	24.692	25.032	24.668	25.156	1	1	24.653	24.952	0.166	0.128	-0.299	0	W5I2Y5
W5I6H8	Q8S8F8	GLABRA2 expression modulator	27.604	25.408	25.29	25.427	25.394	25.47	1	1	26.101	25.43	0.467	0.225	0.67	0	W5I6H8;W5HT04
A0A077RRP3	Q8W4J4	Putative uncharacterized protein At5g48960; K19E20.8	27.604	25.459	25.525	25.75	25.424	25.43	1	0	26.196	25.534	0.447	0.219	0.661	0	A0A077RRP3;W5CL87;W5DHM5
A0A077RVJ9	Q9LLR6	Non-specific lipid-transfer protein 4 (LTP 4)	26.698	26.693	26.649	27.91	26.791	26.942	1	0	26.68	27.214	0.267	0.162	-0.534	0	A0A077RVJ9
W5CIR3	Q9FM96	Glucosidase 2 subunit beta (Glucosidase II subunit beta) (Protein PRIORITY IN SWEET LIFE 4)	25.53	25.441	25.301	26.356	25.55	25.997	1	0	25.424	25.968	0.136	0.119	-0.544	0	W5CIR3;A0A077RWN0
A0A096UKB5	F4KG14	Guanylate-binding protein	25.53	25.477	25.107	24.977	25.236	25.324	1	0	25.371	25.179	0.321	0.181	0.193	0	A0A096UKB5;W4ZTA1;W5AGN0
A0A096UM21	Q9XI55	F9L1.8 protein (FAD/NAD(P)-binding oxidoreductase) (Putative uncharacterized protein At1g15140) (Putative uncharacterized protein At1g15140; F9L1.8)	24.822	24.971	25.3	27.07	25.734	25.566	1	0	25.031	26.123	0.139	0.12	-1.092	0	A0A096UM21
W5EAT3	Q38867	Peptidyl-prolyl cis-trans isomerase CYP19-3 (PPIase CYP19-3) (EC 5.2.1.8) (Cyclophilin of 19 kDa 3) (Cyclophilin-4) (Rotamase cyclophilin-2)	26.779	26.741	26.829	25.776	26.323	26.342	1	0	26.783	26.147	0.073	0.095	0.636	0	W5EAT3;A0A0C4BJP9
A0A0C4BKA8	Q9C5U3	26S protease regulatory subunit 8 homolog A (26S proteasome AAA-ATPase subunit RPT6a) (26S proteasome subunit 8 homolog A) (Regulatory particle triple-A ATPase subunit 6a)	24.95	24.916	24.893	25.151	25.086	25.187	1	0	24.92	25.141	0.006	0.026	-0.222	0	A0A0C4BKA8;W5GSK8
A0A0H2UIB6	Q9CAI3	Probable cinnamyl alcohol dehydrogenase 1 (AtCAD1) (EC 1.1.1.195)	25.322	25.372	25.149	25.368	25.386	25.444	1	0	25.281	25.399	0.215	0.145	-0.118	0	A0A0H2UIB6;W5D7U6;W5CAY5;W5CPX4;W5DBN4
A0A0H2UIH2	Q8RXF1	Probable splicing factor 3A subunit 1	27.604	25.425	25.578	26.453	25.425	25.583	1	0	26.202	25.82	0.657	0.282	0.382	0	A0A0H2UIH2;W5CBX7
D8L9T8	Q9LM40	AT1g18060/T10F20.23 (Putative uncharacterized protein At1g18060) (T10O22.3) (Uncharacterized protein)	25.301	25.332	25.298	26.427	25.548	25.412	1	0	25.31	25.796	0.266	0.162	-0.485	0	D8L9T8;I0JTV2;W5CJ42;W5CLD2;I0JTV1;D8L9T7
W5BDX6	Q8VZU2	Syntaxin-132 (AtSYP132)	25.165	24.779	25.005	25.217	24.969	24.94	1	0	24.983	25.042	0.701	0.295	-0.059	0	W5BDX6;E6Y0T1;W5AYF4
W5CF03	Q09152	Farnesyl pyrophosphate synthase 1, mitochondrial (FPP synthase 1) (FPS 1) (EC 2.5.1.10) ((2E,6E)-farnesyl diphosphate synthase 1) (Dimethylallyltranstransferase 1) (EC 2.5.1.1) (Farnesyl diphosphate synthase 1) (Geranyltranstransferase 1)	27.604	25.155	25.051	24.945	24.879	25.274	1	0	25.937	25.032	0.392	0.202	0.904	0	W5CF03;L7RYK4;L7PE91;L7PDB0;W5D7P8;W5AHX5;W5A1Z9;L7S310;A0A0C4BIK9;L7RYL1
M4Q9V0	P25696	Bifunctional enolase 2/transcriptional activator (EC 4.2.1.11) (2-phospho-D-glycerate hydro-lyase 2) (2-phosphoglycerate dehydratase 2) (LOW EXPRESSION OF OSMOTICALLY RESPONSIVE GENES 1)	28.219	27.312	27.844	27.393	27.767	27.893	1	0	27.792	27.684	0.746	0.306	0.107	0	M4Q9V0
W5B2U9	P50700	Osmotin-like protein OSM34	27.604	24.249	24.275	26.648	25.861	24.049	1	0	25.376	25.519	0.921	0.348	-0.144	0	W5B2U9;Q41584;Q8LLM3
W5EDH0	Q38890	Endoglucanase 25 (EC 3.2.1.4) (Cellulase homolog OR16pep) (Endo-1,4-beta glucanase 25) (Protein KORRIGAN) (Protein RADIALLY SWOLLEN 2)	24.489	24.101	24.622	24.133	25.399	24.326	1	0	24.404	24.619	0.651	0.28	-0.215	0	W5EDH0;Q8RWR6;W5DL54;W5ESB9
W4ZM90	Q9LZV4	Serine/threonine-protein kinase STN8, chloroplastic (EC 2.7.11.1) (Protein STATE TRANSITION 8)	24.907	24.941	25.012	25.066	25.398	25.419	1	0	24.953	25.294	0.087	0.101	-0.341	0	W4ZM90
W4ZRX8	Q94AA4	ATP-dependent 6-phosphofructokinase 3 (ATP-PFK 3) (Phosphofructokinase 3) (EC 2.7.1.11) (Phosphohexokinase 3)	28.078	28.281	27.12	28.662	28.166	28.663	1	0	27.826	28.497	0.194	0.138	-0.67	0	W4ZRX8;W5AHU4
W4ZSZ3	C0Z3J2	AT2G14260 protein	25.359	25.363	25.334	25.298	25.241	25.424	1	0	25.352	25.321	0.628	0.274	0.031	0	W4ZSZ3;W5AII8;W5A1W2
W4ZW48	O65493	Xylem cysteine proteinase 1 (AtXCP1) (EC 3.4.22.-)	25.928	25.697	25.663	25.543	25.929	25.838	1	0	25.762	25.77	0.961	0.358	-0.007	0	W4ZW48;W5AL98;W5A8U2
W5AKH6	Q9M9Y8	Prolycopene isomerase, chloroplastic (CrtISO) (EC 5.2.1.13) (Carotenoid and chloroplast regulation protein 2) (Carotenoid isomerase)	23.781	23.842	23.736	23.746	23.616	23.636	1	0	23.786	23.666	0.082	0.098	0.12	0	W5AKH6;W5A9A2;W4ZY35
W5AEF8	Q9ZQI3	GDSL esterase/lipase At2g27360 (EC 3.1.1.-) (Extracellular lipase At2g27360)	27.604	26.802	26.532	26.222	26.368	26.653	1	0	26.979	26.414	0.214	0.145	0.565	0	W5AEF8
W5AK63	Q9ZV24	Outer envelope pore protein 16-1, chloroplastic (Chloroplastic outer envelope pore protein of 16 kDa 1) (AtOEP16-1) (OEP16-1) (Outer plastid envelope protein 16-L) (AtOEP16-L) (Leave outer plastid envelope protein 16) (Protochlorophyllide-dependent translocon protein 16) (Ptc16)	23.77	23.748	23.59	25.619	23.859	23.644	1	0	23.703	24.374	0.396	0.203	-0.671	0	W5AK63;W5AQ24
W5ASF3	P50883	60S ribosomal protein L12-1	25.772	25.881	26.137	26.15	25.914	26.553	1	0	25.93	26.206	0.286	0.169	-0.276	0	W5ASF3
W5C9N4	Q8S8K1	At2g17975 (Predicted protein) (Zinc finger (Ran-binding) domain-containing protein)	27.604	24.419	24.344	24.358	24.494	24.919	1	0	25.456	24.59	0.506	0.237	0.865	0	W5C9N4;W5BMY8;W5B5S8
W5BE66	Q96520	Peroxidase 12 (Atperox P12) (EC 1.11.1.7) (ATP4a) (PRXR6)	27.065	27.102	27.29	26.83	27.218	27.448	1	0	27.152	27.165	0.95	0.355	-0.013	0	W5BE66
W5BFY3	F4KE63	Valine--tRNA ligase, chloroplastic/mitochondrial 2 (EC 6.1.1.9) (Protein EMBRYO DEFECTIVE 2247) (Valyl-tRNA synthetase) (ValRS)	27.604	24.79	24.881	24.308	24.39	24.617	1	0	25.758	24.438	0.288	0.17	1.32	0	W5BFY3
W5BGP8	Q949R9	Mitochondrial pyruvate carrier 1 (AtMPC1)	25.139	25.131	24.844	25.402	25.422	25.527	1	0	25.038	25.45	0.037	0.073	-0.412	0	W5BGP8
W5BGZ1	Q9SMT7	Oxalate--CoA ligase (EC 6.2.1.8) (4-coumarate--CoA ligase isoform 8) (At4CL8) (4-coumarate--CoA ligase-like 10) (Acyl-activating enzyme 3) (Adenosine monophosphate binding protein 3) (AtMPBP3) (Oxalyl-CoA synthetase)	26.944	26.438	26.845	26.791	26.914	26.465	1	0	26.742	26.723	0.931	0.35	0.019	0	W5BGZ1;W5BV18
W5BIT3	Q9LVV5	Thylakoid lumenal 15.0 kDa protein 2, chloroplastic	25.741	25.231	25.619	24.946	24.584	24.807	1	0	25.53	24.779	0.02	0.052	0.751	0	W5BIT3;W5C5N7
W5BLN6	F4INS6	NADP-dependent glyceraldehyde-3-phosphate dehydrogenase	26.645	26.656	26.677	28.211	26.898	26.933	1	0	26.659	27.347	0.252	0.158	-0.688	0	W5BLN6
W5BQC5	Q9SAB3	Polyadenylate-binding protein RBP45B (Poly(A)-binding protein RBP45B) (RNA-binding protein 45B) (AtRBP45B)	26.004	25.686	25.929	26.388	25.501	26.121	1	0	25.873	26.003	0.679	0.288	-0.13	0	W5BQC5;W5C6R5;W5B172
W5BRN8	O48646	Probable phospholipid hydroperoxide glutathione peroxidase 6, mitochondrial (AtGPX1) (PHGPx) (EC 1.11.1.12)	25.2	25.179	24.941	25.477	25.354	25.78	1	0	25.107	25.537	0.056	0.086	-0.43	0	W5BRN8
W5C2F4	Q9LHN3	AT3g18860/MCB22_3 (Transducin family protein / WD-40 repeat family protein) (Uncharacterized protein)	25.798	25.975	25.856	25.786	25.952	26.084	1	0	25.877	25.941	0.565	0.255	-0.064	0	W5C2F4;W5B8U8;W5ASV6
W5C618	P93655	Lon protease homolog 1, mitochondrial (EC 3.4.21.-)	27.604	25.648	25.642	25.738	25.719	25.661	1	0	26.298	25.706	0.46	0.223	0.592	0	W5C618;W5B4G2;W5BJ70
W5CCN3	Q42601	Carbamoyl-phosphate synthase large chain, chloroplastic (EC 6.3.5.5) (Carbamoyl-phosphate synthetase ammonia chain) (Protein VENOSA 6)	24.376	24.582	24.518	24.273	24.259	24.153	1	0	24.492	24.228	0.029	0.063	0.264	0	W5CCN3
W5D7X2	Q9FLW9	Plastidial pyruvate kinase 2 (PKp2) (EC 2.7.1.40) (Plastidial pyruvate kinase 1) (PKP1) (Pyruvate kinase III) (Pyruvate kinase isozyme B1, chloroplastic) (PKP-BETA1) (Plastidic pyruvate kinase beta subunit 1)	25.388	25.341	25.389	26.046	25.771	26.01	1	0	25.373	25.942	0.019	0.052	-0.57	0	W5D7X2;A0A0H2UIL9
W5FTP0	Q8RWM2	Nicotinate phosphoribosyltransferase 1 (NAPRTase) (EC 6.3.4.21)	25.571	24.637	25.396	25.615	25.394	25.329	1	0	25.202	25.446	0.488	0.231	-0.245	0	W5FTP0;W5FBF5;W5DSA0
W5DSP8	Q9T003	O-methyltransferase family protein (O-methyltransferase-like protein)	25.072	25.282	25.102	25.512	25.31	25.122	1	0	25.152	25.315	0.294	0.172	-0.163	0	W5DSP8
W5FH49	Q9ZW82	Pirin-like protein At2g43120	24.038	24.561	24.74	24.372	24.996	25.062	1	0	24.446	24.81	0.298	0.173	-0.364	0	W5FH49;W5DT38;W5FUF2
W5DW24	F4JXE3	RNA recognition motif-containing protein	26.115	26.064	26.307	26.643	25.77	26.041	1	0	26.162	26.151	0.97	0.36	0.011	0	W5DW24;W5EH39
W5E8H9	Q8LGE7	NADH dehydrogenase [ubiquinone] 1 alpha subcomplex subunit 8-B	27.604	25.247	25.248	25.905	25.067	25.341	1	0	26.033	25.438	0.534	0.245	0.595	0	W5E8H9;W5E0K4
W5EJM3	Q1H5B6	At5g42970	26.582	26.581	26.545	26.703	26.657	26.66	1	0	26.569	26.673	0.006	0.026	-0.104	0	W5EJM3;W5E6S4;W5E0G5
W5EGN1	Q42044	At2g45180 (At2g45180/T14P1.1) (Expressed protein) (Protease inhibitor/seed storage/lipid transfer protein (LTP) family protein) (Putative proline-rich protein)	26.945	26.302	26.702	26.266	26.13	25.718	1	0	26.65	26.038	0.071	0.094	0.612	0	W5EGN1
W5EPA0	Q9SS03	Dirigent protein 21 (AtDIR21)	24.57	24.368	24.277	24.723	24.43	24.502	1	0	24.405	24.551	0.302	0.175	-0.146	0	W5EPA0;W5EC14
W5ET99	Q9FJD0	Vacuolar protein sorting-associated protein 26A (Vesicle protein sorting 26A)	26.249	25.613	25.971	26.164	26.383	26.07	1	0	25.945	26.206	0.296	0.173	-0.261	0	W5ET99;W5E663
W5F017	Q93VH5	AT5g10730/MAJ23_90 (Putative uncharacterized protein AT5g10730) (Rossmann-fold NAD(P)-binding domain-containing protein)	25.76	25.917	25.887	26.703	26.137	26.885	1	0	25.855	26.575	0.079	0.097	-0.72	0	W5F017;W5FZ94
W5FG88	Q8H183	Beta-ureidopropionase (EC 3.5.1.6) (N-carbamoyl-beta-alanine amidohydrolase) (Protein PYRIMIDINE 3)	25.078	25.195	25.042	25.221	25.016	25.125	1	0	25.105	25.12	0.847	0.331	-0.016	0	W5FG88;W5EU44
W5FIG6	Q8L9X2	Chaperonin-like RbcX protein (Putative uncharacterized protein At5g19855)	25.607	26.268	25.633	26.359	25.861	26.164	1	0	25.836	26.128	0.333	0.185	-0.292	0	W5FIG6;W5EVA7;W5FQM2
W5FJ50	Q9SQI8	Dihydrolipoyllysine-residue acetyltransferase component 4 of pyruvate dehydrogenase complex, chloroplastic (EC 2.3.1.12) (Dihydrolipoamide S-acetyltransferase component 4 of pyruvate dehydrogenase complex) (Pyruvate dehydrogenase complex component E2 4) (PDC-E2 4) (PDCE2 4) (plE2)	26.521	26.61	26.761	27.212	26.669	26.799	1	0	26.631	26.894	0.246	0.156	-0.263	0	W5FJ50
W5FK31	Q9ZVZ9	Photosystem II D1 precursor processing protein PSB27-H2, chloroplastic (Psb27-H2) (LOW PSII accumulation 19 protein) (LPA19) (Thylakoid lumenal protein PSB27-H2)	27.604	25.344	25.607	26.043	25.687	25.62	1	0	26.185	25.783	0.632	0.275	0.402	0	W5FK31
W5FNE6	Q84M99	Aspartyl protease family protein (At2g03200) (Putative chloroplast nucleoid DNA binding protein)	27.604	24.622	24.954	24.561	24.844	24.486	1	0	25.727	24.63	0.365	0.194	1.096	0	W5FNE6
W5FP24	Q9SLI4	At1g54500/F20D21_31 (Putative uncharacterized protein F20D21.31) (Rubredoxin, putative) (Rubredoxin-like protein)	27.604	25.66	25.595	25.87	25.632	26.756	1	0	26.286	26.086	0.805	0.321	0.2	0	W5FP24;W5G3Y3
W5G3N3	P22953	Probable mediator of RNA polymerase II transcription subunit 37e (Heat shock 70 kDa protein 1) (Heat shock cognate 70 kDa protein 1) (Heat shock cognate protein 70-1) (AtHsc70-1) (Heat shock protein 70-1) (AtHsp70-1) (Protein EARLY-RESPONSIVE TO DEHYDRATION 2)	27.604	25.995	25.829	26.642	26.468	26.154	1	0	26.476	26.422	0.934	0.351	0.054	0	W5G3N3;W5FP66
W5FY29	Q02971	Cinnamyl alcohol dehydrogenase 7 (AtCAD7) (EC 1.1.1.195) (Cinnamyl alcohol dehydrogenase-like protein B)	27.604	26.086	26.098	25.039	25.688	25.636	1	0	26.596	25.454	0.139	0.12	1.142	0	W5FY29
W5G032	Q8W456	Putative uncharacterized protein At1g20220 (Putative uncharacterized protein At1g20220; T20H2.2) (Thioredoxin superfamily protein)	27.192	27.046	26.689	26.982	27.232	27.502	1	0	26.976	27.239	0.282	0.168	-0.263	0	W5G032;W5FCK7
W5G0P0	Q9SV68	Putative quinone-oxidoreductase homolog, chloroplastic (EC 1.-.-.-)	26.064	26.051	26.21	26.421	26.045	26.57	1	0	26.108	26.345	0.265	0.161	-0.237	0	W5G0P0
W5G4L4	Q9SLD2	Diacylglycerol O-acyltransferase 1 (EC 2.3.1.20)	24.645	24.655	24.624	25.629	24.728	24.752	1	0	24.642	25.036	0.314	0.179	-0.395	0	W5G4L4
W5H0G1	Q9LJE2	Lysine--tRNA ligase, chloroplastic/mitochondrial (EC 6.1.1.6) (Lysyl-tRNA synthetase) (LysRS) (Lysyl-tRNA synthetase 2) (AtKRS-2) (Protein OVULE ABORTION 5)	25.262	25.361	25.249	25.743	25.167	25.692	1	0	25.291	25.534	0.316	0.18	-0.243	0	W5H0G1;W5G579;W5GIJ7
W5G5Z8	Q9SCY3	Photosynthetic NDH subunit of lumenal location 4, chloroplastic (FK506-binding protein 16-2) (AtFKBP16-2) (Immunophilin FKBP16-2) (Peptidyl-prolyl cis-trans isomerase FKBP16-2) (PPIase FKBP16-2) (EC 5.2.1.8) (Rotamase)	27.604	27.102	27.377	28.22	27.657	27.485	1	0	27.361	27.787	0.194	0.138	-0.426	0	W5G5Z8;W5GWH6
W5G8B1	F4K000	Metal-dependent protein hydrolase	27.604	25.961	26.206	26.898	26.522	26.942	1	0	26.59	26.787	0.741	0.305	-0.197	0	W5G8B1;W5GL33;W5GV75
W5GBY2	Q9FMV1	Gamma carbonic anhydrase-like 1, mitochondrial (AtCAL1) (GAMMA CAL1)	27.115	26.828	26.856	26.027	26.491	25.907	1	0	26.933	26.142	0.029	0.063	0.791	0	W5GBY2;W5H1I6
W5GEZ3	Q9SJ12	Probable ATP synthase 24 kDa subunit, mitochondrial	26.609	26.451	26.329	26.668	26.734	26.792	1	0	26.463	26.731	0.064	0.09	-0.268	0	W5GEZ3
W5GNG5	Q9T002	O-methyltransferase family protein (O-methyltransferase-like protein)	26.607	27.008	26.459	26.435	26.661	27.365	1	0	26.691	26.821	0.715	0.299	-0.129	0	W5GNG5
W5GVF6	Q8GYZ3	Putative uncharacterized protein At1g19130/F14D16_18 (Uncharacterized protein)	26.121	25.914	26.206	25.874	25.66	25.949	1	0	26.08	25.828	0.109	0.11	0.252	0	W5GVF6;W5GMT2;W5G7V8
W5GVQ5	Q9LTT8	Enhancer of mRNA-decapping protein 4 (Protein VARICOSE)	25.169	25.242	25.584	25.366	24.836	24.638	1	0	25.332	24.947	0.217	0.146	0.385	0	W5GVQ5
W5GX21	Q9T002	O-methyltransferase family protein (O-methyltransferase-like protein)	25.599	26.831	25.731	26.085	25.754	26.752	1	0	26.054	26.197	0.785	0.315	-0.143	0	W5GX21;W5GVQ1
W5GX64	Q9SGZ5	Probable beta-D-xylosidase 7 (AtBXL7) (EC 3.2.1.-)	23.907	24.081	24.078	25.186	23.929	24.345	1	0	24.022	24.487	0.335	0.185	-0.465	0	W5GX64
W5HK61	O48587	At5g44730 (Dreg-2 like protein) (Haloacid dehalogenase-like hydrolase domain-containing protein)	24.312	24.42	24.397	24.622	24.661	24.528	1	0	24.376	24.604	0.012	0.039	-0.228	0	W5HK61;W5H8I0;W5HX83
W5HFH8	Q84WW2	Probable 6-phosphogluconolactonase 5, chloroplastic (6PGL 5) (EC 3.1.1.31) (Protein EMBRYO DEFECTIVE 2024)	24.43	24.228	24.592	25.815	24.474	24.573	1	0	24.417	24.954	0.339	0.186	-0.538	0	W5HFH8;W5HJW5;W5I5F8
W5IA38	Q8GXR9	Alternative NAD(P)H-ubiquinone oxidoreductase C1, chloroplastic/mitochondrial (EC 1.6.5.9) (Alternative NADH dehydrogenase NDC1) (NADH:ubiquinone reductase (non-electrogenic) NDC1)	24.902	25.232	25.102	25.164	25.452	25.231	1	0	25.079	25.283	0.191	0.138	-0.204	0	W5IA38;W5HST6;W5HFL6
W5HGP9	Q9LV09	Protein BOBBER 1	25.774	25.625	25.2	26.13	25.672	26.293	1	0	25.533	26.032	0.121	0.115	-0.499	0	W5HGP9;W5IAL9;W5HUW0
W5HKP5	Q9FI43	Calcium-binding transporter-like protein (Mitochondrial substrate carrier family protein)	24.064	23.907	23.62	24.13	23.823	24.326	1	0	23.864	24.093	0.308	0.177	-0.229	0	W5HKP5
W5HZT5	Q9T003	O-methyltransferase family protein (O-methyltransferase-like protein)	25.65	26.397	25.754	26.137	25.659	26.795	1	0	25.934	26.197	0.554	0.252	-0.263	0	W5HZT5;W5HAA9
W5I091	Q94CF0	EH domain-containing protein 1 (AtEHD1) (EC 3.6.5.2)	24.538	24.626	23.707	24.969	24.515	25.343	1	0	24.29	24.943	0.163	0.128	-0.652	0	W5I091;W5H6V8;W5HPY3
W5I1I5	Q9LU69	At5g57170 (Light-inducible protein ATLS1-like) (Putative light-inducible protein ATLS1) (Tautomerase/MIF superfamily protein)	26.134	26.226	26.074	27.406	26.212	26.24	1	0	26.145	26.619	0.351	0.189	-0.474	0	W5I1I5
W5I1V3	Q0WTC2	Peroxidase (EC 1.11.1.7)	27.604	25.917	25.954	26.141	26.039	26.128	1	0	26.491	26.102	0.557	0.252	0.389	0	W5I1V3;W5HA44
W5I8H2	Q6Q1P4	Structural maintenance of chromosomes protein 1 (SMC protein 1) (SMC-1) (Chromosome segregation protein SMC-1) (Cohesin complex subunit SMC-1) (Protein TITAN8)	24.185	24.234	24.106	25.283	24.672	24.656	1	0	24.175	24.87	0.073	0.095	-0.695	0	W5I8H2
W5IB65	Q9ZPE7	Protein EXORDIUM	26.72	26.512	25.668	26.639	26.714	26.634	1	0	26.3	26.662	0.377	0.198	-0.363	0	W5IB65
W5ACB6	Q9FFR3	6-phosphogluconate dehydrogenase, decarboxylating 2, chloroplastic (EC 1.1.1.44)	23.161	23.532	24.112	22.521	22.333	22.267	0	2	23.602	22.374	0.039	0.075	1.228	0	W5ACB6
W5BSV4	Q9FZ89	UPF0426 protein At1g28150, chloroplastic	23.338	23.462	23.839	22.53	23.205	22.782	0	2	23.546	22.839	0.05	0.083	0.707	0	W5BSV4
W5DN57	Q9SR36	Glutathione S-transferase U8 (AtGSTU8) (EC 2.5.1.18) (GST class-tau member 8)	24.348	23.972	23.498	22.386	22.477	22.592	0	2	23.939	22.485	0.022	0.055	1.454	0	W5DN57;W5DUG0;W5IAW2;W5HHR6
W5E9M9	Q9M1Q8	At3g62160 (HXXXD-type acyl-transferase-like protein) (Putative uncharacterized protein T17J13.120)	23.528	23.052	23.264	22.194	22.797	22.001	0	2	23.281	22.33	0.038	0.073	0.951	0	W5E9M9
W5F1J8	Q9M7I7	Chlorophyllase-2, chloroplastic (AtCLH2) (EC 3.1.1.14) (Chlorophyll-chlorophyllido hydrolase 2) (Chlase 2)	24.132	23.402	25.657	22.156	22.722	22.616	0	2	24.397	22.498	0.095	0.104	1.899	0	W5F1J8;W5FQX4
W5I7D1	Q9XJ36	ATP-dependent Clp protease proteolytic subunit-related protein 2, chloroplastic (ClpR2) (nClpP2)	24.286	24.1	24.235	25.713	24.78	24.27	0	1	24.207	24.921	0.232	0.152	-0.714	0	W5I7D1;A0A059UG09;W5HCH4;W5DM62
A0A075TNZ7	P56791	50S ribosomal protein L2, chloroplastic	27.174	26.846	27.783	27.179	26.97	27.304	0	1	27.268	27.151	0.72	0.299	0.117	0	A0A075TNZ7;P11534
A0A077RPU1	F4K0T6	S2P-like putative metalloprotease	25.113	25.985	25.156	25.202	25.311	24.606	0	1	25.418	25.04	0.354	0.19	0.378	0	A0A077RPU1;W5DI87;W5DH56;W5CLS2
A0A077RSP3	O82808	At2g25950 (Expressed protein) (Putative uncharacterized protein At2g25950) (Uncharacterized protein)	25.905	25.173	25.585	24.986	25.06	25.132	0	1	25.555	25.059	0.14	0.12	0.495	0	A0A077RSP3;W5CBW8;W5DBS3
W5DHW2	Q9CA83	NADP-dependent malic enzyme 4, chloroplastic (AtNADP-ME4) (NADP-malic enzyme 4) (EC 1.1.1.40)	24.856	24.828	25.13	25.032	24.649	24.109	0	1	24.938	24.596	0.331	0.184	0.341	0	W5DHW2;W5CKF9;A0A077RTM4;B8PUQ5
D8L9G1	Q9LMI0	Probable alpha,alpha-trehalose-phosphate synthase [UDP-forming] 7 (EC 2.4.1.15) (Trehalose-6-phosphate synthase 7) (AtTPS7)	25.205	25.071	25.363	25.122	25.438	25.217	0	1	25.213	25.259	0.732	0.303	-0.046	0	D8L9G1;A0A077RU59;W5DBL9;W5CAF1
A0A077RU76	F4I4N4	Uncharacterized protein	24.983	25.368	24.957	25.329	24.888	25.149	0	1	25.103	25.122	0.924	0.349	-0.019	0	A0A077RU76;W5DFX0;W5DY26;W5CJD1
W5CJF7	Q9SS38	DNA gyrase subunit B, chloroplastic (EC 5.99.1.3)	27.546	26.632	27.462	26.607	27.269	26.735	0	1	27.213	26.871	0.396	0.203	0.343	0	W5CJF7;A0A077RZK4
A0A080YTZ8	Q9CA23	Ubiquitin-fold modifier 1	26.299	26.137	26.299	28.037	26.446	26.64	0	1	26.245	27.041	0.252	0.158	-0.796	0	A0A080YTZ8;W5CGC1
W5AGE2	Q38929	Isopentenyl-diphosphate Delta-isomerase I, chloroplastic (EC 5.3.3.2) (Isopentenyl pyrophosphate isomerase I) (IPP isomerase I)	25.407	24.796	24.705	24.787	24.645	24.624	0	1	24.97	24.685	0.325	0.182	0.284	0	W5AGE2;W4ZPE0;A0A096UKC1
A0A096UM24	Q0WUL9	Geranylgeranyl pyrophosphate synthase	24.292	24.974	25.6	24.89	24.006	24.501	0	1	24.955	24.466	0.352	0.189	0.489	0	A0A096UM24
W5ASI1	Q8VY52	PsbP domain-containing protein 2, chloroplastic (PsbP-related thylakoid lumenal protein 3)	25.682	25.207	25.742	25.43	25.678	25.919	0	1	25.543	25.676	0.582	0.261	-0.132	0	W5ASI1;A0A096UME1;W5BSJ2
A0A096UMT6	P56807	30S ribosomal protein S18, chloroplastic	23.556	23.708	24.218	23.319	23.379	22.944	0	1	23.828	23.214	0.073	0.095	0.614	0	A0A096UMT6;W5BFV6;W5BFT1;A0A096UTG8;W5ELE6;W5EL38;W5ABP0;W5EK92;W5ESW7;W5DJT3;W5DHB6;W5B0Z2;S4Z0B5;Q95H55;W5BI00;A0A0H2UIX5
A0A096UQD1	P57752	Acyl-CoA-binding domain-containing protein 6 (Acyl-CoA binding protein 6) (Acyl-CoA-binding protein) (ACBP)	24.878	24.8	25.426	24.885	24.643	24.723	0	1	25.035	24.75	0.283	0.169	0.284	0	A0A096UQD1
A0A096UTB2	Q9FXI9	Endoglucanase 2 (EC 3.2.1.4) (Endo-1,4-beta glucanase 2)	23.845	24.153	24.02	23.578	24.553	24.358	0	1	24.006	24.163	0.657	0.282	-0.157	0	A0A096UTB2;W5FCR0;W5F1N3
W5G9N6	Q9LHL2	Putative uncharacterized protein At3g13224 (RNA recognition motif-containing protein) (Uncharacterized protein)	25.44	25.221	25.38	25.693	25.347	25.577	0	1	25.347	25.539	0.2	0.139	-0.192	0	W5G9N6;W5GUD5;A0A096UU74
W5EAP3	P59231	60S ribosomal protein L10a-3	27.483	27.327	27.167	26.98	27.409	27.814	0	1	27.325	27.401	0.791	0.317	-0.076	0	W5EAP3;A0A0C4BJE3
A0A0C4BKF6	P42036	40S ribosomal protein S14-3	25.895	25.509	26.047	25.549	26.269	25.858	0	1	25.817	25.892	0.791	0.317	-0.075	0	A0A0C4BKF6;A0A0C4BK54;W5GQ36
A0A0D5ZBN9	B9DGR6	AT1G63940 protein	26.144	25.76	25.659	25.705	25.79	26.341	0	1	25.854	25.946	0.733	0.303	-0.091	0	A0A0D5ZBN9;W5HYX4
A4K4Y1	P29511	Tubulin alpha-6 chain	26.988	27.029	26.925	27.145	27.017	27.78	0	1	26.981	27.314	0.293	0.172	-0.333	0	A4K4Y1;Q9ZRB7;W5AH98
W5AXQ7	P43286	Aquaporin PIP2-1 (Plasma membrane intrinsic protein 2-1) (AtPIP2;1) (Plasma membrane intrinsic protein 2a) (PIP2a) [Cleaved into: Aquaporin PIP2-1, N-terminally processed]	25.603	26.367	26.262	26.337	26.061	26.609	0	1	26.078	26.336	0.426	0.213	-0.258	0	W5AXQ7;A7J2I2;W5BQW7;A7J2I1;W5BEU8
W4ZQ08	Q0WWQ1	Autophagy-related protein 3 (Autophagy-related E2-like conjugation enzyme ATG3) (AtAPG3) (Protein autophagy 3)	24.05	24.058	23.687	22.843	23.576	23.78	0	1	23.931	23.4	0.194	0.138	0.532	0	W4ZQ08;U3Q3A5;U3Q004;U3PY06;C0LN98;W5ADJ8
D2T2K1	Q9LZV9	Non-specific lipid-transfer protein 10 (LTP 10)	27.992	27.01	27.903	27.114	27.567	28.77	0	1	27.635	27.817	0.774	0.313	-0.182	0	D2T2K1;D2T2K0;Q5NE31;Q2PCD2;Q2PCB7;Q2PCD1;D2T2K2;A0A0C4B130
M5AKY4	Q39188	Pathogenesis-related protein 1	25.751	26.399	25.656	25.568	25.656	25.699	0	1	25.935	25.641	0.334	0.185	0.295	0	M5AKY4;F8S6U4;F8S6U8;F8S6V1;W5I9Q8;W5HVJ9;A0A0A7AC96
W5ERT7	Q8RWI0	Putative uncharacterized protein At1g54520 (Uncharacterized protein)	23.752	23.35	23.363	22.423	22.933	23.348	0	1	23.488	22.901	0.146	0.123	0.587	0	W5ERT7;I3NM17
W5E945	P42732	30S ribosomal protein S13, chloroplastic (CS13)	27.168	27.064	27.759	26.549	26.979	26.528	0	1	27.33	26.685	0.078	0.096	0.645	0	W5E945;I3NM60
W5DTP9	Q8VY13	Ferric reduction oxidase 8, mitochondrial (AtFRO8) (EC 1.16.1.7) (Ferric-chelate reductase 8)	27.413	28.676	28.244	26.258	26.174	26.359	0	1	28.111	26.264	0.036	0.071	1.847	0	W5DTP9;J7EJB7;W5ED46
O81331	Q43348	Acid beta-fructofuranosidase 3, vacuolar (At beta fruct3) (AtBETAFRUCT3) (EC 3.2.1.26) (Acid invertase 3) (AI 3) (Acid sucrose hydrolase 3) (Vacuolar invertase 3) (Inv-V3) (VAC-INV 3) (VI 3)	25.639	25.817	26.051	25.359	25.436	24.343	0	1	25.836	25.046	0.144	0.122	0.79	0	O81331;W5I6T9
W5GNG4	P56772	Chloroplastic ATP-dependent Clp protease proteolytic subunit 1 (EC 3.4.21.92) (Endopeptidase ClpP1) (pClpP)	25.927	26.616	26.222	25.678	25.784	25.453	0	1	26.255	25.638	0.072	0.094	0.617	0	W5GNG4;W5DBL8;S4Z1Z3;P24064;W5DGP0;W5AAY7;W5ANH6;W5HWL2;W5G925;W5HZL2;W5HPQ1;W5HJP1;W5AI52;W5I0P8
P43650	G1C2R4	Atp8	23.883	26.289	26.092	26.079	26.134	26.916	0	1	25.421	26.376	0.343	0.187	-0.955	0	P43650;W5G1T9;W5FE23;W5AN02;W5HLP3;W5A715;W5EZR2;W5E7C4;W5E4W4;W5A0A1;W4ZRR3;Q332N2
P84188	Q56YA5	Serine--glyoxylate aminotransferase (EC 2.6.1.45) (Alanine--glyoxylate aminotransferase) (AGT) (EC 2.6.1.44) (Asparagine aminotransferase) (EC 2.6.1.-) (Serine--pyruvate aminotransferase) (EC 2.6.1.51)	25.406	25.373	25.404	25.484	25.756	25.365	0	1	25.394	25.535	0.347	0.188	-0.141	0	P84188
Q00810	P93285	Cytochrome c oxidase subunit 2 (EC 1.9.3.1) (Cytochrome c oxidase polypeptide II)	26.964	27.863	27.158	26.804	26.784	26.736	0	1	27.329	26.775	0.179	0.133	0.554	0	Q00810
Q03387	Q93ZT6	Eukaryotic translation initiation factor isoform 4G-1 (eIF(iso)4G-1)	25.755	25.386	25.588	26.17	26.249	26.24	0	1	25.576	26.22	0.022	0.055	-0.643	0	Q03387;W5BY69
W5B0T0	Q9LV91	4-alpha-glucanotransferase DPE1, chloroplastic/amyloplastic (EC 2.4.1.25) (Amylomaltase) (Disproportionating enzyme) (D-enzyme) (Protein DISPROPORTIONATING ENZYME 1)	25.222	26.001	26.242	25.224	24.881	24.8	0	1	25.822	24.968	0.093	0.103	0.853	0	W5B0T0;W5C8U2;Q1ALB3;W5BLX0
Q53IQ3	Q9ZVS5	Aspartyl protease-like protein (F15K9.16 protein) (Putative uncharacterized protein At1g03230)	24.419	24.751	24.252	25.331	25.501	24.288	0	1	24.474	25.04	0.271	0.163	-0.566	0	Q53IQ3;Q5TMB2;Q53IQ4;Q5TLZ0;Q53IQ2
W5A756	Q38907	Probable xyloglucan endotransglucosylase/hydrolase protein 25 (At-XTH25) (XTH-25) (EC 2.4.1.207)	26.037	25.964	26.237	25.399	25.459	25.922	0	1	26.079	25.594	0.08	0.097	0.486	0	W5A756;Q56TP4;Q56TP3;Q56TP2
W5FET6	Q9FKC0	60S ribosomal protein L13a-4	26.699	26.242	26.189	26.727	27.046	26.877	0	1	26.377	26.883	0.068	0.093	-0.507	0	W5FET6;Q5I7L1
Q6QU78	Q41951	Aquaporin TIP2-1 (Delta-tonoplast intrinsic protein) (Delta-TIP) (Tonoplast intrinsic protein 2-1) (AtTIP2;1) [Cleaved into: Aquaporin TIP2-1, N-terminally processed]	26.165	26.849	26.683	26.808	26.636	27.403	0	1	26.566	26.949	0.285	0.169	-0.384	0	Q6QU78;W5HLC0
Q9FT38	P35510	Phenylalanine ammonia-lyase 1 (EC 4.3.1.24)	24.669	24.755	24.558	24.906	24.401	24.458	0	1	24.661	24.588	0.703	0.295	0.072	0	Q9FT38;H2EQD8
W4ZNE6	Q9LFR7	Probable carboxylesterase 17 (AtCXE17) (EC 3.1.1.1)	24.989	24.806	24.792	24.757	24.55	24.848	0	1	24.862	24.718	0.261	0.161	0.144	0	W4ZNE6;W5A6W3;W4ZQT1
W5AGL2	Q9MA15	Uncharacterized aarF domain-containing protein kinase At1g79600, chloroplastic (EC 2.7.-.-)	25.502	25.526	24.957	25.514	25.73	25.176	0	1	25.328	25.473	0.588	0.262	-0.145	0	W5AGL2;W4ZP84;W5A613
W4ZPF1	Q93W28	Uncharacterized protein At4g15545	23.912	23.085	23.468	23.131	22.834	22.575	0	1	23.489	22.847	0.099	0.106	0.642	0	W4ZPF1;W5AGP1;W5A1V5
W4ZQ94	Q5XET7	AFG1-like ATPase family protein (At4g28070)	24.179	24.38	24.379	25.073	24.829	23.7	0	1	24.313	24.534	0.654	0.281	-0.222	0	W4ZQ94;W5AE00
W4ZQN0	Q9FVQ4	Plastidal glycolate/glycerate translocator 1, chloroplastic (Bacterial membrane protein LrgB-like protein) (AtLrgB)	25.621	26.093	24.852	26.258	25.97	27.394	0	1	25.522	26.541	0.148	0.123	-1.019	0	W4ZQN0;W5AHB4;W5A6N9
W4ZRT8	O22791	Putative RNA-binding protein (RNA recognition motif-containing protein)	25.565	25.609	26.152	25.504	25.411	25.337	0	1	25.775	25.417	0.192	0.138	0.358	0	W4ZRT8
W4ZTB2	Q9MA79	Fructose-1,6-bisphosphatase, cytosolic (FBPase) (EC 3.1.3.11) (D-fructose-1,6-bisphosphate 1-phosphohydrolase)	24.58	24.895	24.859	25.316	25.287	25.1	0	1	24.778	25.234	0.024	0.058	-0.456	0	W4ZTB2;W5AJ45
W5ANJ3	Q944J4	T9D9.20/T9D9.20	24.353	24.695	24.255	23.824	24.241	24.107	0	1	24.434	24.057	0.107	0.109	0.377	0	W5ANJ3;W5A8I5;W4ZV67
W4ZX32	O80934	Uncharacterized protein At2g37660, chloroplastic	27.457	26.943	27.327	26.653	27.622	26.961	0	1	27.242	27.079	0.648	0.28	0.164	0	W4ZX32
W5AM64	Q9LTB2	Methionine S-methyltransferase (EC 2.1.1.12) (AdoMet:Met S-methyltransferase)	25.467	25.488	25.35	25.178	25.377	25.106	0	1	25.435	25.22	0.1	0.106	0.215	0	W5AM64;W4ZX44;W5AAX6
W4ZY32	O48723	Patatin-like protein 2 (AtPLP2) (EC 3.1.1.-) (Patatin-related phospholipase A IIalpha) (pPLAIIa) (Phospholipase A IIA) (AtPLAIIA)	25.588	25.057	24.59	25.862	24.832	24.883	0	1	25.079	25.192	0.81	0.323	-0.114	0	W4ZY32;W5HFI3;W5A9I4;W5AM48;W5FBL6;W5A6K3;W5AF95
W5AKW0	Q9LZI9	Glutathione S-transferase F13 (AtGSTF13) (EC 2.5.1.18) (GST class-phi member 13)	24.841	24.783	24.807	24.769	24.498	23.022	0	1	24.81	24.096	0.319	0.18	0.714	0	W5AKW0;W4ZYG7;W4ZYB9;Q8GTC0;W5AKB3
W5A2E7	Q9XFM6	Membrane steroid-binding protein 1 (AtMP1) (Membrane-associated progesterone-binding protein 5) (AtMAPR5)	24.925	24.882	24.896	25.368	25.53	24.907	0	1	24.901	25.268	0.187	0.135	-0.368	0	W5A2E7
W5A2H6	P56755	NAD(P)H-quinone oxidoreductase subunit I, chloroplastic (EC 1.6.5.-) (NAD(P)H dehydrogenase subunit I) (NDH subunit I) (NADH-plastoquinone oxidoreductase subunit I)	26.424	25.991	26.094	25.541	25.685	25.366	0	1	26.17	25.531	0.02	0.052	0.639	0	W5A2H6
W5A496	Q9LUG8	AT3g23600/MDB19_9 (Alpha/beta-Hydrolases superfamily protein) (Contains similarity to endo-1,3-1,4-beta-D-glucanase) (Uncharacterized protein)	26.962	26.715	26.798	26.676	27.016	26.716	0	1	26.825	26.803	0.873	0.336	0.022	0	W5A496
W5A4W7	Q9SRD2	Putative translation initiation factor IF-2; 73082-68138	24.894	24.532	25.349	25.145	24.795	24.688	0	1	24.925	24.876	0.87	0.336	0.049	0	W5A4W7;W4ZRC0;W5AJD7
W5A7D8	Q67Y83	Serine carboxypeptidase-like 51 (EC 3.4.16.-)	25.084	24.713	24.554	25.082	25.276	25.17	0	1	24.784	25.176	0.118	0.114	-0.392	0	W5A7D8
W5AA60	Q9LSP5	AT3g17020/K14A17_14 (Adenine nucleotide alpha hydrolases-like superfamily protein) (Uncharacterized protein)	25.576	25.334	25.27	25.117	24.529	24.655	0	1	25.393	24.767	0.053	0.084	0.626	0	W5AA60
W5AK05	P34795	Glucose-6-phosphate isomerase, cytosolic (GPI) (EC 5.3.1.9) (Phosphoglucose isomerase) (PGI) (Phosphohexose isomerase) (PHI)	25.791	26.071	25.894	26.164	26.315	26.362	0	1	25.919	26.28	0.027	0.061	-0.362	0	W5AK05
W5AP49	G1C2X2	Nad9	25.293	26.305	25.759	25.176	25.269	25.417	0	1	25.786	25.287	0.227	0.15	0.499	0	W5AP49;W5F613;W5CJK5;W5I8E2;W5I0T8;W5HQ45;W5GYN2;W5GSL4;W5DSV8;W5ACL0;W5A357;F2VQM4;Q35980
W5BAM1	Q8LDV3	Uncharacterized protein At4g13200, chloroplastic	25.147	25.456	25.579	24.775	24.814	24.806	0	1	25.394	24.798	0.043	0.077	0.596	0	W5BAM1;W5AQ58
W5AQ74	Q96520	Peroxidase 12 (Atperox P12) (EC 1.11.1.7) (ATP4a) (PRXR6)	26.777	26.493	26.125	26.268	26.134	26.393	0	1	26.465	26.265	0.407	0.207	0.2	0	W5AQ74;W5BGQ2
W5BQQ2	F4JNE1	Uncharacterized protein	24.369	24.608	24.474	24.612	23.791	24.045	0	1	24.483	24.149	0.301	0.174	0.334	0	W5BQQ2;W5AX37;W5BAY7
W5C1R9	Q9FV52	Methionine aminopeptidase 1B, chloroplastic (MAP 1B) (MetAP 1B) (EC 3.4.11.18) (Peptidase M 1B)	24.647	24.49	24.628	25.128	24.811	24.706	0	1	24.588	24.882	0.134	0.119	-0.294	0	W5C1R9;W5AYV1;W5B652
W5AZF4	Q7DM58	ABC transporter C family member 4 (ABC transporter ABCC.4) (AtABCC4) (EC 3.6.3.44) (ATP-energized glutathione S-conjugate pump 4) (Glutathione S-conjugate-transporting ATPase 4) (Multidrug resistance-associated protein 4)	25.922	26.292	25.379	25.312	25.34	25.336	0	1	25.864	25.329	0.181	0.133	0.535	0	W5AZF4;Q8LGN7;W5FUS2;W5FIQ7
W5BK06	P51430	40S ribosomal protein S6-2 (Protein EMBRYO DEFECTIVE 3010)	25.414	25.144	26.37	24.806	25.623	25.517	0	1	25.643	25.315	0.514	0.239	0.328	0	W5BK06;W5AZS6
W5B074	Q93VS8	Protein EMBRYO DEFECTIVE 2734 (Putative uncharacterized protein At5g19820)	25.522	25.29	24.945	25.762	25.836	25.544	0	1	25.252	25.714	0.092	0.103	-0.462	0	W5B074
W5B193	Q0WVV7	Putative nucleolar protein (Fragment)	25.648	25.252	25.344	25.691	25.758	25.958	0	1	25.414	25.802	0.063	0.09	-0.388	0	W5B193;W5BLE0;W5C4B2;W5A786;W5B2A8;W5C4S3
W5C9L2	Q681G4	Putative uncharacterized protein At1g22270	25.172	24.854	25.007	25.178	25.121	25.092	0	1	25.011	25.13	0.324	0.182	-0.119	0	W5C9L2;W5BJS8;W5B375
W5B438	Q570U9	2-dehydro-3-deoxyphosphoheptonate aldolase	27.799	27.827	27.523	26.968	27.635	28.035	0	1	27.716	27.546	0.646	0.279	0.17	0	W5B438
W5C2R4	Q949W8	Putative xylulose kinase (Xylulose kinase-2)	25.916	25.828	25.967	26.235	26.095	26.359	0	1	25.904	26.23	0.032	0.066	-0.326	0	W5C2R4;W5BN51;W5B486
W5C909	Q9AV97	2-dehydro-3-deoxyphosphooctonate aldolase 1 (EC 2.5.1.55) (3-deoxy-D-manno-octulosonic acid 8-phosphate synthase) (KDO-8-phosphate synthase 1) (AtkdsA1) (KDO 8-P synthase) (KDOPS) (Phospho-2-dehydro-3-deoxyoctonate aldolase)	23.877	23.985	24.177	24.532	24.317	24.453	0	1	24.013	24.434	0.021	0.054	-0.421	0	W5C909;W5BHX2;W5B4U9
W5B560	O48724	Protein WEAK CHLOROPLAST MOVEMENT UNDER BLUE LIGHT 1 (Protein WEB1)	25.54	25.281	25.663	25.745	25.763	25.58	0	1	25.494	25.696	0.21	0.144	-0.202	0	W5B560;W5C4T4;W5BK49
W5BPV2	P42791	60S ribosomal protein L18-2	27.247	26.824	27.252	27.032	27.348	27.11	0	1	27.108	27.163	0.763	0.31	-0.056	0	W5BPV2;W5B5G1
W5B864	Q9FR37	Amidase 1 (AtAMI1) (EC 3.5.1.4) (Translocon at the outer membrane of chloroplasts 64-I) (AtTOC64-I)	25.247	25.256	25.213	26.94	25.718	25.51	0	1	25.238	26.056	0.208	0.143	-0.818	0	W5B864
W5B9Q1	Q9SKI0	At2g10940/F15K19.1 (Bifunctional inhibitor/lipid-transfer protein/seed storage 2S albumin superfamily protein) (Expressed protein) (Putative uncharacterized protein At2g10940; F15K19.1)	25.383	24.837	25.746	25.681	24.743	25.116	0	1	25.322	25.18	0.727	0.301	0.142	0	W5B9Q1
W5BCG1	Q39061	RNA-binding protein CP33, chloroplastic (Protein PIGMENT DEFECTIVE 322)	25.826	24.89	26.007	25.999	26.392	26.015	0	1	25.574	26.135	0.242	0.155	-0.561	0	W5BCG1;W5C2K1
W5BDR9	Q93Y35	26S proteasome non-ATPase regulatory subunit 6 homolog (26S proteasome regulatory subunit RPN7) (AtRPN7) (26S proteasome regulatory subunit S10 homolog)	24.653	25.335	24.666	24.839	24.554	24.713	0	1	24.885	24.702	0.511	0.238	0.183	0	W5BDR9;W5ART4
W5BJX9	Q0WSE9	Eukaryotic translation initiation factor 3 subunit M (eIF3m)	25.132	25.16	25.105	24.957	25.093	24.472	0	1	25.132	24.841	0.261	0.161	0.292	0	W5BJX9
W5BKM2	Q56W44	NA	26.165	26.227	26.3	26.928	25.703	25.575	0	1	26.231	26.069	0.744	0.306	0.162	0	W5BKM2;W5BW48;W5B4B1
W5BNV2	Q9SYI5	Putative uncharacterized protein AT4g01870 (Putative uncharacterized protein At4g01870) (Putative uncharacterized protein T7B11.13) (TolB-related protein)	25.506	24.971	25.915	25.339	25.417	25.233	0	1	25.464	25.33	0.674	0.287	0.135	0	W5BNV2
W5C595	Q05431	L-ascorbate peroxidase 1, cytosolic (AP) (AtAPx01) (EC 1.11.1.11)	27.175	28.247	28.642	26.217	26.274	25.933	0	1	28.021	26.141	0.044	0.077	1.88	0	W5C595
W5C7J3	Q9SIZ2	Eukaryotic translation initiation factor 2 subunit 1 (Putative eukaryotic translation initiation factor 2 alpha subunit eIF2) (Putative eukaryotic translation initiation factor 2 alpha subunit, eIF2)	24.393	24.384	24.332	24.321	24.261	24.154	0	1	24.37	24.245	0.112	0.112	0.124	0	W5C7J3
W5CA69	O04420	Uricase (EC 1.7.3.3) (Nodulin-35 homolog) (Urate oxidase)	25.039	25.408	25.25	25.482	25.421	25.787	0	1	25.232	25.564	0.101	0.106	-0.331	0	W5CA69;W5CFN8
W5CAA5	Q9LS94	Ras-related protein RABG3f (AtRABG3f) (Ras-related protein Rab71) (AtRab71) (Ras-related protein Rab7B) (AtRab7B)	26.443	26.364	26.342	26.236	26.117	26.161	0	1	26.383	26.171	0.011	0.037	0.212	0	W5CAA5;W5CML8;A0A077RYE8;W5DFX9
W5DBF6	C0LGT1	Probable LRR receptor-like serine/threonine-protein kinase At5g10290 (EC 2.7.11.1)	22.932	22.843	22.647	23.582	22.932	23.474	0	1	22.808	23.329	0.107	0.109	-0.522	0	W5DBF6;W5CBX8;G4XGX3;A0A077S042
W5CDW4	Q42347	60S ribosomal protein L24-1	25.855	25.381	25.812	25.708	25.896	25.891	0	1	25.683	25.832	0.438	0.217	-0.149	0	W5CDW4;W5D8P1
W5CJ56	B9DGT6	AT1G53310 protein	26.184	26.435	25.844	25.44	25.891	25.195	0	1	26.155	25.509	0.074	0.095	0.646	0	W5CJ56
W5DFI9	Q8W487	Uncharacterized protein At2g39795, mitochondrial	24.385	24.213	24.026	24.564	24.614	24.478	0	1	24.208	24.552	0.065	0.091	-0.344	0	W5DFI9;W5CLD8
W5CLE3	P51414	60S ribosomal protein L26-1	25.705	25.515	25.511	25.799	25.789	25.64	0	1	25.577	25.743	0.117	0.114	-0.166	0	W5CLE3
W5CQH9	Q9C8L4	Persulfide dioxygenase ETHE1 homolog, mitochondrial (EC 1.13.11.18) (Glyoxalase II) (Glx II) (Sulfur dioxygenase ETHE1)	25.378	24.968	25.43	25.121	25.424	25.36	0	1	25.259	25.302	0.819	0.324	-0.043	0	W5CQH9
W5CWG9	M1FZP1	Sulfotransferase (EC 2.8.2.-)	25.458	25.689	25.964	25.412	25.497	25.315	0	1	25.704	25.408	0.171	0.131	0.295	0	W5CWG9
W5DB75	C0Z363	AT1G72880 protein	25.039	24.663	24.938	24.406	24.621	24.921	0	1	24.88	24.649	0.289	0.17	0.231	0	W5DB75;W5D736;W5CD33
W5D786	Q9T003	O-methyltransferase family protein (O-methyltransferase-like protein)	26.003	26.295	26.128	26.18	25.96	25.732	0	1	26.142	25.957	0.307	0.177	0.185	0	W5D786
W5DAG5	Q9FG38	Sorting nexin 1 (AtSNX1) (Vacuolar protein sorting-associated protein 5 homolog)	25.651	25.794	26.245	25.345	25.311	25.257	0	1	25.897	25.304	0.078	0.096	0.592	0	W5DAG5;W5CFU2
W5DEB5	B3H5V4	Ubiquitin carboxyl-terminal hydrolase 6	25.502	26.806	26.918	24.098	24.692	24.959	0	1	26.409	24.583	0.037	0.072	1.826	0	W5DEB5;W5CEV5
W5DF25	Q9XGZ0	NADP-dependent malic enzyme 3 (AtNADP-ME3) (NADP-malic enzyme 3) (EC 1.1.1.40)	24.325	24.417	24.381	24.597	23.887	23.864	0	1	24.374	24.116	0.395	0.203	0.258	0	W5DF25;W5CGD9
W5I5A5	Q9C827	Coatomer subunit beta'-2 (Beta'-coat protein 2) (Beta'-COP 2)	25.425	25.461	24.989	26.06	26.13	25.665	0	1	25.291	25.952	0.035	0.07	-0.66	0	W5I5A5;W5DL52
W5I4Y1	Q9LU14	GDSL esterase/lipase APG (EC 3.1.1.-) (Extracellular lipase APG)	23.972	23.009	23.144	23.802	23.9	23.065	0	1	23.375	23.589	0.621	0.272	-0.214	0	W5I4Y1;W5DM93
W5DN04	Q9LU85	Probable plastid-lipid-associated protein 4, chloroplastic (Fibrillin-3a) (Plastoglobulin 25) (AtPGL25)	24.311	24.345	24.432	24.406	24.497	24.006	0	1	24.363	24.303	0.734	0.303	0.06	0	W5DN04
W5I9E7	Q8VYN6	ATP-dependent 6-phosphofructokinase 5, chloroplastic (ATP-PFK 5) (Phosphofructokinase 5) (EC 2.7.1.11) (Phosphohexokinase 5)	25.649	25.492	25.849	25.489	25.578	25.525	0	1	25.663	25.531	0.328	0.183	0.132	0	W5I9E7;W5HGR4;W5DUY1;W5FRG8;W5FIF0;W5EW09
W5ENX5	P24636	Tubulin beta-4 chain (Beta-4-tubulin)	25.332	25.099	25.036	25.22	25.25	25.236	0	1	25.156	25.236	0.468	0.225	-0.08	0	W5ENX5;W5E923;W5DVQ0;Q9ZRA7
W5DYD1	Q8VZC0	UDP-glucuronic acid decarboxylase 1 (EC 4.1.1.35) (UDP-XYL synthase 1) (UDP-glucuronate decarboxylase 1) (UGD) (UXS-1)	24.141	24.105	24.013	24.602	24.068	24.466	0	1	24.086	24.378	0.205	0.142	-0.292	0	W5DYD1;W5E416
W5DZ64	O80800	Acyl carrier protein 2, mitochondrial (MtACP-2) (ACP) (NADH-ubiquinone oxidoreductase 9.6 kDa subunit)	27.572	27.245	26.659	27.651	26.81	26.943	0	1	27.159	27.135	0.952	0.355	0.024	0	W5DZ64;W5EGQ1;W5E0Z0
W5EL01	Q8RY94	Adenylosuccinate lyase (ASL) (EC 4.3.2.2) (Adenylosuccinase)	25.026	25.222	25.163	25.291	25.329	25.388	0	1	25.137	25.336	0.057	0.086	-0.199	0	W5EL01;W5E045;W5E6K5
W5E0G2	Q9C9P3	ADP-glucose pyrophosphorylase family protein (At1g74910/F9E10_24) (Putative GDP-mannose pyrophosphorylase; 64911-67597)	26.189	26.516	26.399	26.337	26.025	26.504	0	1	26.368	26.289	0.669	0.285	0.079	0	W5E0G2;W5EM84;W5E4W7
W5E216	Q42044	At2g45180 (At2g45180/T14P1.1) (Expressed protein) (Protease inhibitor/seed storage/lipid transfer protein (LTP) family protein) (Putative proline-rich protein)	25.098	26.446	24.409	25.908	24.817	24.684	0	1	25.318	25.136	0.814	0.323	0.181	0	W5E216
W5E4W8	Q9FFB3	Vacuolar protein sorting-associated protein 24 homolog 1 (AtVPS24-1) (Charged multivesicular body protein 3 homolog 1) (ESCRT-III complex subunit VPS24 homolog 1)	25.175	25.303	25.537	25.54	25.359	25.201	0	1	25.338	25.367	0.855	0.333	-0.028	0	W5E4W8;W5EFA5
W5EHB8	Q8GSJ1	ATP phosphoribosyltransferase 2, chloroplastic (ATP-PRTase 2) (AtATP-PRT2) (EC 2.4.2.17)	26.007	26.032	26.284	26.494	26.088	26.082	0	1	26.108	26.221	0.529	0.244	-0.114	0	W5EHB8;W5E7M7
W5EG56	P25851	Fructose-1,6-bisphosphatase, chloroplastic (FBPase) (EC 3.1.3.11) (D-fructose-1,6-bisphosphate 1-phosphohydrolase)	26.311	27.207	27.227	25.097	24.656	27.987	0	1	26.915	25.913	0.442	0.218	1.002	0	W5EG56
W5EGK9	Q9T0I9	EF-Hand containing protein-like (Putative EF-hand containing protein) (SnRK2-interacting calcium sensor SCS)	25.461	25.85	26.21	24.451	24.397	24.458	0	1	25.84	24.435	0.022	0.055	1.405	0	W5EGK9;W5E2P6;W5DVV1;W5EDI8
W5EIJ2	Q94JY0	Cyclin delta-3 (Uncharacterized protein)	25.983	26.542	26.282	26.391	26.224	26.194	0	1	26.269	26.269	0.999	0.367	0	0	W5EIJ2
W5EJW9	Q9LVM5	Uric acid degradation bifunctional protein TTL (Transthyretin-like protein) [Includes: 2-oxo-4-hydroxy-4-carboxy-5-ureidoimidazoline decarboxylase (OHCU decarboxylase) (EC 4.1.1.97); 5-hydroxyisourate hydrolase (HIU hydrolase) (HIUHase) (EC 3.5.2.17)]	25.572	25.118	23.119	25.082	24.692	25.147	0	1	24.603	24.974	0.674	0.287	-0.371	0	W5EJW9
W5EL07	Q9FJ82	Dihydrodipicolinate reductase-like protein CRR1, chloroplastic (4-hydroxy-tetrahydrodipicolinate reductase 3) (HTPA reductase 3) (Protein CHLORORESPIRATORY REDUCTION 1)	25.731	25.811	25.859	25.798	25.477	25.359	0	1	25.8	25.544	0.184	0.134	0.256	0	W5EL07
W5EL86	Q01525	14-3-3-like protein GF14 omega (General regulatory factor 2)	25.517	25.458	25.659	25.261	25.607	25.5	0	1	25.545	25.456	0.504	0.236	0.089	0	W5EL86
W5ESW6	Q9LFX8	Putative uncharacterized protein At1g27090 (T7N9.15) (Uncharacterized glycine-rich protein)	26.042	26.171	26.269	26.222	26.038	26.11	0	1	26.16	26.123	0.685	0.29	0.037	0	W5ESW6;W5ECX0
W5ETN3	Q56XH2	Photosystem II chlorophyll-binding protein PsbS	29.203	29.707	28.876	26.965	28.237	27.504	0	1	29.262	27.569	0.024	0.058	1.693	0	W5ETN3
W5FXA0	Q9FNK4	Ornithine aminotransferase, mitochondrial (EC 2.6.1.13) (Ornithine delta-aminotransferase) (Ornithine--oxo-acid aminotransferase)	25.684	25.707	25.379	25.827	26.407	25.62	0	1	25.59	25.951	0.263	0.161	-0.361	0	W5FXA0;W5EYV5;W5F8D1
W5EZG8	Q9LP45	26S proteasome non-ATPase regulatory subunit 11 homolog (19S proteosome subunit 9) (AtS9) (26S proteasome regulatory subunit RPN6) (AtRPN6) (26S proteasome regulatory subunit S9 homolog)	23.954	24.06	24.028	24.17	24.398	24.115	0	1	24.014	24.228	0.12	0.114	-0.214	0	W5EZG8;W5E531
W5G0W4	Q58G44	Uncharacterized protein	25.89	25.946	25.802	25.744	25.936	25.812	0	1	25.88	25.83	0.527	0.243	0.049	0	W5G0W4;W5EZM2;W5F9T9;W5HU91;W5HEL4;W5I9B5
W5FZJ6	Q9FKX3	Uncharacterized protein	25.731	27.204	27.785	27.286	26.153	26.289	0	1	26.907	26.576	0.67	0.286	0.331	0	W5FZJ6;W5F028
W5F1G3	Q9M385	50S ribosomal protein L17, chloroplastic (CL17)	25.45	26.17	26.081	26.225	26.164	26.115	0	1	25.9	26.168	0.359	0.192	-0.268	0	W5F1G3;W5FYV3;W5FG89
W5FU25	Q8VWF6	Protein STRICTOSIDINE SYNTHASE-LIKE 3 (AtSSL3) (Strictosidine synthase 9) (AtSS9)	24.268	24.204	24.159	23.853	23.819	23.262	0	1	24.21	23.645	0.095	0.104	0.565	0	W5FU25;W5F1U5;W5FA23
W5F213	Q9CAF6	Probable DNA gyrase subunit A, chloroplastic/mitochondrial (EC 5.99.1.3)	29.809	28.205	26.103	28.973	29.775	27.492	0	1	28.039	28.747	0.611	0.269	-0.708	0	W5F213;W5FUY6;W5FFQ8
W5F3N1	B9DHU5	AT2G17980 protein (Fragment)	25.589	25.921	26.113	26.148	25.684	25.783	0	1	25.875	25.872	0.989	0.364	0.003	0	W5F3N1;W5G1E3;W5FPK6
W5F3Q5	Q9FJD4	Importin subunit beta-1 (Karyopherin subunit beta-1) (ATKPNB1)	24.379	24.475	24.039	24.478	24.362	23.983	0	1	24.298	24.275	0.913	0.346	0.023	0	W5F3Q5;W5FPF7
W5F6X6	B9DFG5	PTI1-like tyrosine-protein kinase 3 (PTI1-3) (EC 2.7.10.2)	25.126	24.646	24.564	25.137	24.831	24.621	0	1	24.779	24.863	0.733	0.303	-0.085	0	W5F6X6;W5FTZ8
W5F7L5	P92954	NA	25.676	25.329	26.085	25.541	25.071	25.489	0	1	25.697	25.367	0.288	0.17	0.33	0	W5F7L5
W5FTM2	Q9C6Z3	Pyruvate dehydrogenase E1 component subunit beta-2, chloroplastic (EC 1.2.4.1)	24.575	24.935	25.042	25.973	24.983	25.251	0	1	24.85	25.402	0.195	0.138	-0.552	0	W5FTM2;W5FZL3;W5F7V3
W5F9H2	P55229	Glucose-1-phosphate adenylyltransferase large subunit 1, chloroplastic (EC 2.7.7.27) (ADP-glucose pyrophosphorylase) (ADP-glucose synthase) (AGPase S) (Alpha-D-glucose-1-phosphate adenyl transferase)	25	25.53	25.156	25.332	25.141	25.024	0	1	25.229	25.166	0.75	0.307	0.063	0	W5F9H2;P12298
W5G046	Q8LCU7	Probable trans-2-enoyl-CoA reductase, mitochondrial (EC 1.3.1.38)	24.523	25.376	24.634	24.431	24.357	23.77	0	1	24.845	24.186	0.128	0.116	0.659	0	W5G046;W5FBI8;W5EYE4
W5FFT4	Q9SK22	40S ribosomal protein S16-1	26.282	25.821	26.18	26.334	26.46	26.352	0	1	26.095	26.382	0.169	0.13	-0.287	0	W5FFT4;W5FR38
W5FSB3	Q9C9C4	Enolase 1, chloroplastic (EC 4.2.1.11) (2-phospho-D-glycerate hydro-lyase 1) (2-phosphoglycerate dehydratase 1)	24.785	24.701	24.737	24.431	24.438	24.169	0	1	24.741	24.346	0.039	0.074	0.395	0	W5FSB3;W5FGS9
W5FJD2	Q9LNW1	Ras-related protein RABA2b (AtRABA2b)	25.413	25.791	25.427	25.078	24.694	25.381	0	1	25.543	25.051	0.117	0.114	0.492	0	W5FJD2;W5FYY6
W5FJV1	Q9S7W4	AT3g07720/F17A17_6 (At3g07720/F17A17_6) (F17A17.6 protein) (Galactose oxidase/kelch repeat-containing protein) (MLP3.17) (MLP3.17 protein) (Putative uncharacterized protein At3g07720)	25.689	25.632	25.631	25.339	25.412	25.622	0	1	25.651	25.457	0.145	0.122	0.193	0	W5FJV1
W5FLX4	Q9LHT0	Tropinone reductase homolog At5g06060 (EC 1.1.1.-)	25.613	25.724	25.548	25.848	25.633	26.27	0	1	25.628	25.917	0.26	0.16	-0.288	0	W5FLX4
W5FQG6	Q9LYK9	40S ribosomal protein S26-3	24.713	24.346	24.785	25.139	25.1	25.125	0	1	24.615	25.121	0.064	0.09	-0.507	0	W5FQG6
W5FR28	Q8L5Y9	Pantothenate kinase 2 (AtPANK2) (EC 2.7.1.33) (Pantothenic acid kinase 2)	24.999	25.067	25.293	24.687	24.356	23.292	0	1	25.12	24.112	0.134	0.119	1.008	0	W5FR28;W5EV00;W5FG45
W5FUB4	Q9SU56	L-galactono-1,4-lactone dehydrogenase, mitochondrial (EC 1.3.2.3)	25.222	25.493	25.263	25.284	25.42	25.303	0	1	25.326	25.335	0.927	0.35	-0.009	0	W5FUB4;W5FJN8
W5FY97	F4K180	DEAD-box ATP-dependent RNA helicase 3	26.226	26.381	26.36	26.274	26.428	26.084	0	1	26.322	26.262	0.624	0.273	0.06	0	W5FY97;W5FHC5;A0A096UQ76
W5FYY4	Q9SG80	Alpha-L-arabinofuranosidase 1 (AtASD1) (EC 3.2.1.55) (Beta-D-xylosidase) (EC 3.2.1.-)	25.754	25.727	26.189	25.614	25.684	25.391	0	1	25.89	25.563	0.15	0.124	0.327	0	W5FYY4;W5F153;W5FGZ4
W5G125	Q9ASR1	At1g56070/T6H22_13 (Elongation factor EF-2) (Putative elongation factor)	26.948	27.045	27.037	26.775	27.13	27.18	0	1	27.01	27.028	0.899	0.343	-0.019	0	W5G125
W5G1S0	Q9LXV3	Dicarboxylate transporter 1, chloroplastic (2-oxoglutarate/malate translocator 1) (AtpOMT1)	24.208	24.694	24.402	24.292	25.615	25.597	0	1	24.435	25.168	0.231	0.152	-0.733	0	W5G1S0
W5G223	Q9LZQ0	Cytochrome c oxidase subunit 5C-2 (Cytochrome c oxidase polypeptide Vc-2)	26.509	26.435	26.726	26.52	26.56	26.491	0	1	26.557	26.524	0.746	0.306	0.033	0	W5G223
W5G3P3	B9DGC8	AT5G49510 protein	24.834	25.551	25.962	24.305	24.515	24.479	0	1	25.449	24.433	0.086	0.1	1.016	0	W5G3P3
W5G3W3	O65572	Carotenoid 9,10(9',10')-cleavage dioxygenase 1 (EC 1.14.99.n4) (AtCCD1) (Neoxanthin cleavage enzyme NC1) (AtNCED1)	26.196	26.111	25.831	26.315	26.059	26.197	0	1	26.046	26.191	0.345	0.187	-0.145	0	W5G3W3
W5G5X8	Q93Y08	ABC transporter-like (Putative ABC transporter) (Putative ABC transporter protein)	25.382	25.658	25.371	24.521	24.329	23.61	0	1	25.471	24.153	0.031	0.065	1.317	0	W5G5X8;W5GXL4;W5GMJ7
W5GLS9	F4J5S1	Clustered mitochondria protein (Friendly mitochondria protein)	24.008	23.721	23.941	24.717	24.117	24.286	0	1	23.89	24.373	0.096	0.105	-0.484	0	W5GLS9;W5GZE6;W5G8W1
W5G982	P46011	Bifunctional nitrilase/nitrile hydratase NIT4 (EC 3.5.5.1) (EC 3.5.5.4) (EC 4.2.1.65) (Cyanoalanine nitrilase) (Nitrilase 4)	26.542	25.999	26.268	25.43	25.941	25.376	0	1	26.27	25.582	0.046	0.08	0.687	0	W5G982;W5GJL4;E9M5R5
W5GQY7	Q9LPT6	F11F12.1 protein (OTU-containing deubiquitinating enzyme 2) (OTU-like cysteine protease family protein) (Putative uncharacterized protein At1g50670) (Putative uncharacterized protein F17J6.19)	25.83	25.636	25.951	26.685	26.135	26.071	0	1	25.806	26.297	0.112	0.112	-0.491	0	W5GQY7;W5GC01
W5H402	Q9LIG2	Receptor-like protein kinase At3g21340 (EC 2.7.10.1) (EC 2.7.11.1) (Leucine-rich repeat receptor-like protein kinase At3g21340)	25.744	25.912	25.577	25.686	25.83	25.487	0	1	25.745	25.668	0.609	0.269	0.077	0	W5H402;W5GCA4;W5GT73
W5GCE1	Q9LHL2	Putative uncharacterized protein At3g13224 (RNA recognition motif-containing protein) (Uncharacterized protein)	25.284	25.698	25.904	26.728	25.652	25.599	0	1	25.629	25.993	0.442	0.218	-0.364	0	W5GCE1;A0A096UUQ4
W5GCF6	Q9S726	Probable ribose-5-phosphate isomerase 3, chloroplastic (EC 5.3.1.6) (Phosphoriboisomerase 3) (Protein EMBRYO DEFECTIVE 3119)	27.441	27.905	28.993	26.626	27.247	27.134	0	1	28.113	27.002	0.123	0.115	1.11	0	W5GCF6
W5GD40	W8Q313	Glycosyltransferase (EC 2.4.1.-) (Fragment)	25.261	25.435	25.255	25.263	24.754	24.988	0	1	25.317	25.001	0.154	0.125	0.315	0	W5GD40
W5GF48	A8MS69	4-coumarate--CoA ligase 1	26.212	25.874	25.609	25.483	25.335	25.984	0	1	25.898	25.601	0.322	0.181	0.297	0	W5GF48
W5GF95	P41376	Eukaryotic initiation factor 4A-1 (eIF-4A-1) (EC 3.6.4.13) (ATP-dependent RNA helicase eIF4A-1) (DEAD-box ATP-dependent RNA helicase 4)	25.179	25.342	25.447	24.403	24.168	23.634	0	1	25.323	24.068	0.022	0.055	1.255	0	W5GF95;W5GQH8;W5H1S3;M1NJV3
W5GFM1	Q9MAT3	F13M7.16 protein (Putative uncharacterized protein At1g04850) (Putative uncharacterized protein F13M7.16) (Ubiquitin-associated (UBA)/TS-N domain-containing protein)	24.362	24.389	25.197	24.938	24.555	24.598	0	1	24.649	24.697	0.884	0.339	-0.048	0	W5GFM1;W5GPQ1;W5H1R2
W5GGV7	Q9CAD1	At1g63660 (GMP synthase; 61700-64653) (GMP-synthase-C and glutamine amidotransferase domain-containing protein)	25.409	25.865	24.432	25.367	24.91	25.101	0	1	25.235	25.126	0.824	0.325	0.109	0	W5GGV7;W5GT08
W5GH59	A3KPE5	At3g10080	25.82	26.146	25.828	26.591	25.909	25.944	0	1	25.931	26.148	0.446	0.219	-0.217	0	W5GH59
W5GV19	Q42593	L-ascorbate peroxidase T, chloroplastic (EC 1.11.1.11) (Thylakoid-bound ascorbate peroxidase) (AtAPx06) (tAPX)	26.238	26.591	26.473	26.142	26.126	25.82	0	1	26.434	26.029	0.051	0.083	0.405	0	W5GV19;Q8GZB9
W5GVC8	Q9ZV48	Probable alpha,alpha-trehalose-phosphate synthase [UDP-forming] 11 (EC 2.4.1.15) (Trehalose-6-phosphate synthase 11) (AtTPS11)	23.334	23.448	23.247	23.438	22.933	23.241	0	1	23.343	23.204	0.452	0.221	0.139	0	W5GVC8
W5GX18	Q9S795	Betaine aldehyde dehydrogenase 1, chloroplastic (BADH) (EC 1.2.1.8) (Aldehyde dehydrogenase family 10 member A8)	26.187	26.63	25.617	25.774	25.77	26.584	0	1	26.145	26.043	0.811	0.323	0.102	0	W5GX18
W5GXB1	Q8LFZ9	Sucrase-like protein (Sucrase/ferredoxin-like protein)	25.397	25.09	24.84	24.638	25.019	24.918	0	1	25.109	24.858	0.28	0.167	0.251	0	W5GXB1;W5GAJ9;W5GLH5
W5GXN7	O82234	Translation initiation factor IF-3	25.415	22.221	24.629	25.127	25.544	24.838	0	1	24.088	25.17	0.377	0.198	-1.081	0	W5GXN7
W5HZE4	Q9C5S9	Cysteine-rich receptor-like protein kinase 6 (Cysteine-rich RLK6) (EC 2.7.11.-) (Receptor-like protein kinase 5)	24.845	25.003	25.009	25.346	24.963	24.986	0	1	24.952	25.098	0.366	0.194	-0.146	0	W5HZE4;W5H6F9;W5HR61;W5HZG3
W5H7C3	Q9SLA8	Enoyl-[acyl-carrier-protein] reductase [NADH], chloroplastic (ENR) (EC 1.3.1.9) (NADH-dependent enoyl-ACP reductase 1) (Protein MOSAIC DEATH 1)	24.756	24.879	25.197	25.406	24.948	25.106	0	1	24.944	25.153	0.327	0.183	-0.209	0	W5H7C3;W5HXF2;W5HQB8
W5H8Z0	B9DHI9	AT1G09640 protein	26.526	26.805	26.414	26.024	26.218	25.684	0	1	26.582	25.975	0.04	0.075	0.606	0	W5H8Z0
W5HNG1	Q1ECE0	Vesicle-associated protein 4-1 (Plant VAP homolog 4-1) (AtPVA41) (Protein MEMBRANE-ASSOCIATED MANNITOL-INDUCED) (AtMAMI) (VAMP-associated protein 4-1)	25.493	25.609	25.61	25.409	25.491	25.843	0	1	25.571	25.581	0.946	0.354	-0.01	0	W5HNG1;W5H963;W5I082
W5H9J2	F4IS91	ATP/GTP-binding protein-like protein	24.437	23.826	24.188	24.813	24.265	24.324	0	1	24.15	24.467	0.271	0.163	-0.317	0	W5H9J2
W5HNR4	Q9ASR0	Tubulin beta-3 chain	28.06	27.671	27.956	26.574	27.503	26.565	0	1	27.896	26.881	0.068	0.093	1.015	0	W5HNR4;W5HAY6
W5HCM6	NA	NA	24.3	24.2	24.465	24.813	24.264	24.353	0	1	24.322	24.477	0.472	0.226	-0.155	0	W5HCM6
W5HD59	Q93ZV8	Putative uncharacterized protein At1g10510 (RNI-like superfamily protein)	24.584	24.095	24.557	25.41	24.978	24.67	0	1	24.412	25.019	0.091	0.102	-0.607	0	W5HD59;W5IAW3;W5HUK6
W5HEH9	Q9M0F5	Acid phosphatase-like protein (HAD superfamily, subfamily IIIB acid phosphatase) (Putative acid phosphatase)	28.791	29.258	29.346	28.326	28.881	29.687	0	1	29.131	28.965	0.727	0.301	0.167	0	W5HEH9
W5HGJ8	Q9FMF7	Dicarboxylate transporter 2.1, chloroplastic (AtpDCT1) (Glutamate/malate translocator)	24.697	25.713	24.7	26.037	25.868	26.335	0	1	25.036	26.08	0.075	0.095	-1.044	0	W5HGJ8;W5HLH4
W5I6I2	Q8GUN1	AT4G31340 protein (Myosin heavy chain-related protein) (Putative uncharacterized protein At4g31340)	25.663	25.354	25.455	25.844	25.622	26.238	0	1	25.491	25.901	0.136	0.119	-0.411	0	W5I6I2;W5HJ17;W5HVV0
W5I6P2	Q8LEG3	65-kDa microtubule-associated protein 2 (AtMAP65-2)	25.834	25.698	25.524	25.414	25.556	25.628	0	1	25.685	25.533	0.244	0.155	0.152	0	W5I6P2;W5HTJ5;W5HJ67
W5HT52	P28769	T-complex protein 1 subunit alpha (TCP-1-alpha) (CCT-alpha) (Chaperonin CCT1)	25.7	25.569	25.885	24.695	24.454	23.38	0	1	25.718	24.176	0.056	0.086	1.542	0	W5HT52;W5I5R9
W5HUQ9	B3H739	Ketose-bisphosphate aldolase class-II family protein	25.056	25.381	25.046	25.269	24.995	24.887	0	1	25.161	25.05	0.522	0.242	0.111	0	W5HUQ9;W5I9P9
W5HWZ4	Q940I2	Putative uncharacterized protein MED24.18 (Thioredoxin family protein)	25.869	25.801	25.487	25.278	25.597	25.45	0	1	25.719	25.442	0.141	0.121	0.277	0	W5HWZ4
W5HXM7	Q5GM68	Phosphoenolpyruvate carboxylase 2 (AtPPC2) (PEPC 2) (PEPCase 2) (EC 4.1.1.31)	25.908	26.19	26.27	26.103	26.027	25.76	0	1	26.123	25.963	0.352	0.189	0.159	0	W5HXM7
W5HYP0	Q9STX5	Endoplasmin homolog (Glucose-regulated protein 94 homolog) (GRP-94 homolog) (Heat shock protein 90-7) (AtHSP90.7) (AtHsp90-7) (Protein SHEPHERD)	25.328	24.907	25.334	25.312	25.51	25.77	0	1	25.19	25.531	0.154	0.125	-0.341	0	W5HYP0
W5I2U1	Q38907	Probable xyloglucan endotransglucosylase/hydrolase protein 25 (At-XTH25) (XTH-25) (EC 2.4.1.207)	26.524	25.853	26.131	25.888	25.69	25.541	0	1	26.169	25.706	0.125	0.115	0.463	0	W5I2U1;W5H640;W5H6P7;W5H642;W5HXJ8
W5I701	Q9C5L8	Putative uncharacterized protein At5g13030	25.313	25.109	25.282	25.266	25.379	25.235	0	1	25.235	25.293	0.495	0.233	-0.059	0	W5I701
W5IAY2	Q9SJ20	Ribonucleoside-diphosphate reductase large subunit (EC 1.17.4.1) (Protein DEFECTIVE IN POLLEN DNA DEGRADATION 2) (Ribonucleoside-diphosphate reductase R1 subunit) (AtRNR1)	26.106	25.866	26.371	26.222	26.003	26.058	0	1	26.115	26.094	0.908	0.345	0.02	0	W5IAY2;W5HD13;W5HUG9
A0A023JMN5	O80763	Probable nucleoredoxin 1 (AtNrx1) (EC 1.8.1.8)	27.471	26.816	26.53	28.584	27.312	27.525	0	0	26.939	27.807	0.154	0.125	-0.868	0	A0A023JMN5
A0A023W638	P19171	Basic endochitinase B (EC 3.2.1.14) (Pathogenesis-related protein 3) (AtChiB) (PR-3)	27.536	27.347	26.856	27.381	28.129	28.855	0	0	27.246	28.122	0.165	0.128	-0.875	0	A0A023W638
A0A024FR39	Q9SRG3	Protein disulfide isomerase-like 1-2 (AtPDIL1-2) (EC 5.3.4.1) (Protein disulfide-isomerase 2) (PDI 2) (Protein disulfide-isomerase 6) (AtPDI6)	26.544	26.371	26.487	26.225	26.148	26.119	0	0	26.467	26.164	0.011	0.038	0.303	0	A0A024FR39;A0A024FSC1;A0A024FRZ0;Q7FYS2;W5DV72;Q4W247;P52589
W5DEV0	Q38936	Peptidyl-prolyl cis-trans isomerase FKBP15-2 (PPIase FKBP15-2) (EC 5.2.1.8) (15 kDa FK506-binding protein) (15 kDa FKBP) (FK506-binding protein 15-2) (AtFKBP15-2) (FK506-binding protein 2-2) (Immunophilin FKBP15-2) (Rotamase)	25.424	25.388	25.519	25.418	25.749	25.765	0	0	25.444	25.644	0.212	0.144	-0.2	0	W5DEV0;W5D2C8;A0A060II13
A0A068B052	O22607	WD-40 repeat-containing protein MSI4 (Altered cold-responsive gene 1 protein)	29.599	29.387	29.613	29.453	29.476	29.433	0	0	29.533	29.454	0.39	0.202	0.079	0	A0A068B052;A0A068AZX3;A0A068B111;W5CA94
A0A075TDV1	Q8L7S8	DEAD-box ATP-dependent RNA helicase 3, chloroplastic (EC 3.6.4.13) (Protein EMBRYO DEFECTIVE 1138)	27.508	27.802	27.598	27.976	27.82	27.742	0	0	27.636	27.846	0.134	0.119	-0.211	0	A0A075TDV1
W5HJ07	P56793	50S ribosomal protein L16, chloroplastic	27.195	26.585	27.668	26.99	27.439	26.82	0	0	27.149	27.083	0.866	0.336	0.066	0	W5HJ07;W5F4U2;Q95H50;A0A075TNX9;S4Z3I3;W5H168;W5DL02;W5BWY4;C6L8D1;W5AFS1;W5I3I3;W5H324;W5C114;W5DZ49;W5DGW5;W5GC91;W5G0H3
P06528	P56759	ATP synthase subunit b, chloroplastic (ATP synthase F(0) sector subunit b) (ATPase subunit I)	30.49	30.547	30.388	31.114	30.559	30.684	0	0	30.475	30.786	0.199	0.139	-0.311	0	P06528;A0A075TV53;S4Z098
P20858	P19366	ATP synthase subunit beta, chloroplastic (EC 3.6.3.14) (ATP synthase F1 sector subunit beta) (F-ATPase subunit beta)	36.071	36.188	36.144	36.572	36.23	36.357	0	0	36.134	36.386	0.115	0.113	-0.252	0	P20858;A0A075VXI8;W5AMD4;A0A075W3Y0;S4Z3F8;W5ES96;W5BNH7;W5HFJ2;W5FU37;W5FRU2;W5HKU4
P60577	P56808	30S ribosomal protein S19, chloroplastic	27.322	26.867	27.935	28.05	27.792	27.496	0	0	27.375	27.779	0.329	0.184	-0.405	0	P60577;A0A075VYF7;W5EBG4;W5ADH2;S4Z9E7;W5C320;W5FEH0;W5FPT0;W4ZX25;W5FAI2;W5B5F0;W5FB13;W5B9J9;W5AR30;W5G0F2;W5H2G6;W5GHI4;W5FZ78;W5H497;W5AJ36
W5I027	P56798	30S ribosomal protein S3, chloroplastic	26.058	26.378	26.802	26.524	26.498	26.421	0	0	26.413	26.481	0.783	0.315	-0.068	0	W5I027;W5H2C5;W5E9Q9;W5B823;S4Z3B2;Q95H49;A0A075VZ84;W5DKR5;W5HSE6;W5EMY8;W5CEK9;W5GBG9;W5FRQ9;W5GEA1;W5GKM9;W5BZY0
Q9ZR95	P25818	Aquaporin TIP1-1 (Aquaporin TIP) (Gamma-tonoplast intrinsic protein) (Gamma-TIP) (Tonoplast intrinsic protein 1-1) (AtTIP1;1) (Tonoplast intrinsic protein, root-specific RB7) [Cleaved into: Aquaporin TIP1-1, N-terminally processed]	29.127	29.461	28.992	27.3	29.037	29.012	0	0	29.193	28.45	0.324	0.182	0.743	0	Q9ZR95;A0A077KS83;W5DUQ1;W5EKD0
A0A077RAC7	Q1ECE2	At2g39780	27.539	27.537	26.996	28.023	27.349	27.805	0	0	27.357	27.726	0.243	0.155	-0.368	0	A0A077RAC7;W5CCJ9;W5DEE1
A0A077RAG2	O48845	Cytochrome b5 isoform B (AtCb5-B) (Cytochrome b5 isoform 2) (Cytochrome b5 isoform E) (AtCb5-E)	28.882	28.663	28.693	29.22	28.931	28.819	0	0	28.746	28.99	0.169	0.129	-0.244	0	A0A077RAG2
A0A077RAJ8	F4IX28	Peptidyl-prolyl cis-trans isomerase (EC 5.2.1.8)	26.545	25.8	26.138	25.771	26.234	25.873	0	0	26.161	25.96	0.483	0.23	0.202	0	A0A077RAJ8
A0A077RAQ3	B1GUZ6	Cinnamyl alcohol dehydrogenase	28.363	28.465	28.118	27.792	27.856	28.334	0	0	28.316	27.994	0.198	0.139	0.321	0	A0A077RAQ3
A0A077RF77	P19171	Basic endochitinase B (EC 3.2.1.14) (Pathogenesis-related protein 3) (AtChiB) (PR-3)	26.023	25.584	25.367	25.174	26.828	27.51	0	0	25.658	26.504	0.347	0.188	-0.846	0	A0A077RF77;A0A023W594;Q41539
A0A077RFC2	B9DH49	AT3G56650 protein	29.181	28.978	29.256	29.558	29.326	29.165	0	0	29.138	29.35	0.215	0.145	-0.211	0	A0A077RFC2
A0A077RFP0	O65502	AT4g35250/F23E12_190 (At4g35250/F23E12_190) (Putative uncharacterized protein AT4g35250) (Putative uncharacterized protein F23E12.190) (Rossmann-fold NAD(P)-binding domain-containing protein)	30.193	30.116	30.172	29.683	30.2	30.077	0	0	30.16	29.986	0.381	0.199	0.174	0	A0A077RFP0;W5IBM7
A0A077RP15	W8PUZ7	Glycosyltransferase (Fragment)	27.907	28.07	27.479	28.386	27.982	28.233	0	0	27.819	28.201	0.157	0.126	-0.382	0	A0A077RP15;W5DIU4;D9CJB3;Q6EZE2
A0A077RPD6	Q9C9G4	Endonuclease 2 (AtENDO2) (EC 3.1.30.1) (Deoxyribonuclease ENDO2) (Single-stranded-nucleate endonuclease ENDO2)	26.235	27.754	26.695	27.696	26.678	26.598	0	0	26.895	26.991	0.875	0.337	-0.096	0	A0A077RPD6;A0A077RRW5;W5CLW6;W5DFA2
A0A077RPL6	Q9FMR9	RuvB-like protein 1 (EC 3.6.4.12) (49 kDa TATA box-binding protein-interacting protein homolog) (AtTIP49a) (Ruv DNA-helicase-like protein)	25.132	25.241	25.14	25.201	25.536	25.272	0	0	25.171	25.336	0.242	0.155	-0.165	0	A0A077RPL6;W5CP45;W5DPH0;W5E9C2;W5EQE9
A0A077RPZ7	O04630	Threonine--tRNA ligase, mitochondrial 1 (EC 6.1.1.3) (AtSYT1) (Threonyl-tRNA synthetase) (ThrRS)	27.544	27.604	27.336	26.734	27.797	27.781	0	0	27.495	27.437	0.887	0.34	0.057	0	A0A077RPZ7;W5CK42
A0A077RQ50	Q501A9	At5g16970	26.305	26.163	26.506	26.333	24.761	25.027	0	0	26.325	25.374	0.185	0.135	0.951	0	A0A077RQ50
A0A077RQN1	Q0V7R6	At2g34160	25.306	25.522	25.589	25.903	25.559	25.64	0	0	25.472	25.701	0.168	0.129	-0.228	0	A0A077RQN1;W5CNB6
A0A077RQX7	Q0WSR2	Peroxidase (EC 1.11.1.7)	27.649	28.046	28.119	26.988	27.793	26.706	0	0	27.938	27.162	0.125	0.115	0.775	0	A0A077RQX7
A0A077RR09	Q9SD78	Putative uncharacterized protein At5g08060 (Putative uncharacterized protein At5g08060/F13G24_260) (Putative uncharacterized protein F13G24.260) (Uncharacterized protein)	26.545	26.721	26.704	27.388	26.771	27.138	0	0	26.657	27.099	0.122	0.115	-0.442	0	A0A077RR09
A0A077RR28	Q9T0A0	Long chain acyl-CoA synthetase 4 (EC 6.2.1.3)	27.965	27.941	27.64	27.414	27.894	27.702	0	0	27.849	27.67	0.367	0.195	0.179	0	A0A077RR28;W5CFU1;W5D9P8
A0A077RR46	Q9MAH3	Protein DJ-1 homolog B (AtDJ1B)	28.512	28.363	28.598	29.218	28.749	28.68	0	0	28.491	28.882	0.133	0.118	-0.391	0	A0A077RR46
A0A077RR71	F4HTT6	Peptidyl-prolyl cis-trans isomerase CYP26-2, chloroplastic (PPIase CYP26-2) (EC 5.2.1.8) (Cyclophilin of 26 kDa 2) (Cyclophilin-26-2)	28.971	29.026	28.903	29.548	29.289	29.374	0	0	28.967	29.404	0.016	0.047	-0.437	0	A0A077RR71;A0A0H2UIB8
A0A077RRA0	Q84VW9	Phosphoenolpyruvate carboxylase 3 (AtPPC3) (PEPC 3) (PEPCase 3) (EC 4.1.1.31)	32.444	32.671	32.107	32.865	32.903	32.879	0	0	32.407	32.883	0.101	0.106	-0.475	0	A0A077RRA0
A0A077RRE2	Q8L860	ENTH/VHS/GAT family protein (Putative uncharacterized protein At4g32760)	25.496	24.845	25.534	23.945	24.632	24.711	0	0	25.291	24.429	0.06	0.089	0.862	0	A0A077RRE2;W5DH79;W5CKH9
A0A077RRF3	Q9M7T0	Peroxiredoxin-2F, mitochondrial (EC 1.11.1.15) (Peroxiredoxin IIF) (Thioredoxin reductase 2F)	28.376	27.895	28.175	28.158	28.412	28.393	0	0	28.148	28.321	0.359	0.192	-0.172	0	A0A077RRF3;W5CKK7
A0A077RRZ5	Q9SQT8	Bifunctional 3-dehydroquinate dehydratase/shikimate dehydrogenase, chloroplastic (DHQ-SDH protein) (DHQase-SORase) (Protein EMBRYO DEFECTIVE 3004) [Includes: Dehydroquinate dehydratase (DHQ) (EC 4.2.1.10); Shikimate dehydrogenase (SDH) (EC 1.1.1.25)]	28.448	28.542	28.455	28.853	28.35	28.659	0	0	28.482	28.621	0.445	0.219	-0.139	0	A0A077RRZ5
A0A077RSE3	Q9FM97	Pyruvate kinase (EC 2.7.1.40)	27.989	27.799	27.69	28.298	27.74	27.657	0	0	27.826	27.898	0.765	0.311	-0.072	0	A0A077RSE3
Q0IKM3	Q9M591	Magnesium-protoporphyrin IX monomethyl ester [oxidative] cyclase, chloroplastic (Mg-protoporphyrin IX monomethyl ester oxidative cyclase) (EC 1.14.13.81) (Copper response defect 1 protein) (Dicarboxylate diiron protein) (AtZIP) (MPE-cyclase)	28.058	28.941	28.685	26.456	28.196	27.619	0	0	28.561	27.424	0.143	0.121	1.137	0	Q0IKM3;A0A077RSF9;A9JR07
A0A077RSI3	P48491	Triosephosphate isomerase, cytosolic (TIM) (Triose-phosphate isomerase) (EC 5.3.1.1)	29.533	29.552	29.177	29.93	29.622	29.931	0	0	29.421	29.827	0.065	0.091	-0.407	0	A0A077RSI3
A0A077RSL3	Q9M1Q8	At3g62160 (HXXXD-type acyl-transferase-like protein) (Putative uncharacterized protein T17J13.120)	25.246	25.123	24.839	25.947	25.267	25.525	0	0	25.069	25.58	0.107	0.109	-0.51	0	A0A077RSL3;F6IB54
A0A0H2UJ20	Q9ZPI5	Peroxisomal fatty acid beta-oxidation multifunctional protein MFP2 (AtMPF2) [Includes: Enoyl-CoA hydratase/3-2-trans-enoyl-CoA isomerase/3-hydroxybutyryl-CoA epimerase (EC 4.2.1.17) (EC 5.1.2.3) (EC 5.3.3.8); 3-hydroxyacyl-CoA dehydrogenase (EC 1.1.1.35)]	28.994	29.067	28.927	29.153	29.175	29.093	0	0	28.996	29.141	0.048	0.082	-0.145	0	A0A0H2UJ20;A0A077RSQ1
A0A077RSR1	Q501A9	At5g16970	29.336	29.498	29.684	29.691	28.905	28.699	0	0	29.506	29.098	0.309	0.177	0.408	0	A0A077RSR1
A0A077RST2	P42737	Beta carbonic anhydrase 2, chloroplastic (AtbCA2) (AtbetaCA2) (EC 4.2.1.1) (Beta carbonate dehydratase 2)	34.199	34.396	34.136	34.781	34.79	34.764	0	0	34.244	34.778	0.02	0.052	-0.535	0	A0A077RST2
A0A077RSY3	O80889	At2g32520 (Dienelactone hydrolase domain-containing protein) (Putative carboxymethylenebutenolidase)	29.163	29.219	29.179	27.658	28.621	28.541	0	0	29.187	28.273	0.097	0.105	0.913	0	A0A077RSY3;W5DI74
A0A077RTG8	Q9ZP06	Malate dehydrogenase 1, mitochondrial (EC 1.1.1.37) (mNAD-MDH 1)	30.5	30.526	30.56	30.938	30.76	30.942	0	0	30.529	30.88	0.021	0.054	-0.352	0	A0A077RTG8;W5CFA0
A0A096UJW0	Q0WRA9	Histone H3	33.061	33.196	33.103	33.773	32.912	32.979	0	0	33.12	33.221	0.751	0.307	-0.101	0	A0A096UJW0;W5A129;W5I8D2;P68428;A0A077RTJ8;W5GCF2;A0A096UMF6;W5GCA5;W5DZM6;W5H2H1;W5DWS1;W5A3T1;W4ZSC0;A0A096UTY2;A0A096UJV8;W5EEW9;A0A096UKA9;W5A0K9;W5A7J0;W5I949;W5AI24;W5HWM2;W5FDA3;W5FFY4;W5IBZ0;W5IBK5;A0A096UV99;A0A096UV91;W5CNJ7;W5I6F6;W5ADK6
W5H391	Q9M098	Nucleoid-associated protein At4g30620, chloroplastic	27.573	26.841	27.561	27.705	26.702	27.224	0	0	27.325	27.211	0.777	0.314	0.115	0	W5H391;A0A077RTM5;W5GCH5
A0A077RTW4	Q9SX52	Phytochrome-associated serine/threonine-protein phosphatase 1 (AtFyPP1) (EC 3.1.3.16)	26.381	26.749	26.881	26.234	26.425	26.735	0	0	26.67	26.464	0.381	0.199	0.206	0	A0A077RTW4;W5DDB7
A0A077RTY9	Q9FF75	Protein SAD1/UNC-84 domain protein 1 (AtSUN1)	24.79	24.339	24.68	25.288	25.087	24.819	0	0	24.603	25.065	0.074	0.095	-0.462	0	A0A077RTY9
A0A077RU01	Q9LF46	2-hydroxyacyl-CoA lyase (EC 4.1.-.-) (2-hydroxyphytanoyl-CoA lyase) (2-HPCL) (Oxalyl-CoA decarboxylase)	26.878	27.183	26.674	27.179	26.863	27.138	0	0	26.912	27.06	0.457	0.222	-0.149	0	A0A077RU01
A0A077RU30	Q29PR5	At1g18980	29.907	29.678	29.101	28.735	29.2	28.101	0	0	29.562	28.679	0.096	0.105	0.883	0	A0A077RU30;W5ERB8;W5DST5;P93601;P93599;W5EQH1
A0A077RU32	Q9LV35	WD40 domain-containing protein (WD40-repeat protein)	28.538	28.304	28.476	28.93	28.538	28.67	0	0	28.439	28.713	0.127	0.116	-0.274	0	A0A077RU32;W5DIU2
A0A077RU36	Q9STF2	Protein plastid transcriptionally active 16, chloroplastic (pTAC16)	32.577	32.615	32.685	33.428	33.016	33.215	0	0	32.626	33.22	0.031	0.065	-0.594	0	A0A077RU36
A0A077RU45	Q8L6Y1	Ubiquitin carboxyl-terminal hydrolase 14 (EC 3.4.19.12) (Deubiquitinating enzyme 14) (AtUBP14) (TITAN-6 protein) (Ubiquitin thioesterase 14) (Ubiquitin-specific-processing protease 14)	26.83	26.693	26.826	27.293	27.074	27.134	0	0	26.783	27.167	0.011	0.038	-0.384	0	A0A077RU45;W5CL92
D8L9T4	Q9XEA0	Leucine--tRNA ligase, chloroplastic/mitochondrial (EC 6.1.1.4) (Leucyl-tRNA synthetase) (LeuRS) (Protein EMBRYO DEFECTIVE 2369)	26.857	27.002	26.914	27.355	27.304	26.764	0	0	26.925	27.141	0.37	0.196	-0.217	0	D8L9T4;A0A077RU57;I0JTU8;W5CMP0;W5DFZ5
A0A077RU93	Q9SU88	Methyltransferase (Putative uncharacterized protein AT4g29590) (Putative uncharacterized protein T16L4.100)	25.633	25.996	25.32	26.483	25.803	25.756	0	0	25.65	26.014	0.3	0.174	-0.365	0	A0A077RU93
A0A077RUB2	Q9SJI7	Phospholipase A1-IIdelta (EC 3.1.1.-)	26.757	26.812	26.982	27.074	26.89	26.385	0	0	26.85	26.783	0.78	0.315	0.068	0	A0A077RUB2
A0A077RUD3	Q9C544	Chorismate mutase 3, chloroplastic (AtCM3) (EC 5.4.99.5) (CM-3)	26.012	25.78	25.944	25.938	26.027	25.987	0	0	25.912	25.984	0.409	0.208	-0.072	0	A0A077RUD3;W5CFH6;W5DAE3
A0A077RV05	C0Z2J1	AT1G11360 protein (Adenine nucleotide alpha hydrolases-like protein)	28.199	28.284	28.332	28.931	28.403	28.398	0	0	28.272	28.577	0.223	0.149	-0.306	0	A0A077RV05
A0A077RVB3	W8PVH6	Glycosyltransferase (Fragment)	27.165	27.024	27.001	26.106	26.96	27.245	0	0	27.063	26.77	0.483	0.23	0.293	0	A0A077RVB3
A0A077RVD7	Q8RYC3	Expressed protein (OB-fold nucleic acid binding domain-containing protein)	28.511	28.45	28.489	28.812	28.469	28.688	0	0	28.483	28.656	0.224	0.149	-0.173	0	A0A077RVD7
A0A077RVJ6	Q8LDV6	Putative uncharacterized protein	27.664	27.392	27.354	27.67	27.65	27.535	0	0	27.47	27.618	0.265	0.161	-0.148	0	A0A077RVJ6
W5FGQ7	Q9LLR6	Non-specific lipid-transfer protein 4 (LTP 4)	30.7	30.624	30.79	31.072	30.667	31.088	0	0	30.705	30.942	0.221	0.148	-0.237	0	W5FGQ7;J9T0L6;A0A077RVM2;A0A077RHR6
A0A077RVM7	Q9ZNT0	Protein SUPPRESSOR OF K(+) TRANSPORT GROWTH DEFECT 1 (AtSKD1) (EC 3.6.4.6) (Protein VACUOLAR PROTEIN SORTING 4)	26.671	26.604	26.641	27.289	26.558	27.093	0	0	26.639	26.98	0.258	0.16	-0.341	0	A0A077RVM7
A0A077RW30	Q0WW95	Cysteine synthase (EC 2.5.1.47)	32.128	32.246	32.175	32.806	32.304	32.524	0	0	32.183	32.545	0.124	0.115	-0.361	0	A0A077RW30;W5DK22;A0A077RQ49
G8E2S8	P49201	40S ribosomal protein S23-2 (S12)	27.304	27.307	27.52	25.433	27.595	27.556	0	0	27.377	26.861	0.546	0.249	0.516	0	G8E2S8;W5FV77;A0A077RWB9;W5CGC6;W5FDV8
A0A077RX13	Q9LW85	MAR-binding filament-like protein 1	24.854	25.242	25.045	25.796	25.432	25.637	0	0	25.047	25.622	0.02	0.053	-0.575	0	A0A077RX13
A0A077RX20	P93736	Valine--tRNA ligase, mitochondrial 1 (EC 6.1.1.9) (AtSYV1) (Protein TWIN 2) (Valyl-tRNA synthetase) (ValRS)	25.146	25.618	25.358	25.645	25.761	25.901	0	0	25.374	25.769	0.082	0.098	-0.395	0	A0A077RX20;W5CLX2;W5DKQ6
A0A077RX76	Q9M1Q8	At3g62160 (HXXXD-type acyl-transferase-like protein) (Putative uncharacterized protein T17J13.120)	26.471	26.417	26.219	25.184	26.627	26.645	0	0	26.369	26.152	0.699	0.294	0.217	0	A0A077RX76
A0A077RXA1	Q9LVM2	NAD(P)H-quinone oxidoreductase subunit N, chloroplastic (EC 1.6.5.-) (NAD(P)H dehydrogenase subunit N) (NDH subunit N) (NDH-N) (NADH-plastoquinone oxidoreductase subunit N)	26.631	26.459	26.644	27.2	26.783	26.556	0	0	26.578	26.847	0.288	0.17	-0.269	0	A0A077RXA1;W5CAT5
W5DK89	Q29Q36	NADH-cytochrome b5 reductase (EC 1.6.2.2)	28.497	28.609	28.401	29.162	28.464	28.862	0	0	28.502	28.829	0.243	0.155	-0.327	0	W5DK89;W5CKI0;A0A077RXF0
A0A077RXR6	Q9SA73	Obg-like ATPase 1 (Ribosome-binding ATPase YchF) (AtYchF1)	28.419	28.584	28.43	28.746	28.501	28.43	0	0	28.478	28.559	0.51	0.238	-0.081	0	A0A077RXR6;M1NQE5
A0A077RXS4	Q9SEI2	26S protease regulatory subunit 6A homolog A (26S proteasome AAA-ATPase subunit RPT5a) (Proteasome 26S subunit 6A homolog A) (Regulatory particle triple-A ATPase subunit 5a) (Tat-binding protein 1 homolog A) (TBP-1 homolog A)	29.383	29.357	29.59	29.644	29.466	29.636	0	0	29.443	29.582	0.217	0.146	-0.139	0	A0A077RXS4;W5D7Y0;W5CAJ0;Q7XYE1
A0A077RXY9	Q9ZQQ0	Serine carboxypeptidase-like 26 (EC 3.4.16.-)	27.511	27.753	27.219	27.601	27.167	27.232	0	0	27.494	27.333	0.478	0.228	0.161	0	A0A077RXY9;W5CMJ2
A0A077RY29	Q9C5M0	Mitochondrial dicarboxylate/tricarboxylate transporter DTC (Dicarboxylate/tricarboxylate carrier)	29.402	29.458	29.251	28.935	29.62	29.631	0	0	29.371	29.395	0.926	0.349	-0.025	0	A0A077RY29;W5DJZ2;W5CN33
A0A077RY88	Q7XJE6	Metacaspase-1 (AtMC1) (EC 3.4.22.-) (Metacaspase 1b) (AtMCP1b) (Protein LSD ONE LIKE 3)	25.531	25.485	25.313	25.773	25.65	25.786	0	0	25.443	25.736	0.027	0.061	-0.294	0	A0A077RY88
A0A077RY89	F4KIH8	WD40 domain-containing protein	25.076	25.26	24.946	25.626	25.447	25.206	0	0	25.094	25.426	0.099	0.106	-0.333	0	A0A077RY89
A0A077RYD0	Q93Z38	Tryptophan aminotransferase-related protein 4 (EC 2.6.1.-)	28.35	28.933	28.572	29.024	28.915	29.125	0	0	28.619	29.021	0.129	0.117	-0.403	0	A0A077RYD0;J7F4X6
A0A077RYE2	Q9CA90	Glyoxylate/hydroxypyruvate reductase A HPR2 (EC 1.1.1.79) (EC 1.1.1.81) (NAD(P)H-dependent hydroxypyruvate reductase 2) (AtHPR2) (HPR 2)	29.775	29.808	29.672	29.125	29.467	29.561	0	0	29.752	29.384	0.098	0.105	0.368	0	A0A077RYE2
W5APN0	Q6NR90	Histone H4	33.686	33.641	33.731	33.826	33.975	34.042	0	0	33.686	33.948	0.04	0.075	-0.261	0	W5APN0;W5BPM3;W5BDU9;W5B8I7;W5AWL4;W5APM8;P62786;P62785;A0A077RYQ1;W5GDX3;W4ZVZ3;W4ZQV5;W5FR63;W5FBB1;A0A096USG9;A0A096UJU8;W5B954;A0A096UWG0;W5BTP2;W5BT37;W5GYP0;W5BAK4;W5EVI4;W5CKF2;W5BMC6;W5GE89;W5GRU1;W5EKU2;W5EIG6;W5FGC8;W5A2E0;W5H976;W5BUS8;W4ZR88;A0A096UTZ8
A0A077RYU3	O65896	Cytidine deaminase 1 (At-CDA1) (EC 3.5.4.5)	25.763	25.39	25.296	24.779	25.072	25.135	0	0	25.483	24.995	0.057	0.086	0.488	0	A0A077RYU3
A0A077RYX7	Q9M1R2	Proline--tRNA ligase, cytoplasmic (EC 6.1.1.15) (Prolyl-tRNA synthetase) (ProRS)	28.883	28.769	28.64	28.22	28.995	28.956	0	0	28.764	28.724	0.891	0.341	0.04	0	A0A077RYX7
A0A077RZ37	Q9SD81	Glycerophosphodiester phosphodiesterase GDPD6 (EC 3.1.4.46) (Glycerophosphodiester phosphodiesterase 6) (ATGDPD6)	27.038	26.925	26.334	27.452	26.97	27.036	0	0	26.766	27.153	0.227	0.15	-0.387	0	A0A077RZ37;W5DE02
Q41511	Q38970	Acetyl-CoA carboxylase 1 (AtACC1) (EC 6.4.1.2) (Protein EMBRYO DEFECTIVE 22) (Protein GURKE) (Protein PASTICCINO 3) [Includes: Biotin carboxylase (EC 6.3.4.14)]	26.356	26.107	25.899	25.378	26.358	25.929	0	0	26.121	25.888	0.514	0.24	0.232	0	Q41511;B2ZGJ6;Q41525;B2ZGK3;B2ZGL5;A0A077RZ86;W5DF70;W5CBS4
A0A077RZB4	Q96262	Plasma membrane-associated cation-binding protein 1 (AtPCAP1) (Microtubule-destabilizing protein 25)	33.243	33.309	33.455	33.636	33.02	33.201	0	0	33.336	33.286	0.816	0.323	0.05	0	A0A077RZB4
A0A077RZG3	Q9SZE1	Probable 3-hydroxyisobutyrate dehydrogenase-like 1, mitochondrial (HIBADH-like) (EC 1.1.1.31)	27.223	27.624	27.304	27.301	27.271	27.173	0	0	27.384	27.248	0.386	0.201	0.135	0	A0A077RZG3
W5CME6	Q9SKZ1	Transcription factor Pur-alpha 1 (Purine-rich single-stranded DNA-binding protein alpha 1)	26.764	26.877	27.327	26.42	26.92	27.092	0	0	26.989	26.81	0.537	0.246	0.179	0	W5CME6;A0A077RZI5;W5DFU0
A0A077RZU1	Q9XGZ0	NADP-dependent malic enzyme 3 (AtNADP-ME3) (NADP-malic enzyme 3) (EC 1.1.1.40)	28.249	28.311	28.244	28.179	28.309	28.346	0	0	28.268	28.278	0.871	0.336	-0.01	0	A0A077RZU1
A0A077S020	Q8RWT5	AICARFT/IMPCHase bienzyme family protein (Putative phosphoribosylaminoimidazolecarboxamide formyltransferase)	29.13	29.212	29.157	29.657	28.987	29.244	0	0	29.166	29.296	0.575	0.258	-0.13	0	A0A077S020
Q6Q625	P93042	Protein ROOT HAIR DEFECTIVE 3 (EC 3.6.5.-) (Protein FRAGILE FIBER 4) (Protein SEY1 homolog 1)	27.62	27.812	27.629	27.78	27.757	27.374	0	0	27.687	27.637	0.756	0.308	0.05	0	Q6Q625;A0A077S025;A0A077RZZ9;W5DBG6
A0A077S0B4	Q9FWR5	Gamma carbonic anhydrase 1, mitochondrial (AtCA1) (GAMMA CA1) (EC 4.2.1.-)	28.726	28.435	28.49	29.331	28.593	28.967	0	0	28.55	28.964	0.182	0.134	-0.413	0	A0A077S0B4;W5I5F3;W5HVE7;W5CKC8
A0A077S0C9	Q9FV53	Peptide deformylase 1A, chloroplastic/mitochondrial (AtDEF1) (AtPDF1A) (PDF 1A) (EC 3.5.1.88) (Polypeptide deformylase)	26.206	25.796	25.953	26.888	26.291	26.073	0	0	25.985	26.417	0.212	0.145	-0.432	0	A0A077S0C9
A0A077S144	Q9LKA4	UBP1-associated protein 2C	28.211	28.023	28.337	27.299	27.726	27.783	0	0	28.19	27.602	0.04	0.075	0.588	0	A0A077S144
A0A077S148	Q9CAI1	Developmentally-regulated G-protein 2 (AtDRG2) (Developmentally-regulated G-protein 2B) (AtDRG2b)	25.49	25.302	25.272	25.568	25.457	25.775	0	0	25.355	25.6	0.107	0.109	-0.245	0	A0A077S148;W5CFJ4;W5DDG9
A0A077S159	O81644	Villin-2	27.171	26.991	27.1	27.724	27.19	26.697	0	0	27.087	27.204	0.734	0.303	-0.117	0	A0A077S159
A0A077S1D5	Q941F1	Phospholipase A1-Igamma1, chloroplastic (EC 3.1.1.-)	30.304	30.328	30.475	29.521	30.086	29.973	0	0	30.369	29.86	0.087	0.101	0.509	0	A0A077S1D5
W5D8J2	P28186	Ras-related protein RABE1c (AtRABE1c) (Ras-related protein Ara-3) (Ras-related protein Rab8A) (AtRab8A)	24.782	25.19	24.538	23.94	24.579	25.058	0	0	24.837	24.526	0.464	0.224	0.311	0	W5D8J2;A0A077S1G3;W5CHP3
A0A077S1R3	Q8L9X1	Phospholipase/carboxylesterase family protein (Putative lysophospholipase) (Putative uncharacterized protein At5g20060)	26.255	26.438	26.139	26.895	26.572	26.872	0	0	26.277	26.78	0.022	0.055	-0.502	0	A0A077S1R3
A0A077S1T7	Q93ZB6	Uroporphyrinogen decarboxylase 1, chloroplastic (UPD1) (URO-D1) (EC 4.1.1.37)	26.998	27.129	27.308	26.045	27.15	26.945	0	0	27.145	26.713	0.33	0.184	0.432	0	A0A077S1T7;A0A096UNT3
W5ENZ9	P92995	Germin-like protein subfamily T member 1	27.529	27.165	26.833	28.329	27.263	27.036	0	0	27.175	27.543	0.471	0.226	-0.368	0	W5ENZ9;A0A077S1V6;W5ERP1;W5EDU8;W5DQ90;W5DPG0;P93600;P26759;C3UZE9;W5EBP2;W5EQQ5;W5DRE8;C3UZE7;C3UZE8;W5EPW5;Q70PK0;W5EAC6;P15290;W5ERH0;W5DUU8
A0A077S237	Q9SAF6	Protein CROWDED NUCLEI 2 (Protein LITTLE NUCLEI 2)	28.638	28.466	28.392	29.471	28.745	28.913	0	0	28.499	29.043	0.12	0.114	-0.544	0	A0A077S237
A0A077S281	Q9FJ45	GDSL esterase/lipase At5g45910 (EC 3.1.1.-) (Extracellular lipase At5g45910)	25.994	25.836	25.754	26.152	25.768	26.18	0	0	25.861	26.033	0.335	0.185	-0.172	0	A0A077S281
A0A077S298	P36212	50S ribosomal protein L12-3, chloroplastic (CL12-C)	30.033	29.802	30.493	30.586	29.684	29.803	0	0	30.109	30.024	0.82	0.325	0.085	0	A0A077S298
A0A077S2A9	Q56Z59	Patellin-3	28.942	28.658	29.052	28.717	28.886	28.863	0	0	28.884	28.822	0.665	0.285	0.062	0	A0A077S2A9
A0A077S2K3	P69834	2-C-methyl-D-erythritol 4-phosphate cytidylyltransferase, chloroplastic (EC 2.7.7.60) (4-diphosphocytidyl-2C-methyl-D-erythritol synthase) (MEP cytidylyltransferase) (AtMECT) (AtMEPCT)	28.476	27.955	28.374	28.651	28.514	28.341	0	0	28.268	28.502	0.287	0.17	-0.234	0	A0A077S2K3;W5DAM0
A0A077S2R7	O80988	Glycine dehydrogenase (decarboxylating) 2, mitochondrial (EC 1.4.4.2) (Glycine cleavage system P protein 2) (Glycine decarboxylase 2) (Glycine decarboxylase P-protein 2) (AtGLDP2) (Glycine dehydrogenase (aminomethyl-transferring) 2)	34.242	34.324	34.119	34.477	34.486	34.327	0	0	34.228	34.43	0.064	0.09	-0.202	0	A0A077S2R7
A0A077S2Z7	O23593	AT4g17520/dl4795w (Hyaluronan / mRNA binding family) (Putative uncharacterized protein AT4g17520) (Putative uncharacterized protein At4g17520) (Putative uncharacterized protein dl4795w)	28.113	27.964	28.651	28.078	28.137	28.219	0	0	28.242	28.145	0.687	0.29	0.098	0	A0A077S2Z7;W5CEG4
A0A077S306	Q9SGA2	Glycerophosphodiester phosphodiesterase GDPD1, chloroplastic (EC 3.1.4.46) (Glycerophosphodiester phosphodiesterase 1) (AtGDPD1) (Protein SENESCENCE-RELATED GENE 3)	27.163	27.617	26.636	26.815	27.253	27.355	0	0	27.139	27.141	0.995	0.366	-0.002	0	A0A077S306
A0A077S3V2	P46644	Aspartate aminotransferase 3, chloroplastic (EC 2.6.1.1) (Protein YELLOW-LEAF-SPECIFIC GENE 4) (Transaminase A)	27.921	27.993	27.484	27.834	27.478	27.91	0	0	27.799	27.741	0.792	0.317	0.059	0	A0A077S3V2
A0A077S406	Q9SZ41	AT4g27020/F10M23_360 (At4g27020/F10M23_360) (Putative uncharacterized protein AT4g27020) (Putative uncharacterized protein F10M23.360) (Uncharacterized protein)	28.002	28.137	27.942	28.38	28.092	28.359	0	0	28.027	28.277	0.096	0.105	-0.25	0	A0A077S406;W5DDM9;W5CHT0
A0A077S424	Q9LU01	Ycf3-interacting protein 1, chloroplastic (Protein CHLOROPLAST ENHANCING STRESS TOLERANCE) (AtCEST)	25.118	25.208	25.113	25.592	24.59	24.832	0	0	25.146	25.005	0.686	0.29	0.142	0	A0A077S424
W5ESH8	P35133	Ubiquitin-conjugating enzyme E2 10 (EC 2.3.2.23) (E2 ubiquitin-conjugating enzyme 10) (Ubiquitin carrier protein 10/12) (Ubiquitin-conjugating enzyme E2-17 kDa 10/12) (Ubiquitin-protein ligase 10/12)	28.873	28.5	29.235	27.991	28.45	28.642	0	0	28.869	28.361	0.152	0.124	0.508	0	W5ESH8;A0A077S4E7;W5BB09;W5D179;W5A4C1;Q5XUV4;Q1XAQ1;W4ZSR9;W5BW16;W5CBQ9;W5HRA4;W5H881
A0A077S4G0	Q9SCM3	40S ribosomal protein S2-4	28.933	28.775	29.138	28.851	28.951	29.184	0	0	28.949	28.995	0.763	0.31	-0.047	0	A0A077S4G0;W5EZA3;W5FZG5
A0A077S4P9	Q9M1H3	ABC transporter F family member 4 (ABC transporter ABCF.4) (AtABCF4) (GCN20-type ATP-binding cassette protein GCN4)	24.422	25.22	25.092	25.185	24.551	24.09	0	0	24.911	24.609	0.496	0.233	0.303	0	A0A077S4P9;W5DC24;W5CAM6;W5AE62;W5A3L0
A0A077S514	A5X8Y9	Low-phosphate root 1	26.291	26.306	25.372	26.43	26.526	26.629	0	0	25.99	26.528	0.22	0.148	-0.539	0	A0A077S514
A0A077S683	Q8LFB9	Hydrolase-like protein	25.919	26.527	26.74	26.697	26.315	26.141	0	0	26.395	26.384	0.972	0.36	0.011	0	A0A077S683;W5CAC1
A0A077S6B3	Q9SID0	Probable fructokinase-1 (EC 2.7.1.4)	30.035	29.781	29.747	30.205	30.034	30.165	0	0	29.855	30.135	0.071	0.094	-0.28	0	A0A077S6B3
A0A077S6Z1	Q8S944	Dynamin-related protein 3A (Dynamin-like protein 2) (Dynamin-like protein 2a)	27.304	26.997	27.33	27.404	27.402	27.001	0	0	27.21	27.269	0.75	0.307	-0.059	0	A0A077S6Z1;W5DD75
A0A077S7A4	Q8L7B2	Serine carboxypeptidase-like 20 (EC 3.4.16.-)	27.287	27.457	26.86	27.05	26.957	26.991	0	0	27.201	26.999	0.374	0.197	0.202	0	A0A077S7A4;W5CEL4
A0A078BTE9	F4IVZ7	Ribulose bisphosphate carboxylase/oxygenase activase	32.422	32.781	32.483	31.944	32.711	31.943	0	0	32.562	32.199	0.293	0.172	0.363	0	A0A078BTE9
A0A080YU61	Q9STX2	3-oxo-Delta(4,5)-steroid 5-beta-reductase (EC 1.3.1.3) (Delta(4)-3-oxosteroid 5-beta-reductase) (Delta-4,5-steroid 5-beta-reductase) (At5beta-StR) (Progesterone 5-beta-reductase) (5beta-POR) (Protein VEIN PATTERNING 1)	26.579	26.529	25.68	25.549	25.574	25.915	0	0	26.263	25.679	0.173	0.131	0.583	0	A0A080YU61
A0A080YUG0	Q9SGE0	UDP-D-apiose/UDP-D-xylose synthase 2	26.512	26.427	26.351	26.886	26.381	26.812	0	0	26.43	26.693	0.232	0.152	-0.263	0	A0A080YUG0;W5CFC5
W5DCM4	O65570	Villin-4	26.124	26.181	26.65	26.615	26.227	26.237	0	0	26.318	26.36	0.853	0.333	-0.042	0	W5DCM4;W5CD76;A0A080YUG4
W5E8X2	Q9SR73	40S ribosomal protein S28-1	27.359	26.759	27.152	26.306	27.129	27.034	0	0	27.09	26.823	0.449	0.22	0.267	0	W5E8X2;W5CGE0;W5DA63;Q7X9K4;A0A080YUM6;W5DT01;A0A080YUM7
A0A080YUW5	Q9SR22	Pectin acetylesterase 5 (EC 3.1.1.-)	26.077	26.067	26.05	26.966	25.967	26.107	0	0	26.065	26.347	0.462	0.224	-0.282	0	A0A080YUW5
A0A096UJV2	Q39141	At2g34420/T31E10.24 (Photosystem II light harvesting complex protein B1B2) (Photosystem II type I chlorophyll a /b binding protein) (Photosystem II type I chlorophyll a b binding protein) (Photosystem II type I chlorophyll a/b binding protein) (Putative photosystem II type I chlorophyll a/b binding protein)	33.992	34.252	33.935	33.263	33.72	33.477	0	0	34.06	33.487	0.029	0.062	0.573	0	A0A096UJV2
A0A096UJW8	Q94C12	NADH dehydrogenase [ubiquinone] 1 beta subcomplex subunit 10-B	27.727	27.395	27.569	27.696	27.741	27.733	0	0	27.564	27.723	0.236	0.153	-0.16	0	A0A096UJW8;A0A096UKG4
A0A096UJX9	Q84TF0	Aldo-keto reductase family 4 member C10 (EC 1.1.1.-)	29.085	29.043	29.307	29.676	29.294	29.428	0	0	29.145	29.466	0.087	0.101	-0.321	0	A0A096UJX9
A0A096UK16	Q8LPR9	Protein TIC110, chloroplastic (Translocon at the inner envelope membrane of chloroplasts 110) (AtTIC110)	28.171	27.934	27.863	28.536	28.283	28.316	0	0	27.989	28.378	0.035	0.07	-0.389	0	A0A096UK16
A0A096UK62	O65386	F12F1.20 protein (Putative pyridoxal phosphate-dependent enzyme, YBL036C type)	26.067	25.506	26.398	27.108	26.22	25.872	0	0	25.99	26.4	0.42	0.211	-0.41	0	A0A096UK62;W5AKC8;W5ABH4
A0A096UK97	O65390	Aspartic proteinase A1 (EC 3.4.23.-)	31.04	31.102	30.757	31.746	31.257	31.293	0	0	30.966	31.432	0.079	0.097	-0.466	0	A0A096UK97;W5AGI7
W5AJS8	Q93XC2	Papain-like cysteine peptidase XBCP3	27.598	27.856	27.565	28.226	27.7	27.92	0	0	27.673	27.948	0.212	0.144	-0.276	0	W5AJS8;A0A096UKC2;W4ZLW2
A0A096UKR2	O80934	Uncharacterized protein At2g37660, chloroplastic	29.55	29.534	29.803	29.42	29.494	29.3	0	0	29.629	29.405	0.108	0.11	0.224	0	A0A096UKR2
A0A096UKU5	Q0WRF9	Acidic ribosomal protein P2-like	26.487	26.34	26.398	27.056	26.504	26.546	0	0	26.409	26.702	0.236	0.153	-0.293	0	A0A096UKU5;Q7XYD5
A0A096UKY5	Q8LCA1	Protein CURVATURE THYLAKOID 1B, chloroplastic (Photosystem I protein P) (Thylakoid membrane phosphoprotein 14 kDa)	26.286	26.046	25.98	26.05	26.306	26.83	0	0	26.104	26.395	0.335	0.185	-0.291	0	A0A096UKY5;W5A207;W4ZPE6
A0A096UL49	C0Z276	AT5G25610 protein	25.685	25.402	25.814	26.626	25.796	25.863	0	0	25.634	26.095	0.219	0.147	-0.462	0	A0A096UL49
G5DFC5	Q96300	14-3-3-like protein GF14 nu (General regulatory factor 7)	28.874	28.964	29.034	29.233	29.139	29.174	0	0	28.957	29.182	0.021	0.054	-0.225	0	G5DFC5;A0A096UL77;Q7XY16;Q5XUU8;W5BRW8
A0A096ULC6	Q9SEV0	Anthocyanidin reductase (AtANR) (EC 1.3.1.77) (Anthocyanin spotted testa) (ast) (Protein BANYULS)	26.132	25.876	26.169	26.192	26.161	25.815	0	0	26.059	26.056	0.985	0.363	0.003	0	A0A096ULC6
Q9LRI9	Q0WSL0	Glucose-6-phosphate 1-dehydrogenase (EC 1.1.1.49)	28.589	28.744	28.63	28.105	28.609	28.747	0	0	28.654	28.487	0.485	0.23	0.167	0	Q9LRI9;A0A096ULE7;Q9LRJ0;W5BQT4;Q9LRJ1;W5BEQ7
W5GJX6	Q9SIM4	60S ribosomal protein L14-1	28.819	28.619	29.021	29.032	29.182	29.366	0	0	28.82	29.193	0.071	0.094	-0.373	0	W5GJX6;W5GTW2;A0A096ULG3;W5BA08
W5BDC0	P42731	Polyadenylate-binding protein 2 (PABP-2) (Poly(A)-binding protein 2)	27.507	27.166	27.357	27.166	27.624	27.755	0	0	27.343	27.515	0.459	0.223	-0.172	0	W5BDC0;A0A096ULI0;W5BY00;M1MQ57
A0A096ULI5	Q9LRR9	Peroxisomal (S)-2-hydroxy-acid oxidase GLO1 (EC 1.1.3.15) (Glycolate oxidase 1) (AtGLO1) (GOX 1) (Short chain alpha-hydroxy acid oxidase GLO1)	31.996	31.824	31.824	32.684	32.259	32.157	0	0	31.881	32.367	0.081	0.098	-0.486	0	A0A096ULI5;W5BHL4
A0A096ULJ8	Q9FNN1	Pyruvate kinase (EC 2.7.1.40)	30.704	30.571	30.392	31.43	30.763	31.263	0	0	30.556	31.152	0.079	0.097	-0.596	0	A0A096ULJ8
A0A096ULQ1	Q9LVH6	Aldose 1-epimerase (EC 5.1.3.3) (Galactose mutarotase)	27.159	27.41	27.207	28.272	27.326	27.848	0	0	27.259	27.815	0.171	0.131	-0.557	0	A0A096ULQ1;W5BNI1
W5C5X9	Q8GX45	At4g24380 (Putative uncharacterized protein At4g24380/T22A6_210) (Uncharacterized protein)	24.312	24.612	24.412	24.055	24.717	24.353	0	0	24.445	24.375	0.762	0.31	0.07	0	W5C5X9;A0A096UMN6;A0A096ULV2
Q2LDZ3	Q9ZSA2	Calcium-dependent protein kinase 21 (EC 2.7.11.1)	26.513	26.387	26.559	26.565	26.822	26.463	0	0	26.486	26.617	0.356	0.19	-0.13	0	Q2LDZ3;Q1W693;A0A096UM26;Q1W692;Q2LDZ2;Q6EM03
A0A096UME6	Q8L7R2	Homoserine kinase (EC 2.7.1.39) (Protein DOWNY MILDEW RESISTANT 1)	26.173	25.911	25.91	27.009	26.246	26.159	0	0	25.998	26.471	0.215	0.145	-0.473	0	A0A096UME6
A0A096UMK8	Q9SZD4	26S proteasome regulatory subunit 4 homolog A (26S proteasome AAA-ATPase subunit RPT2a) (26S proteasome subunit 4 homolog A) (Protein HALTED ROOT) (Regulatory particle triple-A ATPase subunit 2a)	29.11	29.139	29.066	29.135	29.186	29.305	0	0	29.105	29.209	0.166	0.128	-0.103	0	A0A096UMK8;W5C8S0;W5B590
W5C9C7	Q94JU3	COP9 signalosome complex subunit 7 (CSN complex subunit 7) (Protein FUSCA 5)	25.868	25.548	25.839	25.938	25.853	26.244	0	0	25.752	26.012	0.174	0.131	-0.26	0	W5C9C7;W5B4R3;A0A096UMQ8
A0A096UMR0	Q9SK84	Class-II DAHP synthetase family protein (Putative phospho-2-dehydro-3-deoxyheptonate aldolase 1)	29.984	29.911	29.692	29.253	29.501	30.034	0	0	29.862	29.596	0.371	0.196	0.266	0	A0A096UMR0
W5B3C2	Q8L5Y6	Cullin-associated NEDD8-dissociated protein 1 (Cullin-associated and neddylation-dissociated protein 1) (AtCAND1) (Protein ENHANCER OF TIR1-1 AUXIN RESISTANCE 2) (Protein HEMIVENATA)	26.579	26.641	26.483	25.928	26.443	26.12	0	0	26.568	26.164	0.105	0.108	0.404	0	W5B3C2;A0A096UNH2;A0A096UMK1;W5G1H1;W5F663
W5CY36	Q9M352	60S ribosomal protein L36-2	27.229	26.901	27.606	27.74	27.608	27.593	0	0	27.245	27.647	0.182	0.134	-0.402	0	W5CY36;Q5I7L5;A0A096UNN1;W5FLH0;W4ZZS9;W4ZT56;W5F4X2;W5B816;W5ACC6;A0A077RPX9;W5EAU6;A0A0H2UIA7;W5FHL9;W5BC86;W5G416
A0A096UP15	P17562	S-adenosylmethionine synthase 2 (AdoMet synthase 2) (EC 2.5.1.6) (Methionine adenosyltransferase 2) (MAT 2)	32.763	32.791	32.707	32.72	32.516	32.603	0	0	32.754	32.613	0.127	0.116	0.14	0	A0A096UP15
A0A096UP27	Q9ZQ80	Nodulin-related protein 1 (Putative uncharacterized protein At2g03440)	28.398	28.568	29.138	29.081	28.096	28.307	0	0	28.701	28.495	0.612	0.269	0.207	0	A0A096UP27
W5D1B3	Q945Q5	At2g30700/T11J7.9 (Expressed protein) (Uncharacterized protein)	26.232	26.214	26.569	26.076	26.483	26.29	0	0	26.338	26.283	0.754	0.308	0.055	0	W5D1B3;W5CGC8;A0A096UQ11
W5ENS7	O82392	Phosphomethylpyrimidine synthase, chloroplastic (EC 4.1.99.17) (Hydroxymethylpyrimidine phosphate synthase) (HMP-P synthase) (HMP-phosphate synthase) (HMPP synthase) (Protein PYRIMIDINE REQUIRING) (Thiamine biosynthesis protein ThiC) (Protein THIAMINE C)	28.332	28.252	27.85	29.276	28.754	28.645	0	0	28.145	28.892	0.042	0.076	-0.747	0	W5ENS7;A0A096UQ85;A0A096UR65
A0A096UQ86	Q9LXL5	Sucrose synthase 4 (AtSUS4) (EC 2.4.1.13) (Sucrose-UDP glucosyltransferase 4)	26.576	27.794	27.101	26.168	26.114	26.615	0	0	27.157	26.299	0.12	0.115	0.858	0	A0A096UQ86
A0A096UQC4	Q9M0F4	Acid phosphatase-like protein (At4g29270) (HAD superfamily, subfamily IIIB acid phosphatase)	28.128	28.5	28.113	28.115	27.963	28.083	0	0	28.247	28.054	0.263	0.161	0.193	0	A0A096UQC4
A0A096UQF3	Q70DU8	Aldehyde dehydrogenase family 3 member H1 (AtALDH4) (Ath-ALDH4) (EC 1.2.1.3)	27.859	28.01	27.862	28.071	27.708	27.866	0	0	27.911	27.882	0.821	0.325	0.029	0	A0A096UQF3;W5ES52
A0A096UQG2	Q9M0F5	Acid phosphatase-like protein (HAD superfamily, subfamily IIIB acid phosphatase) (Putative acid phosphatase)	28.487	29.324	28.888	28.713	28.427	28.05	0	0	28.9	28.397	0.182	0.134	0.503	0	A0A096UQG2
A0A096UQV9	Q9CAF5	ABC transporter I family member 6, chloroplastic (ABC transporter ABCI.6) (AtABCI6) (ABC transporter ATPase) (Non-intrinsic ABC protein 7) (AtNAP7) (Plastid SufC-like protein)	28.224	27.982	28.267	28.34	27.943	27.894	0	0	28.158	28.059	0.593	0.264	0.098	0	A0A096UQV9;A0A096UQM6;W5EF50
W5ENG0	Q9ZQ80	Nodulin-related protein 1 (Putative uncharacterized protein At2g03440)	25.982	26.189	25.889	26.801	25.566	26.228	0	0	26.02	26.198	0.671	0.286	-0.178	0	W5ENG0;A0A096UQM8
A0A096UR24	Q94B35	4-hydroxy-3-methylbut-2-enyl diphosphate reductase, chloroplastic (EC 1.17.1.2) (Protein CHLOROPLAST BIOGENESIS 6)	28.893	29.048	28.8	29.849	29.048	29.214	0	0	28.914	29.37	0.196	0.139	-0.457	0	A0A096UR24;W5DM04
A0A096URP1	Q9XF89	Chlorophyll a-b binding protein CP26, chloroplastic (LHCB5) (LHCIIc) (Light-harvesting complex II protein 5)	33.448	33.527	33.554	33.547	33.75	33.598	0	0	33.51	33.632	0.172	0.131	-0.122	0	A0A096URP1;W5DQY3
A0A096URP8	Q0WNJ6	Clathrin heavy chain 1	29.516	29.852	29.282	28.993	29.607	29.576	0	0	29.55	29.392	0.577	0.259	0.158	0	A0A096URP8
A0A096US98	Q8W593	Probable lactoylglutathione lyase, chloroplastic (EC 4.4.1.5) (Glyoxalase I)	30.479	30.342	30.376	30.986	30.681	30.799	0	0	30.399	30.822	0.026	0.06	-0.423	0	A0A096US98;Q9XGF2;W5FQD0
W5FTM6	Q9SIF2	Heat shock protein 90-5, chloroplastic (AtHSP90.5) (AtHsp90-5) (Heat shock protein 88-1) (Hsp88-1) (Hsp90C) (Protein EMBRYO DEFECTIVE 1956) (Protein chlorate-resistance 88)	30.81	30.954	30.749	30.97	30.941	31.196	0	0	30.838	31.036	0.126	0.116	-0.198	0	W5FTM6;A0A096USB9;W5EV84
W5FUQ8	P49211	60S ribosomal protein L32-1	27.398	27.626	28.103	27.927	28.034	28.141	0	0	27.709	28.034	0.254	0.159	-0.325	0	W5FUQ8;W5FSH4;W5FVL1;W5FGW3;A0A096USN3
A0A096USP9	Q84WW2	Probable 6-phosphogluconolactonase 5, chloroplastic (6PGL 5) (EC 3.1.1.31) (Protein EMBRYO DEFECTIVE 2024)	28.429	28.237	28.232	28.852	28.346	28.577	0	0	28.299	28.592	0.173	0.131	-0.292	0	A0A096USP9;W5FQX8
W5EUA2	Q9SR70	Peptidyl-prolyl cis-trans isomerase FKBP16-4, chloroplastic (PPIase FKBP16-4) (EC 5.2.1.8) (FK506-binding protein 16-4) (AtFKBP16-4) (Immunophilin FKBP16-4) (Rotamase)	28.298	27.729	28.219	28.384	28.485	28.448	0	0	28.082	28.439	0.18	0.133	-0.357	0	W5EUA2;A0A096USR6
A0A096USR9	Q84W89	DEAD-box ATP-dependent RNA helicase 37 (EC 3.6.4.13)	28.751	28.611	28.716	28.216	28.317	27.99	0	0	28.693	28.174	0.02	0.052	0.519	0	A0A096USR9;A0A096UT67;W5F180
A0A096USS5	Q39141	At2g34420/T31E10.24 (Photosystem II light harvesting complex protein B1B2) (Photosystem II type I chlorophyll a /b binding protein) (Photosystem II type I chlorophyll a b binding protein) (Photosystem II type I chlorophyll a/b binding protein) (Putative photosystem II type I chlorophyll a/b binding protein)	32.321	32.413	32.133	32.694	32.457	32.556	0	0	32.289	32.569	0.062	0.089	-0.28	0	A0A096USS5
A0A096USV4	Q9FNF6	Dipeptidyl peptidase IV-like protein (Prolyl oligopeptidase family protein) (Putative dipeptidyl peptidase IV)	25.094	25.196	25.153	25.575	25.402	25.732	0	0	25.147	25.57	0.038	0.073	-0.422	0	A0A096USV4;W5G4Q4;W5F561
A0A096USW1	Q9SA52	Chloroplast stem-loop binding protein of 41 kDa b, chloroplastic (CSP41-b) (Heteroglycan-interacting protein 1.3) (Protein CHLOROPLAST RNA BINDING) (Protein Gb5f)	33.291	33.186	33.22	33.68	33.475	33.537	0	0	33.233	33.564	0.017	0.048	-0.332	0	A0A096USW1;W5G3G2
A0A096USZ7	O50008	5-methyltetrahydropteroyltriglutamate--homocysteine methyltransferase 1 (EC 2.1.1.14) (Cobalamin-independent methionine synthase 1) (AtMS1) (Vitamin-B12-independent methionine synthase 1)	29.039	29.038	29.079	28.605	28.799	29.138	0	0	29.052	28.847	0.319	0.18	0.205	0	A0A096USZ7
W5FJ27	B6ETT4	Synaptotagmin-2 (NTMC2T1.2) (Synaptotagmin B)	25.655	25.466	25.538	24.711	25.465	25.344	0	0	25.553	25.173	0.242	0.155	0.38	0	W5FJ27;A0A096UT18;W5EX25
A0A096UT33	P31170	25.3 kDa heat shock protein, chloroplastic (AtHsp25.3)	25.982	25.221	25.851	25.856	25.266	25.674	0	0	25.685	25.599	0.785	0.315	0.086	0	A0A096UT33
W5GI05	Q8LPH3	MAP kinase, putative	23.431	23.353	23.982	23.68	23.705	23.209	0	0	23.589	23.531	0.833	0.328	0.058	0	W5GI05;A0A096UTN5;W5GY53
A0A096UTN6	Q9LUT2	S-adenosylmethionine synthase 4 (AdoMet synthase 4) (EC 2.5.1.6) (Methionine adenosyltransferase 4) (MAT 4)	29.834	29.675	29.607	29.337	29.59	29.542	0	0	29.706	29.49	0.105	0.108	0.216	0	A0A096UTN6
A0A096UTX6	Q9LNT9	SKP1-like protein 4 (AtSK4)	25.054	25.108	25.191	25.803	24.738	25.1	0	0	25.118	25.214	0.789	0.317	-0.096	0	A0A096UTX6
A0A096UUD5	Q94F50	AT5g48790/K24G6_12 (Uncharacterized protein)	25.812	26.11	26.169	25.884	25.6	25.779	0	0	26.03	25.754	0.122	0.115	0.276	0	A0A096UUD5
A0A096UUG6	Q9FI56	Chaperone protein ClpC1, chloroplastic (ATP-dependent Clp protease ATP-binding subunit ClpC homolog 1) (Casein lytic proteinase C1) (Protein DE-REGULATED CAO ACCUMULATION 1) (Protein IRON-RESCUED MUTANT 1)	27.428	27.039	27.45	27.475	27.658	27.616	0	0	27.306	27.583	0.162	0.128	-0.278	0	A0A096UUG6;W5GCG6
A0A096UUH0	Q8LBP6	At5g08410 (Ferredoxin/thioredoxin reductase subunit A (Variable subunit) 2) (Putative lipoic acid synthase)	28.187	28.329	28.269	29.059	28.449	28.779	0	0	28.262	28.762	0.098	0.105	-0.501	0	A0A096UUH0
W5GI63	Q9FIZ7	5-oxoprolinase (EC 3.5.2.9) (5-oxo-L-prolinase) (5-OPase) (Protein OXOPROLINASE 1) (Pyroglutamase)	26.195	26.1	25.96	26.614	26.262	26.08	0	0	26.085	26.319	0.273	0.164	-0.233	0	W5GI63;A0A096UUP1;W5GA60
W5GH00	P51412	50S ribosomal protein L21, chloroplastic (CL21)	27.917	27.901	28.221	29.301	28.245	28.436	0	0	28.013	28.661	0.176	0.132	-0.648	0	W5GH00;A0A096UUW2
A0A096UVU3	B9DHR1	Carboxypeptidase (EC 3.4.16.-) (Fragment)	28.428	28.524	28.304	27.356	28.326	28.344	0	0	28.419	28.009	0.335	0.185	0.41	0	A0A096UVU3;W5I5Q3
W5HQF3	Q93VP9	Putative uncharacterized protein At4g27585 (SPFH/Band 7/PHB domain-containing membrane-associated protein) (Stomatin-like protein)	26.35	26.022	26.207	27.31	26.542	26.545	0	0	26.193	26.799	0.129	0.116	-0.606	0	W5HQF3;A0A096UW30
W5FT47	Q9ZSK2	Actin-depolymerizing factor 6 (ADF-6) (AtADF6)	25.18	24.7	25.049	25.4	25.032	25.216	0	0	24.977	25.216	0.257	0.16	-0.239	0	W5FT47;A0A097KUG3;W5F2G4;W5F875
A0A0A7AC77	Q8VZJ2	Probable glucan endo-1,3-beta-glucosidase At4g16260 (EC 3.2.1.39)	28.878	29.177	29.076	29.012	29.755	29.696	0	0	29.044	29.488	0.195	0.138	-0.444	0	A0A0A7AC77;O82716
Q8LRM8	P31265	Translationally-controlled tumor protein 1 (TCTP1)	31.051	31.066	31.016	31.078	30.809	31.023	0	0	31.044	30.97	0.464	0.224	0.074	0	Q8LRM8;A0A0A7C089;W5EA22
A0A0A7MA13	P25819	Catalase-2 (EC 1.11.1.6)	32.503	32.618	32.532	32.96	32.626	32.619	0	0	32.551	32.735	0.239	0.154	-0.184	0	A0A0A7MA13;Q43206;D6PW71;W5EHG1;W5E1M7
A0A0A7NVN8	Q9ZSK4	Actin-depolymerizing factor 3 (ADF-3) (AtADF3)	31.122	31.174	31.03	30.869	30.782	30.924	0	0	31.109	30.858	0.013	0.042	0.25	0	A0A0A7NVN8
D8LAL0	Q94EJ1	At1g22700/T22J18_13 (Ycf37-like photosystem I biogenesis related protein)	24.653	25.531	24.774	23.619	24.718	24.647	0	0	24.986	24.328	0.221	0.148	0.658	0	D8LAL0;A0A0B4SVF0
A0A0B4V0Y6	Q944B0	Peptidyl-prolyl cis-trans isomerase FKBP16-1, chloroplastic (PPIase FKBP16-1) (EC 5.2.1.8) (FK506-binding protein 16-1) (AtFKBP16-1) (Immunophilin FKBP16-1) (Rotamase)	25.433	25.361	25.657	25.915	25.102	24.714	0	0	25.484	25.244	0.571	0.257	0.24	0	A0A0B4V0Y6;W5H5F1
A0A0C4B2Z2	Q945P1	At2g39050/T7F6.22 (Euonymus lectin S3) (Expressed protein)	30.609	30.782	30.45	31.729	30.866	31.386	0	0	30.614	31.327	0.09	0.102	-0.713	0	A0A0C4B2Z2
A0A0C4B867	Q9LW20	Probable inactive shikimate kinase like 1, chloroplastic (AtSKL1)	27.58	28.181	27.837	27.41	27.498	27.801	0	0	27.866	27.569	0.241	0.155	0.296	0	A0A0C4B867;W5CKP1;W5DKZ4
W5DEE0	Q84WF7	Putative uncharacterized protein At1g67650 (Fragment)	24.338	23.821	24.398	24.463	24.157	24.514	0	0	24.186	24.378	0.43	0.215	-0.193	0	W5DEE0;A0A0C4BFF4
A0A0C4BFV0	Q9FL37	At5g46230 (Uncharacterized protein)	25.936	26.254	25.855	26.615	26.028	25.949	0	0	26.015	26.197	0.504	0.236	-0.182	0	A0A0C4BFV0
W5AEG7	Q0WUD9	Putative methionine aminopeptidase	24.637	24.518	24.174	25.432	24.874	24.696	0	0	24.443	25.001	0.113	0.112	-0.558	0	W5AEG7;A0A0C4BIP7
A0A0C4BIR6	Q2HIH6	At1g26910	28.059	27.769	28.624	28.087	28.194	28.344	0	0	28.151	28.209	0.843	0.33	-0.058	0	A0A0C4BIR6;W4ZWJ3;Q7X9L9
A0A0C4BIT2	Q0WWW3	GDP-mannose 3',5'-epimerase	27.816	27.762	27.802	28.313	27.902	27.721	0	0	27.794	27.979	0.401	0.205	-0.185	0	A0A0C4BIT2;W5A066
A0A0C4BIW4	P42036	40S ribosomal protein S14-3	29.558	29.063	29.586	29.348	29.349	29.409	0	0	29.402	29.369	0.861	0.335	0.034	0	A0A0C4BIW4;W5B7J0;W5BSJ9
A0A0C4BIZ6	O04905	UMP-CMP kinase 3 (EC 2.7.4.14) (Deoxycytidylate kinase) (CK) (dCMP kinase) (Uridine monophosphate/cytidine monophosphate kinase) (UMP/CMP kinase) (UMP/CMPK)	28.608	28.537	28.694	28.555	27.988	28.216	0	0	28.613	28.253	0.153	0.125	0.36	0	A0A0C4BIZ6
A0A0C4BJ37	Q9XF88	Chlorophyll a-b binding protein CP29.2, chloroplastic (LHCB4.2) (LHCII protein 4.2)	32.114	32.404	32.223	31.731	32.505	32.05	0	0	32.247	32.095	0.578	0.259	0.152	0	A0A0C4BJ37
A0A0C4BJ74	F4INS6	NADP-dependent glyceraldehyde-3-phosphate dehydrogenase	30.992	31.155	31.016	31.289	31.215	31.096	0	0	31.055	31.2	0.128	0.116	-0.145	0	A0A0C4BJ74;Q8LK61
W5B0D9	Q9LZP9	Calvin cycle protein CP12-2, chloroplastic (CP12 domain-containing protein 2) (Chloroplast protein 12-2)	28.79	28.667	28.745	28.852	28.689	28.959	0	0	28.734	28.833	0.338	0.185	-0.099	0	W5B0D9;W5BI76;A0A0C4BJ82
A0A0C4BJE5	Q9SZJ5	Serine hydroxymethyltransferase 1, mitochondrial (AtSHMT1) (EC 2.1.2.1) (Glycine hydroxymethyltransferase 1) (Serine Transhydroxymethyltransferase) (STM) (Serine methylase 1)	33.704	33.823	33.763	34.061	33.892	33.84	0	0	33.763	33.931	0.111	0.111	-0.168	0	A0A0C4BJE5;W5ECJ8
W5FG05	Q9SMW7	Nascent polypeptide-associated complex subunit beta	26.018	25.895	26.165	26.263	26.112	26.322	0	0	26.026	26.232	0.112	0.112	-0.206	0	W5FG05;A0A0C4BJE9
A0A0C4BJG7	Q9FMD9	Glutamine synthetase cytosolic isozyme 1-4 (EC 6.3.1.2) (Glutamate--ammonia ligase GLN1;4) (GLN1;4)	27.404	27.747	27.2	28.003	27.478	27.46	0	0	27.45	27.647	0.458	0.223	-0.196	0	A0A0C4BJG7;Q6RUJ2;Q6RUJ1
A0A0C4BJJ6	Q0WSS0	Putative uncharacterized protein At1g57860	27.914	27.942	28.369	27.98	28.479	28.461	0	0	28.075	28.306	0.353	0.19	-0.231	0	A0A0C4BJJ6;W5EIT2;F4YWL9;F4YWL8;Q7XYC9;W5EUJ6
W5EKJ6	Q9FI53	Fumarate hydratase 2, chloroplastic (Fumarase 2) (EC 4.2.1.2)	29.758	29.855	29.685	30.131	30.081	30.132	0	0	29.766	30.115	0.012	0.039	-0.349	0	W5EKJ6;A0A0C4BJJ8
A0A0C4BJX6	Q29Q34	Alcohol dehydrogenase-like protein (At5g19440)	27.136	27.371	27.156	27.182	27.398	27.73	0	0	27.221	27.437	0.311	0.178	-0.216	0	A0A0C4BJX6
A0A0C4BK33	Q8LGG0	Peptidyl-prolyl cis-trans isomerase FKBP12 (PPIase FKBP12) (EC 5.2.1.8) (12 kDa FK506-binding protein) (12 kDa FKBP) (FK506-binding protein 12) (AtFKBP12) (FKBP-12) (Immunophilin FKBP12) (Rotamase)	28.721	28.489	28.663	28.811	28.393	28.638	0	0	28.625	28.614	0.944	0.354	0.011	0	A0A0C4BK33;W5GM78;W5GWD7
A0A0C4BK41	Q9SSB5	26S protease regulatory subunit 7 homolog A (26S proteasome AAA-ATPase subunit RPT1a) (26S proteasome subunit 7 homolog A) (Regulatory particle triple-A ATPase subunit 1a)	29.056	28.897	29.08	29.644	29.246	29.397	0	0	29.011	29.429	0.05	0.083	-0.418	0	A0A0C4BK41;W5GLR1;W5IAK7;W5HE02
A0A0C4BK49	P34066	Proteasome subunit alpha type-1-A (EC 3.4.25.1) (20S proteasome alpha subunit F-1) (Proteasome 30 kDa subunit) (Proteasome component 2A) (AtPSM30) (Proteasome subunit alpha type-6) (Protein ARSENIC TOLERANCE 5)	29.038	28.921	29.074	29.357	29.199	29.043	0	0	29.011	29.2	0.162	0.128	-0.189	0	A0A0C4BK49
A0A0C4BK59	Q9LQL0	Glycine cleavage system H protein 3, mitochondrial	31.206	31.267	31.22	31.818	31.329	31.778	0	0	31.231	31.642	0.118	0.114	-0.411	0	A0A0C4BK59
A0A0C4BK99	Q9C912	60S ribosomal protein L35a-3	26.865	26.962	27.033	27.645	27.18	27.796	0	0	26.953	27.54	0.078	0.096	-0.587	0	A0A0C4BK99
A0A0C4BKG5	O82514	Adenylate kinase 4 (AK 4) (EC 2.7.4.3) (ATP-AMP transphosphorylase 4) (ATP:AMP phosphotransferase) (Adenylate monophosphate kinase 4) (AMK4)	29.5	29.245	29.248	30.212	29.656	29.601	0	0	29.331	29.823	0.113	0.112	-0.492	0	A0A0C4BKG5
A0A0C4BKH5	P41376	Eukaryotic initiation factor 4A-1 (eIF-4A-1) (EC 3.6.4.13) (ATP-dependent RNA helicase eIF4A-1) (DEAD-box ATP-dependent RNA helicase 4)	32.188	32.083	32.195	31.399	31.797	31.774	0	0	32.155	31.657	0.052	0.083	0.498	0	A0A0C4BKH5
A0A0C4BKI1	Q9LMK0	60S ribosomal protein L35a-1	25.835	25.547	25.921	26.451	26.149	25.948	0	0	25.768	26.183	0.093	0.103	-0.415	0	A0A0C4BKI1;W5B5H0;W5HIE4
A0A0C4BKL3	Q9MAK9	26S protease regulatory subunit S10B homolog B (26S proteasome AAA-ATPase subunit RPT4b) (26S proteasome subunit S10B homolog B) (Regulatory particle triple-A ATPase subunit 4b)	28.897	28.947	28.998	28.987	28.944	29.288	0	0	28.947	29.073	0.365	0.194	-0.126	0	A0A0C4BKL3;W5HKR0;W5HBQ7;W5H3B0;W5GEF3;W5GPQ9
W5FFM2	Q0WS87	Histone H2A	29.549	29.806	29.853	29.213	29.398	29.593	0	0	29.736	29.401	0.083	0.098	0.335	0	W5FFM2;W4ZVY5;W5F1A1;W5A1Q1;A0A0C4BKM5;W5ELS0
B2WUP4	Q9SUT5	Protein SGT1 homolog B (AtSGT1b) (Protein ENHANCED DOWNY MILDEW 1) (Protein ENHANCER OF TIR1-1 AUXIN RESISTANCE 3) (Suppressor of G2 allele of SKP1 homolog B)	29.249	29.03	29.204	29.666	29.312	29.697	0	0	29.161	29.559	0.064	0.09	-0.398	0	B2WUP4;A3RDP4;A3RDP3;A0A0D3MT29
A0A0D3RNP1	O49675	Probable carotenoid cleavage dioxygenase 4, chloroplastic (AtCCD4) (EC 1.14.99.-) (AtNCED4)	27.3	27.261	27.804	28.037	28.013	27.638	0	0	27.455	27.896	0.119	0.114	-0.441	0	A0A0D3RNP1
A0A0F6MVY0	Q42564	L-ascorbate peroxidase 3, peroxisomal (AtAPx03) (EC 1.11.1.11)	30.657	30.587	30.427	29.923	30.599	30.652	0	0	30.557	30.391	0.559	0.253	0.166	0	A0A0F6MVY0;W5HG39;W5HTE8;A5JPR2
A0A0F7KKA2	O81235	Superoxide dismutase [Mn] 1, mitochondrial (EC 1.15.1.1) (Protein MANGANESE SUPEROXIDE DISMUTASE 1) (AtMSD1) (Protein MATERNAL EFFECT EMBRYO ARREST 33)	25.869	25.793	26.124	27.526	26.077	26.385	0	0	25.929	26.663	0.234	0.153	-0.734	0	A0A0F7KKA2;P93606;Q56DH8;I0AW27
A0A0H2UIF3	Q9C969	At1g80360 (Methionine-specific aminotransferase) (Putative aspartate aminotransferase) (Putative aspartate aminotransferase; 38163-36256)	26.388	26.445	26.439	26.61	26.64	26.68	0	0	26.424	26.643	0.001	0.009	-0.219	0	A0A0H2UIF3;W5CLH6;W5DFC7
W5CVJ9	Q3E8F0	AT5G47720 protein (At5g47720)	26.62	26.618	26.553	27.234	26.684	26.925	0	0	26.597	26.947	0.156	0.125	-0.351	0	W5CVJ9;A0A0H2UIK6
W5F7C4	O64865	At2g44300 (Bifunctional inhibitor/lipid-transfer protein/seed storage 2S albumin superfamily protein) (Putative uncharacterized protein At2g44300) (Xylogen like protein 10)	26.721	26.643	26.701	26.136	26.284	27.107	0	0	26.688	26.509	0.614	0.27	0.179	0	W5F7C4;W5FTN0;A0MAU4
W5HWV0	P62090	Photosystem I iron-sulfur center (EC 1.97.1.12) (9 kDa polypeptide) (PSI-C) (Photosystem I subunit VII) (PsaC)	32.463	32.286	32.576	33.868	32.917	33.109	0	0	32.442	33.298	0.088	0.101	-0.856	0	W5HWV0;P69415;A1YV22;A0A077RYA3;W5A953;W5I6H1;W5DHJ4;W5AIZ9;W5D7D3;W5FKB2;W5C2C3
C3VNF1	Q8LA78	Malate dehydrogenase (EC 1.1.1.37)	33.268	33.267	33.133	33.587	33.254	33.662	0	0	33.223	33.501	0.145	0.123	-0.278	0	C3VNF1;A3KLL4;W4ZT39;W5AIB2;W5A101;Q6XEB8
W5H210	Q9C8F1	Probable eukaryotic translation initiation factor 5-1 (eIF-5 1)	25.319	24.277	24.192	22.837	23.814	23.679	0	0	24.596	23.443	0.074	0.095	1.153	0	W5H210;A3RCW1;W5GQ46;W5GK52;W5G830;W5GG67
A4K4Y4	P29511	Tubulin alpha-6 chain	33.135	33.108	33.024	32.173	32.841	32.996	0	0	33.089	32.67	0.237	0.153	0.419	0	A4K4Y4;W5EPU0;W5DTB9
A4K4Y8	P29511	Tubulin alpha-6 chain	27.849	27.641	27.708	27.803	27.739	27.93	0	0	27.733	27.824	0.334	0.185	-0.091	0	A4K4Y8;A4K4Y7;W5FFQ5
A4K4Z1	B9DHQ0	Tubulin alpha-5 chain	28.716	29.138	28.49	27.713	28.287	28.141	0	0	28.781	28.047	0.046	0.08	0.734	0	A4K4Z1;A4K4Z0
A4K4Z3	B9DHQ0	Tubulin alpha-5 chain	27.971	27.8	27.53	28.054	27.628	27.521	0	0	27.767	27.735	0.884	0.339	0.032	0	A4K4Z3;W5BMT8;A4K4Z4
W5C6I8	Q8L835	At1g18070 (Putative guanine nucleotide regulatory protein) (Translation elongation factor EF1A/initiation factor IF2gamma family protein)	27.563	27.918	27.567	27.3	27.623	27.728	0	0	27.682	27.551	0.492	0.232	0.132	0	W5C6I8;A4ZCD1
A5GZ74	P55229	Glucose-1-phosphate adenylyltransferase large subunit 1, chloroplastic (EC 2.7.7.27) (ADP-glucose pyrophosphorylase) (ADP-glucose synthase) (AGPase S) (Alpha-D-glucose-1-phosphate adenyl transferase)	30.123	30.092	30.073	30.538	30.183	30.357	0	0	30.096	30.36	0.121	0.115	-0.264	0	A5GZ74;W5FYS6
H9CDF6	Q9FM19	Hypersensitive-induced response protein 1 (AtHIR1)	26.906	27.527	27.172	27.167	27.382	27.562	0	0	27.202	27.37	0.48	0.229	-0.169	0	H9CDF6;A5HE90;H9CDF7;W5EK64
A5YVV3	P25858	Glyceraldehyde-3-phosphate dehydrogenase GAPC1, cytosolic (EC 1.2.1.12) (NAD-dependent glyceraldehydephosphate dehydrogenase C subunit 1)	31.985	32.097	32.076	31.975	31.897	31.907	0	0	32.053	31.927	0.046	0.08	0.126	0	A5YVV3;Q9M4V4
A6Q0N9	Q9M1Q8	At3g62160 (HXXXD-type acyl-transferase-like protein) (Putative uncharacterized protein T17J13.120)	29.424	29.707	29.483	29.087	29.145	29.206	0	0	29.538	29.146	0.032	0.066	0.392	0	A6Q0N9;W5CL60
W5EEQ1	P19172	Acidic endochitinase (EC 3.2.1.14)	26.942	27.077	26.376	27.94	27.348	27.519	0	0	26.798	27.603	0.046	0.08	-0.804	0	W5EEQ1;A7BJ78
W5BP86	Q9ZVX8	Probable aquaporin PIP2-8 (Plasma membrane intrinsic protein 2-8) (AtPIP2;8) (Plasma membrane intrinsic protein 3b) (PIP3b)	26.984	27.471	27.323	27.017	27.243	27.752	0	0	27.259	27.338	0.781	0.315	-0.078	0	W5BP86;A7J2I3;R9XY33
W5EFF0	Q0WVS7	Mitogen-activated protein kinase (EC 2.7.11.24)	27.059	26.968	27.313	28.058	26.93	26.78	0	0	27.113	27.256	0.761	0.31	-0.143	0	W5EFF0;O81599;A7L5U5;W5DXB0;W5EC49
W5BMJ9	Q9SSM3	Jacalin-related lectin 19	26.49	26.007	26.68	26.194	26.274	26.553	0	0	26.392	26.34	0.834	0.328	0.052	0	W5BMJ9;Q564C9;A7LM74;W5C879
A7VL25	Q9LW12	AT3g15670/MSJ11_7 (Late embryogenesis abundant protein (LEA) family protein) (Putative LEA76 homologue type2)	25.399	24.867	25.867	26.039	25.373	25.163	0	0	25.378	25.525	0.726	0.301	-0.147	0	A7VL25
W5GXM6	Q9ZSK1	Tocopherol O-methyltransferase, chloroplastic (EC 2.1.1.95) (Gamma-tocopherol methyltransferase) (Vitamin E pathway gene 4 protein) (AtVTE4)	25.369	25.227	25.163	26.896	25.895	25.256	0	0	25.253	26.016	0.25	0.157	-0.763	0	W5GXM6;A7WK66;Q45FE9
W4ZWP2	Q9ASS6	Photosynthetic NDH subunit of lumenal location 5, chloroplastic (Cyclophilin of 20 kDa 2) (Peptidyl-prolyl cis-trans isomerase CYP20-2) (PPIase CYP20-2) (EC 5.2.1.8) (Rotamase CYP20-2) (Thylakoid lumen PPIase of 20 kDa) (TLP20)	28.967	28.884	28.57	30.249	29.155	29.832	0	0	28.807	29.745	0.084	0.099	-0.938	0	W4ZWP2;A7XDG5;Q6XPZ6;Q2Q089;Q2Q090
Q0WYE6	Q56XI5	Cysteine proteinase RD21A	25.719	25.646	25.793	25.933	25.932	26.151	0	0	25.719	26.005	0.038	0.074	-0.286	0	Q0WYE6;W5BQS5;W5BFL5;A9EEM6;Q0WXG7;W5B7L6;W5B859;W5AVG4
W5HA38	P31414	Pyrophosphate-energized vacuolar membrane proton pump 1 (EC 3.6.1.1) (Pyrophosphate-energized inorganic pyrophosphatase 1) (H(+)-PPase 1) (Vacuolar proton pyrophosphatase 1) (Vacuolar proton pyrophosphatase 3)	25.177	26.568	25.449	24.854	25.617	27.198	0	0	25.731	25.89	0.857	0.333	-0.158	0	W5HA38;W5HYW4;A9LRZ1
A9U8G5	P06525	Alcohol dehydrogenase class-P (EC 1.1.1.1)	27.341	27.69	27.389	27.743	26.563	27.48	0	0	27.473	27.262	0.621	0.272	0.211	0	A9U8G5;A9U8G4;W5EDP2
B0FRH4	P46644	Aspartate aminotransferase 3, chloroplastic (EC 2.6.1.1) (Protein YELLOW-LEAF-SPECIFIC GENE 4) (Transaminase A)	30.141	30.052	29.576	29.878	30.1	30.175	0	0	29.923	30.051	0.563	0.255	-0.128	0	B0FRH4
B2B9U2	Q0WT72	Vacuolar-type H+-ATPase (V-ATPase) subunit G2	28.014	28.111	27.748	28.657	27.614	28.101	0	0	27.958	28.124	0.646	0.279	-0.166	0	B2B9U2
B2BA41	C0SUV0	Putative uncharacterized protein At1g12840 (Fragment)	29.929	30.186	30.039	29.865	29.912	30.076	0	0	30.051	29.951	0.366	0.194	0.1	0	B2BA41;W4ZP33;W5FJ34
W5D593	Q9LHA4	V-type proton ATPase subunit d2 (V-ATPase subunit d2) (Vacuolar H(+)-ATPase subunit d isoform 2) (Vacuolar proton pump subunit d2)	28.283	28.659	28.399	28.147	28.24	28.452	0	0	28.447	28.279	0.31	0.178	0.168	0	W5D593;B2BA42;W5DCY3
W5B4W4	Q9LX65	V-type proton ATPase subunit H (V-ATPase subunit H) (Vacuolar H(+)-ATPase subunit H) (Vacuolar proton pump subunit H)	28.184	28.507	27.934	27.264	27.808	27.711	0	0	28.208	27.594	0.06	0.089	0.614	0	W5B4W4;B2BA44;W5C793;W5BNG7
W5E9G6	O03042	Ribulose bisphosphate carboxylase large chain (RuBisCO large subunit) (EC 4.1.1.39)	37.571	37.61	37.636	37.978	37.718	37.907	0	0	37.606	37.868	0.07	0.094	-0.262	0	W5E9G6;P11383;B2CHJ6;W5BG62;A0A0A1IXC6;W5HGR2;W5ZRX4;X5I0H5;W5CNM7;W5A013;W4ZX29;W5CH16;A0A0H2UIX7;W5I5M7;W5H865
Q36814	P56761	Photosystem II D2 protein (PSII D2 protein) (EC 1.10.3.9) (Photosystem Q(A) protein)	31.702	32.398	32.113	30.867	32.043	32.147	0	0	32.071	31.685	0.463	0.224	0.386	0	Q36814;B2CHJ7;W5CIU8;W5GSZ7;W5DRQ2;W5A9P1;W5D9I3;W5HVK9;W5FI25;W5EEQ5;W5E0J8;W5E5P4
S4Z090	P56778	Photosystem II CP43 reaction center protein (PSII 43 kDa protein) (Protein CP-43)	32.164	33.001	32.486	31.606	32.642	33.092	0	0	32.55	32.447	0.849	0.332	0.104	0	S4Z090;B2CHJ8;W5HIG2;W5CM79;Q9XPS4;W5E9U9;W5GBB6;W5F8I2;W5A5Z3;W5AKC6;W5ED35;W5EEE0;W5C8S9;W5DJ99;W5HK03;W5FUR9
B2KTA0	Q38871	Calcium-dependent protein kinase 5 (EC 2.7.11.1) (Calmodulin-domain protein kinase CDPK isoform 5)	28.36	28.301	28.284	28.735	28.48	28.479	0	0	28.315	28.565	0.09	0.102	-0.25	0	B2KTA0;K4MQ41;Q5UKX8
Q6KCK6	Q42479	Calcium-dependent protein kinase 3 (EC 2.7.11.1) (Calcium-dependent protein kinase isoform CDPK6) (AtCDPK6)	27.645	27.299	27.43	26.61	27.466	26.868	0	0	27.458	26.981	0.192	0.138	0.477	0	Q6KCK6;B2KTA5;W5CI27
B2ZGG7	O04834	GTP-binding protein SAR1A	28.406	27.995	28.333	27.926	27.836	27.439	0	0	28.245	27.733	0.061	0.089	0.511	0	B2ZGG7;W5FLE9;B2ZGG5;B2ZGG4;W5F4S4;W5G368
O48959	F4I1L3	Acetyl-CoA carboxylase 2 (EC 6.4.1.2) [Includes: Biotin carboxylase (EC 6.3.4.14)]	29.298	29.307	29.057	28.967	29.432	29.206	0	0	29.221	29.202	0.911	0.346	0.019	0	O48959;B2ZGL4
B3TZE7	B9DHY1	NA	30.049	30.105	30.041	30.673	30.07	30.324	0	0	30.065	30.356	0.238	0.153	-0.291	0	B3TZE7
B5A8A6	Q9FNE2	Glutaredoxin-C2 (AtGrxC2)	28.769	28.516	28.203	29.118	28.798	28.674	0	0	28.496	28.864	0.159	0.126	-0.368	0	B5A8A6;W5C162
B5M6A1	P05466	3-phosphoshikimate 1-carboxyvinyltransferase, chloroplastic (EC 2.5.1.19) (5-enolpyruvylshikimate-3-phosphate synthase) (EPSP synthase)	29.893	30.001	29.771	29.83	29.823	29.878	0	0	29.888	29.844	0.579	0.259	0.044	0	B5M6A1
B6UZ79	Q9S756	Ferritin-4, chloroplastic (EC 1.16.3.1)	28.488	28.546	28.905	29.102	28.888	29.325	0	0	28.646	29.105	0.065	0.091	-0.459	0	B6UZ79;Q5G1L6;W5FI94;W5FW92;B6UZ81;A4GSN6;B6UZ84;B6UZ80;A4GSN7
W5DWR8	Q07356	15-cis-phytoene desaturase, chloroplastic/chromoplastic (EC 1.3.5.5) (Phytoene dehydrogenase)	28.623	28.363	28.59	28.564	28.627	28.432	0	0	28.525	28.541	0.885	0.34	-0.015	0	W5DWR8;C4PW00;B8YDB8;W5EL23;Q00NV0
Q93XQ7	Q9XI01	Protein disulfide isomerase-like 1-1 (AtPDIL1-1) (EC 5.3.4.1) (Protein disulfide-isomerase 1) (PDI 1) (Protein disulfide-isomerase 5) (AtPDI5)	31.331	31.202	31.358	31.402	31.366	31.431	0	0	31.297	31.4	0.155	0.125	-0.103	0	Q93XQ7;B9A8E2;B9A8E4
W5BVA3	Q9LZS3	1,4-alpha-glucan-branching enzyme 2-2, chloroplastic/amyloplastic (AtSBE II-2) (EC 2.4.1.18) (Branching enzyme 2) (AtBE2) (Starch-branching enzyme 2-2)	25.792	25.534	25.223	25.905	25.811	26	0	0	25.516	25.905	0.131	0.117	-0.389	0	W5BVA3;G3CCE7;B9W4U7;W5AX21;W5B6R4;O24397;Q9ATB5;Q9FUU7;P93691
C0J026	Q8LDP4	Peptidyl-prolyl cis-trans isomerase CYP19-4 (PPIase CYP19-4) (EC 5.2.1.8) (Cyclophilin of 19 kDa 4) (Cyclophilin-5) (Rotamase CYP19-4)	28.213	27.8	28.137	27.621	28.086	28.141	0	0	28.05	27.949	0.656	0.282	0.1	0	C0J026;C0J025;W5H9B7;W5HMT4;Q2VC99;Q2VC97
W5I4Y2	P55228	Glucose-1-phosphate adenylyltransferase small subunit, chloroplastic (EC 2.7.7.27) (ADP-glucose pyrophosphorylase) (ADP-glucose synthase) (AGPase B) (Alpha-D-glucose-1-phosphate adenyl transferase)	29.614	29.197	29.273	30.322	29.879	29.814	0	0	29.362	30.005	0.037	0.073	-0.643	0	W5I4Y2;C0KWE8;B2LUU5
C1J959	Q9SJQ9	Fructose-bisphosphate aldolase (EC 4.1.2.13)	27.728	27.502	27.539	27.819	27.637	28.093	0	0	27.59	27.849	0.18	0.133	-0.26	0	C1J959
C1K5B4	Q01667	Chlorophyll a-b binding protein 6, chloroplastic (LHCI-730) (LHCII type III CAB-6) (Light-harvesting complex protein Lhca1)	30.75	30.426	30.252	30.505	29.861	30.216	0	0	30.476	30.194	0.303	0.175	0.282	0	C1K5B4;C1K5B8;W5HIU1
C1K737	Q9SJI8	Multiprotein-bridging factor 1a	26.561	26.532	26.822	27.109	26.272	26.774	0	0	26.638	26.718	0.782	0.315	-0.08	0	C1K737
C3UZE4	O81888	AT4g33720 (AT4g33720/T16L1_210) (Pathogenesis-related protein 1, 19.3K) (Putative pathogenesis-related protein) (Putative pathogenesis-related protein 1, 19.3K)	25.185	25.517	26.18	25.593	26.204	25.438	0	0	25.627	25.745	0.77	0.312	-0.118	0	C3UZE4
C3V134	Q39209	RNA binding protein (Fragment)	31.95	32.147	32.176	32.355	32.072	31.783	0	0	32.091	32.07	0.914	0.346	0.021	0	C3V134
C3VQ52	Q05431	L-ascorbate peroxidase 1, cytosolic (AP) (AtAPx01) (EC 1.11.1.11)	32.415	32.338	32.332	32.651	32.279	32.612	0	0	32.362	32.514	0.325	0.182	-0.152	0	C3VQ52
C4IXS2	Q9M8S8	Inositol-phosphate phosphatase (EC 3.1.3.25) (L-galactose 1-phosphate phosphatase) (EC 3.1.3.93) (Myo-inositol monophosphatase)	27.322	26.705	27.247	25.372	26.931	27.009	0	0	27.091	26.437	0.347	0.188	0.654	0	C4IXS2;C4IXS3;W5ESR7
C4PKL1	Q949Y3	Bifunctional purple acid phosphatase 26 [Includes: Acid phosphatase (EC 3.1.3.2); Peroxidase (EC 1.11.1.7)]	28.424	28.538	28.417	28.13	28.403	28.535	0	0	28.46	28.356	0.482	0.229	0.104	0	C4PKL1;W5HP15;W5I3D6;W5H8B8
C4PW04	Q9LY74	2-methyl-6-phytyl-1,4-hydroquinone methyltransferase, chloroplastic (EC 2.1.1.295) (37 kDa inner envelope membrane protein) (E37) (MPBQ/MSBQ methyltransferase) (Protein ALBINO OR PALE GREEN MUTANT 1) (Protein INNER ENVELOPE PROTEIN 37) (Protein VITAMIN E DEFECTIVE 3)	28.204	28.653	28.291	28.218	28.503	28.676	0	0	28.383	28.466	0.687	0.29	-0.083	0	C4PW04
W5EF24	Q9LQ73	Peroxisomal membrane protein 11C (Peroxin-11C) (AtPEX11c)	25.871	26.168	26.131	25.921	26.001	26.082	0	0	26.057	26.001	0.631	0.275	0.056	0	W5EF24;C6K7C6;W5E7P2
X2D2V6	Q06327	Linoleate 9S-lipoxygenase 1 (EC 1.13.11.58) (Lipoxygenase 1) (AtLOX1)	28.1	28.692	28.433	28.365	28.223	28.495	0	0	28.408	28.361	0.818	0.324	0.048	0	X2D2V6;C6K7G4;W5EBH5;W5EB58
W5A2F4	Q9SII8	Ubiquitin domain-containing protein DSK2b	26.116	26.277	26.381	25.71	25.772	26.133	0	0	26.258	25.872	0.08	0.097	0.386	0	W5A2F4;W4ZLV1;C7AE89;C7AE90;W5AD41
C7C4X1	Q9FX54	Glyceraldehyde-3-phosphate dehydrogenase GAPC2, cytosolic (EC 1.2.1.12) (NAD-dependent glyceraldehydephosphate dehydrogenase C subunit 2)	33.906	34.127	33.767	34.14	33.798	34.218	0	0	33.934	34.052	0.517	0.24	-0.118	0	C7C4X1;W5HB91;W5HR45
C7DPL0	B9DGD1	Glutamine synthetase (EC 6.3.1.2)	34.182	34.146	34.208	34.742	34.33	34.335	0	0	34.179	34.469	0.165	0.128	-0.29	0	C7DPL0;W5B8J8;Q45NB3
Q45NB2	B9DGD1	Glutamine synthetase (EC 6.3.1.2)	29.215	29.769	29.728	27.65	28.806	28.571	0	0	29.57	28.342	0.054	0.085	1.228	0	Q45NB2;C7DPL4;Q45NB4
C7ENF7	Q9LTX9	Heat shock 70 kDa protein 7, chloroplastic (Chloroplast heat shock protein 70-2) (cpHsc70-2) (Heat shock protein 70-7) (AtHsp70-7)	32.65	32.6	32.677	33.37	32.864	32.975	0	0	32.642	33.07	0.105	0.108	-0.427	0	C7ENF7
Q1W374	O80840	Phosphomannomutase (AtPMM) (EC 5.4.2.8)	25.423	25.939	25.631	27.165	25.923	26.342	0	0	25.664	26.477	0.143	0.122	-0.812	0	Q1W374;C8CK07;C8CK06;C8CK10;C8CK09;W5AU87;W5EG85
C8YTM5	Q9FR44	Phosphoethanolamine N-methyltransferase 1 (AtNMT1) (PEAMT 1) (EC 2.1.1.103) (Protein XIPOTL 1)	25.221	24.949	24.633	25.253	25.365	25.977	0	0	24.934	25.532	0.107	0.109	-0.598	0	C8YTM5;W5CDC5;W5DDR0;W5CPW0;A0A077RUG9
D0PRB5	C0Z3G0	Profilin	30.703	30.722	30.706	30.218	30.721	30.784	0	0	30.71	30.574	0.526	0.243	0.136	0	D0PRB5;P49233;P49232
W5APE4	Q94CE5	Gamma-aminobutyrate transaminase POP2, mitochondrial (AtGABA-T) (EC 2.6.1.96) (Protein HEXENAL RESPONSE 1) (Protein POLLEN-PISTIL INCOMPATIBILITY 2) (AtPOP2)	29.17	29.387	29.14	29.165	29.132	29.235	0	0	29.232	29.177	0.567	0.256	0.055	0	W5APE4;D2KZ08;W5BA74
W5EIA3	Q0WUN0	Alanine:glyoxylate aminotransferase 2 homolog	26.263	26.432	26.198	25.936	25.788	26.181	0	0	26.298	25.969	0.084	0.099	0.329	0	W5EIA3;D2KZ10;W5E185;W5DZN4
D2KZ12	Q56WD9	3-ketoacyl-CoA thiolase 2, peroxisomal (EC 2.3.1.16) (Acetyl-CoA acyltransferase 2) (Beta-ketothiolase 2) (Peroxisomal 3-oxoacyl-CoA thiolase 2) (Peroxisome defective protein 1)	30.297	30.342	30.138	30.808	30.427	30.717	0	0	30.259	30.651	0.056	0.086	-0.392	0	D2KZ12;W5GXC9;W5GAW0
D3K1B4	Q38842	AT0ZI1 protein (ATOZI1 protein) (Stress-induced protein OZI1) (Uncharacterized protein)	26.498	26.217	26.243	27.232	26.267	26.267	0	0	26.319	26.589	0.494	0.233	-0.269	0	D3K1B4;W5DRJ9;W5HJA0
D3K4D8	Q01908	ATP synthase gamma chain 1, chloroplastic (F-ATPase gamma subunit 1)	33.265	33.4	33.367	33.759	33.357	33.461	0	0	33.344	33.525	0.267	0.162	-0.182	0	D3K4D8
D3KVP3	Q8H129	Purple acid phosphatase 3 (EC 3.1.3.2)	27.59	28.316	27.396	28.364	27.678	27.488	0	0	27.767	27.843	0.854	0.333	-0.076	0	D3KVP3
D4P3E7	Q8H1Y0	Pyruvate dehydrogenase E1 component subunit alpha-2, mitochondrial (PDHE1-A) (EC 1.2.4.1) (Protein IAA-CONJUGATE-RESISTANT 4)	30.555	30.441	30.396	30.674	30.792	30.835	0	0	30.464	30.767	0.011	0.037	-0.303	0	D4P3E7;W5G747;W5GMC7
D5MTE0	W8Q6P0	Glycosyltransferase (Fragment)	29.235	29.6	29.306	29.603	29.635	29.72	0	0	29.38	29.653	0.125	0.115	-0.273	0	D5MTE0
D6QX85	Q9S757	Bifunctional L-3-cyanoalanine synthase/cysteine synthase C1, mitochondrial (EC 2.5.1.47) (EC 4.4.1.9) (Beta-substituted Ala synthase 3;1) (ARAth-Bsas3;1) (Cysteine synthase C1) (AtCYSC1) (O-acetylserine (thiol)-lyase 5)	31.09	30.963	31.032	31.693	31.359	31.384	0	0	31.028	31.479	0.041	0.075	-0.451	0	D6QX85
W5CH10	Q8GXX7	Zinc finger CCCH domain-containing protein 33 (AtC3H33) (Zinc finger CCCH domain-containing protein ZFN1)	25.794	25.732	25.589	26.261	26.119	25.955	0	0	25.705	26.112	0.024	0.058	-0.406	0	W5CH10;W5D8X0;D7NXU0
W5CT90	O04153	Calreticulin-3 (Protein PRIORITY IN SWEET LIFE 1)	29.506	29.223	29.22	29.523	29.572	29.439	0	0	29.316	29.511	0.166	0.128	-0.195	0	W5CT90;D7R603;W5CEZ6;B1NF32;W5D9E1
D8L9B3	O22263	Protein disulfide-isomerase like 2-1 (AtPDIL2-1) (EC 5.3.4.1) (P5) (Protein MATERNAL EFFECT EMBRYO ARREST 30) (Protein UNFERTILIZED EMBRYO SAC 5) (Protein disulfide isomerase 11) (AtPDI11) (Protein disulfide-isomerase A6) (Protein disulfide-isomerase like 4-1) (AtPDIL4-1)	30.095	29.977	30.154	29.769	30.063	30.319	0	0	30.076	30.051	0.893	0.341	0.025	0	D8L9B3;D8L9A4;D8L9B2;W4ZY52
D8L9B5	Q9MAU6	Protein disulfide-isomerase like 2-2 (AtPDIL2-2) (EC 5.3.4.1) (Protein disulfide-isomerase 10) (PDI10) (Protein disulfide-isomerase like 5-1) (AtPDIL5-1)	28.33	28.04	28.136	28.237	28.103	28.079	0	0	28.169	28.14	0.785	0.315	0.029	0	D8L9B5;W5FTE3;A0A024FRN8;D8L9B4;D8L9A5;W5EYK5
D8L9G6	W8PUR4	Alpha-1,4 glucan phosphorylase (EC 2.4.1.1) (Fragment)	25.518	25.464	25.286	27.312	25.782	25.801	0	0	25.423	26.299	0.225	0.149	-0.876	0	D8L9G6;A0A077RXF1
D8L9G7	W8PUR4	Alpha-1,4 glucan phosphorylase (EC 2.4.1.1) (Fragment)	29.152	29.442	29.35	29.686	29.147	29.015	0	0	29.315	29.283	0.897	0.342	0.032	0	D8L9G7;A0A077RWC3
D8L9H9	Q9XFH8	Thioredoxin F1, chloroplastic (AtTrxf1) (Thioredoxin F2) (AtTrxf2)	28.544	28.837	28.717	28.342	28.499	28.056	0	0	28.699	28.299	0.071	0.094	0.4	0	D8L9H9;W5D7J8
D8L9J1	Q56YU0	Aldehyde dehydrogenase family 2 member C4 (EC 1.2.1.3) (ALDH1a) (Protein REDUCED EPIDERMAL FLUORESCENCE 1)	28.226	28.23	28.066	28.428	28.291	28.458	0	0	28.174	28.392	0.043	0.077	-0.218	0	D8L9J1
D8L9K9	Q9MA79	Fructose-1,6-bisphosphatase, cytosolic (FBPase) (EC 3.1.3.11) (D-fructose-1,6-bisphosphate 1-phosphohydrolase)	31.509	31.4	31.351	32.199	31.5	31.638	0	0	31.42	31.779	0.232	0.152	-0.359	0	D8L9K9;W5CBY6
D8L9M8	Q0WQH0	Putative uncharacterized protein At1g43190	26.016	26.105	25.787	26.119	26.068	26.165	0	0	25.969	26.117	0.255	0.159	-0.148	0	D8L9M8;W5CBF3;W5DAU8;D8L9M7
W5ESW2	Q8RXU5	60S ribosomal protein L37a-2	27.04	26.553	27.514	26.944	27.183	27.208	0	0	27.036	27.112	0.814	0.323	-0.076	0	W5ESW2;D8L9P6;W5CEB2;W5I009;W5AFP1
D8L9Q5	Q9ZU52	Probable fructose-bisphosphate aldolase 3, chloroplastic (EC 4.1.2.13)	29.655	30.075	29.736	30.728	29.874	30.312	0	0	29.822	30.305	0.181	0.133	-0.482	0	D8L9Q5;W5DK18;Q7X9K7;W5CJE5
D8L9S2	Q42521	Glutamate decarboxylase 1 (GAD 1) (EC 4.1.1.15)	31.287	31.093	31.033	31.341	31.09	31.2	0	0	31.138	31.21	0.529	0.244	-0.073	0	D8L9S2
D8LAL9	W8Q313	Glycosyltransferase (EC 2.4.1.-) (Fragment)	27.809	27.99	27.438	28.129	27.752	28.256	0	0	27.746	28.046	0.248	0.157	-0.3	0	D8LAL9
E2F3W4	B9DI04	AT1G07770 protein	28.022	28.557	28.694	27.957	28.222	28.583	0	0	28.424	28.254	0.568	0.256	0.17	0	E2F3W4;E2F4X3;W5DNU3
E6Y289	P31265	Translationally-controlled tumor protein 1 (TCTP1)	27.007	27.023	27.133	27.083	26.963	26.849	0	0	27.054	26.965	0.332	0.184	0.089	0	E6Y289;W5DPE9
E6Y3A2	Q94JV4	Protein translation factor SUI1 homolog 2	24.34	24.096	24.41	24.332	24.215	24.342	0	0	24.282	24.296	0.899	0.343	-0.014	0	E6Y3A2;W5D801
G3E8E2	Q39196	Probable aquaporin PIP1-4 (Plasma membrane intrinsic protein 1-4) (AtPIP1;4) (Transmembrane protein C) (TMP-C)	26.458	27.628	27.194	26.789	27.355	27.921	0	0	27.093	27.355	0.609	0.269	-0.262	0	G3E8E2;E6YBC7;W5BM71;W5ABP3;W5ASB4
W5H3D6	B3H7A9	Probable peroxygenase 7 (AtPXG7) (EC 1.11.2.3) (Caleosin-7)	26.615	27.436	26.447	27.194	26.49	26.487	0	0	26.833	26.724	0.792	0.317	0.109	0	W5H3D6;W5GSM3;E7D433;W5GHG3;W5IC01
W5G1K0	G1C2W7	Atp4	27.642	27.944	27.499	27.628	27.889	28.183	0	0	27.695	27.9	0.38	0.199	-0.205	0	W5G1K0;W5BEV5;W5HFI4;W5HGL6;W5C0H4;W5B8Y8;Q54AH7;P68538;F2VQK3;W5DB09;W5G1J3;W5FSX8
F4Y594	O03986	Heat shock protein 90-4 (AtHSP90.4) (AtHsp90-4) (Heat shock protein 81-4) (Hsp81-4)	29.677	29.542	29.405	29.878	29.807	29.884	0	0	29.542	29.856	0.046	0.08	-0.315	0	F4Y594
F4Y595	O03986	Heat shock protein 90-4 (AtHSP90.4) (AtHsp90-4) (Heat shock protein 81-4) (Hsp81-4)	27.454	26.961	27.028	27.905	27.593	27.494	0	0	27.148	27.664	0.062	0.09	-0.516	0	F4Y595;Q9XGF1
F6K744	Q39141	At2g34420/T31E10.24 (Photosystem II light harvesting complex protein B1B2) (Photosystem II type I chlorophyll a /b binding protein) (Photosystem II type I chlorophyll a b binding protein) (Photosystem II type I chlorophyll a/b binding protein) (Putative photosystem II type I chlorophyll a/b binding protein)	31.103	31.269	30.638	31.748	31.38	31.533	0	0	31.003	31.554	0.081	0.097	-0.55	0	F6K744
F6LAX4	Q38950	Serine/threonine-protein phosphatase 2A 65 kDa regulatory subunit A beta isoform (AtA beta) (PP2A, subunit A, beta isoform)	29.778	29.963	29.694	29.676	29.815	29.611	0	0	29.812	29.7	0.331	0.184	0.111	0	F6LAX4;W5FZU4
F8RP11	Q5XEP2	Hsp70-Hsp90 organizing protein 2 (AtHop2)	30.125	29.91	30.183	30.469	30.13	30.364	0	0	30.073	30.321	0.132	0.118	-0.248	0	F8RP11;W5GVP4
F8S6T2	O81888	AT4g33720 (AT4g33720/T16L1_210) (Pathogenesis-related protein 1, 19.3K) (Putative pathogenesis-related protein) (Putative pathogenesis-related protein 1, 19.3K)	28.457	28.978	29.174	29.109	29.129	28.814	0	0	28.87	29.017	0.579	0.259	-0.148	0	F8S6T2;O82714
O82715	Q39188	Pathogenesis-related protein 1	31.217	31.586	30.955	31.959	31.5	32.037	0	0	31.252	31.832	0.08	0.097	-0.579	0	O82715;F8S6U7
F8WTQ6	Q9SFH9	Delta-aminolevulinic acid dehydratase 1, chloroplastic (ALADH1) (EC 4.2.1.24) (Porphobilinogen synthase)	25.166	25.126	25.168	26.447	25.547	25.947	0	0	25.154	25.98	0.086	0.1	-0.827	0	F8WTQ6;W5HQK7
F8WTQ7	Q9SFH9	Delta-aminolevulinic acid dehydratase 1, chloroplastic (ALADH1) (EC 4.2.1.24) (Porphobilinogen synthase)	29.497	29.388	29.363	30.216	29.772	29.93	0	0	29.416	29.973	0.04	0.075	-0.557	0	F8WTQ7
G0XNC6	F4JHE9	K(+) efflux antiporter 2	30.904	31.743	30.135	31.413	30.98	31.369	0	0	30.927	31.254	0.56	0.254	-0.327	0	G0XNC6;C0SPI2;H2DPU2;A0A059UAM0;G0XNC9;W5B841;G0XNC8;G0XNC7;G0XND0;H2DPU3
G0Z6F1	Q9LT08	26S proteasome non-ATPase regulatory subunit 14 homolog (EC 3.4.19.-) (26S proteasome regulatory subunit RPN11) (AtRPN11)	27.852	27.756	27.926	28.007	27.982	27.852	0	0	27.845	27.947	0.211	0.144	-0.102	0	G0Z6F1;W5DHZ1;W5ACP9;W5CMK5;W4ZU45
G3CM28	Q94BN2	Spermine synthase (SPMSY) (EC 2.5.1.22) (Spermidine aminopropyltransferase)	26.576	27.207	27.119	26.816	26.966	26.457	0	0	26.967	26.746	0.427	0.214	0.221	0	G3CM28
W5C7E8	P46637	Arginase 1, mitochondrial (EC 3.5.3.1) (Arginine amidohydrolase 1)	26.141	26.532	26.071	26.199	26.623	26.692	0	0	26.248	26.505	0.29	0.171	-0.257	0	W5C7E8;T1SBH7;G3LT25;W5BPN7
W5C1D6	Q94AG2	Somatic embryogenesis receptor kinase 1 (AtSERK1) (EC 2.7.10.1) (EC 2.7.11.1) (Somatic embryogenesis receptor-like kinase 1)	24.856	24.589	24.612	24.479	24.982	24.686	0	0	24.686	24.716	0.869	0.336	-0.03	0	W5C1D6;G4XGX1;W5B7U0;W5HUR0;G4XGX2;W5H0C0;B2ZPK4;W5HXS3;W5H9M2;W5G5I7;A0A096UU54
G4XMW3	Q9FND0	Gb|AAD20086.1 (Nuclear transport factor 2 and RNA recognition motif domain-containing protein) (Putative uncharacterized protein At5g43960)	26.854	26.627	26.998	27.202	26.872	27.012	0	0	26.826	27.029	0.235	0.153	-0.202	0	G4XMW3;D3YHS3;G4XMW0;W5HFK3
G8D5C5	X5ICS1	Ribulose-1,5-bisphosphate carboxylase/oxygenase large subunit (Fragment)	31.99	32.261	31.824	31.866	31.781	32.703	0	0	32.025	32.117	0.795	0.318	-0.092	0	G8D5C5
G8IPQ3	O64517	Metacaspase-4 (AtMC4) (EC 3.4.22.-) (Metacaspase 2d) (AtMCP2d) (Metacaspase-7) [Cleaved into: Metacaspase-4 subunit p20; Metacaspase-4 subunit p10]	29.651	29.356	29.687	29.056	29.486	29.41	0	0	29.565	29.317	0.22	0.148	0.247	0	G8IPQ3
W5BZZ2	Q8LBI1	60S ribosomal protein L5-1	25.733	25.126	25.293	25.175	25.478	25.36	0	0	25.384	25.337	0.831	0.327	0.047	0	W5BZZ2;G9HXG9;W5BH26
H6UV53	Q96242	Allene oxide synthase, chloroplastic (EC 4.2.1.92) (Cytochrome P450 74A) (Hydroperoxide dehydrase)	26.075	26.473	26.838	25.96	26.168	25.525	0	0	26.462	25.884	0.119	0.114	0.578	0	H6UV53;H6UV50;H6UV51
W5EXP1	Q9LDZ0	Heat shock 70 kDa protein 10, mitochondrial (Heat shock protein 70-10) (AtHsp70-10) (Mitochondrial heat shock protein 70-2) (mtHsc70-2)	25.244	25.034	24.529	24.828	25.04	25.059	0	0	24.936	24.976	0.873	0.337	-0.04	0	W5EXP1;W5FVD3;W5FIT5;H8ZI06
H9CWE9	Q8LAH7	12-oxophytodienoate reductase 1 (EC 1.3.1.42) (12-oxophytodienoate-10,11-reductase 1) (AtOPR1) (OPDA-reductase 1) (FS-AT-I) [Cleaved into: 12-oxophytodienoate reductase 1, N-terminally processed]	27.505	27.353	27.544	27.878	27.561	27.61	0	0	27.467	27.683	0.148	0.123	-0.216	0	H9CWE9;R9UFM2
H9NAV2	O78310	Superoxide dismutase [Cu-Zn] 2, chloroplastic (EC 1.15.1.1) (Copper/zinc superoxide dismutase 2)	28.947	28.219	28.401	29.614	28.998	29.429	0	0	28.522	29.347	0.046	0.08	-0.825	0	H9NAV2;Q96123;W5HN42
H9NAV6	P24704	Superoxide dismutase [Cu-Zn] 1 (EC 1.15.1.1) (Copper/zinc superoxide dismutase 1)	31.297	31.238	31.134	32.038	31.18	31.732	0	0	31.223	31.65	0.228	0.15	-0.427	0	H9NAV6
I0AW32	P25819	Catalase-2 (EC 1.11.1.6)	28.735	28.788	28.839	27.46	28.881	29.199	0	0	28.788	28.514	0.659	0.282	0.274	0	I0AW32
I0JTT9	Q42521	Glutamate decarboxylase 1 (GAD 1) (EC 4.1.1.15)	28.974	28.514	28.88	29.124	28.805	29.237	0	0	28.789	29.055	0.237	0.153	-0.266	0	I0JTT9;W5CJQ7
I0JTW5	Q0WW10	Eukaryotic translation initiation factor 3 subunit A (eIF3a) (Eukaryotic translation initiation factor 3 subunit 10)	27.63	27.699	27.598	27.138	27.569	27.481	0	0	27.642	27.396	0.198	0.139	0.246	0	I0JTW5;D8L9U6;W5CIP0
I3NM23	Q06327	Linoleate 9S-lipoxygenase 1 (EC 1.13.11.58) (Lipoxygenase 1) (AtLOX1)	25.904	25.933	25.983	25.052	25.597	25.435	0	0	25.94	25.361	0.067	0.092	0.579	0	I3NM23
I3NM30	Q9LV33	Beta-glucosidase 44 (AtBGLU44) (EC 3.2.1.21)	27.089	27.042	26.945	26.729	27.222	26.857	0	0	27.026	26.936	0.611	0.269	0.09	0	I3NM30;W5ENR1
I3RN54	Q93V56	Soluble inorganic pyrophosphatase 1 (EC 3.6.1.1) (Pyrophosphate phospho-hydrolase 1) (PPase 1)	29.964	29.864	29.943	30.806	29.892	30.191	0	0	29.924	30.296	0.3	0.174	-0.373	0	I3RN54;W5GUR1;W5GLA8;W5G857
I3RTA5	Q39041	Acid beta-fructofuranosidase 4, vacuolar (At beta fruct4) (AtBETAFRUCT4) (EC 3.2.1.26) (Acid invertase 4) (AI 4) (Acid sucrose hydrolase 4) (Vacuolar invertase 4) (Inv-V4) (VAC-INV 4) (VI 4)	25.417	24.91	25.045	25.784	25.125	25.418	0	0	25.124	25.442	0.265	0.161	-0.318	0	I3RTA5
K4F3N2	Q38933	Lycopene beta cyclase, chloroplastic (EC 5.5.1.19)	26.053	26.152	26.155	27.054	26.584	26.545	0	0	26.12	26.728	0.06	0.089	-0.608	0	K4F3N2;W5GF21
W5E7W4	Q93ZC2	AT5g36230/T30G6_9 (C-terminal W2 domain of eIF4-gamma/eIF5/eIF2b-epsilon-containing protein) (Putative uncharacterized protein At5g36230)	26.159	26.191	25.741	26.222	26.297	26.021	0	0	26.03	26.18	0.432	0.216	-0.15	0	W5E7W4;W5DQJ3;K7U8S6;K7TU45;K7TJK2;W5EN21;K7TFU5
K9L6U9	Q9FYC2	Pheophorbide a oxygenase, chloroplastic (AtPaO) (Pheide a oxygenase) (EC 1.14.12.20) (Accelerated cell death 1) (Lethal leaf-spot 1 homolog) (Lls1)	26.789	27.128	26.804	27.742	27.05	27.497	0	0	26.907	27.429	0.106	0.109	-0.523	0	K9L6U9;W5DMU6;W5ELG4
L0GDQ5	Q96300	14-3-3-like protein GF14 nu (General regulatory factor 7)	30.508	30.51	30.525	31.211	30.608	30.799	0	0	30.515	30.873	0.182	0.133	-0.358	0	L0GDQ5;W5D4G1;W5DHG0
L0GED8	P42644	14-3-3-like protein GF14 psi (General regulatory factor 3) (Protein RARE COLD INDUCIBLE 1A)	33.122	33.05	32.974	33.821	33.352	33.329	0	0	33.049	33.5	0.098	0.105	-0.452	0	L0GED8;Q08G36
L0N608	Q1PEF8	Beta-fructofuranosidase, insoluble isoenzyme CWINV2 (EC 3.2.1.26) (Cell wall beta-fructosidase 2) (AtbetaFRUCT2) (Cell wall invertase 2) (AtcwINV2) (Sucrose hydrolase 2)	27.253	27.195	27.018	27.206	27.454	26.972	0	0	27.155	27.211	0.746	0.306	-0.056	0	L0N608;W5E5W8;W5EK97
W5E2J7	F4II66	Eukaryotic translation initiation factor 3 subunit I (eIF3i)	28.982	28.887	28.84	28.269	28.735	28.668	0	0	28.903	28.557	0.132	0.118	0.346	0	W5E2J7;L7P617;W5B9W5;W5DUX2
M1PP16	Q9SHI1	Translation initiation factor IF-2, chloroplastic	26.289	26.001	26.178	26.35	26.086	26.046	0	0	26.156	26.161	0.973	0.36	-0.005	0	M1PP16
M4PPG8	Q9M8L4	Glycerol kinase (Glycerokinase) (EC 2.7.1.30) (ATP:glycerol 3-phosphotransferase) (Protein GLYCEROL INSENSITIVE 1) (Protein NONHOST RESISTANCE TO P. S. PHASEOLICOLA 1)	28.329	28.289	28.222	28.747	28.282	28.072	0	0	28.28	28.367	0.707	0.296	-0.087	0	M4PPG8;W5BYT8
M4QAZ4	P25696	Bifunctional enolase 2/transcriptional activator (EC 4.2.1.11) (2-phospho-D-glycerate hydro-lyase 2) (2-phosphoglycerate dehydratase 2) (LOW EXPRESSION OF OSMOTICALLY RESPONSIVE GENES 1)	27.424	28.068	27.843	29.014	27.952	28.409	0	0	27.778	28.458	0.147	0.123	-0.68	0	M4QAZ4
W5FEC0	Q04836	31 kDa ribonucleoprotein, chloroplastic (RNA-binding protein 1/2/3) (AtRBP33) (RNA-binding protein CP31A) (RNA-binding protein RNP-T) (RNA-binding protein cp31)	31.391	31.245	31.51	30.791	31.356	31.34	0	0	31.382	31.162	0.364	0.194	0.22	0	W5FEC0;O23798;W5FQ00
O24400	O78310	Superoxide dismutase [Cu-Zn] 2, chloroplastic (EC 1.15.1.1) (Copper/zinc superoxide dismutase 2)	31.834	31.808	31.78	32.702	31.865	31.664	0	0	31.807	32.077	0.486	0.23	-0.27	0	O24400
W5E6M2	Q41969	Eukaryotic translation initiation factor 2 subunit beta (eIF-2-beta) (Protein EMBRYO DEFECTIVE 1401)	26.525	26.354	26.689	27.303	26.477	26.577	0	0	26.523	26.786	0.424	0.213	-0.263	0	W5E6M2;O24473;W5DWB3;W5EJ20
O65795	F4INW2	Histone H1.2	27.249	26.738	28.703	26.294	25.956	27.028	0	0	27.563	26.426	0.185	0.135	1.137	0	O65795
P00068	O23138	Cytochrome c-1 (Cytochrome c At1g22840)	29.834	29.798	29.831	28.793	29.726	29.395	0	0	29.821	29.304	0.199	0.139	0.516	0	P00068;W4ZNQ8;W5AFP4
P00228	P16972	Ferredoxin-2, chloroplastic (AtFd2)	31.493	31.857	31.738	31.142	31.496	31.707	0	0	31.696	31.448	0.287	0.17	0.248	0	P00228
W5GNJ7	P56771	Cytochrome f	32.414	32.693	32.376	32.248	32.561	32.499	0	0	32.495	32.436	0.694	0.292	0.059	0	W5GNJ7;S4Z3G1;P05151;W5F107;W5E353;W5EBA5;W5GA56;W5I9R6;W5AAF4;W5GUA1;W5EGR5;W5C8B0;W5AFR7;W5AHJ9
W5CAG9	P56755	NAD(P)H-quinone oxidoreductase subunit I, chloroplastic (EC 1.6.5.-) (NAD(P)H dehydrogenase subunit I) (NDH subunit I) (NADH-plastoquinone oxidoreductase subunit I)	27.605	27.692	27.486	28.128	27.834	27.754	0	0	27.594	27.905	0.093	0.103	-0.311	0	W5CAG9;W5DKB8;W5CMN7;W5AKE5;W5HRJ7;S4Z3K4;P05312;W5C0B9;W5AC16;W5EWH6;W5CHP2;W5H2R4;A0A077RQZ0;W5CG65;W5ED75;W5C3Z6;W5C8M1;W5IA03
P08819	Q9SFB5	Serine carboxypeptidase-like 27 (EC 3.4.16.-)	28.398	28.762	28.169	28.113	28.172	27.645	0	0	28.443	27.977	0.124	0.115	0.466	0	P08819;W5AC96;W5ALZ0;Q7X9N0
P08823	P21238	Chaperonin 60 subunit alpha 1, chloroplastic (CPN-60 alpha 1) (Protein SCHLEPPERLESS) (RuBisCO large subunit-binding protein subunit alpha 1)	33.351	33.455	33.376	33.495	33.493	33.41	0	0	33.394	33.466	0.164	0.128	-0.072	0	P08823;W5B4G1;W5BQ39;W5C4E7
W5E6E0	P25851	Fructose-1,6-bisphosphatase, chloroplastic (FBPase) (EC 3.1.3.11) (D-fructose-1,6-bisphosphate 1-phosphohydrolase)	31.265	31.676	31.382	32.01	31.602	31.496	0	0	31.441	31.703	0.262	0.161	-0.262	0	W5E6E0;P09195
P09863	O64782	G-type lectin S-receptor-like serine/threonine-protein kinase SD1-29 (EC 2.7.11.1) (S-domain-1 (SD1) receptor kinase 29) (SD1-29)	25.446	25.554	26.392	26.442	25.425	25.808	0	0	25.797	25.892	0.834	0.328	-0.094	0	P09863
P11515	Q56WF8	Serine carboxypeptidase-like 48 (EC 3.4.16.-)	27.407	27.294	26.963	27.509	27.089	27.323	0	0	27.221	27.307	0.659	0.282	-0.086	0	P11515;W5H3V3;W5GGQ4
S4Z3F2	P56757	ATP synthase subunit alpha, chloroplastic (EC 3.6.3.14) (ATP synthase F1 sector subunit alpha) (F-ATPase subunit alpha)	35.925	35.975	35.869	36.218	36.167	36.144	0	0	35.923	36.176	0.004	0.019	-0.253	0	S4Z3F2;P12112
S4Z999	P83755	Photosystem II protein D1 (PSII D1 protein) (EC 1.10.3.9) (Photosystem II Q(B) protein)	31.286	32.027	31.853	30.34	31.885	31.943	0	0	31.722	31.389	0.605	0.267	0.333	0	S4Z999;P12463;W5G7G2
P12782	P50318	Phosphoglycerate kinase 2, chloroplastic (EC 2.7.2.3)	35.276	35.394	35.244	35.882	35.454	35.642	0	0	35.305	35.659	0.089	0.102	-0.355	0	P12782;W4ZQG3;W5ACW3;Q8L547;H9ZX09;H9ZWY1
W5EBU5	P56797	30S ribosomal protein S2, chloroplastic	25.723	25.833	25.846	25.786	26.083	25.74	0	0	25.801	25.87	0.595	0.265	-0.069	0	W5EBU5;W4ZQS3;S4Z372;P17933;W5HPH2
W5FEC1	P92974	Ubiquitin-activating enzyme E1 2 (AtUBA2) (EC 6.2.1.45)	29.311	29.219	29.266	29.47	29.361	29.399	0	0	29.265	29.41	0.026	0.06	-0.145	0	W5FEC1;P20973;P31251;W5FQ74;W5EWB6
S4Z9D7	P56777	Photosystem II CP47 reaction center protein (PSII 47 kDa protein) (Protein CP-47)	32.512	33.727	33.357	30.877	32.243	31.927	0	0	33.199	31.682	0.051	0.083	1.516	0	S4Z9D7;P24065;W5G2C1;W5DNX4;W5ALH9;W5GKQ7;W5GPP1;W5HL75;W5G545;W5EMZ5;W5HEJ1;W5FWL7
W5GJ80	P25697	Phosphoribulokinase, chloroplastic (PRK) (PRKase) (EC 2.7.1.19) (Phosphopentokinase)	34.128	34.139	34.229	34.653	34.382	34.219	0	0	34.165	34.418	0.178	0.133	-0.253	0	W5GJ80;P26302;W5G838
W5C9Y4	Q0WVH4	Ribulose bisphosphate carboxylase small chain (EC 4.1.1.39)	33.321	32.164	32.856	33.038	33.517	34.029	0	0	32.78	33.528	0.167	0.129	-0.748	0	W5C9Y4;P26667;Q9FRZ3;W5B0B0;W5C534
W5DAG1	Q54A13	Eukaryotic translation initiation factor 4E	25.516	25.222	25.321	25.364	26.026	25.746	0	0	25.353	25.712	0.194	0.138	-0.359	0	W5DAG1;W5D237;P29557
P46285	P46283	Sedoheptulose-1,7-bisphosphatase, chloroplastic (EC 3.1.3.37) (SED(1,7)P2ase) (Sedoheptulose bisphosphatase) (SBPase)	33.552	33.634	33.72	34.236	33.833	33.965	0	0	33.635	34.011	0.071	0.094	-0.376	0	P46285;W5CG52
P58257	P61843	Photosystem I assembly protein Ycf3	25.814	25.403	25.904	25.641	25.682	25.323	0	0	25.707	25.549	0.458	0.223	0.158	0	P58257;S4Z0A1;A0A077RV67
S4Z9B3	P56766	Photosystem I P700 chlorophyll a apoprotein A1 (EC 1.97.1.12) (PSI-A) (PsaA)	31.152	32.632	31.837	30.44	31.966	32.538	0	0	31.874	31.648	0.783	0.315	0.226	0	S4Z9B3;P58311;A0A077RRD5
S4Z1Y0	P56767	Photosystem I P700 chlorophyll a apoprotein A2 (EC 1.97.1.12) (PSI-B) (PsaB)	30.601	32.159	31.499	29.766	31.462	31.951	0	0	31.42	31.06	0.68	0.288	0.36	0	S4Z1Y0;P58386
W5CEU6	Q6KGZ1	30S ribosomal protein S7, chloroplastic	26.513	26.255	27.538	26.716	26.751	26.958	0	0	26.769	26.808	0.931	0.35	-0.039	0	W5CEU6;W5AWQ5;W5A0B3;W5C5W5;W5HEK8;W5ETE7;W5A4E1;W4ZMU9;S4Z9J2;P62733;W5DJD2;W5GBM5;W4ZNA5;W5CG11;W5CEP4;W5A684;W5FZN0;W5FRF4;W5GC73;W5ED31;W4ZN57;A0A077RQZ2;A0A077RNZ7;W5A2M8;W5B1X5;W5AEM7;W5DG33;W5EE12;W5DZE8;W5AFH2;W5GT23;W5GBQ6;W5CAB9;W5HV22
W5FXY2	P56779	Cytochrome b559 subunit alpha (PSII reaction center subunit V)	29.887	30.274	30.144	29.136	29.47	29.674	0	0	30.102	29.427	0.029	0.063	0.675	0	W5FXY2;S4Z0B1;P69386;W5DHL8;W5G440;A0A077RQZ4;W5AJ79;W5BQX3;W5BR45
S4Z0A5	P09468	ATP synthase epsilon chain, chloroplastic (ATP synthase F1 sector epsilon subunit) (F-ATPase epsilon subunit)	31.362	31.318	31.245	29.825	31.119	30.699	0	0	31.308	30.548	0.183	0.134	0.761	0	S4Z0A5;P69443;A0A077RYW6
S4Z3A1	P56780	Photosystem II reaction center protein H (PSII-H) (Photosystem II 10 kDa phosphoprotein)	28.542	28.493	28.408	29.371	27.999	28.607	0	0	28.481	28.659	0.698	0.294	-0.178	0	S4Z3A1;P69555
P83970	P19456	ATPase 2, plasma membrane-type (EC 3.6.3.6) (Proton pump 2)	31.02	31.591	30.884	30.871	31.319	31.583	0	0	31.165	31.257	0.773	0.313	-0.092	0	P83970;Q5PSM6;A0A096UM77
P93594	P25853	Beta-amylase 5 (AtBeta-Amy) (EC 3.2.1.2) (1,4-alpha-D-glucan maltohydrolase) (Protein REDUCED BETA AMYLASE 1)	29.949	30.293	30.237	30.446	29.522	30.132	0	0	30.159	30.034	0.699	0.294	0.126	0	P93594;W5C8P9
Q00434	Q42029	Oxygen-evolving enhancer protein 2-1, chloroplastic (OEE2) (23 kDa subunit of oxygen evolving system of photosystem II) (23 kDa thylakoid membrane protein) (OEC 23 kDa subunit) (OEC23)	34.82	34.74	34.959	35.323	35.022	35.081	0	0	34.84	35.142	0.062	0.089	-0.302	0	Q00434;W5B9F3;W5APB1;W5BVT6
Q03033	Q8GTY0	Elongation factor 1-alpha 4 (EF-1-alpha 4) (eEF-1A4)	34.198	34.158	34.219	33.831	34.231	34.256	0	0	34.191	34.106	0.599	0.266	0.085	0	Q03033;W5FBK6;W5E7Y9;W5FKS2;W5F2C5;W5E1E5
Q03106	Q93VC9	At1g02300/T6A9_10 (Putative cathepsin B-like cysteine protease)	25.96	27.425	26.145	28.28	26.848	27.206	0	0	26.51	27.444	0.213	0.145	-0.934	0	Q03106;W5EPW2;W5EB36;W5DVG4;W5DR07;W5EBZ1
W5A2Z0	O04663	Eukaryotic translation initiation factor isoform 4E (eIF(iso)4E) (Protein LOSS OF SUSCEPTIBILITY TO POTYVIRUS 1) (eIF-(iso)4F 25 kDa subunit) (eIF-(iso)4F p28 subunit) (eIF4Eiso protein) (mRNA cap-binding protein)	26.49	26.058	26.747	24.968	26.062	26.197	0	0	26.432	25.742	0.214	0.145	0.689	0	W5A2Z0;Q03389;W5AIU7;A0A0C4BIN3
Q06I90	Q8LEJ6	Fasciclin-like arabinogalactan protein 11	27.098	27.29	27.522	26.916	26.673	27.191	0	0	27.303	26.927	0.127	0.116	0.376	0	Q06I90;Q06I89;W5AL15
W5FAR5	Q9SU13	Fasciclin-like arabinogalactan protein 2	25.582	25.044	25.298	25.331	25.695	25.754	0	0	25.308	25.593	0.236	0.153	-0.285	0	W5FAR5;Q06IA3;W5FTH5
Q2V6H6	Q8VZJ2	Probable glucan endo-1,3-beta-glucosidase At4g16260 (EC 3.2.1.39)	26.454	26.979	27.18	27.523	27.627	27.322	0	0	26.871	27.49	0.088	0.101	-0.619	0	Q2V6H6;Q07556;Q7DLM1;W4ZZX9;W5HC52;W5HYV0
Q08G39	Q0WLE7	Putative uncharacterized protein At1g43170	27.871	28.288	27.994	28.089	28.317	28.716	0	0	28.051	28.374	0.227	0.15	-0.323	0	Q08G39;Q6V959;A1YE34
W5ATK7	Q93VR4	MLP-like protein 423	27.996	27.657	28.052	27.43	28.004	27.728	0	0	27.902	27.721	0.435	0.217	0.181	0	W5ATK7;Q0IJ88
Q0KIW2	F4JVC0	Glycine-rich RNA-binding protein 8	29.068	29.027	29.492	30.142	29.285	29.697	0	0	29.196	29.708	0.166	0.128	-0.512	0	Q0KIW2
Q0Q0I7	O03986	Heat shock protein 90-4 (AtHSP90.4) (AtHsp90-4) (Heat shock protein 81-4) (Hsp81-4)	32.968	32.913	32.885	32.603	32.953	32.969	0	0	32.922	32.842	0.573	0.258	0.08	0	Q0Q0I7;Q2L3T8;Q00NU9;W5EUJ7
Q0WXG6	B9DG56	AT5G60360 protein	27.546	27.545	27.671	28.332	27.418	27.945	0	0	27.587	27.898	0.361	0.193	-0.311	0	Q0WXG6;W5F0A6
Q0WXG8	Q94BX1	F2G19.31/F2G19.31	30.482	30.301	30.144	31.223	30.448	30.853	0	0	30.309	30.841	0.126	0.116	-0.532	0	Q0WXG8;W5BBR7;W5C066
Q6QFA1	Q9SHY6	Putative expansin-B2 (At-EXPB2) (AtEXPB2) (Ath-ExpBeta-1.4) (Beta-expansin-2)	27.349	27.061	27.06	26.09	27.229	26.828	0	0	27.157	26.716	0.316	0.179	0.441	0	Q6QFA1;Q56TQ0;Q14F61;W4ZTE4;W5A3Y5;W5AGN6;Q6QFA3;Q4W1F8;D8LAL5;A0A0B4SVH3;Q56TQ1;W5FLN5;W5G3Z6
Q1KMU9	Q9LLR6	Non-specific lipid-transfer protein 4 (LTP 4)	27.438	27.415	27.682	28.534	27.595	27.801	0	0	27.512	27.977	0.24	0.154	-0.465	0	Q1KMU9;W5AA71
W5DG81	Q9LLR6	Non-specific lipid-transfer protein 4 (LTP 4)	30.147	29.857	30.072	30.827	30.088	30.202	0	0	30.025	30.372	0.267	0.162	-0.347	0	W5DG81;Q9FUK0;Q1KMV1;K4N0X0
Q1PBI3	P34795	Glucose-6-phosphate isomerase, cytosolic (GPI) (EC 5.3.1.9) (Phosphoglucose isomerase) (PGI) (Phosphohexose isomerase) (PHI)	29.353	29.315	29.074	29.734	29.59	29.652	0	0	29.247	29.659	0.026	0.06	-0.411	0	Q1PBI3;W5A9R0
Q1W681	Q0WLF6	AT1G78900 protein (Vacuolar-type H+-ATPase subunit A)	32.997	33.086	32.933	33.342	33.015	33.154	0	0	33.005	33.17	0.218	0.147	-0.165	0	Q1W681;W5I3K2;W5H9C6
Q1XH05	Q9LU02	Beta-glucosidase 13 (AtBGLU13) (EC 3.2.1.21)	25.931	25.089	26.201	25.7	26.37	26.355	0	0	25.741	26.142	0.382	0.199	-0.401	0	Q1XH05
Q1XHC6	Q8H0X6	Cysteine proteinase inhibitor 6 (AtCYS-6) (PIP-M) (PRLI-interacting factor M)	28.761	28.915	28.928	28.795	28.491	28.884	0	0	28.868	28.723	0.354	0.19	0.145	0	Q1XHC6
Q1XIR9	Q9LU02	Beta-glucosidase 13 (AtBGLU13) (EC 3.2.1.21)	32.513	32.672	33.354	32.012	32.462	32.815	0	0	32.847	32.43	0.297	0.173	0.417	0	Q1XIR9;Q1XH04;W5BAF7;J3RST3;W5BVE0
Q2PCB6	Q9LLR7	Non-specific lipid-transfer protein 3 (LTP 3)	29.738	29.646	29.793	30.179	29.852	30.195	0	0	29.726	30.075	0.074	0.095	-0.349	0	Q2PCB6;W5FSX7
Q2PCB9	Q9LLR7	Non-specific lipid-transfer protein 3 (LTP 3)	28.464	27.931	28.602	28.752	28.074	28.692	0	0	28.333	28.506	0.592	0.264	-0.173	0	Q2PCB9
W5E5K7	Q42589	Non-specific lipid-transfer protein 1 (LTP 1)	28.861	30.571	28.05	29.866	29.579	30.076	0	0	29.16	29.84	0.458	0.223	-0.68	0	W5E5K7;Q2PCC2;Q2PCC1;A4GU98;W5FVX9
Q2TN84	Q9LSP5	AT3g17020/K14A17_14 (Adenine nucleotide alpha hydrolases-like superfamily protein) (Uncharacterized protein)	28.416	28.159	28.291	29.019	28.015	28.274	0	0	28.289	28.436	0.677	0.288	-0.147	0	Q2TN84
Q2XP43	Q39258	V-type proton ATPase subunit E1 (V-ATPase subunit E1) (Protein EMBRYO DEFECTIVE 2448) (Vacuolar H(+)-ATPase subunit E isoform 1) (Vacuolar proton pump subunit E1)	31.407	31.315	31.209	31.898	31.502	31.792	0	0	31.31	31.731	0.052	0.084	-0.42	0	Q2XP43
Q332R4	G1C2S9	ATP synthase subunit alpha	33.493	33.495	33.407	33.715	33.556	33.696	0	0	33.465	33.655	0.042	0.076	-0.191	0	Q332R4;P12862;W5G1S6;W5CAT7;W5APQ7;A0A077RVA5;W5AUC7
W5D5N4	Q9FK25	Flavone 3'-O-methyltransferase 1 (AtOMT1) (EC 2.1.1.42) (Caffeate O-methyltransferase 1) (EC 2.1.1.68) (Quercetin 3'-O-methyltransferase 1)	28.974	28.925	28.631	28.889	28.325	29.026	0	0	28.843	28.747	0.715	0.299	0.096	0	W5D5N4;Q38J50
Q38JB3	Q9STS7	Chloroplastic lipocalin (AtCHL)	27.091	26.747	27.22	28.198	27.514	27.559	0	0	27.019	27.757	0.058	0.087	-0.738	0	Q38JB3;W5BAB7
W5BWT0	P43082	Hevein-like preproprotein [Cleaved into: CB-HEL; CD-HEL (EC 3.1.-.-) (RNase)]	27.81	27.257	27.571	28.182	28.053	27.737	0	0	27.546	27.991	0.101	0.107	-0.445	0	W5BWT0;W5AQ01;Q3BER7;Q6PWL8;W5B874;W5B868
W5DSK2	F4JEJ0	Beta-fructofuranosidase, insoluble isoenzyme CWINV1	26.447	25.893	25.957	25.62	25.631	25.845	0	0	26.099	25.699	0.136	0.119	0.4	0	W5DSK2;W5G0A4;Q3MV21;W5FFW6
Q3S4I1	Q93VP3	Eukaryotic translation initiation factor 5A-2 (AtELF5A-2) (eIF-5A-2) (Protein FUMONISIN B1-RESISTANT 12)	31.421	31.404	31.611	31.67	31.374	31.383	0	0	31.478	31.475	0.982	0.362	0.003	0	Q3S4I1;Q3S4H9;Q3S4I0
Q41518	F4JVC0	Glycine-rich RNA-binding protein 8	26.467	26.604	26.896	27.322	27.124	27.7	0	0	26.656	27.382	0.03	0.063	-0.726	0	Q41518
Q41523	Q9SKL6	At2g15220/F15A23.4 (Basic secretory protein family protein) (Expressed protein) (Putative uncharacterized protein F15A23.4/At2g15220)	27.551	27.695	27.137	27.823	27.799	27.696	0	0	27.461	27.773	0.199	0.139	-0.311	0	Q41523
Q41534	Q9C5A9	ATP synthase subunit beta-3, mitochondrial (EC 3.6.3.14)	33.971	33.984	33.948	33.994	33.813	34.075	0	0	33.968	33.961	0.936	0.352	0.007	0	Q41534;W4ZP77;W5AIW7
W5EB64	Q67Z90	Xyloglucan endotransglucosylase/hydrolase (EC 2.4.1.207)	25.801	25.263	25.68	25.917	25.814	26.21	0	0	25.581	25.98	0.125	0.115	-0.399	0	W5EB64;Q41542;W5EQX2;W5E6Z8;W5DME4;W5DU03
Q41578	Q42536	Protochlorophyllide reductase A, chloroplastic (PCR A) (EC 1.3.1.33) (NADPH-protochlorophyllide oxidoreductase A) (POR A)	28.66	28.772	28.915	28.364	29.115	28.657	0	0	28.782	28.712	0.785	0.315	0.07	0	Q41578;W5BH62
Q41590	Q9SMX3	Mitochondrial outer membrane protein porin 3 (Protein HYPERSENSITIVE RESPONSE 2) (Athsr2) (Voltage-dependent anion-selective channel protein 3) (AtVDAC3) (VDAC-3)	28.469	28.396	28.34	28.78	28.509	28.691	0	0	28.402	28.66	0.065	0.091	-0.258	0	Q41590
Q41629	B9DGS0	AT5G13490 protein	30.375	30.552	30.238	30.146	30.833	31.358	0	0	30.388	30.779	0.383	0.199	-0.391	0	Q41629;W5GJK4;Q41630
Q43199	P31166	Adenine phosphoribosyltransferase 1, chloroplastic (APRT 1) (AtAPT1) (EC 2.4.2.7)	28.562	28.572	28.521	27.687	27.834	27.33	0	0	28.552	27.617	0.024	0.058	0.935	0	Q43199;W5FL72;W5F5M4;W5G293
W5I3J1	B9DGR9	Histone H3	28.293	28.682	28.361	29.664	27.644	27.232	0	0	28.445	28.18	0.759	0.309	0.266	0	W5I3J1;Q43202;W5AUU5;W5ES75;W5BXB1;W5I8C3;W5IB57;W5DU50;W5GCP8;W5H567;W5H339;W5HJ55;W5DRU1;Q43203;W5EKN9;W5HWE9;W5HWG2;W5G8Q7;W5EWY2;A0A080YTW0
W5BNS0	Q0WRA6	Histone H2A	27.169	27.074	27.202	26.393	27.341	26.883	0	0	27.148	26.872	0.42	0.211	0.276	0	W5BNS0;Q43208;W5C4Q3;W5B3F0
W5FGR3	Q570Y6	Actin-depolymerizing factor 8 (ADF-8) (AtADF8)	25.784	25.786	25.99	26.44	26.039	26.173	0	0	25.853	26.217	0.07	0.094	-0.364	0	W5FGR3;Q43655;W5FQ52
Q45FE7	Q9CA67	Geranylgeranyl diphosphate reductase, chloroplastic (EC 1.3.1.83) (Geranylgeranyl reductase)	31.144	31.137	31.206	31.162	31.304	31.271	0	0	31.162	31.245	0.181	0.133	-0.083	0	Q45FE7;W5GU74
Q45NB6	Q8LCE1	Glutamine synthetase cytosolic isozyme 1-2 (EC 6.3.1.2) (Glutamate--ammonia ligase GLN1;2) (GLN1;2)	31.411	31.09	31.405	30.928	31.262	31.331	0	0	31.302	31.174	0.477	0.228	0.129	0	Q45NB6;Q45NB5;W5GL79
Q58QF6	P54888	Delta-1-pyrroline-5-carboxylate synthase B (P5CS B) [Includes: Glutamate 5-kinase (GK) (EC 2.7.2.11) (Gamma-glutamyl kinase); Gamma-glutamyl phosphate reductase (GPR) (EC 1.2.1.41) (Glutamate-5-semialdehyde dehydrogenase) (Glutamyl-gamma-semialdehyde dehydrogenase)]	27.624	27.762	27.411	27.228	27.652	27.853	0	0	27.599	27.578	0.927	0.349	0.021	0	Q58QF6
Q5CAL1	Q8VZJ2	Probable glucan endo-1,3-beta-glucosidase At4g16260 (EC 3.2.1.39)	29.847	30.084	29.765	30.021	29.731	30.169	0	0	29.898	29.974	0.666	0.285	-0.075	0	Q5CAL1;A0A0H2UJ68;A0A077S7Q4
Q5EI64	P54904	Pyrroline-5-carboxylate reductase (P5C reductase) (P5CR) (EC 1.5.1.2) (Protein EMBRYO DEFECTIVE 2772)	26.868	26.788	26.578	26.777	26.919	26.604	0	0	26.745	26.767	0.867	0.336	-0.022	0	Q5EI64;W5DEN9
Q5EWZ1	P53492	Actin-7 (Actin-2)	33.698	33.523	33.621	33.569	33.734	33.754	0	0	33.614	33.686	0.408	0.208	-0.072	0	Q5EWZ1;W4ZXR4;A0A075D1A6;A0A075D1U0;W5A920
Q5I5K7	P92963	Ras-related protein RABB1c (AtRABB1c) (Ras-related protein Rab2A) (AtRab2A)	26.905	27.499	26.513	26.295	27.011	27.298	0	0	26.972	26.868	0.813	0.323	0.105	0	Q5I5K7;W5B828
Q5I7K2	Q9M885	40S ribosomal protein S7-2	28.591	28.765	29.235	26.259	28.19	28.151	0	0	28.864	27.533	0.164	0.128	1.33	0	Q5I7K2
Q5I7K3	Q680P8	40S ribosomal protein S29	26.031	26.604	26.916	27.492	26.602	27.103	0	0	26.517	27.066	0.208	0.143	-0.548	0	Q5I7K3;W5EUI2;W5F9N7
Q5I7K4	Q1H559	At2g33370	28.266	27.96	28.416	28.129	28.793	28.736	0	0	28.214	28.552	0.261	0.161	-0.339	0	Q5I7K4;Q7X9K1;W5A5V8
Q5I7K5	Q9FLV1	60S acidic ribosomal family protein (60s acidic ribosomal protein P1) (Putative 60S acidic ribosomal protein P1)	31.02	30.546	30.638	31.397	31.077	30.861	0	0	30.735	31.112	0.152	0.124	-0.377	0	Q5I7K5;W5H9W9
W5CN13	Q0WQZ1	60S ribosomal protein L11B	30.372	29.828	30.36	30.094	30.383	30.228	0	0	30.187	30.235	0.824	0.325	-0.048	0	W5CN13;W5AN53;W4ZUS7;Q5I7L2;Q7XYC2;W5DH52;W5ABR8
W5FWY8	Q0WWF3	Drought-inducible cysteine proteinase RD19A	26.335	26.901	26.461	26.797	26.535	26.988	0	0	26.566	26.773	0.394	0.203	-0.208	0	W5FWY8;W5FCL6;Q5MB22;W5EUB1
W5BVA4	F4I529	Calreticulin-1	29.758	29.798	30.024	29.283	29.691	29.893	0	0	29.86	29.622	0.321	0.181	0.238	0	W5BVA4;W5AP59;Q5MCL9;M1NQF1
Q5NE29	Q9LLR7	Non-specific lipid-transfer protein 3 (LTP 3)	26.175	25.406	25.77	26.806	26.309	26.731	0	0	25.783	26.615	0.043	0.077	-0.832	0	Q5NE29;W5F0M1;W5F0M2
W5I9U4	Q9LU86	Peroxiredoxin Q, chloroplastic (EC 1.11.1.15) (Thioredoxin reductase)	32.166	31.901	32.222	32.714	32.541	32.449	0	0	32.096	32.568	0.022	0.055	-0.472	0	W5I9U4;Q5S1S6;W5HUP5
W5I035	P59224	40S ribosomal protein S13-2	28.346	28.014	28.408	27.734	28.35	27.989	0	0	28.256	28.024	0.352	0.189	0.232	0	W5I035;Q5XUU9;W5HYH2;W5H8Y1
Q5XUV6	O23717	Proteasome subunit beta type-5-A (EC 3.4.25.1) (20S proteasome beta subunit E-1) (Proteasome component E) (Proteasome epsilon-1 chain)	28.11	28.209	28.319	27.652	27.972	28.064	0	0	28.213	27.896	0.11	0.11	0.317	0	Q5XUV6;W5HUF2
Q5YL57	Q9SKT0	Protein THYLAKOID FORMATION 1, chloroplastic	30.027	29.953	29.943	30.858	30.298	30.165	0	0	29.975	30.44	0.157	0.126	-0.466	0	Q5YL57;Q5XUV3;W5B3R7
Q69G22	Q8W1X2	Pyridoxal kinase (EC 2.7.1.35) (Protein SALT OVERLY SENSITIVE 4) (Pyridoxal kinase-like protein SOS4) (Pyridoxine kinase) [Cleaved into: Pyridoxal kinase, N-terminally processed]	26.892	27.167	26.872	26.704	27.017	26.745	0	0	26.977	26.822	0.321	0.181	0.155	0	Q69G22;W5G4B6
Q6EZE8	W8QNH3	Glycosyltransferase (Fragment)	30.484	30.303	30.039	31.215	30.689	30.613	0	0	30.275	30.839	0.078	0.096	-0.564	0	Q6EZE8
W5CQ67	Q9LTR9	Glycylpeptide N-tetradecanoyltransferase 1 (EC 2.3.1.97) (Myristoyl-CoA:protein N-myristoyltransferase 1) (NMT 1) (Type I N-myristoyltransferase 1) (Peptide N-myristoyltransferase 1)	25.836	26.091	25.849	24.418	25.288	24.917	0	0	25.925	24.874	0.042	0.076	1.051	0	W5CQ67;Q6JGT1
W5ACP2	NA	NA	28.517	27.829	27.511	30.383	28.241	29.702	0	0	27.952	29.442	0.128	0.116	-1.49	0	W5ACP2;W4ZZQ1;Q6QAX7;W4ZZK4
Q6R326	P42813	Ribonuclease 1 (EC 3.1.27.1)	25.91	25.941	25.636	25.672	25.508	26.206	0	0	25.829	25.795	0.892	0.341	0.034	0	Q6R326
W5BJY4	Q5FBU9	Mutant protein of chalcone synthase	26.989	27.241	27.032	26.475	27.152	27.101	0	0	27.087	26.909	0.507	0.237	0.178	0	W5BJY4;W5BI94;Q6WGQ3;Q6WGP9;W5AYB9;W5B6G9;W5B1T6;Q6WGQ1;Q6WGP8;W5C800;W5C3G8;W5BZL1;W5B535
Q6XPZ4	Q9ASS6	Photosynthetic NDH subunit of lumenal location 5, chloroplastic (Cyclophilin of 20 kDa 2) (Peptidyl-prolyl cis-trans isomerase CYP20-2) (PPIase CYP20-2) (EC 5.2.1.8) (Rotamase CYP20-2) (Thylakoid lumen PPIase of 20 kDa) (TLP20)	30.704	30.923	30.948	31.038	30.657	30.725	0	0	30.858	30.807	0.734	0.303	0.052	0	Q6XPZ4;Q2Q091
Q6XW17	Q0WWI7	PSII-R protein	31.699	31.786	31.818	31.434	31.979	32.02	0	0	31.768	31.811	0.842	0.33	-0.043	0	Q6XW17;W5G9M4;W5H079;W5GN97
Q70JS0	Q9LNT9	SKP1-like protein 4 (AtSK4)	29.111	29.115	29.341	29.7	29.098	29.042	0	0	29.189	29.28	0.716	0.299	-0.091	0	Q70JS0;Q7XYF8;W5I5D8
Q75QN8	O65639	Cold shock protein 1 (AtCSP1) (Cold shock domain-containing protein 1)	28.742	28.319	28.776	29.414	28.948	29.419	0	0	28.612	29.26	0.039	0.075	-0.648	0	Q75QN8
Q75QN9	O65639	Cold shock protein 1 (AtCSP1) (Cold shock domain-containing protein 1)	25.566	25.326	25.264	25.971	25.654	25.591	0	0	25.385	25.739	0.081	0.097	-0.353	0	Q75QN9
Q76ME3	Q6ID97	ADP-ribosylation factor A1F (At1g10630) (Similar to ADP-ribosylation factor gb|AAD17207)	30.237	29.93	29.554	27.864	29.447	28.767	0	0	29.907	28.693	0.102	0.107	1.214	0	Q76ME3;W5D7W5;W4ZPZ6;W5CI32;A0A077S4Q2;Q5XUV1;W5FPR6;W5A1G7;W5FG69;W5ADY6;W5EW23;W5EF48
W5EIR1	Q1H5F3	At3g43810 (Calmodulin 7)	31.123	31.055	31.476	31.192	30.842	31.127	0	0	31.218	31.054	0.388	0.202	0.164	0	W5EIR1;Q7DMG9;W5E0D8;W5AH50;W5AFV9
Q7X729	Q0WRF9	Acidic ribosomal protein P2-like	27.884	27.762	28.031	28.048	28.216	28.282	0	0	27.892	28.182	0.051	0.083	-0.289	0	Q7X729;W5AP46
W5AZN1	Q9ZR03	Cytochrome b6-f complex iron-sulfur subunit, chloroplastic (EC 1.10.9.1) (Plastohydroquinone:plastocyanin oxidoreductase iron-sulfur protein) (Proton gradient regulation protein 1) (Rieske iron-sulfur protein) (ISP) (RISP)	32.791	32.981	32.855	33.231	32.742	32.641	0	0	32.876	32.871	0.983	0.363	0.004	0	W5AZN1;Q7X9A6
W5G485	Q0WUG4	Glutathione synthetase gsh2 (Fragment)	27.303	27.308	27.057	28.246	27.425	27.555	0	0	27.223	27.742	0.17	0.13	-0.519	0	W5G485;Q7X9F9;W5F5R2;Q7X9G0
Q7X9K6	C0Z2V4	AT4G34670 protein	29.431	29.33	29.316	29.73	29.529	29.492	0	0	29.359	29.584	0.074	0.095	-0.225	0	Q7X9K6;W5E435
Q7XY23	Q42262	40S ribosomal protein S3a-2	29.325	29.286	29.779	28.701	29.309	29.053	0	0	29.463	29.021	0.136	0.119	0.442	0	Q7XY23
Q7XY25	Q9FNE2	Glutaredoxin-C2 (AtGrxC2)	28.21	28.207	28.168	28.774	28.617	28.501	0	0	28.195	28.631	0.028	0.062	-0.436	0	Q7XY25;W5AQ87
Q7XYB5	Q0WLY6	Pyruvate,orthophosphate dikinase (Fragment)	28.933	29.162	29.164	28.648	29.103	29.028	0	0	29.086	28.926	0.39	0.202	0.16	0	Q7XYB5
Q84LA1	Q43866	Beta-fructofuranosidase, insoluble isoenzyme CWINV1 (EC 3.2.1.26) (Cell wall beta-fructosidase 1) (AtbetaFRUCT1) (Cell wall invertase 1) (AtcwINV1) (Sucrose hydrolase 1)	29.994	30.109	29.873	30.269	29.94	30.245	0	0	29.992	30.151	0.286	0.169	-0.159	0	Q84LA1
Q84U07	P17597	Acetolactate synthase, chloroplastic (AtALS) (EC 2.2.1.6) (Acetohydroxy-acid synthase) (Protein CHLORSULFURON RESISTANT 1)	27.856	27.859	27.822	27.983	28.058	28.336	0	0	27.846	28.126	0.119	0.114	-0.28	0	Q84U07;Q84U05;W5GYQ8;Q84U08;Q84U06
Q84UH6	Q9FRL8	Glutathione S-transferase DHAR2 (EC 2.5.1.18) (Chloride intracellular channel homolog 2) (CLIC homolog 2) (Glutathione-dependent dehydroascorbate reductase 2) (AtDHAR2) (CytDHAR) (GSH-dependent dehydroascorbate reductase 2)	30.068	30.013	30.064	30.625	29.717	30.289	0	0	30.048	30.21	0.604	0.267	-0.162	0	Q84UH6;W4ZXK1
Q84VJ1	Q8L9X1	Phospholipase/carboxylesterase family protein (Putative lysophospholipase) (Putative uncharacterized protein At5g20060)	27.025	27.242	27.041	28.222	27.485	27.882	0	0	27.103	27.863	0.058	0.087	-0.761	0	Q84VJ1;W5DID2;W5CM05
Q84VR9	Q8LB02	Succinate dehydrogenase [ubiquinone] iron-sulfur subunit 2, mitochondrial (EC 1.3.5.1) (Iron-sulfur subunit of complex II) (Ip)	28.455	28.203	28.32	29.271	28.63	29.057	0	0	28.326	28.986	0.058	0.087	-0.66	0	Q84VR9;W5I1I7;Q84VR8;W5HAP7
Q8GZC0	Q42593	L-ascorbate peroxidase T, chloroplastic (EC 1.11.1.11) (Thylakoid-bound ascorbate peroxidase) (AtAPx06) (tAPX)	31.722	31.612	31.595	32.185	31.939	32.167	0	0	31.643	32.097	0.015	0.044	-0.454	0	Q8GZC0;W5G882;Q8GZC1
W5IAN7	Q549N9	Putative uncharacterized protein	31.749	31.549	31.595	33.615	32.226	32.517	0	0	31.631	32.786	0.109	0.11	-1.155	0	W5IAN7;Q8L686;W5HGI7
Q8L808	Q9S7L9	Cytochrome c oxidase subunit 6b-1 (AtCOX6b-1)	26.292	26.169	26.088	26.677	26.511	26.774	0	0	26.183	26.654	0.01	0.035	-0.471	0	Q8L808;W5B026
Q8LPA7	O65639	Cold shock protein 1 (AtCSP1) (Cold shock domain-containing protein 1)	28.292	28.141	28.494	28.143	28.233	28.487	0	0	28.309	28.288	0.891	0.341	0.021	0	Q8LPA7
Q8LRU5	P92954	NA	29.176	28.826	29.811	28.834	28.773	29.239	0	0	29.271	28.948	0.392	0.203	0.323	0	Q8LRU5
Q8RVZ8	Q9FKW6	Ferredoxin--NADP reductase, leaf isozyme 1, chloroplastic (EC 1.18.1.2) (Leaf FNR 1) (AtLFNR1) (FNR-1)	28.854	28.701	28.938	26.784	28.541	27.852	0	0	28.831	27.726	0.161	0.127	1.105	0	Q8RVZ8;W5GCE2
Q8RVZ9	Q8W493	Ferredoxin--NADP reductase, leaf isozyme 2, chloroplastic (EC 1.18.1.2) (Leaf FNR 2) (AtLFNR2) (FNR-2)	30.153	30.151	30.303	30.279	30.207	30.296	0	0	30.202	30.261	0.379	0.199	-0.059	0	Q8RVZ9;W5HFX6;W5I4X0
Q8RW00	Q9FUS9	Glutathione S-transferase U18 (AtGSTU18) (EC 2.5.1.18) (GST class-tau member 18) (Glutathione S-transferase 29)	28.949	29.097	28.495	29.458	28.753	29.187	0	0	28.847	29.133	0.357	0.191	-0.285	0	Q8RW00
Q8RW01	Q9FUS8	Glutathione S-transferase U17 (AtGSTU17) (EC 2.5.1.18) (GST class-tau member 17) (Glutathione S-transferase 30) (Protein EARLY RESPONSIVE TO DEHYDRATION 9)	26.548	26.402	26.308	26.163	26.796	26.889	0	0	26.419	26.616	0.484	0.23	-0.197	0	Q8RW01;W4ZPS8;W5A134
Q8RW04	Q9ZRW8	Glutathione S-transferase U19 (AtGSTU19) (EC 2.5.1.18) (GST class-tau member 19) (Glutathione S-transferase 8)	31.687	31.247	31.429	31.416	31.709	31.787	0	0	31.454	31.637	0.345	0.187	-0.183	0	Q8RW04;Q8RW02
Q8RW03	Q9ZRW8	Glutathione S-transferase U19 (AtGSTU19) (EC 2.5.1.18) (GST class-tau member 19) (Glutathione S-transferase 8)	28.74	28.807	28.772	29.186	28.928	29.244	0	0	28.773	29.119	0.065	0.091	-0.346	0	Q8RW03
W5FDS3	Q8W112	Beta-D-glucan exohydrolase-like protein (Glycosyl hydrolase family protein) (Putative beta-D-glucan exohydrolase)	30.449	30.431	30.233	30.412	30.324	30.571	0	0	30.371	30.436	0.554	0.252	-0.064	0	W5FDS3;Q8RWR5;W5F013
Q8S3I9	O23614	Carboxyl-terminal-processing peptidase 2, chloroplastic (EC 3.4.21.102) (D1 C-terminal processing protease 2) (Photosystem II D1 protein processing peptidase 2)	25.235	25.036	25.259	26.274	25.671	25.71	0	0	25.176	25.885	0.054	0.085	-0.708	0	Q8S3I9;W5FV92;W5F1W5;W5FKQ3
Q8S9H0	Q9FGT8	Temperature-induced lipocalin-1 (AtTIL1)	29.553	29.54	29.446	29.506	29.488	29.714	0	0	29.513	29.57	0.53	0.244	-0.057	0	Q8S9H0
Q8VX48	F4I6W3	Phosphoglucomutase	32.476	32.636	32.524	33.154	32.68	32.794	0	0	32.545	32.876	0.136	0.119	-0.331	0	Q8VX48;W5EAJ4;W5ENP2
Q8W0Q1	Q8VZC3	Delta-1-pyrroline-5-carboxylate dehydrogenase 12A1, mitochondrial (AtP5CDH) (P5C dehydrogenase) (EC 1.2.1.88) (Aldehyde dehydrogenase family 12 member A1) (L-glutamate gamma-semialdehyde dehydrogenase)	28.292	28.41	28.209	28.785	28.361	28.81	0	0	28.304	28.652	0.126	0.116	-0.348	0	Q8W0Q1;W5A1L1;W4ZPK7;W5AJL2
Q8W428	P19171	Basic endochitinase B (EC 3.2.1.14) (Pathogenesis-related protein 3) (AtChiB) (PR-3)	28.951	28.887	28.65	29.885	29.242	29.751	0	0	28.83	29.626	0.038	0.074	-0.796	0	Q8W428;W5B497
Q8W431	Q43348	Acid beta-fructofuranosidase 3, vacuolar (At beta fruct3) (AtBETAFRUCT3) (EC 3.2.1.26) (Acid invertase 3) (AI 3) (Acid sucrose hydrolase 3) (Vacuolar invertase 3) (Inv-V3) (VAC-INV 3) (VI 3)	29.734	29.301	28.874	29.342	28.549	29.158	0	0	29.303	29.016	0.453	0.221	0.287	0	Q8W431;W5HHV6;W5IBM6
Q93XQ6	Q9SKQ0	Peptidyl-prolyl cis-trans isomerase CYP19-2 (PPIase CYP19-2) (EC 5.2.1.8) (Cyclophilin of 19 kDa 2) (Cyclophilin-2) (Rotamase cyclophilin-6)	32.578	32.891	32.793	32.298	32.528	32.773	0	0	32.754	32.533	0.262	0.161	0.221	0	Q93XQ6
Q944C6	Q8H156	GTP-binding nuclear protein Ran-3 (Ras-related nuclear protein 3)	31.026	30.943	30.979	31.272	30.964	31.379	0	0	30.983	31.205	0.213	0.145	-0.222	0	Q944C6;W5ADG5;W5A3G1
S4Z211	P56753	NAD(P)H-quinone oxidoreductase subunit H, chloroplastic (EC 1.6.5.-) (NAD(P)H dehydrogenase subunit H) (NADH-plastoquinone oxidoreductase 49 kDa subunit) (NADH-plastoquinone oxidoreductase subunit H)	27.771	28.202	27.95	28.045	28.273	28.18	0	0	27.974	28.166	0.268	0.162	-0.192	0	S4Z211;Q95H42;W5ANV3;W5CAQ6;W5G453;W5AJC8;W5HX14;W5DGZ8;W5F903;W5ENJ1;W5BDP9;W5CMV4;W5A6S3;W5G0Y6;W5I7R0;W5FMB4
S4Z0E4	P56792	50S ribosomal protein L14, chloroplastic	28.647	28.466	29.105	29.249	29.079	28.963	0	0	28.74	29.097	0.192	0.138	-0.358	0	S4Z0E4;Q95H51;W5CBU3;W5FWR2;W5FXC2;W5DJL0;W5DI36
W5H087	P56801	30S ribosomal protein S8, chloroplastic	26.401	26.693	26.887	25.516	26.717	26.597	0	0	26.661	26.277	0.427	0.214	0.384	0	W5H087;S4Z9E3;Q95H52;W5EGL7;W5G7D8;W5AIK8;H2B5E4
W5ATG7	P56796	50S ribosomal protein L33, chloroplastic	26.334	26.278	26.996	26.378	27.135	26.932	0	0	26.536	26.815	0.436	0.217	-0.279	0	W5ATG7;W5I685;W5AIS1;W5HWP8;S4Z9C8;Q95H56;W5C167;W5GUF7;W5EQS9;A0A077RYW0
W5C275	O81235	Superoxide dismutase [Mn] 1, mitochondrial (EC 1.15.1.1) (Protein MANGANESE SUPEROXIDE DISMUTASE 1) (AtMSD1) (Protein MATERNAL EFFECT EMBRYO ARREST 33)	30.323	30.075	30.357	31.104	30.447	30.771	0	0	30.251	30.774	0.093	0.103	-0.522	0	W5C275;Q96185;A3FKE5;G1FUU8;I0AW29;I0AW28;O82571;W5BBV0
W5D2I6	Q9LLR6	Non-specific lipid-transfer protein 4 (LTP 4)	31.618	31.55	31.481	31.235	31.258	31.608	0	0	31.55	31.367	0.265	0.161	0.183	0	W5D2I6;Q9ATG4;L7Q3U1
Q9AU61	B9DGR5	AT1G08550 protein	27.88	27.878	28.129	28.272	28.177	28.026	0	0	27.962	28.159	0.15	0.124	-0.196	0	Q9AU61;W5AYW8;W5BAD9
Q9AXK6	Q9SJ66	Probable sucrose-phosphatase 2 (AtSPP2) (EC 3.1.3.24)	28.701	28.595	28.459	29.081	28.794	28.744	0	0	28.585	28.873	0.095	0.104	-0.288	0	Q9AXK6
Q9FEE4	Q0WVH4	Ribulose bisphosphate carboxylase small chain (EC 4.1.1.39)	35.829	35.852	35.973	36.245	35.857	36.066	0	0	35.885	36.056	0.263	0.161	-0.171	0	Q9FEE4;W5BMQ9
Q9FRZ5	Q0WVH4	Ribulose bisphosphate carboxylase small chain (EC 4.1.1.39)	34.669	34.488	34.881	34.805	34.695	34.697	0	0	34.679	34.732	0.693	0.292	-0.053	0	Q9FRZ5;W5FC82;W5EZU1;W5F0E6;Q9FRZ4;P07398;Q41582
Q9FVM7	Q9SUM3	NADPH--cytochrome P450 reductase 2 (CPR 2) (P450R 2) (EC 1.6.2.4)	25.586	25.455	25.256	24.442	25.437	25.381	0	0	25.432	25.087	0.398	0.204	0.346	0	Q9FVM7;W5BA32;W5BZK6;A0A096ULL3
Q9FXQ8	Q01525	14-3-3-like protein GF14 omega (General regulatory factor 2)	27.954	27.85	28.04	28.007	28.168	27.961	0	0	27.948	28.045	0.309	0.177	-0.097	0	Q9FXQ8
Q9FXQ9	Q01525	14-3-3-like protein GF14 omega (General regulatory factor 2)	29.568	29.502	29.53	30.315	29.847	29.839	0	0	29.534	30	0.095	0.104	-0.467	0	Q9FXQ9;A0A0C4BJH4
Q9LDX4	Q39241	Thioredoxin H5 (AtTrxh5) (Protein LOCUS OF INSENSITIVITY TO VICTORIN 1) (Thioredoxin 5) (AtTRX5)	27.122	26.999	27.045	27.633	26.726	27.395	0	0	27.055	27.251	0.547	0.25	-0.196	0	Q9LDX4
Q9LLR3	P93026	Vacuolar-sorting receptor 1 (AtVSR1) (BP80-like protein b) (AtBP80b) (Epidermal growth factor receptor-like protein 1) (AtELP) (AtELP1) (Spot 3 protein)	26.676	26.929	26.332	26.971	26.686	26.993	0	0	26.646	26.883	0.314	0.179	-0.238	0	Q9LLR3;W5EIM0;W5E751
Q9M4V3	F4IVZ7	Ribulose bisphosphate carboxylase/oxygenase activase	26.96	26.148	26.667	27.729	27.741	27.064	0	0	26.592	27.512	0.048	0.082	-0.92	0	Q9M4V3
Q9S876	Q9LLR7	Non-specific lipid-transfer protein 3 (LTP 3)	25.861	25.44	25.396	27.048	25.575	26.676	0	0	25.566	26.433	0.18	0.133	-0.867	0	Q9S876;W5ERI9;V9HXE8
Q9S983	P49077	Aspartate carbamoyltransferase, chloroplastic (EC 2.1.3.2) (Aspartate transcarbamylase) (ATCase)	26.137	26.09	25.918	26.717	26.137	26.07	0	0	26.049	26.308	0.333	0.185	-0.26	0	Q9S983
Q9SAU8	Q9LHA8	Probable mediator of RNA polymerase II transcription subunit 37c (Heat shock 70 kDa protein 4) (Heat shock cognate 70 kDa protein 4) (Heat shock cognate protein 70-4) (AtHsc70-4) (Heat shock protein 70-4) (AtHsp70-4)	27.667	27.761	27.571	28.555	28.053	28.149	0	0	27.667	28.252	0.05	0.082	-0.585	0	Q9SAU8;W4ZP60
Q9SP56	Q9LZI9	Glutathione S-transferase F13 (AtGSTF13) (EC 2.5.1.18) (GST class-phi member 13)	30.337	30.477	30.278	28.824	29.67	28.993	0	0	30.364	29.163	0.038	0.073	1.201	0	Q9SP56;Q8GTB7;A0A077RV92
Q9SWU2	F4INW2	Histone H1.2	29.705	28.585	30.519	29.085	28.811	29.624	0	0	29.603	29.173	0.537	0.246	0.429	0	Q9SWU2;Q9XHL8;Q9SWU3;W5FG65;Q9SWU1
Q9XEN5	P33157	Glucan endo-1,3-beta-glucosidase, acidic isoform (EC 3.2.1.39) ((1->3)-beta-glucan endohydrolase) ((1->3)-beta-glucanase) (Beta-1,3-endoglucanase) (Beta-1,3-glucanase 2) (AtBG2) (Pathogenesis-related protein 2) (PR-2)	27.832	27.703	27.426	28.417	28.081	27.773	0	0	27.654	28.09	0.132	0.118	-0.437	0	Q9XEN5
W5G2J5	Q9SEU6	Thioredoxin M4, chloroplastic (AtTrxm4)	31.041	30.824	31.173	32.128	31.241	31.49	0	0	31.013	31.62	0.136	0.119	-0.607	0	W5G2J5;Q9ZP21;W5F443
Q9ZRA8	P29514	Tubulin beta-6 chain (Beta-6-tubulin)	31.616	31.559	31.378	30.103	31.009	31.027	0	0	31.518	30.713	0.112	0.112	0.805	0	Q9ZRA8;W5ACJ8;W5AET6;Q9ZRB2;W4ZQF6;W5A3T9;W5A4F0
Q9ZRB0	Q9ASR0	Tubulin beta-3 chain	29.993	30.074	30.14	29.018	29.54	29.237	0	0	30.069	29.265	0.027	0.061	0.804	0	Q9ZRB0;W5H5D3;W5GQY4
W5H454	Q39043	Mediator of RNA polymerase II transcription subunit 37f (Heat shock 70 kDa protein 12) (Heat shock protein 70-12) (AtHsp70-12) (Luminal-binding protein 2) (AtBP2) (BiP2)	31.576	31.393	31.624	31.549	31.596	31.67	0	0	31.531	31.605	0.418	0.211	-0.074	0	W5H454;W5GCC9;R9W6A6;R9W924;W5GRB7
W5E562	Q94K05	T-complex protein 1 subunit theta (TCP-1-theta) (CCT-theta) (Chaperonin CCT8) (Chaperonin containing TCP1 8) (TCP1-ring complex)	30.315	29.974	30.103	30.498	30.448	30.459	0	0	30.13	30.468	0.073	0.095	-0.338	0	W5E562;S4VQP9
S4Z1Y2	P56756	NAD(P)H-quinone oxidoreductase subunit K, chloroplastic (EC 1.6.5.-) (NAD(P)H dehydrogenase subunit K) (NADH-plastoquinone oxidoreductase subunit K)	27.632	27.485	27.463	27.5	27.665	27.605	0	0	27.527	27.59	0.427	0.214	-0.063	0	S4Z1Y2;W5FWI3;W5D2E6;W5C0X6;W5FVT4;W5A2G6;P26304;A0A075TNK5;W5BCC9;W5FP49
S6AWC2	Q9XI93	At1g13930/F16A14.27 (F16A14.14) (F7A19.2 protein) (Salt tolerance-related protein)	30.718	30.707	31.293	31.332	30.526	30.728	0	0	30.906	30.862	0.894	0.341	0.044	0	S6AWC2
T1VYS7	Q0WL48	Putative uncharacterized protein At1g20440	26.04	26.092	26.317	27.385	26.21	26.885	0	0	26.15	26.827	0.179	0.133	-0.677	0	T1VYS7;P46524;A8CWL2
T1WSS4	Q8L910	Probable glutathione peroxidase 4 (EC 1.11.1.9)	26.725	26.659	26.63	27.094	26.865	27.142	0	0	26.671	27.034	0.04	0.075	-0.363	0	T1WSS4;W5EDY2
U3LW54	Q0WWH7	NA	26.732	27.149	26.966	27.359	26.93	27.135	0	0	26.949	27.141	0.329	0.184	-0.192	0	U3LW54
U3RA73	F4K409	Putative TypA-like translation elongation factor SVR3	27.871	28.082	27.876	28.552	27.93	27.843	0	0	27.943	28.108	0.543	0.248	-0.165	0	U3RA73
U5HTD8	P49200	40S ribosomal protein S20-1	29.893	29.723	30.227	30.18	30.187	30.101	0	0	29.948	30.156	0.294	0.172	-0.208	0	U5HTD8
U5MY58	Q0WUJ1	NA	29.319	29.256	29.179	29.409	29.038	29.374	0	0	29.251	29.274	0.869	0.336	-0.023	0	U5MY58;W5HFG9;W5HTB8
V9HXE6	Q9SMT2	Remorin-like protein	28.484	28.357	28.714	28.39	28.473	28.849	0	0	28.518	28.571	0.78	0.315	-0.053	0	V9HXE6;W5E3X7
V9HXE7	NA	NA	27.211	27.195	26.932	26.223	27.279	27.64	0	0	27.113	27.047	0.893	0.341	0.065	0	V9HXE7
W4ZLJ5	Q9FR44	Phosphoethanolamine N-methyltransferase 1 (AtNMT1) (PEAMT 1) (EC 2.1.1.103) (Protein XIPOTL 1)	29.61	29.452	29.27	29.386	29.664	29.496	0	0	29.444	29.516	0.605	0.267	-0.072	0	W4ZLJ5;Q8VYX1;S4VFE9;W5A0E6;W5AGD1
W4ZLP9	Q1WWI2	At5g58590	29.508	29.403	29.395	29.974	29.485	29.633	0	0	29.435	29.697	0.207	0.142	-0.262	0	W4ZLP9;W5A458;W5AFX0
W4ZLQ2	Q9LUG8	AT3g23600/MDB19_9 (Alpha/beta-Hydrolases superfamily protein) (Contains similarity to endo-1,3-1,4-beta-D-glucanase) (Uncharacterized protein)	30.107	29.911	29.911	30.345	29.993	30.283	0	0	29.976	30.207	0.159	0.126	-0.23	0	W4ZLQ2
W5AFN1	Q96327	ERBB-3 BINDING PROTEIN 1 (AtEBP1) (Proliferation-associated protein G2p) (AtG2) (Protein CELL-PROLIFERATION-RELATED) (AtCPR)	29.657	29.373	29.718	29.783	29.863	29.941	0	0	29.583	29.862	0.103	0.108	-0.28	0	W5AFN1;W4ZLQ8
W4ZLZ9	Q9M336	Uracil phosphoribosyltransferase, chloroplastic (UPRTase) (EC 2.4.2.9) (UMP pyrophosphorylase)	26.873	26.361	26.777	26.484	26.444	26.484	0	0	26.67	26.471	0.332	0.184	0.2	0	W4ZLZ9
W4ZM24	Q9LUG2	Alpha glucosidase-like protein	25.219	25.181	25.048	25.523	25.087	25.217	0	0	25.149	25.276	0.44	0.218	-0.126	0	W4ZM24
W5A7N8	Q9ZU66	Putative spliceosome associated protein (Putative spliceosome-associated protein) (RNA-binding (RRM/RBD/RNP motifs) family protein)	25.205	24.93	25.149	25.448	25.357	25.348	0	0	25.095	25.385	0.06	0.089	-0.29	0	W5A7N8;W4ZM35;W5ADU2
W4ZM52	Q05212	DNA-damage-repair/toleration protein DRT102	25.414	25.615	25.509	26.42	25.462	25.782	0	0	25.513	25.888	0.313	0.178	-0.375	0	W4ZM52
W4ZM65	Q1ECR6	Nucleoside diphosphate kinase (EC 2.7.4.6)	29.199	29.254	29.341	28.507	28.963	29.055	0	0	29.265	28.842	0.123	0.115	0.423	0	W4ZM65;W5A7A0;W5AIZ1
W4ZM66	Q8LPR9	Protein TIC110, chloroplastic (Translocon at the inner envelope membrane of chloroplasts 110) (AtTIC110)	31.806	32.013	31.759	32.091	32.227	32.158	0	0	31.859	32.159	0.043	0.077	-0.3	0	W4ZM66
W5AJJ7	Q0WQT2	Branched-chain-amino-acid aminotransferase (EC 2.6.1.42)	27.233	27.016	27.026	26.583	27.106	27.198	0	0	27.092	26.963	0.579	0.259	0.129	0	W5AJJ7;W4ZM74
W4ZMD0	Q96324	Glutathione S-transferase F11 (AtGSTF11) (EC 2.5.1.18) (AtGSTF6) (GST class-phi) (GST class-phi member 11)	29.013	28.596	28.921	29.034	28.58	28.853	0	0	28.843	28.823	0.915	0.346	0.021	0	W4ZMD0;W5A226
W4ZMG9	Q8H1H8	At1g15130/F9L1_7	26.43	27.02	26.641	27.396	26.631	26.97	0	0	26.697	26.999	0.345	0.187	-0.302	0	W4ZMG9;W5AFK4;W5A5U7
W4ZMI9	Q94AU3	Expressed protein (Putative uncharacterized protein At2g21385) (Putative uncharacterized protein At2g21385/F3K23.12) (Uncharacterized protein)	27.346	27.307	27.337	27.884	27.702	27.554	0	0	27.33	27.713	0.055	0.085	-0.383	0	W4ZMI9;W5AI62
W4ZMM8	B9DHT9	Coatomer subunit gamma	27.218	27.083	27.093	25.783	27.081	26.949	0	0	27.131	26.605	0.33	0.184	0.527	0	W4ZMM8;W5A4Q7;A0A096UKV7
W4ZMT7	O64700	Urease accessory protein G (AtUREG)	26.252	26.295	26.411	26.032	26.244	26.698	0	0	26.32	26.325	0.982	0.362	-0.005	0	W4ZMT7;W5AJR1
W5AIZ0	Q94BR4	Pre-mRNA-processing factor 19 homolog 1 (EC 6.3.2.-) (MOS4-associated complex protein 3A) (MAC protein 3A) (Plant U-box protein 59) (U-box domain-containing protein 59)	24.824	24.685	24.67	25.852	24.88	25.271	0	0	24.726	25.334	0.161	0.127	-0.608	0	W5AIZ0;W4ZN03;W5A2J4
W4ZN08	Q8GS60	7-hydroxymethyl chlorophyll a reductase, chloroplastic (EC 1.17.7.2)	28.09	27.691	27.914	27.992	28.331	28.046	0	0	27.898	28.123	0.224	0.149	-0.225	0	W4ZN08;W5A1W7
W4ZNI1	Q9SIE1	Bifunctional aspartate aminotransferase and glutamate/aspartate-prephenate aminotransferase (AtAAT) (AtPPA-AT) (EC 2.6.1.1) (EC 2.6.1.78) (EC 2.6.1.79) (Protein MATERNAL EFFECT EMBRYO ARREST 17)	28.254	28.057	28.051	28.217	28.162	28.537	0	0	28.121	28.305	0.259	0.16	-0.185	0	W4ZNI1;W5ADY1
W4ZNK9	Q67YY5	Putative uncharacterized protein At5g12470	26.664	27.035	26.624	26.226	26.765	26.922	0	0	26.774	26.638	0.617	0.271	0.137	0	W4ZNK9;W5ADQ4;W5A1P7
W4ZNN3	O23300	Enoyl-CoA delta isomerase 3 (EC 5.3.3.8) (3-hydroxyacyl-CoA dehydratase 1) (Delta(3),Delta(2)-enoyl CoA isomerase 3) (AtECI3)	25.415	25.414	25.328	26.449	25.51	25.589	0	0	25.385	25.849	0.262	0.161	-0.464	0	W4ZNN3
W4ZP90	Q0WW11	Sucrose export defective 1	25.909	26.064	26.164	26.04	25.969	26.264	0	0	26.046	26.091	0.714	0.299	-0.046	0	W4ZP90;W5AHC9;W5A191;Q1PBH3
W4ZPA7	P81760	Thylakoid lumenal 17.4 kDa protein, chloroplastic (P17.4)	29.236	29.339	29.424	29.448	29.696	29.741	0	0	29.333	29.628	0.063	0.09	-0.295	0	W4ZPA7;W5A7A6
W4ZPE5	O22769	NADH dehydrogenase [ubiquinone] flavoprotein 2, mitochondrial (EC 1.6.5.3) (EC 1.6.99.3)	28.676	28.738	28.934	28.891	28.674	28.495	0	0	28.783	28.687	0.531	0.244	0.096	0	W4ZPE5;W5AFY5
W4ZPF0	Q9LSQ5	NAD(P)H dehydrogenase (quinone) FQR1 (EC 1.6.5.2) (Flavodoxin-like quinone reductase 1)	31.035	30.878	30.776	30.996	30.815	30.948	0	0	30.896	30.92	0.814	0.323	-0.023	0	W4ZPF0
W4ZPF8	O49686	Abscisic acid receptor PYR1 (ABI1-binding protein 6) (Protein PYRABACTIN RESISTANCE 1) (Regulatory components of ABA receptor 11)	28.965	28.8	28.933	28.895	28.963	28.85	0	0	28.899	28.903	0.955	0.356	-0.004	0	W4ZPF8
W4ZPG4	Q9LZ66	Assimilatory sulfite reductase (ferredoxin), chloroplastic (AtSiR) (EC 1.8.7.1) (Sulfite reductase (ferredoxin))	30.498	30.262	30.376	30.835	30.801	30.687	0	0	30.379	30.774	0.012	0.039	-0.396	0	W4ZPG4;W5AGI0;W5A0R6
W4ZPH9	Q9SZH4	RNA-binding KH domain-containing protein PEPPER	25.794	25.738	25.835	26.77	26.252	26.151	0	0	25.789	26.391	0.085	0.1	-0.602	0	W4ZPH9
W4ZPL8	P54150	Peptide methionine sulfoxide reductase A4, chloroplastic (AtMSRA4) (EC 1.8.4.11) (Peptide-methionine (S)-S-oxide reductase) (Peptide Met(O) reductase) (Protein-methionine-S-oxide reductase)	29.777	29.795	29.763	30.582	30.079	30.231	0	0	29.778	30.297	0.073	0.095	-0.519	0	W4ZPL8;W5A6G1;W5AF79
W5A2N4	Q8LPQ8	Monosaccharide-sensing protein 2 (Sugar transporter MSSP2)	26.997	27.642	26.945	25.741	26.705	27.36	0	0	27.195	26.602	0.341	0.186	0.593	0	W5A2N4;W5AH41;W4ZPP9
W4ZPQ1	B9DGM0	AT5G04800 protein	29.237	29.349	29.719	29.366	29.529	29.346	0	0	29.435	29.414	0.9	0.343	0.022	0	W4ZPQ1
W5G328	O64490	F20D22.6 protein (Protein synthesis initiation factor eIF2 gamma) (Strong similarity to initiation factor eIF-2, gb|U37354 from S) (Translation initiation factor eIF-2 gamma subunit)	27.669	27.619	27.86	28.641	27.805	27.711	0	0	27.716	28.052	0.374	0.197	-0.336	0	W5G328;W5F459;W4ZPW7
W4ZPY0	Q8LDY0	Putative uncharacterized protein	27.015	26.903	27.242	27.551	26.714	26.378	0	0	27.053	26.881	0.676	0.288	0.172	0	W4ZPY0
W5A6U2	Q39141	At2g34420/T31E10.24 (Photosystem II light harvesting complex protein B1B2) (Photosystem II type I chlorophyll a /b binding protein) (Photosystem II type I chlorophyll a b binding protein) (Photosystem II type I chlorophyll a/b binding protein) (Putative photosystem II type I chlorophyll a/b binding protein)	30.419	31.22	31.072	29.624	30.086	29.612	0	0	30.904	29.774	0.024	0.058	1.13	0	W5A6U2;W4ZQ27
W4ZQ49	P51418	60S ribosomal protein L18a-2	24.485	24.163	25.397	24.653	25.068	25.282	0	0	24.682	25.001	0.497	0.234	-0.319	0	W4ZQ49;W5AJF7
W5A3A8	F4IGR3	60S acidic ribosomal protein P2-2	29.449	29.199	29.624	29.281	29.528	29.571	0	0	29.424	29.46	0.824	0.325	-0.036	0	W5A3A8;W4ZQ59
W4ZQ85	F4I718	Armadillo/beta-catenin-like repeat and C2 domain-containing protein	27.585	27.573	26.687	27.359	27.61	27.694	0	0	27.281	27.554	0.461	0.223	-0.273	0	W4ZQ85
W5DMD6	Q9FVR9	FAD/NAD(P)-binding oxidoreductase domain-containing protein (Putative uncharacterized protein At1g57770) (Putative uncharacterized protein F12K22.18)	28.43	28.493	28.371	28.61	28.642	28.53	0	0	28.431	28.594	0.029	0.063	-0.163	0	W5DMD6;W4ZQQ6;W5FQ23
W5A5U1	Q39024	Mitogen-activated protein kinase 4 (AtMPK4) (MAP kinase 4) (EC 2.7.11.24)	27.285	27.113	26.983	27.928	27.054	27.225	0	0	27.127	27.402	0.415	0.21	-0.275	0	W5A5U1;W4ZQS8;W5ADU5
W4ZZS7	Q9M3C6	Putative calcium homeostasis regulator (Putative uncharacterized protein At3g55250) (Putative uncharacterized protein T26I12.130) (Uncharacterized protein)	26.406	26.181	25.853	26.934	26.537	25.971	0	0	26.147	26.48	0.373	0.196	-0.333	0	W4ZZS7;W4ZQU8;W5AF08
W4ZQX7	O23254	Serine hydroxymethyltransferase 4 (AtSHMT4) (EC 2.1.2.1) (Glycine hydroxymethyltransferase 4) (Serine methylase 4)	28.963	29.022	28.981	28.225	28.519	28.637	0	0	28.989	28.461	0.047	0.081	0.528	0	W4ZQX7;W5AIQ5
W5A073	Q84MD8	Bifunctional riboflavin kinase/FMN phosphatase [Includes: FMN phosphatase (EC 3.1.3.-) (FMN phosphohydrolase); Riboflavin kinase (EC 2.7.1.26) (Flavokinase)]	25.919	25.686	25.025	24.802	24.637	24.524	0	0	25.543	24.654	0.069	0.094	0.889	0	W5A073;W4ZR11;W5ACV3
W4ZR57	Q8VZI8	ATP-dependent zinc metalloprotease FTSH 10, mitochondrial (AtFTSH10) (EC 3.4.24.-)	28.347	28.316	28.155	29.697	27.949	28.753	0	0	28.273	28.8	0.406	0.207	-0.527	0	W4ZR57;W5AI75;W4ZZE9
W5A4Z1	Q94B60	ATP-dependent Clp protease proteolytic subunit 4, chloroplastic (EC 3.4.21.92) (Endopeptidase ClpP4) (nClpP4) (nClpP3)	27.693	27.658	27.715	28.661	27.987	27.804	0	0	27.689	28.15	0.218	0.147	-0.462	0	W5A4Z1;W4ZR65
W4ZR82	Q8LFZ9	Sucrase-like protein (Sucrase/ferredoxin-like protein)	26.66	26.556	26.488	27.148	26.607	26.969	0	0	26.568	26.908	0.157	0.126	-0.34	0	W4ZR82
W5AFQ5	Q43307	Glycerol-3-phosphate acyltransferase, chloroplastic (GPAT) (EC 2.3.1.15)	25.702	25.204	25.284	24.973	25.391	25.374	0	0	25.397	25.246	0.506	0.237	0.151	0	W5AFQ5;W4ZRP0;W5A6E6
W4ZRQ6	Q9XI64	F7A19.32 protein (Ribonuclease T2)	24.226	26.58	26.529	24.815	24.668	24.719	0	0	25.778	24.734	0.311	0.178	1.044	0	W4ZRQ6;W5A4R7
W4ZRS2	O82291	Probable plastid-lipid-associated protein 3, chloroplastic (AtPap3) (Fibrillin-2) (Plastoglobulin 40) (AtPGL40)	30.442	30.303	30.287	31.27	30.857	30.845	0	0	30.344	30.991	0.032	0.067	-0.647	0	W4ZRS2
W5AD76	Q0WSA0	Similar to ribosomal protein L30	26.877	26.848	27.102	26.755	27.411	26.835	0	0	26.942	27	0.814	0.323	-0.058	0	W5AD76;W5A415;W4ZRU3;Q5I7K9;W5HRU8;W5I3L0
W4ZRX7	O49523	Phospholipase A1-IIgamma (EC 3.1.1.-) (DAD1-like seedling establishment-related lipase) (AtDSEL) (Phospholipase DSEL)	27.112	27.133	27.678	26.732	27.25	26.935	0	0	27.307	26.972	0.236	0.153	0.335	0	W4ZRX7
W4ZS35	P42697	Dynamin-related protein 1A (Dynamin-like protein 1) (Dynamin-like protein A) (Protein RADIAL SWELLING 9)	28.367	28.06	28.141	28.558	28.304	28.362	0	0	28.189	28.408	0.145	0.123	-0.218	0	W4ZS35;W4ZZP6;W5AH35
W4ZS75	Q9ZPH2	Monothiol glutaredoxin-S17 (AtGrxS17)	27.745	28.013	27.519	27.24	27.381	27.354	0	0	27.759	27.325	0.083	0.098	0.434	0	W4ZS75;W5AHH6
W5AHT3	A8MRW9	Hexokinase (EC 2.7.1.1)	26.862	26.626	26.312	26.704	26.643	26.588	0	0	26.6	26.645	0.808	0.322	-0.045	0	W5AHT3;W4ZS91;W5A4N1
W4ZSC8	Q42536	Protochlorophyllide reductase A, chloroplastic (PCR A) (EC 1.3.1.33) (NADPH-protochlorophyllide oxidoreductase A) (POR A)	30.773	30.952	30.99	31.026	31.02	31.042	0	0	30.905	31.029	0.204	0.141	-0.124	0	W4ZSC8
W4ZSD7	Q9LFU1	Asparagine synthetase [glutamine-hydrolyzing] 3 (EC 6.3.5.4) (Glutamine-dependent asparagine synthetase 3)	25.959	25.675	25.647	25.93	25.829	25.563	0	0	25.76	25.774	0.929	0.35	-0.014	0	W4ZSD7;W5ACF6
W4ZSM1	Q9SUI6	Photosystem I reaction center subunit VI-2, chloroplastic (PSI-H1)	29.783	29.304	29.784	30.631	29.996	29.905	0	0	29.623	30.178	0.126	0.116	-0.554	0	W4ZSM1
W4ZSN1	Q93VK7	AT5g14910/F2G14_30 (Heavy metal transport/detoxification domain-containing protein)	27.79	27.861	28.2	27.426	27.59	27.124	0	0	27.95	27.38	0.038	0.073	0.57	0	W4ZSN1;W5AG46
W5AGS6	O80800	Acyl carrier protein 2, mitochondrial (MtACP-2) (ACP) (NADH-ubiquinone oxidoreductase 9.6 kDa subunit)	25.329	25.61	25.406	26.474	25.613	26.011	0	0	25.448	26.033	0.133	0.118	-0.584	0	W5AGS6;W4ZSS8;W5A747
W4ZST7	P56820	Eukaryotic translation initiation factor 3 subunit D (eIF3d) (Eukaryotic translation initiation factor 3 subunit 7) (eIF-3-zeta) (p66)	26.852	27.165	27.685	27.474	27.293	26.961	0	0	27.234	27.243	0.977	0.362	-0.009	0	W4ZST7
W4ZSW5	P49967	Signal recognition particle 54 kDa protein 3 (SRP54)	25.542	25.373	24.798	25.197	24.88	25.25	0	0	25.238	25.109	0.646	0.279	0.129	0	W4ZSW5
W5A2K8	Q9SZX3	Argininosuccinate synthase, chloroplastic (EC 6.3.4.5) (Citrulline--aspartate ligase)	30.748	30.83	30.76	31.343	30.872	31.064	0	0	30.779	31.093	0.145	0.123	-0.314	0	W5A2K8;W4ZT78
W4ZTA4	Q9LFN6	DEAD-box ATP-dependent RNA helicase 56 (EC 3.6.4.13) (UAP56 homolog B)	29.313	29.317	29.483	28.473	29.225	29.197	0	0	29.371	28.965	0.237	0.153	0.406	0	W4ZTA4
W4ZTE7	O82355	Desiccation-related protein At2g46140 (LEA type-2 family protein At2g46140)	26.731	26.958	26.423	26.772	26.297	26.714	0	0	26.704	26.594	0.638	0.277	0.11	0	W4ZTE7
W5AF42	O48917	UDP-sulfoquinovose synthase, chloroplastic (EC 3.13.1.1) (Sulfite:UDP-glucose sulfotransferase) (Sulfolipid biosynthesis protein)	31.712	31.816	31.401	32.424	31.88	31.989	0	0	31.643	32.098	0.099	0.106	-0.455	0	W5AF42;W4ZTG0
W5AFW9	P53492	Actin-7 (Actin-2)	28.237	28.427	28.168	28.168	27.96	28.357	0	0	28.278	28.162	0.456	0.222	0.116	0	W5AFW9;W4ZTI7;Q6I6J8
W4ZTN1	B9DHM5	AT4G15530 protein	29.347	29.664	29.443	29.467	29.234	29.145	0	0	29.485	29.282	0.206	0.142	0.203	0	W4ZTN1
W4ZTP8	Q8S948	Solanesyl diphosphate synthase 1 (AtSPS1) (EC 2.5.1.85) (All-trans-nonaprenyl-diphosphate synthase 1 (geranylgeranyl-diphosphate specific))	22.948	23.131	22.62	22.865	23.104	23.164	0	0	22.9	23.045	0.463	0.224	-0.145	0	W4ZTP8;W5A149
W4ZTS6	Q9M0R2	Patellin-5	28.257	28.146	27.755	28.101	28.373	28.13	0	0	28.052	28.202	0.453	0.221	-0.149	0	W4ZTS6;W5AG98
W5AIS4	Q8RX86	Alpha-galactosidase 2 (AtAGAL2) (EC 3.2.1.22) (Alpha-D-galactoside galactohydrolase 2) (Melibiase)	27.811	27.487	27.749	28.585	27.761	28.135	0	0	27.683	28.16	0.172	0.131	-0.478	0	W5AIS4;W4ZZP9;W4ZTW1
W4ZTY9	O22765	Tryptophan synthase alpha chain (EC 4.2.1.20) (Indole synthase) (Indole-3-glycerol-phosphate lyase) (EC 4.1.2.8)	27.623	27.723	27.573	28.414	27.915	28.191	0	0	27.64	28.173	0.055	0.086	-0.534	0	W4ZTY9;W5AG07;W5A3S0
W4ZU27	Q9FFR3	6-phosphogluconate dehydrogenase, decarboxylating 2, chloroplastic (EC 1.1.1.44)	27.175	26.883	26.913	27.765	27.337	27.254	0	0	26.99	27.452	0.081	0.097	-0.462	0	W4ZU27;W5A424
W4ZUD0	Q96254	Guanosine nucleotide diphosphate dissociation inhibitor 1 (AtGDI1)	29.649	29.533	29.414	29.7	29.445	29.641	0	0	29.532	29.595	0.571	0.257	-0.063	0	W4ZUD0;W5AEC3
W5AAW2	Q0WWB3	Mitochondrial F1-ATPase, gamma subunit	30.867	30.706	30.677	31.295	30.722	31.076	0	0	30.75	31.031	0.229	0.151	-0.281	0	W5AAW2;W4ZUF2;W5AKK3
W5A330	F4IYK4	Armadillo/beta-catenin-like repeat-containing protein	25.147	25.229	24.91	25.299	25.385	25.261	0	0	25.095	25.315	0.136	0.119	-0.22	0	W5A330;W4ZUH4
W4ZUH6	Q9M876	Tyrosine--tRNA ligase, chloroplastic/mitochondrial (EC 6.1.1.1) (Protein EMBRYO DEFECTIVE 2768) (Protein EMBRYONIC FACTOR 31) (Tyrosyl-tRNA synthetase) (TyrRS)	25.282	26.314	26.36	24.301	25.504	25.023	0	0	25.985	24.943	0.103	0.108	1.042	0	W4ZUH6
W5AN00	Q9FPH2	AT5g02160 (At5g02160) (Putative uncharacterized protein At5g02160/T7H20_210) (Uncharacterized protein)	26.563	26.607	26.722	27.264	27.045	27.042	0	0	26.631	27.117	0.008	0.03	-0.486	0	W5AN00;W5A9B0;W4ZUU5
W5AMN3	A7WM73	Beta-hexosaminidase 1 (EC 3.2.1.52) (Beta-GlcNAcase 1) (Beta-N-acetylhexosaminidase 1) (Beta-hexosaminidase 2) (AtHEX2) (N-acetyl-beta-glucosaminidase 1)	28.715	28.485	28.452	28.677	28.234	27.951	0	0	28.55	28.287	0.342	0.187	0.263	0	W5AMN3;W4ZUV9;W5A7S5
W5AM85	Q9M5K3	Dihydrolipoyl dehydrogenase 1, mitochondrial (AtmLPD1) (mtLPD1) (EC 1.8.1.4) (Dihydrolipoamide dehydrogenase 1) (Glycine cleavage system L protein 1) (Pyruvate dehydrogenase complex E3 subunit 1) (E3-1) (PDC-E3 1)	31.354	31.561	31.443	32.366	31.609	31.879	0	0	31.453	31.951	0.145	0.123	-0.499	0	W5AM85;W5A874;W4ZUZ6
W4ZV21	O65390	Aspartic proteinase A1 (EC 3.4.23.-)	29.17	29.331	28.899	28.576	28.814	28.984	0	0	29.133	28.792	0.12	0.114	0.342	0	W4ZV21;Q401N6
W4ZWK2	Q9S7C0	Heat shock 70 kDa protein 14 (Heat shock protein 70-14) (AtHsp70-14) (Heat shock protein 91)	25.074	24.928	25.227	25.533	25.294	25.391	0	0	25.076	25.406	0.043	0.077	-0.33	0	W4ZWK2
W4ZWM7	Q93ZZ5	Putative uncharacterized protein At3g14360	26.655	26.458	26.451	26.47	26.577	26.028	0	0	26.521	26.358	0.444	0.219	0.163	0	W4ZWM7;W5ALX2;W5ABG3
W4ZWP5	Q9SZB9	Peroxidase 47 (Atperox P47) (EC 1.11.1.7) (ATP32)	30.739	30.337	29.942	29.858	30.125	29.87	0	0	30.339	29.951	0.228	0.15	0.388	0	W4ZWP5
W4ZWR6	Q9SW96	Asparagine--tRNA ligase, cytoplasmic 1 (EC 6.1.1.22) (Asparaginyl-tRNA synthetase 1) (AsnRS 1) (Protein EMBRYO DEFECTIVE 2755)	29.379	29.403	29.38	29.343	29.37	29.563	0	0	29.388	29.425	0.641	0.278	-0.038	0	W4ZWR6;W5ALB9;A0A096UKQ7
W5ALC0	Q96329	Acyl-coenzyme A oxidase 4, peroxisomal (AOX 4) (EC 1.3.3.6) (G6p) (Short-chain acyl-CoA oxidase) (AtCX4) (AtG6) (SAOX)	26.838	26.485	26.286	27.056	27.117	27.019	0	0	26.536	27.064	0.078	0.096	-0.528	0	W5ALC0;W4ZWS1
W4ZX99	Q9M5K3	Dihydrolipoyl dehydrogenase 1, mitochondrial (AtmLPD1) (mtLPD1) (EC 1.8.1.4) (Dihydrolipoamide dehydrogenase 1) (Glycine cleavage system L protein 1) (Pyruvate dehydrogenase complex E3 subunit 1) (E3-1) (PDC-E3 1)	26.334	26.424	26.42	24.726	25.504	24.129	0	0	26.393	24.786	0.056	0.086	1.607	0	W4ZX99
W5AK77	Q9LTR8	At5g57040 (Gb|AAD55473.1) (Lactoylglutathione lyase / glyoxalase I family protein) (Putative uncharacterized protein At5g57040)	26.28	26.157	26.21	26.565	26.448	26.445	0	0	26.216	26.486	0.007	0.029	-0.27	0	W5AK77;W4ZXB6
W5ANU0	Q9LZI9	Glutathione S-transferase F13 (AtGSTF13) (EC 2.5.1.18) (GST class-phi member 13)	29.863	29.931	29.975	30.164	29.88	29.78	0	0	29.923	29.941	0.892	0.341	-0.018	0	W5ANU0;W4ZXI8;Q8GRI3;Q8LGN5;W5A8K8
W4ZXL1	Q9MA63	REF/SRPP-like protein At3g05500	24.613	24.191	24.212	24.927	24.575	24.782	0	0	24.339	24.761	0.074	0.095	-0.423	0	W4ZXL1;W5AKK1;W5A8Y3
W5A942	Q0WPW4	1-aminocyclopropane-1-carboxylate oxidase 5 (ACC oxidase 5) (AtACO5) (EC 1.14.17.4)	28.943	29.064	28.99	29.495	28.454	29.114	0	0	28.999	29.021	0.949	0.355	-0.022	0	W5A942;W5AKR1;W4ZY69;W4ZXL2;W5AB77;W4ZYZ4;W5AKI7;W5AC66
W5A9C9	Q9M9H3	F14O23.11 protein (Gcn5-interacting protein) (Gcn5-interacting protein EML) (Putative uncharacterized protein At1g71730)	24.878	24.379	24.824	24.777	24.57	24.987	0	0	24.694	24.778	0.696	0.293	-0.084	0	W5A9C9;W4ZXM1
W4ZXN2	Q9ZV24	Outer envelope pore protein 16-1, chloroplastic (Chloroplastic outer envelope pore protein of 16 kDa 1) (AtOEP16-1) (OEP16-1) (Outer plastid envelope protein 16-L) (AtOEP16-L) (Leave outer plastid envelope protein 16) (Protochlorophyllide-dependent translocon protein 16) (Ptc16)	26.371	26.079	26.961	28.336	26.351	26.496	0	0	26.47	27.061	0.462	0.224	-0.591	0	W4ZXN2
W4ZY98	Q9LTX9	Heat shock 70 kDa protein 7, chloroplastic (Chloroplast heat shock protein 70-2) (cpHsc70-2) (Heat shock protein 70-7) (AtHsp70-7)	31.349	31.262	31.385	32.121	31.584	31.573	0	0	31.332	31.759	0.137	0.119	-0.427	0	W4ZY98
W5A838	Q9M885	40S ribosomal protein S7-2	28.32	27.985	28.315	28.959	28.388	28.345	0	0	28.207	28.564	0.209	0.143	-0.357	0	W5A838;W4ZYD0;W5AMU6
W4ZZ25	Q9C5M0	Mitochondrial dicarboxylate/tricarboxylate transporter DTC (Dicarboxylate/tricarboxylate carrier)	30.11	29.912	29.888	30.247	30.227	30.446	0	0	29.97	30.307	0.027	0.061	-0.337	0	W4ZZ25;W5A8D3
W4ZZ26	A8MS68	Dihydrolipoyl dehydrogenase 1, chloroplastic (ptLPD1) (EC 1.8.1.4) (Dihydrolipoamide dehydrogenase 1) (Protein LIPOAMIDE DEHYDROGENASE 1) (Pyruvate dehydrogenase complex E3 subunit 1) (E3-1) (PDC-E3 1)	28.155	28.101	28.174	28.35	28.32	28.203	0	0	28.143	28.291	0.062	0.089	-0.148	0	W4ZZ26;W5AN92;W5A8C1
W4ZZ65	Q9T0A4	NAD(P)H-quinone oxidoreductase subunit S, chloroplastic (EC 1.6.5.-) (NAD(P)H dehydrogenase subunit S) (NDH subunit S) (NADH-plastoquinone oxidoreductase subunit S) (Protein CHLORORESPIRATORY REDUCTION 31)	28.912	28.843	29.117	29.069	29.024	28.715	0	0	28.958	28.936	0.884	0.339	0.022	0	W4ZZ65
W4ZZ90	Q9ZV24	Outer envelope pore protein 16-1, chloroplastic (Chloroplastic outer envelope pore protein of 16 kDa 1) (AtOEP16-1) (OEP16-1) (Outer plastid envelope protein 16-L) (AtOEP16-L) (Leave outer plastid envelope protein 16) (Protochlorophyllide-dependent translocon protein 16) (Ptc16)	29.185	29.052	29.156	30.212	29.3	29.271	0	0	29.131	29.594	0.272	0.163	-0.463	0	W4ZZ90
W4ZZC1	Q9M0Y8	Vesicle-fusing ATPase (EC 3.6.4.6) (N-ethylmaleimide-sensitive fusion protein) (Vesicular-fusion protein NSF)	27.302	27.417	27.318	26.836	27.348	27.577	0	0	27.346	27.253	0.715	0.299	0.093	0	W4ZZC1;W5AH51
W4ZZE2	Q9ZVJ6	Annexin D4 (AnnAt4)	29.026	29.328	29.235	29.067	28.94	29.352	0	0	29.197	29.12	0.64	0.277	0.077	0	W4ZZE2
W4ZZZ7	Q9LHT0	Tropinone reductase homolog At5g06060 (EC 1.1.1.-)	25.34	25.255	25.27	25.962	25.389	25.617	0	0	25.289	25.656	0.155	0.125	-0.368	0	W4ZZZ7
W5A0D6	F4I5P3	MOS4-associated complex 3A	26.126	25.668	25.751	25.761	25.865	26.075	0	0	25.848	25.9	0.774	0.313	-0.052	0	W5A0D6
W5A0E2	Q9SMX3	Mitochondrial outer membrane protein porin 3 (Protein HYPERSENSITIVE RESPONSE 2) (Athsr2) (Voltage-dependent anion-selective channel protein 3) (AtVDAC3) (VDAC-3)	30.766	30.709	30.395	31.508	31.013	31.13	0	0	30.623	31.217	0.038	0.073	-0.594	0	W5A0E2;W5F912
W5AI61	P42815	Ribonuclease 3 (EC 3.1.27.1)	26.692	27.423	26.526	27.439	26.746	27.127	0	0	26.88	27.104	0.55	0.251	-0.224	0	W5AI61;W5A0H6;W4ZRL8;Q8S2Z6
W5A0Z1	Q9FT97	Alpha-galactosidase 1 (AtAGAL1) (EC 3.2.1.22) (Alpha-D-galactoside galactohydrolase 1) (Melibiase 1)	25.802	25.783	25.313	26.694	26.261	26.078	0	0	25.633	26.344	0.044	0.077	-0.712	0	W5A0Z1
W5A152	P29197	Chaperonin CPN60, mitochondrial (HSP60)	31.702	31.4	31.397	32.196	31.815	32.033	0	0	31.5	32.015	0.027	0.061	-0.515	0	W5A152
W5A195	Q84TF0	Aldo-keto reductase family 4 member C10 (EC 1.1.1.-)	26.542	26.092	26.4	26.69	26.745	26.839	0	0	26.345	26.758	0.077	0.096	-0.413	0	W5A195
W5A1F3	Q9M1C2	At3g60210 (GroES-like family protein) (Putative uncharacterized protein At3g60210) (Putative uncharacterized protein T2O9.190)	28.068	28.425	28.21	28.361	28.128	28.691	0	0	28.234	28.393	0.465	0.224	-0.159	0	W5A1F3;W5AEY1;W4ZNS9
W5A1G8	Q9ZUH5	Short-chain dehydrogenase/reductase 2b (AtSDR2b) (EC 1.1.1.-)	23.845	23.152	23.593	24.703	24.484	24.517	0	0	23.53	24.568	0.026	0.06	-1.038	0	W5A1G8;W5AJK3;W4ZQE4
W5A1Q5	O22609	Protease Do-like 1, chloroplastic (EC 3.4.21.-) (Protein DEGRADATION OF PERIPLASMIC PROTEINS 1) (DEGP PROTEASE 1)	28.668	28.455	28.715	28.768	28.861	28.819	0	0	28.612	28.816	0.114	0.113	-0.203	0	W5A1Q5;W5AEG9
W5A1T0	Q84TF0	Aldo-keto reductase family 4 member C10 (EC 1.1.1.-)	26.672	26.518	26.78	25.47	26.625	26.589	0	0	26.657	26.228	0.376	0.198	0.429	0	W5A1T0
W5AHU2	Q9FN89	Monofunctional riboflavin biosynthesis protein RIBA 3, chloroplastic [Includes: Inactive 3,4-dihydroxy-2-butanone 4-phosphate synthase (DHBP synthase); GTP cyclohydrolase-2 (EC 3.5.4.25) (GTP cyclohydrolase II)]	26.199	26.314	25.972	25.649	26.298	26.087	0	0	26.162	26.011	0.536	0.246	0.15	0	W5AHU2;W5A221;W4ZQH6
W5A258	Q9FFA5	Putative uncharacterized protein At5g23750 (Putative uncharacterized protein MRO11.3) (Remorin family protein) (Similarity to remorin)	28.128	27.857	28.432	28.96	28.252	28.185	0	0	28.139	28.466	0.343	0.187	-0.327	0	W5A258;W5AGI8
W5A2U3	O65355	Gamma-glutamyl hydrolase 2 (AtGGH2) (EC 3.4.19.9) (Conjugase) (GH) (Gamma-Glu-X carboxypeptidase)	26.422	26.393	26.761	26.437	26.585	26.779	0	0	26.525	26.6	0.652	0.281	-0.075	0	W5A2U3
W5A377	Q9M9M9	Probable NADH dehydrogenase [ubiquinone] 1 alpha subcomplex subunit 12	27.545	27.542	27.374	27.211	27.592	27.911	0	0	27.487	27.571	0.722	0.3	-0.084	0	W5A377
W5A3L5	Q8LPR9	Protein TIC110, chloroplastic (Translocon at the inner envelope membrane of chloroplasts 110) (AtTIC110)	26.447	26.254	26.105	25.644	26.752	26.136	0	0	26.269	26.177	0.807	0.322	0.091	0	W5A3L5
W5A3U7	Q9LY66	50S ribosomal protein L1, chloroplastic (CL1)	29.69	29.878	30.294	30.321	29.881	30.034	0	0	29.954	30.079	0.604	0.267	-0.125	0	W5A3U7;W5AFK7
W5A4B9	Q93Z53	Plastidial pyruvate kinase 3, chloroplastic (PKp3) (EC 2.7.1.40) (Pyruvate kinase I) (Pyruvate kinase isozyme B2, chloroplastic) (PKP-BETA2) (Plastidic pyruvate kinase beta subunit 2)	28.243	28.245	28.269	28.745	28.494	28.715	0	0	28.252	28.651	0.036	0.072	-0.399	0	W5A4B9;W5AIA9
W5A4M1	Q56WY7	Phosphoglycerate dehydrogenase-like protein	28.028	27.804	27.602	28.681	27.772	27.504	0	0	27.812	27.986	0.681	0.289	-0.174	0	W5A4M1
W5AIQ0	Q9S713	Serine/threonine-protein kinase STN7, chloroplastic (EC 2.7.11.1) (Protein STATE TRANSITION 7) (Stt7 homolog)	26.004	25.725	26.157	26.383	26.843	26.135	0	0	25.962	26.454	0.128	0.116	-0.492	0	W5AIQ0;W5A4M2;W4ZMH5
W5AF34	Q9SN86	Malate dehydrogenase, chloroplastic (EC 1.1.1.37) (pNAD-MDH)	29.591	29.584	29.558	29.641	29.542	29.589	0	0	29.578	29.591	0.702	0.295	-0.013	0	W5AF34;W5A4W9;W4ZN01
W5A4Y6	Q42577	NADH dehydrogenase [ubiquinone] iron-sulfur protein 7, mitochondrial (EC 1.6.5.3) (EC 1.6.99.3)	27.751	27.839	28.124	28.023	27.667	28.072	0	0	27.905	27.921	0.931	0.35	-0.016	0	W5A4Y6
W5A566	P29448	Thioredoxin H1 (AtTrxh1) (Thioredoxin 1) (AtTRX1)	26.152	25.71	25.887	26.339	25.903	25.776	0	0	25.916	26.006	0.698	0.294	-0.089	0	W5A566;W5AHM6
W5A598	Q9FT97	Alpha-galactosidase 1 (AtAGAL1) (EC 3.2.1.22) (Alpha-D-galactoside galactohydrolase 1) (Melibiase 1)	27.339	27.352	27.011	28.33	27.743	27.902	0	0	27.234	27.992	0.029	0.063	-0.758	0	W5A598;W5AEL7
W5A5C9	Q96327	ERBB-3 BINDING PROTEIN 1 (AtEBP1) (Proliferation-associated protein G2p) (AtG2) (Protein CELL-PROLIFERATION-RELATED) (AtCPR)	25.2	24.828	25.572	24.671	25.788	25.849	0	0	25.2	25.436	0.626	0.273	-0.236	0	W5A5C9
W5A5F1	Q9LKJ1	3-hydroxyisobutyryl-CoA hydrolase 1 (EC 3.1.2.-) (EC 3.1.2.4) (CoA-thioester hydrolase CHY1)	24.78	25.02	24.493	24.598	24.805	24.693	0	0	24.764	24.698	0.718	0.299	0.066	0	W5A5F1;W5AD06;W4ZPB8;W5FJS2
W5A5F4	B3LFB7	At1g75290 (Isoflavone reductase-like protein)	29.247	29.062	28.61	29.311	28.755	29.406	0	0	28.973	29.157	0.543	0.248	-0.184	0	W5A5F4
W5AJ54	Q9SMW7	Nascent polypeptide-associated complex subunit beta	27.87	28.136	28.611	27.308	27.638	27.035	0	0	28.206	27.327	0.036	0.072	0.879	0	W5AJ54;W5A5G4
W5A5Y6	O23593	AT4g17520/dl4795w (Hyaluronan / mRNA binding family) (Putative uncharacterized protein AT4g17520) (Putative uncharacterized protein At4g17520) (Putative uncharacterized protein dl4795w)	27.629	27.541	28.015	27.522	27.737	28.018	0	0	27.728	27.759	0.887	0.34	-0.031	0	W5A5Y6
W5A609	O22683	Cyanate hydratase (Cyanase) (EC 4.2.1.104) (Cyanate hydrolase) (Cyanate lyase)	28.144	28.173	28.108	27.619	27.903	28.424	0	0	28.141	27.982	0.569	0.257	0.159	0	W5A609;W4ZM42
W5AD80	Q96254	Guanosine nucleotide diphosphate dissociation inhibitor 1 (AtGDI1)	28.249	28.647	28.334	28.269	28.164	28.552	0	0	28.41	28.328	0.651	0.28	0.082	0	W5AD80;W5A648;W4ZQU2
W5A687	Q8LF70	EDGP	26.14	25.976	25.518	26.188	25.979	25.887	0	0	25.878	26.018	0.549	0.25	-0.14	0	W5A687
W5A6F9	Q94CC6	Prolyl carboxypeptidase like protein (Putative uncharacterized protein At4g36195) (Serine carboxypeptidase S28 family protein)	27.87	28.218	27.883	29.095	27.834	28.404	0	0	27.99	28.444	0.34	0.186	-0.454	0	W5A6F9
W5A6H1	Q9FF39	Bifunctional inhibitor/lipid-transfer protein/seed storage 2S albumin-like protein (Putative lipid transfer protein)	27.676	27.172	27.974	28.63	27.271	28.008	0	0	27.607	27.97	0.481	0.229	-0.363	0	W5A6H1
W5A6N0	Q8LPR9	Protein TIC110, chloroplastic (Translocon at the inner envelope membrane of chloroplasts 110) (AtTIC110)	28.474	28.693	28.45	29.408	28.925	29.218	0	0	28.539	29.184	0.026	0.06	-0.645	0	W5A6N0
W5A718	Q8RY11	AT3g05350/T12H1_32 (At3g05350/T12H1_32) (Metallopeptidase M24 family protein)	26.675	26.502	26.521	27.075	26.806	25.792	0	0	26.566	26.558	0.985	0.363	0.008	0	W5A718;W5ADQ6;W4ZRW7
W5A724	Q9LMJ7	At1g07040 (Expressed protein) (F10K1.25 protein) (Putative uncharacterized protein At1g07040) (Uncharacterized protein)	27.763	28.264	27.642	28.334	28.167	28.392	0	0	27.89	28.298	0.155	0.125	-0.408	0	W5A724;A0A096UKY2
W5A761	O48726	26S proteasome regulatory subunit RPN13 (AtRPN13) (26S proteasome non-ATPase regulatory subunit 13)	25.805	25.921	25.957	26.232	25.642	25.339	0	0	25.894	25.737	0.613	0.269	0.157	0	W5A761;W4ZQV9;W5ADE8
W5A778	Q9LKR3	Mediator of RNA polymerase II transcription subunit 37a (Heat shock 70 kDa protein 11) (Heat shock protein 70-11) (AtHsp70-11) (Luminal-binding protein 1) (AtBP1) (BiP1)	30.005	29.583	29.489	30.671	30.117	30.313	0	0	29.692	30.367	0.041	0.075	-0.675	0	W5A778
W5A7R2	Q0WLE0	Hexokinase	28.493	28.674	28.44	27.896	28.408	28.333	0	0	28.535	28.212	0.169	0.13	0.323	0	W5A7R2
W5A7V2	Q9ZV24	Outer envelope pore protein 16-1, chloroplastic (Chloroplastic outer envelope pore protein of 16 kDa 1) (AtOEP16-1) (OEP16-1) (Outer plastid envelope protein 16-L) (AtOEP16-L) (Leave outer plastid envelope protein 16) (Protochlorophyllide-dependent translocon protein 16) (Ptc16)	27.299	26.199	27.107	26.344	26.286	25.06	0	0	26.868	25.897	0.149	0.123	0.972	0	W5A7V2
W5A7X5	O23247	Arginine--tRNA ligase, chloroplastic/mitochondrial (EC 6.1.1.19) (Arginyl-tRNA synthetase) (ArgRS) (Protein EMBRYO DEFECTIVE 1027)	27.81	27.613	27.535	27.895	28.014	27.97	0	0	27.653	27.96	0.048	0.082	-0.307	0	W5A7X5
W5A810	Q9XGZ0	NADP-dependent malic enzyme 3 (AtNADP-ME3) (NADP-malic enzyme 3) (EC 1.1.1.40)	30.231	30.347	30.166	30.054	30.093	30.149	0	0	30.248	30.099	0.088	0.101	0.149	0	W5A810;A9LIN4
W5A848	Q9M5K3	Dihydrolipoyl dehydrogenase 1, mitochondrial (AtmLPD1) (mtLPD1) (EC 1.8.1.4) (Dihydrolipoamide dehydrogenase 1) (Glycine cleavage system L protein 1) (Pyruvate dehydrogenase complex E3 subunit 1) (E3-1) (PDC-E3 1)	31.983	32.038	31.921	32.689	32.365	32.5	0	0	31.981	32.518	0.02	0.052	-0.537	0	W5A848
W5A8B5	F4HQD4	Heat shock 70 kDa protein 15 (Heat shock protein 70-15) (AtHsp70-15)	30.963	30.807	30.887	31.032	30.921	31.084	0	0	30.885	31.013	0.126	0.116	-0.127	0	W5A8B5
W5A8Z9	Q8W593	Probable lactoylglutathione lyase, chloroplastic (EC 4.4.1.5) (Glyoxalase I)	27.791	28.142	27.551	28.47	27.956	28.074	0	0	27.828	28.167	0.218	0.147	-0.339	0	W5A8Z9
W5A977	Q7DLS1	Proteasome subunit beta type-7-B (EC 3.4.25.1) (20S proteasome beta subunit B-2) (Proteasome component FC) (Proteasome subunit beta type-2)	28.528	28.476	28.335	28.782	28.532	28.435	0	0	28.446	28.583	0.33	0.184	-0.136	0	W5A977
W5AKY2	O80719	Probable receptor-like protein kinase At2g47060 (EC 2.7.11.1)	26.51	27.08	26.866	26.857	26.3	26.825	0	0	26.819	26.661	0.556	0.252	0.158	0	W5AKY2;W5A9F0;W4ZXQ9
W5AA07	O81283	Translocase of chloroplast 159, chloroplastic (AtToc159) (EC 3.6.5.-) (159 kDa chloroplast outer envelope protein) (Plastid protein import 2) (Translocase of chloroplast 160, chloroplastic) (AtToc160) (Translocase of chloroplast 86, chloroplastic) (AtToc86)	26.134	26.465	25.926	26.56	26.245	26.467	0	0	26.175	26.424	0.259	0.16	-0.249	0	W5AA07
W5AMS6	Q96321	Importin subunit alpha-1 (IMPa-1) (Karyopherin subunit alpha-1) (KAP-alpha-1)	29.327	29.407	29.49	29.118	29.033	28.874	0	0	29.408	29.008	0.014	0.042	0.399	0	W5AMS6;W5AA91
W5AAB2	Q8LB01	4-hydroxy-tetrahydrodipicolinate reductase 2, chloroplastic (HTPA reductase 2) (EC 1.17.1.8)	25.157	24.959	24.916	26.754	25.681	25.396	0	0	25.011	25.944	0.149	0.123	-0.933	0	W5AAB2;W5AN26
W5ANS6	F4JHJ0	HSP20-like chaperone	26.224	26.519	25.775	25.426	26.469	26.4	0	0	26.173	26.098	0.863	0.335	0.074	0	W5ANS6;W5AAN3
W5AMU3	Q9LHH7	Bifunctional protein FolD 2 (Tetrahydrofolate dehydrogenase/cyclohydrolase 2) [Includes: Methylenetetrahydrofolate dehydrogenase (EC 1.5.1.5); Methenyltetrahydrofolate cyclohydrolase (EC 3.5.4.9)]	28.724	28.806	28.698	28.717	28.77	28.738	0	0	28.743	28.742	0.985	0.363	0.001	0	W5AMU3;W5AB78;W4ZX77
W5ABD3	Q9M8M7	Acetylornithine aminotransferase, chloroplastic/mitochondrial (ACOAT) (EC 2.6.1.11) (Acetylornithine transaminase) (AOTA) (Protein HOPW1-1-INTERACTING 1)	28.691	28.633	28.345	28.275	28.426	28.356	0	0	28.557	28.352	0.187	0.135	0.205	0	W5ABD3
W5ABI3	P46309	Glutamate--cysteine ligase, chloroplastic (EC 6.3.2.2) (Gamma-ECS) (GCS) (Gamma-glutamylcysteine synthetase) (Protein ROOT MERISTEMLESS 1) (AtGCL) (Protein cadmium-sensitive 2) (Protein phytoalexin-deficient 2)	29.669	29.678	29.514	29.76	29.6	29.748	0	0	29.62	29.703	0.327	0.183	-0.083	0	W5ABI3
W5AC26	F4IYF8	Histidine--tRNA ligase, cytoplasmic (EC 6.1.1.21) (Histidyl-tRNA synthetase) (HisRS)	26.592	26.803	26.753	26.666	26.755	26.629	0	0	26.716	26.683	0.689	0.291	0.032	0	W5AC26
W5ACT1	O82204	60S ribosomal protein L28-1	26.138	26.284	26.795	27.257	26.868	26.748	0	0	26.406	26.957	0.098	0.105	-0.552	0	W5ACT1;W4ZQ99;W5DSB4;A0A077S457;W5FAP0
W5ACX2	Q56WD9	3-ketoacyl-CoA thiolase 2, peroxisomal (EC 2.3.1.16) (Acetyl-CoA acyltransferase 2) (Beta-ketothiolase 2) (Peroxisomal 3-oxoacyl-CoA thiolase 2) (Peroxisome defective protein 1)	25.877	25.938	25.672	26.124	25.886	26.003	0	0	25.829	26.004	0.175	0.132	-0.175	0	W5ACX2;W5A670
W5ADS2	P59271	Ubiquitin-40S ribosomal protein S27a-1 [Cleaved into: Ubiquitin; 40S ribosomal protein S27a-1]	31.382	30.922	31.075	31.603	31.551	31.668	0	0	31.126	31.607	0.063	0.09	-0.481	0	W5ADS2
W5ADV2	Q9T024	AT4g39150/T22F8_50 (DNAJ heat shock N-terminal domain-containing protein) (DnaJ-like protein)	28.342	28.039	28.098	28.663	28.23	28.381	0	0	28.16	28.425	0.174	0.131	-0.265	0	W5ADV2;W4ZM82;W5A0J5
W5AE58	Q93V88	Probable protein phosphatase 2C 62 (AtPP2C62) (EC 3.1.3.16)	25.615	24.901	25.328	26.436	25.817	25.813	0	0	25.282	26.022	0.065	0.091	-0.741	0	W5AE58;W4ZPF6
W5AE72	Q05758	Ketol-acid reductoisomerase, chloroplastic (EC 1.1.1.86) (Acetohydroxy-acid reductoisomerase) (Alpha-keto-beta-hydroxylacyl reductoisomerase)	30.938	31.187	31.056	31.7	31.286	31.403	0	0	31.06	31.463	0.061	0.089	-0.403	0	W5AE72
W5AEB0	Q9LHG9	Nascent polypeptide-associated complex subunit alpha-like protein 1 (NAC-alpha-like protein 1) (Alpha-NAC-like protein 1)	28.845	28.503	28.954	28.838	28.683	28.814	0	0	28.767	28.779	0.943	0.354	-0.011	0	W5AEB0;W5A531
W5AEB2	Q8LPR9	Protein TIC110, chloroplastic (Translocon at the inner envelope membrane of chloroplasts 110) (AtTIC110)	28.863	28.782	28.674	28.712	28.997	28.408	0	0	28.773	28.706	0.737	0.304	0.067	0	W5AEB2
W5AEK8	P52577	Isoflavone reductase homolog P3 (EC 1.3.1.-)	26.55	26.42	26.296	27.958	26.444	26.758	0	0	26.422	27.053	0.304	0.175	-0.631	0	W5AEK8
W5AEY8	Q9C5C8	Peptide methionine sulfoxide reductase B2, chloroplastic (AtMSRB2) (EC 1.8.4.12) (Peptide-methionine (R)-S-oxide reductase)	27.817	27.399	27.553	28.416	27.659	27.815	0	0	27.59	27.963	0.247	0.156	-0.374	0	W5AEY8;W4ZQ19;W5A422
W5AF04	Q8LD65	Putative uncharacterized protein	24.205	24.575	24.122	24.49	24.674	25.283	0	0	24.301	24.816	0.154	0.125	-0.515	0	W5AF04;W4ZRA1;W5A5B8
W5AF41	Q8L7K9	NAD-dependent malic enzyme 2, mitochondrial (AtNAD-ME2) (NAD-malic enzyme 2) (EC 1.1.1.39)	27.588	27.512	27.44	27.665	27.493	27.911	0	0	27.513	27.69	0.281	0.168	-0.177	0	W5AF41;W5A4Q3
W5AFK9	Q9C4Z6	Receptor for activated C kinase 1B (Guanine nucleotide-binding protein subunit beta-like protein B)	27.505	27.771	28.136	26.475	27.527	27.544	0	0	27.804	27.182	0.216	0.146	0.622	0	W5AFK9;W5A479
W5AFM1	Q84LM4	Acylamino acid-releasing enzyme	27.987	27.885	27.95	28.007	27.869	28.179	0	0	27.941	28.018	0.486	0.23	-0.077	0	W5AFM1;A0A096UKI4
W5AFT6	Q0WMU6	Putative uncharacterized protein At3g09670	25.401	24.839	25.284	26.066	25.44	25.488	0	0	25.175	25.665	0.139	0.12	-0.49	0	W5AFT6;W5A294;W4ZSH6
W5AGI5	Q0WLY6	Pyruvate,orthophosphate dikinase (Fragment)	28.05	28.451	28.199	28.853	28.493	28.875	0	0	28.233	28.741	0.041	0.075	-0.508	0	W5AGI5;W4ZR18
W5AGK9	P39207	Nucleoside diphosphate kinase 1 (EC 2.7.4.6) (Nucleoside diphosphate kinase I) (NDK I) (NDP kinase I) (NDPK I)	31.041	30.961	31.022	31.759	31.307	31.309	0	0	31.008	31.458	0.092	0.103	-0.45	0	W5AGK9
W5AGS9	Q9ZU25	Probable mitochondrial-processing peptidase subunit alpha-1 (EC 3.4.24.64) (Alpha-MPP 1)	27.811	26.94	27.211	26.77	27.076	26.956	0	0	27.321	26.934	0.269	0.162	0.387	0	W5AGS9;W4ZLZ8;W5A3N2
W5AH95	Q949U7	Peroxiredoxin-2E, chloroplastic (EC 1.11.1.15) (Peroxiredoxin IIE) (Thioredoxin reductase 2E)	27.238	26.724	26.774	27.784	26.952	26.613	0	0	26.912	27.116	0.634	0.276	-0.204	0	W5AH95
W5AHA8	B9DGK9	AT5G05010 protein	28.872	28.726	28.765	29.601	28.924	29.165	0	0	28.787	29.23	0.15	0.124	-0.442	0	W5AHA8;W5A0B1
W5AHH1	Q9ZP06	Malate dehydrogenase 1, mitochondrial (EC 1.1.1.37) (mNAD-MDH 1)	31.082	31.029	31.178	31.151	31.312	31.552	0	0	31.096	31.338	0.162	0.128	-0.242	0	W5AHH1;W4ZRL7
W5AHI5	Q9SGE9	Phenylalanine--tRNA ligase beta subunit, cytoplasmic (EC 6.1.1.20) (Phenylalanyl-tRNA synthetase beta subunit) (PheRS)	26.713	26.595	26.756	26.364	26.613	26.7	0	0	26.688	26.559	0.337	0.185	0.128	0	W5AHI5;A0A096UK78;W4ZSR2;W5FN91
W5AHR6	Q8W4F1	Probable plastid-lipid-associated protein 10, chloroplastic (Fibrillin-8)	24.155	24.589	24.496	24.363	24.763	24.382	0	0	24.413	24.502	0.656	0.282	-0.089	0	W5AHR6;W4ZRG5
W5AIJ5	Q9FR44	Phosphoethanolamine N-methyltransferase 1 (AtNMT1) (PEAMT 1) (EC 2.1.1.103) (Protein XIPOTL 1)	25.514	25.803	25.451	26.702	26.06	26.201	0	0	25.589	26.321	0.044	0.077	-0.732	0	W5AIJ5
W5AIW8	Q8LPR9	Protein TIC110, chloroplastic (Translocon at the inner envelope membrane of chloroplasts 110) (AtTIC110)	31.842	31.799	31.884	31.636	31.917	31.817	0	0	31.842	31.79	0.6	0.266	0.052	0	W5AIW8
W5AIX4	F4ISI7	Nucleosome assembly protein 12	26.988	27.087	27.273	26.212	27.116	26.923	0	0	27.116	26.75	0.314	0.179	0.366	0	W5AIX4;W5A667
W5AKT1	Q8LEK4	Thioredoxin-like 2-1, chloroplastic (Atypical cysteine/histidine-rich thioredoxin 1) (AtACHT1)	27.42	26.824	27.294	27.574	27.836	27.655	0	0	27.179	27.688	0.091	0.102	-0.509	0	W5AKT1;W5A901
W5AL18	Q9LV60	Cysteine-rich repeat secretory protein 55	27.313	27.226	27.246	28.52	27.888	27.689	0	0	27.262	28.032	0.09	0.102	-0.77	0	W5AL18;W5A9G8;W4ZYF2;W5AKI5
W5AL59	O82261	Protease Do-like 2, chloroplastic (EC 3.4.21.-)	28.446	28.584	28.837	28.754	29.168	29.011	0	0	28.623	28.977	0.1	0.106	-0.355	0	W5AL59;W5ABE0
W5AL78	F4HQD4	Heat shock 70 kDa protein 15 (Heat shock protein 70-15) (AtHsp70-15)	26.902	27.137	26.994	27.281	27.113	26.569	0	0	27.011	26.987	0.925	0.349	0.023	0	W5AL78;A0A096UK43;A0A096UKP8
W5AL81	Q9M1Q8	At3g62160 (HXXXD-type acyl-transferase-like protein) (Putative uncharacterized protein T17J13.120)	26.523	26.918	26.613	26.207	26.059	26.977	0	0	26.685	26.414	0.452	0.221	0.271	0	W5AL81;W4ZZ00
W5AL94	Q53YQ3	Peroxidase (EC 1.11.1.7)	30.497	30.156	29.878	30.865	30.277	30.393	0	0	30.177	30.512	0.258	0.16	-0.334	0	W5AL94
W5ALB1	Q9ZV18	PR-6 proteinase inhibitor family protein (Putative protease inhibitor)	26.497	26.552	27.374	28.703	26.64	27.672	0	0	26.808	27.672	0.285	0.169	-0.864	0	W5ALB1
W5ALR1	Q9T0A4	NAD(P)H-quinone oxidoreductase subunit S, chloroplastic (EC 1.6.5.-) (NAD(P)H dehydrogenase subunit S) (NDH subunit S) (NADH-plastoquinone oxidoreductase subunit S) (Protein CHLORORESPIRATORY REDUCTION 31)	25.808	25.96	26.132	24.908	25.166	24.158	0	0	25.967	24.744	0.046	0.08	1.223	0	W5ALR1;W5A831
W5ALU9	Q7DLS1	Proteasome subunit beta type-7-B (EC 3.4.25.1) (20S proteasome beta subunit B-2) (Proteasome component FC) (Proteasome subunit beta type-2)	26.384	26.193	26.338	26.716	26.279	26.592	0	0	26.305	26.529	0.222	0.148	-0.224	0	W5ALU9
W5AM16	Q9MB58	6-phosphofructo-2-kinase/fructose-2,6-bisphosphatase (6PF-2-K/Fru-2,6-P2ase) (AtF2KP) (PFK/FBPase) [Includes: 6-phosphofructo-2-kinase (EC 2.7.1.105); Fructose-2,6-bisphosphatase (EC 3.1.3.46)]	28.702	28.572	28.506	29.334	28.764	28.81	0	0	28.593	28.969	0.167	0.129	-0.376	0	W5AM16
W5AM53	F4K5C7	40S ribosomal protein S4	28.995	28.336	29.114	27.542	28.709	28.815	0	0	28.815	28.355	0.398	0.204	0.46	0	W5AM53;W5ABP1
W5AMG0	Q67XK7	Peroxidase (EC 1.11.1.7) (Fragment)	26.529	26.39	25.742	26.932	26.497	26.446	0	0	26.22	26.625	0.244	0.155	-0.405	0	W5AMG0
W5AMH9	Q9LTX9	Heat shock 70 kDa protein 7, chloroplastic (Chloroplast heat shock protein 70-2) (cpHsc70-2) (Heat shock protein 70-7) (AtHsp70-7)	27.795	27.653	27.845	28.897	27.942	27.798	0	0	27.765	28.212	0.323	0.182	-0.448	0	W5AMH9
W5AMP7	Q8LA49	Globulin-like protein	29.848	29.84	29.731	30.329	29.796	30.21	0	0	29.807	30.112	0.195	0.138	-0.305	0	W5AMP7
W5AMS3	O80934	Uncharacterized protein At2g37660, chloroplastic	28.802	28.454	28.566	27.311	28.007	26.797	0	0	28.607	27.372	0.062	0.09	1.235	0	W5AMS3;W5AYF0
W5AMV3	Q9ZST4	Nitrogen regulatory protein P-II homolog (Protein PII-like)	27.557	27.433	27.383	28.162	27.838	28.279	0	0	27.458	28.093	0.028	0.062	-0.635	0	W5AMV3;W5ABD1;W4ZXN4
W5BWW2	Q0WSN6	Putative dihydrodipicolinate synthase	26.677	26.616	26.614	27.24	26.92	26.499	0	0	26.636	26.886	0.363	0.194	-0.251	0	W5BWW2;W5B678;W5ANZ9;P24846
W5AP10	Q9FR37	Amidase 1 (AtAMI1) (EC 3.5.1.4) (Translocon at the outer membrane of chloroplasts 64-I) (AtTOC64-I)	26.816	27.019	26.897	28.313	27.093	27.227	0	0	26.911	27.544	0.241	0.154	-0.634	0	W5AP10
W5BDE7	Q8LCT1	Putative uncharacterized protein	28.078	27.919	27.714	29.161	28.474	28.651	0	0	27.904	28.762	0.034	0.07	-0.859	0	W5BDE7;W5AP21
W5BUJ5	Q9M1X8	Nucleic acid-binding, OB-fold-like protein (Putative uncharacterized protein At3g59980) (Putative uncharacterized protein F24G16.250)	27.531	27.699	27.703	28.556	27.821	27.886	0	0	27.644	28.088	0.194	0.138	-0.444	0	W5BUJ5;W5AP71
W5AP83	Q96252	ATP synthase subunit delta', mitochondrial (F-ATPase delta' subunit)	28.438	28.846	28.435	29.043	28.314	28.228	0	0	28.573	28.528	0.887	0.34	0.045	0	W5AP83
W5APF7	Q8VZ57	Putative hydrolase (Putative uncharacterized protein At1g52510)	27.595	27.684	27.658	28.578	27.847	27.821	0	0	27.645	28.082	0.22	0.147	-0.436	0	W5APF7
W5APJ8	Q9FN03	Ultraviolet-B receptor UVR8 (Protein UV-B RESISTANCE 8) (RCC1 domain-containing protein UVR8)	28.045	27.898	28.111	28.424	28.18	28.591	0	0	28.018	28.398	0.066	0.091	-0.381	0	W5APJ8;W5BWF3
W5C197	Q9SUI5	Photosystem I reaction center subunit psaK, chloroplastic (PSI-K) (Photosystem I subunit X)	29.769	29.529	30.104	29.226	28.993	28.709	0	0	29.801	28.976	0.022	0.054	0.824	0	W5C197;W5BEB6;W5APR4
W5APU0	A2RVJ8	At5g10010 (Uncharacterized protein)	24.923	24.316	24.923	24.741	24.589	24.795	0	0	24.721	24.708	0.959	0.357	0.012	0	W5APU0
W5AQ04	Q0WSK1	40S ribosomal protein S8	29.76	29.237	30.094	29.77	29.558	29.433	0	0	29.697	29.587	0.713	0.299	0.11	0	W5AQ04;W5BBM7
W5AQ91	Q96520	Peroxidase 12 (Atperox P12) (EC 1.11.1.7) (ATP4a) (PRXR6)	31.152	31.097	31.177	31.166	30.915	31.123	0	0	31.142	31.068	0.441	0.218	0.074	0	W5AQ91
W5AQ98	Q96520	Peroxidase 12 (Atperox P12) (EC 1.11.1.7) (ATP4a) (PRXR6)	26.502	26.201	26.371	27.335	26.191	27.145	0	0	26.358	26.891	0.269	0.162	-0.533	0	W5AQ98
W5AQD3	Q9ASZ9	Probable aldo-keto reductase 5 (EC 1.1.1.-)	26.121	26.812	26.187	26.621	26.685	27.256	0	0	26.373	26.854	0.183	0.134	-0.481	0	W5AQD3
W5B9L0	Q9S841	Oxygen-evolving enhancer protein 1-2, chloroplastic (OEE1) (33 kDa subunit of oxygen evolving system of photosystem II) (33 kDa thylakoid membrane protein) (Manganese-stabilizing protein 2) (MSP-2) (OEC 33 kDa subunit)	35.523	35.534	35.619	36.357	35.734	35.862	0	0	35.559	35.985	0.151	0.124	-0.426	0	W5B9L0;W5AQE7
W5AQS1	O65396	Aminomethyltransferase, mitochondrial (EC 2.1.2.10) (Glycine cleavage system T protein) (GCVT)	29.305	29.596	29.173	29.935	29.291	29.588	0	0	29.358	29.605	0.341	0.186	-0.247	0	W5AQS1
W5BV49	Q8LEK1	Putative uncharacterized protein	26.96	26.732	26.835	27.229	27.417	26.746	0	0	26.843	27.13	0.284	0.169	-0.288	0	W5BV49;W5AQW2
W5AQZ6	Q5D6C4	Adenosylhomocysteinase (EC 3.3.1.1)	27.642	27.886	27.695	25.533	27.053	26.435	0	0	27.741	26.34	0.083	0.098	1.401	0	W5AQZ6
W5BSG8	O23240	D-2-hydroxyglutarate dehydrogenase, mitochondrial (AtD-2HGDH) (EC 1.1.99.39)	25.94	26.544	26.371	27.058	26.405	26.775	0	0	26.285	26.746	0.152	0.124	-0.461	0	W5BSG8;W5AR55
W5AR89	Q9M3C3	60S ribosomal protein L23a-2	28.104	28.217	28.801	28.333	28.534	28.38	0	0	28.374	28.416	0.868	0.336	-0.042	0	W5AR89;A0A096UMG3;A0A096UN55
W5ARC7	Q9FXI5	Protein IQ-DOMAIN 32	27.563	27.623	27.594	27.799	27.195	27.781	0	0	27.594	27.592	0.993	0.365	0.002	0	W5ARC7;W5B8N8
W5ARE8	Q9FLG1	Beta-D-xylosidase 4 (AtBXL4) (EC 3.2.1.37)	28.203	27.405	27.841	28.57	28.077	27.901	0	0	27.816	28.183	0.298	0.173	-0.366	0	W5ARE8
W5BS00	Q38946	Glutamate dehydrogenase 2 (GDH 2) (EC 1.4.1.3)	28.346	28.574	28.051	28.551	28.646	28.928	0	0	28.324	28.708	0.117	0.114	-0.384	0	W5BS00;W5ARG6;W5B8D7
W5B8F8	P49243	3-oxoacyl-[acyl-carrier-protein] synthase III, chloroplastic (EC 2.3.1.180) (Beta-ketoacyl-ACP synthase III) (KAS III)	26.299	26.208	26.421	25.894	26.183	26.409	0	0	26.309	26.162	0.436	0.217	0.147	0	W5B8F8;W5ARM2;W5C2C9
W5ARN8	Q9FKF7	Peptide methionine sulfoxide reductase A1 (AtMSRA1) (EC 1.8.4.11) (Peptide-methionine (S)-S-oxide reductase) (Peptide Met(O) reductase) (Protein-methionine-S-oxide reductase)	27.349	27.018	26.722	26.494	27.666	27.816	0	0	27.03	27.325	0.567	0.256	-0.296	0	W5ARN8
W5BSV2	O49292	PsbP domain-containing protein 4, chloroplastic (OEC23-like protein 5)	28.193	28.203	28.205	29.366	28.475	28.343	0	0	28.2	28.728	0.242	0.155	-0.528	0	W5BSV2;W5ARQ3;W5B6E8
W5ARU5	Q9M2D8	Uncharacterized protein At3g61260	30.588	30.606	31.13	31.29	30.821	30.71	0	0	30.774	30.941	0.545	0.249	-0.166	0	W5ARU5;W5C1V2
W5ASA4	Q0WSM9	Ribosomal protein S15-like	27.858	27.962	28.108	27.863	28.691	28.523	0	0	27.976	28.359	0.265	0.161	-0.383	0	W5ASA4
W5ASA5	Q9C9G4	Endonuclease 2 (AtENDO2) (EC 3.1.30.1) (Deoxyribonuclease ENDO2) (Single-stranded-nucleate endonuclease ENDO2)	28.116	29.392	27.304	30.049	27.932	29.713	0	0	28.271	29.231	0.344	0.187	-0.961	0	W5ASA5;W5BUA0
W5BXY6	Q24JN4	AT4G20410 protein (At4g20410)	26.631	26.87	26.319	26.925	26.843	27.044	0	0	26.607	26.937	0.164	0.128	-0.33	0	W5BXY6;W5BGE2;W5ASI8
W5ASI9	Q93ZT6	Eukaryotic translation initiation factor isoform 4G-1 (eIF(iso)4G-1)	28.766	28.426	28.808	28.933	28.964	29.089	0	0	28.667	28.995	0.098	0.105	-0.329	0	W5ASI9;Q41583
W5ASJ5	Q8GYB8	12-oxophytodienoate reductase 2 (EC 1.3.1.42) (12-oxophytodienoate-10,11-reductase 2) (AtOPR2) (OPDA-reductase 2) [Cleaved into: 12-oxophytodienoate reductase 2, N-terminally processed]	27.611	27.247	27.504	27.624	27.518	27.501	0	0	27.454	27.548	0.485	0.23	-0.094	0	W5ASJ5;W5BWS3;W5B6Q6
W5ASP5	Q06327	Linoleate 9S-lipoxygenase 1 (EC 1.13.11.58) (Lipoxygenase 1) (AtLOX1)	30.147	29.921	30.558	30.372	30.475	29.802	0	0	30.209	30.216	0.98	0.362	-0.007	0	W5ASP5
W5ASP7	Q9AST9	At1g73110/F3N23_39 (P-loop containing nucleoside triphosphate hydrolases superfamily protein) (Putative uncharacterized protein At1g73110/F3N23_39)	25.996	26.117	26.124	27.189	26.441	26.38	0	0	26.079	26.67	0.148	0.123	-0.591	0	W5ASP7;W5BYV2;W5BC60
W5ASQ5	Q93ZN2	Probable aldo-keto reductase 4 (EC 1.1.1.-)	28.757	28.804	28.63	29.316	28.658	29.175	0	0	28.73	29.05	0.247	0.157	-0.32	0	W5ASQ5
W5B6B7	Q9FGC7	Zeaxanthin epoxidase, chloroplastic (AtZEP) (EC 1.14.13.90) (Protein ABA DEFICIENT 1) (AtABA1) (Protein IMPAIRED IN BABA-INDUCED STERILITY 3) (Protein LOW EXPRESSION OF OSMOTIC STRESS-RESPONSIVE GENES 6) (Protein NON-PHOTOCHEMICAL QUENCHING 2)	29.113	29.009	29.085	29.01	29.595	29.128	0	0	29.069	29.245	0.43	0.215	-0.176	0	W5B6B7;W5ASU4;W5BYY4;Q8H764;C4PW03
W5ASY2	Q941D3	Probable plastid-lipid-associated protein 8, chloroplastic (Fibrillin-6)	27.874	27.532	27.442	28.652	27.776	28	0	0	27.616	28.143	0.173	0.131	-0.527	0	W5ASY2
W5AT17	Q8H0U4	Transportin-1 (AtTRN1) (Importin beta-2) (Karyopherin beta-2)	25.926	26.067	25.93	24.544	25.522	24.784	0	0	25.974	24.95	0.07	0.094	1.024	0	W5AT17;W5B7L1
W5BFN6	P43286	Aquaporin PIP2-1 (Plasma membrane intrinsic protein 2-1) (AtPIP2;1) (Plasma membrane intrinsic protein 2a) (PIP2a) [Cleaved into: Aquaporin PIP2-1, N-terminally processed]	25.474	26.238	25.782	25.056	26.561	26.18	0	0	25.831	25.932	0.854	0.333	-0.101	0	W5BFN6;W5AT28;W5BZ95
W5BW34	Q9SAB3	Polyadenylate-binding protein RBP45B (Poly(A)-binding protein RBP45B) (RNA-binding protein 45B) (AtRBP45B)	26.837	26.539	27.058	27.554	27.028	27.1	0	0	26.811	27.227	0.136	0.119	-0.416	0	W5BW34;W5B9M3;W5AT54
W5BAA2	Q94A68	Uncharacterized oxidoreductase At1g06690, chloroplastic (EC 1.-.-.-)	25.466	25.749	25.52	26.54	25.572	25.589	0	0	25.578	25.9	0.422	0.213	-0.322	0	W5BAA2;W5ATB2;W5C0Z4
W5BF57	Q94JS0	Cytochrome b-c1 complex subunit Rieske, mitochondrial (EC 1.10.2.2)	26.881	27.281	26.746	27.293	27.136	27.366	0	0	26.969	27.265	0.199	0.139	-0.296	0	W5BF57;W5ATG3
W5ATV4	Q9FV81	Glutamyl-tRNA(Gln) amidotransferase subunit B, chloroplastic/mitochondrial (Glu-AdT subunit B) (EC 6.3.5.-)	27.654	27.751	27.799	28.147	27.916	28.007	0	0	27.735	28.024	0.029	0.063	-0.289	0	W5ATV4
W5ATV6	Q9LPW0	Glyceraldehyde-3-phosphate dehydrogenase GAPA2, chloroplastic (EC 1.2.1.13) (NADP-dependent glyceraldehydephosphate dehydrogenase A subunit 2)	30.205	30.059	30.209	30.302	30.261	30.344	0	0	30.158	30.302	0.081	0.097	-0.144	0	W5ATV6
W5ATY4	Q9FIJ2	NADH dehydrogenase [ubiquinone] 1 alpha subcomplex subunit 2	27.221	27.229	27.579	28.03	27.523	27.895	0	0	27.343	27.816	0.073	0.095	-0.473	0	W5ATY4;W5BHI5;W5BXB4
W5ATY9	B9DGD6	Acetyl-coenzyme A synthetase, chloroplastic/glyoxysomal (EC 6.2.1.1) (Acetate--CoA ligase) (Acetyl-CoA synthetase)	27.717	27.87	27.813	27.847	27.598	28.026	0	0	27.8	27.824	0.872	0.336	-0.024	0	W5ATY9;A0A096UMY1;W5BHB7
W5AU48	P82281	Thylakoid lumenal 29 kDa protein, chloroplastic (TL29) (EC 1.-.-.-) (AtAPx07) (P29) (Probable L-ascorbate peroxidase 4)	30.391	30.602	30.554	29.77	30.167	30.008	0	0	30.516	29.982	0.025	0.059	0.534	0	W5AU48
W5AU55	Q9FMD5	Protein TIC 40, chloroplastic (Protein PIGMENT DEFECTIVE EMBRYO 120) (Translocon at the inner envelope membrane of chloroplasts 40) (AtTIC40)	28.432	28.349	28.595	29.028	28.429	28.875	0	0	28.459	28.778	0.211	0.144	-0.319	0	W5AU55
W5B844	Q9SEI4	26S protease regulatory subunit 6B homolog (26S protease subunit 6B homolog) (26S proteasome AAA-ATPase subunit RPT3) (Protein BMAA insensitive morphology 409) (Regulatory particle triple-A ATPase subunit 3)	29.396	29.14	29.213	29.111	29.286	29.422	0	0	29.249	29.273	0.851	0.332	-0.024	0	W5B844;W5AU73;W5BXP5;W5B2J5;W5C3D6;W5BQ74
W5BCV9	Q5PNR7	At2g35020 (UTP:N-acetylglucosamine-1-P uridylyltransferase-2)	26.941	26.342	26.383	25.862	26.455	26.418	0	0	26.555	26.245	0.318	0.18	0.31	0	W5BCV9;W5AU76;W5C110
W5AUA7	Q8LPJ5	Isocitrate dehydrogenase [NADP], chloroplastic/mitochondrial (EC 1.1.1.42)	29.327	29.482	29.323	29.786	29.618	29.718	0	0	29.377	29.707	0.01	0.035	-0.33	0	W5AUA7
W5BYI3	Q9SI75	Elongation factor G, chloroplastic (cEF-G) (Elongation factor EF-G/SCO1) (Protein SNOWY COTYLEDON 1, chloroplastic) (AtSCO1)	31.823	31.792	31.726	32.167	31.975	31.86	0	0	31.78	32.001	0.122	0.115	-0.221	0	W5BYI3;W5AUA8
W5AUD8	Q9S7E9	Glutamate--glyoxylate aminotransferase 2 (AtGGT2) (EC 2.6.1.4) (Alanine aminotransferase GGT2) (EC 2.6.1.2) (Alanine--glyoxylate aminotransferase GGT2) (EC 2.6.1.44) (Alanine-2-oxoglutarate aminotransferase 2) (EC 2.6.1.-)	33.279	33.272	33.221	32.973	33.183	33.034	0	0	33.257	33.063	0.079	0.097	0.194	0	W5AUD8;W5BSE0
W5BSX7	Q9SW09	40S ribosomal protein S10-1	28.24	28.24	28.278	28.532	28.8	28.876	0	0	28.252	28.736	0.042	0.076	-0.483	0	W5BSX7;W5AUH7;W5BCR6
W5BS47	W8Q3K7	Sucrose synthase (EC 2.4.1.13) (Fragment)	28.392	28.251	27.903	28.292	28.08	28.263	0	0	28.182	28.212	0.863	0.335	-0.03	0	W5BS47;W5AUQ5
W5AUS0	Q9LVC5	Apospory-associated protein C (Galactose mutarotase-like superfamily protein) (Putative uncharacterized protein At5g57330)	25.853	25.63	25.964	25.863	25.906	25.98	0	0	25.816	25.916	0.418	0.211	-0.101	0	W5AUS0;W5BXQ2;W5BEK0
W5BUV7	Q8VYJ4	AT3g25150/MJL12_9 (Nuclear transport factor 2 and RNA recognition motif domain-containing protein)	27.431	27.139	27.095	27.255	27.809	27.683	0	0	27.222	27.583	0.156	0.125	-0.361	0	W5BUV7;W5B8S1;W5AUT3
W5B9V4	Q93YW5	Probable protein phosphatase 2C 58 (AtPP2C58) (EC 3.1.3.16)	25.297	24.968	24.959	24.448	25.52	25.706	0	0	25.075	25.225	0.744	0.306	-0.15	0	W5B9V4;W5BWA6;W5AUX5
W5AVI0	O65272	K(+) efflux antiporter 2, chloroplastic (AtKEA2)	29.265	29.473	28.976	29.175	29.415	29.631	0	0	29.238	29.407	0.436	0.217	-0.169	0	W5AVI0;W5BQQ4
W5AVN7	Q9SIE3	At2g22230/T26C19.11 (Putative 3-hydroxyacyl-ACP dehydratase) (Putative beta-hydroxyacyl-ACP dehydratase)	26.419	26.707	26.904	26.046	26.018	25.927	0	0	26.677	25.997	0.034	0.069	0.68	0	W5AVN7;W5BX64
W5AVS5	O24412	26S proteasome non-ATPase regulatory subunit 7 homolog A (26S proteasome regulatory subunit RPN8a) (AtRPN8a) (Protein ASYMMETRIC LEAVES ENHANCER 3) (Protein MOV34) (AtMOV34)	27.305	27.83	27.983	27.395	26.679	27.402	0	0	27.706	27.159	0.16	0.127	0.547	0	W5AVS5;W5B7F3;W5BHQ2
W5AW17	A1A6G7	At1g22920	25.87	25.97	25.794	25.941	26.236	26.543	0	0	25.878	26.24	0.165	0.128	-0.362	0	W5AW17;W5BGA7;W5BRP0
W5AW22	Q9SA78	Coatomer subunit epsilon-1 (Epsilon-coat protein 1) (Epsilon-COP 1)	25.688	25.766	25.629	25.109	25.646	25.854	0	0	25.694	25.536	0.552	0.251	0.158	0	W5AW22
W5BRK9	Q9FKC0	60S ribosomal protein L13a-4	27.586	26.864	27.56	26.353	28.189	27.513	0	0	27.337	27.352	0.981	0.362	-0.015	0	W5BRK9;W5BBH8;W5AW39
W5BWY5	Q9LP45	26S proteasome non-ATPase regulatory subunit 11 homolog (19S proteosome subunit 9) (AtS9) (26S proteasome regulatory subunit RPN6) (AtRPN6) (26S proteasome regulatory subunit S9 homolog)	28.546	28.435	28.46	28.569	28.502	28.602	0	0	28.481	28.558	0.162	0.128	-0.077	0	W5BWY5;W5AW40;W5BBK0
W5BEP1	Q9FT52	ATP synthase subunit d, mitochondrial (ATPase subunit d)	30.392	30.081	30.306	31.191	30.698	30.919	0	0	30.26	30.936	0.022	0.055	-0.676	0	W5BEP1;W5AWB7
W5AWH2	O81304	Probable plastid-lipid-associated protein 11 (Fibrillin-9)	26.396	25.853	26.123	26.797	26.254	26.486	0	0	26.124	26.512	0.155	0.125	-0.389	0	W5AWH2;W5B8D3;W5BRI0
W5BFB7	P42733	40S ribosomal protein S11-3	28.852	28.595	29.274	28.13	29.007	29.323	0	0	28.907	28.82	0.844	0.33	0.087	0	W5BFB7;W5AWL2;W5BU59
W5AWM0	Q9C6D2	Methylthioribose kinase (AtMTK) (MTR kinase) (EC 2.7.1.100)	27.896	27.896	27.745	27.92	27.795	28.026	0	0	27.846	27.914	0.465	0.224	-0.068	0	W5AWM0;W5BB32
W5AWW2	O22793	Multiple organellar RNA editing factor 2, chloroplastic (Protein DIFFERENTIATION AND GREENING-like 1) (Protein DAG-like 1) (RNA editing-interacting protein 2)	26.782	26.691	26.64	27.545	27.108	27.217	0	0	26.704	27.29	0.037	0.072	-0.586	0	W5AWW2;W5DRT8;W5H419;W5BF26;W5HDE9
W5AXI7	O80763	Probable nucleoredoxin 1 (AtNrx1) (EC 1.8.1.8)	25.797	26.49	26.212	24.112	25.201	24.814	0	0	26.166	24.709	0.025	0.059	1.457	0	W5AXI7
W5AXT4	Q9LR75	Coproporphyrinogen-III oxidase 1, chloroplastic (AtCPO-I) (Coprogen oxidase) (Coproporphyrinogenase) (EC 1.3.3.3) (Protein LESION INITIATION 2)	29.708	29.793	29.707	29.971	29.845	29.905	0	0	29.736	29.907	0.023	0.056	-0.171	0	W5AXT4;W5BSR8
W5AY25	O82299	Putative chloroplast RNA binding protein (RNA-binding (RRM/RBD/RNP motifs) family protein)	26.095	26.131	26.74	26.724	26.727	26.786	0	0	26.322	26.746	0.179	0.133	-0.424	0	W5AY25;W5B699;W5C0Y8
W5AY47	Q94AX4	D-lactate dehydrogenase [cytochrome], mitochondrial (AtD-LDH) (EC 1.1.2.4) (D-lactate ferricytochrome C oxidoreductase) (Glycolate deshydrogenase)	25.66	25.671	25.541	26.554	26.152	26.163	0	0	25.624	26.289	0.028	0.062	-0.665	0	W5AY47;W5BUV9;W5H062;W5BFH4;W5B6J1
W5AY52	Q9LMQ2	Chlorophyll A-B binding protein (F7H2.16 protein) (Lhcb6 protein) (Light harvesting complex photosystem II subunit 6) (Putative chlorophyll binding protein)	32.775	32.718	32.763	33.134	33.157	33.109	0	0	32.752	33.133	0	0.002	-0.381	0	W5AY52;W5BBT6;W5C1B8
W5AYA4	F4IM05	Putative plastid-lipid-associated protein	28.306	28.422	28.412	28.974	28.342	28.436	0	0	28.38	28.584	0.41	0.208	-0.204	0	W5AYA4;W5BYT9
W5BV35	Q9C9G5	Adenine nucleotide alpha hydrolases-like superfamily protein (At1g68300) (Putative uncharacterized protein At1g68300) (Putative uncharacterized protein T22E19.7)	25.288	25.504	25.604	25.651	25.343	25.713	0	0	25.465	25.569	0.522	0.242	-0.104	0	W5BV35;W5BG03;W5AYA8
W5BSM7	P93009	Protein CutA, chloroplastic (Copper-binding protein CutA) (AtCUTA)	26.077	25.799	25.967	26.276	26.183	26.667	0	0	25.948	26.376	0.083	0.098	-0.428	0	W5BSM7;W5B9U8;W5AYC1
W5BYR1	Q8LFC0	Isocitrate dehydrogenase [NAD] regulatory subunit 1, mitochondrial (EC 1.1.1.41) (IDH-I) (Isocitric dehydrogenase 1) (NAD(+)-specific ICDH 1)	26.982	26.872	26.796	27.688	26.949	26.619	0	0	26.883	27.085	0.589	0.263	-0.202	0	W5BYR1;W5BD12;W5AYJ0
W5AYJ9	F4JJL0	Endonuclease 4 (AtENDO4) (EC 3.1.30.1) (Deoxyribonuclease ENDO4) (Single-stranded-nucleate endonuclease ENDO4)	27.67	27.938	27.172	28.698	27.462	27.892	0	0	27.593	28.017	0.386	0.201	-0.424	0	W5AYJ9
W5C091	F4JTF2	Uncharacterized protein	25.512	25.37	25.616	25.598	25.347	25.797	0	0	25.499	25.581	0.621	0.272	-0.081	0	W5C091;W5AYQ1;A0A077RU82;W5B6T6
W5AYQ6	Q8L7Z3	Anamorsin homolog (Fe-S cluster assembly protein DRE2 homolog)	26.217	25.97	25.981	25.489	26.039	26.215	0	0	26.056	25.914	0.594	0.264	0.141	0	W5AYQ6
W5AYY9	F4IVN9	Early nodulin-like protein 20	27.942	27.188	27.188	28.107	27.307	27.041	0	0	27.439	27.485	0.916	0.347	-0.046	0	W5AYY9;W5BRQ1;W5B693
W5AZ18	Q56X52	Ubiquinol oxidase 4, chloroplastic/chromoplastic (EC 1.10.3.11) (Alternative oxidase 4) (Plastid terminal oxidase) (Protein IMMUTANS)	26.384	26.76	26.187	26.189	26.462	26.655	0	0	26.443	26.435	0.972	0.36	0.008	0	W5AZ18;W5B6X1
W5AZ21	F4ISU2	Uncharacterized protein	29.85	29.92	29.68	29.88	29.792	30.097	0	0	29.817	29.923	0.411	0.208	-0.106	0	W5AZ21
W5AZ35	G1C2X4	Nad7	27.837	27.971	27.671	27.93	28.292	28.272	0	0	27.826	28.165	0.087	0.101	-0.338	0	W5AZ35;W5FY53;Q36813;W5AAY2;A0A077RTD8
W5AZ53	Q05431	L-ascorbate peroxidase 1, cytosolic (AP) (AtAPx01) (EC 1.11.1.11)	31.717	31.682	31.535	32.425	31.798	31.82	0	0	31.645	32.014	0.208	0.143	-0.37	0	W5AZ53
W5C7Y2	Q9MAB3	Probable nucleolar protein 5-2 (MAR-binding NOP56/58 homolog 2) (Nucleolar protein 58-2)	27.066	26.541	27.22	27.419	27.016	27.185	0	0	26.942	27.207	0.341	0.186	-0.265	0	W5C7Y2;W5AZH8;W5A0J9;W5BQ81
W5AZT4	P82869	Peptidyl-prolyl cis-trans isomerase CYP37, chloroplastic (PPIase CYP37) (EC 5.2.1.8) (Rotamase CYP37) (Thylakoid lumen PPIase of 38 kDa) (TLP38) (p38)	29.668	29.588	29.757	30.119	29.871	29.897	0	0	29.671	29.963	0.044	0.078	-0.292	0	W5AZT4;W5C4S5
W5AZT9	Q93VS8	Protein EMBRYO DEFECTIVE 2734 (Putative uncharacterized protein At5g19820)	27.871	28.136	27.945	27.158	27.816	27.864	0	0	27.984	27.613	0.24	0.154	0.371	0	W5AZT9
W5B016	O80501	Ras-related protein RABH1b (AtRABH1b) (Ras-related protein Rab6A) (AtRab6A)	26.89	27.04	26.783	26.905	27.066	27.307	0	0	26.904	27.093	0.258	0.16	-0.188	0	W5B016;W5BMP9;W5C3Q5
W5B080	Q8LE57	Putative uncharacterized protein	27.415	27.285	27.032	28.721	27.507	27.652	0	0	27.244	27.96	0.196	0.139	-0.716	0	W5B080
W5B085	B3H4F1	Protein SPIRAL1-like 1	26.588	26.325	27.16	28.101	26.978	27.341	0	0	26.691	27.473	0.137	0.119	-0.782	0	W5B085;W5C732
W5B0Q9	Q9FKK7	Xylose isomerase (EC 5.3.1.5)	29.665	29.656	29.89	29.878	29.879	30.019	0	0	29.737	29.925	0.118	0.114	-0.189	0	W5B0Q9
W5B0R6	Q9LDV4	Alanine aminotransferase 2, mitochondrial (AtAlaAT2) (AtAlaATm) (EC 2.6.1.2) (Alanine-2-oxoglutarate aminotransferase 3) (EC 2.6.1.-)	29.127	29.132	28.968	29.264	29.31	29.455	0	0	29.076	29.343	0.028	0.062	-0.267	0	W5B0R6;W5BPN4;W5C8N3
W5B0V7	P42813	Ribonuclease 1 (EC 3.1.27.1)	25.608	25.638	24.563	26.591	25.031	25.353	0	0	25.27	25.658	0.551	0.251	-0.388	0	W5B0V7
W5BPU1	Q8H173	40S ribosomal protein Sa-2 (p40 protein homolog)	30.005	30.038	29.981	30.274	30.072	30.101	0	0	30.008	30.149	0.147	0.123	-0.141	0	W5BPU1;W5B0W3
W5B122	Q7XJJ7	Fatty acid amide hydrolase (EC 3.5.1.99) (N-acylethanolamine amidohydrolase)	26.713	26.876	26.355	25.699	26.575	26.572	0	0	26.648	26.282	0.347	0.188	0.366	0	W5B122;W5BJP9;W5C4U6
W5B198	Q8L611	Protein transport protein SEC31 homolog B (SEC31-like protein B)	28.917	28.799	28.89	27.91	28.875	28.99	0	0	28.869	28.591	0.504	0.236	0.277	0	W5B198
W5B1E5	P24704	Superoxide dismutase [Cu-Zn] 1 (EC 1.15.1.1) (Copper/zinc superoxide dismutase 1)	28.907	28.551	28.534	28.947	28.581	28.914	0	0	28.664	28.814	0.424	0.213	-0.15	0	W5B1E5;C3VQ50
W5BPI5	Q9FNN5	NADH dehydrogenase [ubiquinone] flavoprotein 1, mitochondrial (EC 1.6.5.3) (EC 1.6.99.3)	30.516	30.2	30.325	30.345	30.423	30.598	0	0	30.347	30.455	0.415	0.21	-0.108	0	W5BPI5;W5B1F1;W5C8F4
W5B1K1	Q9ZNZ7	Ferredoxin-dependent glutamate synthase 1, chloroplastic/mitochondrial (EC 1.4.7.1) (Fd-GOGAT 1)	33.434	33.414	33.327	33.529	33.706	33.523	0	0	33.392	33.586	0.063	0.09	-0.194	0	W5B1K1
W5BIQ9	Q9LDA7	Probable protein phosphatase 2C 39 (AtPP2C39) (EC 3.1.3.16)	28.083	28.075	28.06	28.684	28.094	28.41	0	0	28.073	28.396	0.198	0.139	-0.324	0	W5BIQ9;W5B1P6;W5C816
W5BJK2	Q9LPL8	AT1G21350 protein (F24J8.1 protein) (Thioredoxin-like protein)	26.846	26.317	26.679	27.268	27.216	27.026	0	0	26.614	27.17	0.052	0.084	-0.556	0	W5BJK2;W5B1W8;W5C3B2
W5B1X6	Q9XFT3	Oxygen-evolving enhancer protein 3-1, chloroplastic (OEE3) (16 kDa subunit of oxygen evolving system of photosystem II) (OEC 16 kDa subunit)	34.499	34.654	34.771	35.644	34.875	34.952	0	0	34.641	35.157	0.16	0.127	-0.516	0	W5B1X6;W5C4P1;W5BQ58;A4UQP4
W5B209	Q94BS2	GAN (Putative uncharacterized protein At1g55480) (Putative uncharacterized protein ZKT) (ZKT protein containing PDZ, K-box and a TPR region)	30.918	30.577	30.812	31.606	31.08	31.09	0	0	30.769	31.259	0.087	0.101	-0.49	0	W5B209
W5B250	Q8VYA4	At4g18810 (NAD(P)-binding Rossmann-fold superfamily protein) (Putative uncharacterized protein At4g18810; F28A21.220)	25.823	25.668	25.803	25.819	26.08	25.98	0	0	25.765	25.959	0.109	0.11	-0.195	0	W5B250
W5BIT8	Q8VY88	Protein LHCP TRANSLOCATION DEFECT (Protein GRANA-DEFICIENT CHLOROPLAST 1)	26.811	27.072	27.479	26.927	26.641	26.948	0	0	27.121	26.839	0.287	0.17	0.282	0	W5BIT8;W5B291;W5C4J9
W5C3Z7	P94072	Germin-like protein subfamily 3 member 3 (AtGER3) (AtGLP2)	30.223	29.938	29.546	31.393	30.534	30.538	0	0	29.902	30.822	0.064	0.091	-0.919	0	W5C3Z7;W5B2D6
W5C4R3	Q9C5K7	1-aminocyclopropane-1-carboxylate oxidase homolog 2	24.944	24.703	24.934	24.866	25.154	25.196	0	0	24.86	25.072	0.185	0.135	-0.211	0	W5C4R3;W5B2F9;W4ZXH0
W5B2J4	O23193	CBS domain-containing protein CBSX1, chloroplastic (CBS domain-containing protein 2) (AtCDCP2) (Protein LOSS OF THE TIMING OF ET AND JA BIOSYNTHESIS 2) (AtLEJ2)	28.606	28.321	28.39	28.56	28.479	28.769	0	0	28.439	28.603	0.25	0.157	-0.164	0	W5B2J4;W5C589
W5C2Z7	Q9FJW4	NADH dehydrogenase [ubiquinone] iron-sulfur protein 4, mitochondrial (Protein FROSTBITE1)	27.632	27.427	27.337	28.053	27.581	27.532	0	0	27.465	27.722	0.264	0.161	-0.257	0	W5C2Z7;W5B2K2
W5B2P8	P34893	10 kDa chaperonin (Chaperonin 10) (CPN10) (Protein groES)	28.938	28.94	28.997	29.543	28.864	29.052	0	0	28.959	29.153	0.439	0.218	-0.194	0	W5B2P8;W5C4Q5;W5BPZ8
W5B2V1	Q9S726	Probable ribose-5-phosphate isomerase 3, chloroplastic (EC 5.3.1.6) (Phosphoriboisomerase 3) (Protein EMBRYO DEFECTIVE 3119)	30.135	30.088	30.279	30.69	30.025	29.965	0	0	30.167	30.227	0.824	0.325	-0.06	0	W5B2V1
W5B2V5	O81500	At5g26330 (Copper binding protein-like, predicted GPI-anchored protein) (F9D12.16 protein) (Plastocyanin-like domain-containing protein / putative mavicyanin)	27.133	26.779	26.394	28.177	27.064	27.505	0	0	26.769	27.582	0.115	0.113	-0.814	0	W5B2V5
W5B2V6	Q0WRJ7	Peptidyl-prolyl cis-trans isomerase FKBP20-2, chloroplastic (PPIase FKBP20-2) (EC 5.2.1.8) (FK506-binding protein 20-2) (AtFKBP20-2) (Immunophilin FKBP20-2) (Rotamase)	25.184	24.854	25.33	25.685	25.308	25.262	0	0	25.123	25.419	0.202	0.141	-0.296	0	W5B2V6
W5BN16	Q8S8F8	GLABRA2 expression modulator	25.719	25.543	25.88	26.445	25.713	25.801	0	0	25.714	25.986	0.365	0.194	-0.272	0	W5BN16;W5C7J8;W5B307
W5B323	O80796	Membrane-associated protein VIPP1, chloroplastic (Protein VESICLE-INDUCING PROTEIN IN PLASTIDS 1)	29.324	29.209	29.472	30.404	29.708	29.853	0	0	29.335	29.988	0.078	0.096	-0.653	0	W5B323;W5C432;W5BMB9
W5B3J4	O22229	NADPH-dependent thioredoxin reductase 3 (NTR3) (EC 1.8.1.9) (NADPH-dependent thioredoxin reductase C) (ANTR-C) (AtNTRC)	29.132	28.945	29.023	29.539	29.444	29.387	0	0	29.033	29.457	0.004	0.021	-0.424	0	W5B3J4;W5BPC8;W5C935
W5B3L1	Q9S7M0	AT5g54270/MDK4_9 (Lhcb3 chlorophyll a/b binding protein) (Lhcb3 protein) (Light-harvesting chlorophyll B-binding protein 3) (Type III chlorophyll a/b binding protein)	31.981	32.325	32.337	30.793	31.764	31.015	0	0	32.214	31.191	0.058	0.087	1.023	0	W5B3L1;W5A293
W5B3S3	Q9LUV2	Probable protein Pop3	26.219	26.938	26.382	27.127	25.401	26.539	0	0	26.513	26.356	0.796	0.318	0.157	0	W5B3S3;W5BJ30
W5B421	B9DH52	Lactoylglutathione lyase (EC 4.4.1.5) (Glyoxalase I)	28.38	27.871	28.266	28.477	28.235	28.127	0	0	28.172	28.28	0.598	0.266	-0.107	0	W5B421;W5C892
W5BJP2	O49303	Protein C2-DOMAIN ABA-RELATED 8 [Cleaved into: Protein C2-DOMAIN ABA-RELATED 8, N-terminally processed]	26.673	27.034	26.854	26.891	26.311	27.215	0	0	26.854	26.806	0.879	0.338	0.048	0	W5BJP2;W5B444
W5B474	Q9M320	Lhca2 protein	29.145	28.958	29.027	30.108	28.897	29.015	0	0	29.043	29.34	0.523	0.242	-0.297	0	W5B474;W5BQ59
W5B491	Q9FK25	Flavone 3'-O-methyltransferase 1 (AtOMT1) (EC 2.1.1.42) (Caffeate O-methyltransferase 1) (EC 2.1.1.68) (Quercetin 3'-O-methyltransferase 1)	24.097	24.155	24.065	24.447	24.593	25.684	0	0	24.106	24.908	0.176	0.132	-0.802	0	W5B491;W5BLE9
W5B495	Q8VXZ7	Alpha-galactosidase 3 (AtAGAL3) (EC 3.2.1.22) (Alpha-D-galactoside galactohydrolase 3) (Melibiase)	27.144	27.197	27.011	27.705	27.005	27.3	0	0	27.117	27.337	0.394	0.203	-0.22	0	W5B495;W5BPW7;W5C6A1
W5B4A4	Q8VY70	Putative uncharacterized protein At1g62780 (Uncharacterized protein)	29.172	29.124	29.341	28.534	28.878	28.302	0	0	29.212	28.571	0.047	0.081	0.641	0	W5B4A4;W5BPD8
W5C669	Q8GTY0	Elongation factor 1-alpha 4 (EF-1-alpha 4) (eEF-1A4)	30.067	30.133	30.349	30.451	30.52	30.32	0	0	30.183	30.43	0.083	0.098	-0.247	0	W5C669;W5B4B5;W5BKA4;W5B0W8;W5BLD1;W5BNL2
W5BJ60	Q9M1X0	Ribosome-recycling factor, chloroplastic (RRF) (CpFrr) (RRFHCP) (Ribosome-releasing factor, chloroplastic)	31.165	31.091	31.445	32.045	31.428	31.49	0	0	31.234	31.654	0.154	0.125	-0.42	0	W5BJ60;W5B4C8
W5B4W2	Q945P1	At2g39050/T7F6.22 (Euonymus lectin S3) (Expressed protein)	29.017	28.712	28.786	29.483	28.942	29.26	0	0	28.838	29.228	0.115	0.113	-0.39	0	W5B4W2
W5B4W5	P49107	Photosystem I reaction center subunit N, chloroplastic (PSI-N)	32.213	32.407	32.851	34.127	32.948	33.105	0	0	32.49	33.393	0.119	0.114	-0.903	0	W5B4W5;W5C572;W5BPY8
W5BQ60	Q43870	ATP sulfurylase 2 (EC 2.7.7.4)	29.422	29.499	29.548	30.013	29.642	29.84	0	0	29.49	29.831	0.073	0.095	-0.342	0	W5BQ60;W5B599
W5B5K7	Q76E23	Eukaryotic translation initiation factor 4G (eIF-4G) (eIF4G) (Protein cucumovirus multiplication 2) (Protein synthesis initiation factor 4G)	25.372	25.071	24.982	24.85	24.847	25.188	0	0	25.142	24.962	0.334	0.185	0.18	0	W5B5K7;W5C3F9;G5CEW6;W5BLI1
W5B5M5	Q9FLQ4	Dihydrolipoyllysine-residue succinyltransferase component of 2-oxoglutarate dehydrogenase complex 1, mitochondrial (EC 2.3.1.61) (2-oxoglutarate dehydrogenase complex component E2-1) (OGDC-E2-1) (Dihydrolipoamide succinyltransferase component of 2-oxoglutarate dehydrogenase complex 1) (E2K-1)	28.467	28.62	28.517	29.059	28.712	28.911	0	0	28.535	28.894	0.053	0.084	-0.359	0	W5B5M5;W5C9F4;W5BQ37
W5B5V4	Q94JQ4	Reactive Intermediate Deaminase A, chloroplastic (EC 3.5.99.10) (2-iminobutanoate/2-iminopropanoate deaminase)	27.942	27.469	27.674	28.237	27.649	28.126	0	0	27.695	28.004	0.249	0.157	-0.309	0	W5B5V4;W5BK64
W5BI38	Q94IU8	Putative uncharacterized protein At5g19050 (Uncharacterized protein)	24.349	24.412	24.402	24.982	24.526	24.747	0	0	24.387	24.752	0.107	0.109	-0.364	0	W5BI38;W5B5X2;W5C5I3
W5C6E2	O04485	AT1G09620 protein (F21M12.1 protein)	28.45	28.454	28.358	28.465	28.51	28.494	0	0	28.421	28.49	0.146	0.123	-0.069	0	W5C6E2;W5B621;W5BL06
W5B625	Q9LYR5	Peptidyl-prolyl cis-trans isomerase FKBP19, chloroplastic (PPIase FKBP19) (EC 5.2.1.8) (FK506-binding protein 19) (AtFKBP19) (Immunophilin FKBP19) (Rotamase)	27.351	27.481	27.377	28.285	27.676	27.689	0	0	27.403	27.883	0.135	0.119	-0.48	0	W5B625;W5BKV5;W5C9Z2
W5B6C3	Q8W3M4	Uncharacterized protein At4g06744	29.066	28.707	29.019	29.246	28.982	29.165	0	0	28.931	29.131	0.227	0.15	-0.2	0	W5B6C3
W5B6U4	Q9FN42	ATP-dependent Clp protease proteolytic subunit 2, mitochondrial (EC 3.4.21.92) (ATP-dependent Clp protease proteolytic subunit 1, mitochondrial) (Endopeptidase ClpP2) (nClpP7)	28.455	28.219	28.266	28.878	28.437	28.795	0	0	28.313	28.703	0.083	0.098	-0.39	0	W5B6U4
W5B6W1	Q9LP45	26S proteasome non-ATPase regulatory subunit 11 homolog (19S proteosome subunit 9) (AtS9) (26S proteasome regulatory subunit RPN6) (AtRPN6) (26S proteasome regulatory subunit S9 homolog)	24.943	25.141	25.02	25.388	25.341	25.433	0	0	25.035	25.387	0.014	0.042	-0.352	0	W5B6W1
W5B772	Q9FPT1	Ubiquitin carboxyl-terminal hydrolase 12 (EC 3.4.19.12) (Deubiquitinating enzyme 12) (AtUBP12) (Ubiquitin thioesterase 12) (Ubiquitin-specific-processing protease 12)	26.479	26.511	26.32	26.908	26.345	26.372	0	0	26.437	26.541	0.633	0.275	-0.105	0	W5B772;W5AYE2;W5BVP6
W5B777	O23254	Serine hydroxymethyltransferase 4 (AtSHMT4) (EC 2.1.2.1) (Glycine hydroxymethyltransferase 4) (Serine methylase 4)	30.637	30.997	30.671	30.59	30.422	30.942	0	0	30.769	30.651	0.576	0.259	0.117	0	W5B777
W5B793	Q2V2S7	NAD(P)H-quinone oxidoreductase subunit M, chloroplastic (EC 1.6.5.-) (NAD(P)H dehydrogenase subunit M) (NDH subunit M) (NDH-M) (NADH-plastoquinone oxidoreductase subunit M)	28.181	28.222	28.359	28.937	28.331	28.503	0	0	28.254	28.59	0.197	0.139	-0.336	0	W5B793;W5BWB4;W5AQG5
W5B7C7	Q9FVR6	Uncharacterized protein At1g32220, chloroplastic	26.848	26.96	27.237	26.654	27.111	27.281	0	0	27.015	27.015	0.999	0.367	0	0	W5B7C7
W5B7D0	F4IQ75	Phosphoenolpyruvate carboxylase-like protein	28.704	28.746	28.783	29.025	28.779	28.862	0	0	28.745	28.889	0.177	0.132	-0.144	0	W5B7D0
W5B7P2	Q9STS1	Betaine aldehyde dehydrogenase 2, mitochondrial (BADH) (EC 1.2.1.8) (Aldehyde dehydrogenase family 10 member A9)	26.598	26.889	26.688	27.526	26.687	26.678	0	0	26.725	26.964	0.49	0.231	-0.239	0	W5B7P2
W5B7Y4	F4IQ73	Phosphoenolpyruvate carboxylase-like protein	26.385	26.355	26.411	26.889	26.33	26.195	0	0	26.384	26.472	0.72	0.299	-0.088	0	W5B7Y4;W5AYW5;W5BR78
W5B7Y9	O65396	Aminomethyltransferase, mitochondrial (EC 2.1.2.10) (Glycine cleavage system T protein) (GCVT)	33.575	33.683	33.599	34.087	33.99	34.103	0	0	33.619	34.06	0.001	0.006	-0.441	0	W5B7Y9;W5C0W6
W5B7Z6	O23255	Adenosylhomocysteinase 1 (AdoHcyase 1) (EC 3.3.1.1) (Protein EMBRYO DEFECTIVE 1395) (Protein HOMOLOGY-DEPENDENT GENE SILENCING 1) (S-adenosyl-L-homocysteine hydrolase 1) (SAH hydrolase 1)	33.18	33.23	33.068	33.013	33.147	33	0	0	33.159	33.053	0.19	0.137	0.106	0	W5B7Z6;P32112
W5B840	Q96520	Peroxidase 12 (Atperox P12) (EC 1.11.1.7) (ATP4a) (PRXR6)	30.085	29.847	29.979	29.754	30.098	30.352	0	0	29.97	30.068	0.641	0.278	-0.098	0	W5B840
W5B8C0	Q9ASV5	AT4g39690/T19P19_80 (Putative uncharacterized protein At4g39690) (Uncharacterized protein)	27.404	27.245	27.318	27.229	27.334	27.277	0	0	27.322	27.28	0.495	0.233	0.042	0	W5B8C0;W5BY05
W5B8G2	Q9SGH4	Photosynthetic NDH subunit of lumenal location 3, chloroplastic (PsbQ-like protein 2)	27.818	27.654	27.891	28.899	27.906	28.011	0	0	27.788	28.272	0.261	0.161	-0.485	0	W5B8G2;W5APZ1
W5B8K7	O80763	Probable nucleoredoxin 1 (AtNrx1) (EC 1.8.1.8)	26.544	27.14	26.179	26.777	26.995	26.946	0	0	26.621	26.906	0.418	0.211	-0.285	0	W5B8K7
W5B8P4	F4JJL0	Endonuclease 4 (AtENDO4) (EC 3.1.30.1) (Deoxyribonuclease ENDO4) (Single-stranded-nucleate endonuclease ENDO4)	29.925	30.352	29.056	29.78	29.688	30.303	0	0	29.778	29.924	0.755	0.308	-0.146	0	W5B8P4
W5B8U4	Q8S8S9	Methylesterase 1 (AtMES1) (EC 3.1.1.-)	26.878	26.758	26.737	27.12	26.768	27.113	0	0	26.791	27	0.206	0.142	-0.209	0	W5B8U4
W5B8U6	Q8GX23	Proline-rich receptor-like protein kinase PERK5 (EC 2.7.11.1) (Proline-rich extensin-like receptor kinase 5) (AtPERK5)	27.572	27.587	28.023	28.593	27.654	27.83	0	0	27.727	28.026	0.425	0.213	-0.298	0	W5B8U6
W5BF34	Q96520	Peroxidase 12 (Atperox P12) (EC 1.11.1.7) (ATP4a) (PRXR6)	30.073	29.848	29.946	30.278	30.125	30.61	0	0	29.956	30.338	0.1	0.106	-0.382	0	W5BF34;W5B976
W5B985	Q9ZW35	Proliferating cell nuclear antigen 2 (PCNA 2)	29.45	28.984	29.267	29.352	29.36	29.348	0	0	29.234	29.353	0.471	0.226	-0.12	0	W5B985;W5AXH2;W5GUK8;A0A075J4P9;W5GAW5;W5C0A6;W5GNE4
W5B9G8	Q9SCL7	Acetylglutamate kinase, chloroplastic (EC 2.7.2.8) (N-acetyl-L-glutamate 5-phosphotransferase) (NAG kinase) (AtNAGK)	27.924	27.698	27.94	27.664	27.998	27.914	0	0	27.854	27.859	0.972	0.36	-0.005	0	W5B9G8
W5B9Q2	O04331	Prohibitin-3, mitochondrial (Atphb3) (Protein ENHANCED ETHYLENE RESPONSE 3)	29.377	29.088	29.172	29.438	29.315	29.419	0	0	29.212	29.391	0.162	0.128	-0.179	0	W5B9Q2
W5BA50	P94109	Histone H1 (Histone H1-3) (Putative histone H1 protein)	26.925	26.516	27.943	27.311	27.098	27.226	0	0	27.128	27.212	0.862	0.335	-0.084	0	W5BA50;W5BYT5;W5AW93;W5BVI2;W5AU24;W5B9P3
W5BAB5	Q0WWD3	Vacuolar-type H+-ATPase (V-ATPase) subunit D	29.693	29.726	29.467	29.715	29.711	29.96	0	0	29.629	29.795	0.224	0.149	-0.166	0	W5BAB5;W5AQM4;A0A0G2QKG4
W5BAB9	Q9LPW0	Glyceraldehyde-3-phosphate dehydrogenase GAPA2, chloroplastic (EC 1.2.1.13) (NADP-dependent glyceraldehydephosphate dehydrogenase A subunit 2)	35.087	35.253	35.222	35.303	35.463	35.584	0	0	35.187	35.45	0.064	0.09	-0.262	0	W5BAB9
W5BAP3	P93832	3-isopropylmalate dehydrogenase 2, chloroplastic (3-IPM-DH 2) (IMDH 2) (EC 1.1.1.85) (Beta-IPM dehydrogenase 2)	28.596	28.561	28.593	28.277	28.565	28.141	0	0	28.583	28.328	0.177	0.132	0.256	0	W5BAP3;W5AW51;A0A077RNY6
W5BAV5	Q9SZE7	Peroxidase 51 (Atperox P51) (EC 1.11.1.7) (ATP37)	25.995	25.429	25.451	26.534	26.204	26.598	0	0	25.625	26.446	0.027	0.061	-0.821	0	W5BAV5
W5BBF0	Q9SEV0	Anthocyanidin reductase (AtANR) (EC 1.3.1.77) (Anthocyanin spotted testa) (ast) (Protein BANYULS)	29.309	29.124	29.343	29.244	29.191	28.967	0	0	29.258	29.134	0.32	0.181	0.124	0	W5BBF0;W5BZL6
W5BBF4	Q9LUW0	Linoleate 9S-lipoxygenase 5, chloroplastic (EC 1.13.11.58) (Lipoxygenase 5) (AtLOX5)	31.61	31.469	31.978	31.8	31.775	31.215	0	0	31.686	31.597	0.735	0.303	0.089	0	W5BBF4
W5BBV6	Q67XZ3	Beta-fructofuranosidase, insoluble isoenzyme CWINV3 (6-fructan exohydrolase) (6-FEH) (EC 3.2.1.80) (Beta-fructofuranosidase 5) (AtFruct5) (Cell wall beta-fructosidase 3) (Cell wall invertase 3) (AtcwINV3) (Sucrose hydrolase 3)	27.417	27.636	27.695	27.748	27.697	27.894	0	0	27.583	27.78	0.138	0.119	-0.197	0	W5BBV6;L0N593
W5BC09	P32826	Serine carboxypeptidase-like 49 (EC 3.4.16.-)	26.914	27.253	26.904	27.342	27.285	27.549	0	0	27.024	27.392	0.065	0.091	-0.368	0	W5BC09;W5ATF3;W5C049
W5BCG4	Q96520	Peroxidase 12 (Atperox P12) (EC 1.11.1.7) (ATP4a) (PRXR6)	28.378	28.302	28.136	28.966	28.357	28.913	0	0	28.272	28.745	0.123	0.115	-0.473	0	W5BCG4
W5BCL4	Q94A68	Uncharacterized oxidoreductase At1g06690, chloroplastic (EC 1.-.-.-)	29.774	29.538	29.647	30.2	29.931	30.074	0	0	29.653	30.068	0.016	0.048	-0.415	0	W5BCL4
W5BCN3	Q9CAF2	Nudix hydrolase 26, chloroplastic (AtNUDT26) (EC 3.6.1.-) (Bis(5'-nucleosyl)-tetraphosphatase (asymmetrical))	25.763	25.506	25.659	26.099	25.739	25.82	0	0	25.643	25.886	0.148	0.123	-0.243	0	W5BCN3
W5C1E9	O80626	60S ribosomal protein L35-2	25.799	26.274	26.918	26.538	26.528	26.552	0	0	26.33	26.54	0.585	0.261	-0.209	0	W5C1E9;W5BCR9
W5BCV8	Q9S7E9	Glutamate--glyoxylate aminotransferase 2 (AtGGT2) (EC 2.6.1.4) (Alanine aminotransferase GGT2) (EC 2.6.1.2) (Alanine--glyoxylate aminotransferase GGT2) (EC 2.6.1.44) (Alanine-2-oxoglutarate aminotransferase 2) (EC 2.6.1.-)	27.603	27.063	27.67	27.085	27.225	27.082	0	0	27.445	27.13	0.239	0.154	0.315	0	W5BCV8
W5BD57	Q9FI56	Chaperone protein ClpC1, chloroplastic (ATP-dependent Clp protease ATP-binding subunit ClpC homolog 1) (Casein lytic proteinase C1) (Protein DE-REGULATED CAO ACCUMULATION 1) (Protein IRON-RESCUED MUTANT 1)	32.249	32.273	32.457	32.398	32.454	32.489	0	0	32.326	32.447	0.199	0.139	-0.121	0	W5BD57;W5BXY3;W5AWL9
W5BTY8	Q9LU10	Protease Do-like 8, chloroplastic (EC 3.4.21.-)	27.226	27.045	27.135	27.36	27.142	27.421	0	0	27.135	27.308	0.173	0.131	-0.172	0	W5BTY8;W5BD72;W5AWW1
W5BD87	Q9LUB2	AT5g48220/MIF21_11 (Aldolase-type TIM barrel family protein) (Indole-3-glycerol phosphate synthase)	24.595	24.725	24.645	24.502	24.8	24.626	0	0	24.655	24.643	0.907	0.345	0.012	0	W5BD87;W5AZ01;W5BWU9
W5BD97	Q9M2E2	(+)-neomenthol dehydrogenase (EC 1.1.1.208) (Menthone:neomenthol reductase) (Short-chain dehydrogenase/reductase 1) (AtSDR1)	25.492	25.348	25.394	25.256	25.152	25.206	0	0	25.411	25.204	0.02	0.053	0.207	0	W5BD97;W5BWN3;W5AYW9
W5BDF3	F4JL11	Importin subunit alpha-2 (IMPa-2)	26.228	25.933	25.897	26.196	26.458	26.639	0	0	26.019	26.431	0.071	0.094	-0.412	0	W5BDF3
W5BDL8	A8MS49	Phototropin 2	27.234	26.7	26.978	27.374	27.343	27.224	0	0	26.971	27.314	0.147	0.123	-0.343	0	W5BDL8;A0A096ULA0
W5BDU7	Q680K2	Haloacid dehalogenase-like hydrolase domain-containing protein At4g39970 (EC 3.1.3.-)	28.476	28.096	28.521	29.197	28.709	28.594	0	0	28.364	28.833	0.116	0.113	-0.469	0	W5BDU7;W5BZ30;W5AWY3
W5BE07	Q94BR1	MA3 domain-containing protein (Putative topoisomerase)	27.25	27.103	27.079	26.476	26.997	27.013	0	0	27.144	26.828	0.21	0.144	0.315	0	W5BE07
W5BE20	C0Z3F3	AT4G13940 protein	27.656	28.317	28.249	26.333	27.671	26.35	0	0	28.074	26.785	0.083	0.098	1.289	0	W5BE20;W5BVJ9
W5BE96	O48646	Probable phospholipid hydroperoxide glutathione peroxidase 6, mitochondrial (AtGPX1) (PHGPx) (EC 1.11.1.12)	30.4	30.227	30.2	30.652	30.418	30.671	0	0	30.276	30.581	0.044	0.078	-0.305	0	W5BE96;A0A0B5E940
W5BEI1	O65272	K(+) efflux antiporter 2, chloroplastic (AtKEA2)	24.837	25.146	24.779	26.088	24.438	25.084	0	0	24.921	25.203	0.619	0.271	-0.283	0	W5BEI1
W5BEK6	O64740	Protein transport protein SEC13 homolog B (SEC13-like protein B)	28.116	28.084	28.013	28.314	27.88	28.111	0	0	28.071	28.102	0.833	0.328	-0.03	0	W5BEK6
W5BER0	NA	NA	28.769	28.872	28.592	29.279	28.978	29.391	0	0	28.744	29.216	0.04	0.075	-0.472	0	W5BER0
W5BER4	O23627	Glycine--tRNA ligase, mitochondrial 1 (EC 6.1.1.14) (Diadenosine tetraphosphate synthetase) (AP-4-A synthetase) (Glycyl-tRNA synthetase 1) (GlyRS-1)	27.645	27.86	27.57	28.237	27.693	27.848	0	0	27.692	27.926	0.289	0.17	-0.235	0	W5BER4;W5AU16;W5BR07
W5BEV6	O48844	26S proteasome non-ATPase regulatory subunit 1 homolog A (26S proteasome regulatory subunit RPN2a) (AtRPN2a) (26S proteasome regulatory subunit S1 homolog A)	27.472	27.53	27.173	27.233	27.535	27.287	0	0	27.392	27.352	0.796	0.318	0.04	0	W5BEV6;W5AI85;W5A6M7;W5ARL4
W5BEY1	F4JJL0	Endonuclease 4 (AtENDO4) (EC 3.1.30.1) (Deoxyribonuclease ENDO4) (Single-stranded-nucleate endonuclease ENDO4)	29.556	29.808	28.726	30.771	29.606	30.304	0	0	29.364	30.227	0.14	0.12	-0.863	0	W5BEY1
W5BF08	Q0WM29	Methylmalonate-semialdehyde dehydrogenase [acylating], mitochondrial (MM-ALDH) (MMSDH) (Malonate-semialdehyde dehydrogenase [acylating]) (EC 1.2.1.27) (Aldehyde dehydrogenase family 6 member B2)	30.169	30.373	30.304	30.378	30.247	30.417	0	0	30.282	30.347	0.456	0.222	-0.065	0	W5BF08;W5BUF1;Q84MJ5
W5BF69	Q39054	Molybdopterin biosynthesis protein CNX1 (Molybdenum cofactor biosynthesis enzyme CNX1) [Includes: Molybdopterin molybdenumtransferase (MPT Mo-transferase) (EC 2.10.1.1) (Domain E); Molybdopterin adenylyltransferase (MPT adenylyltransferase) (EC 2.7.7.75) (Domain G)]	25.158	25.064	25.218	23.439	24.239	23.999	0	0	25.147	23.892	0.03	0.064	1.255	0	W5BF69
W5BFA5	W8Q2T5	Glycosyltransferase (Fragment)	27.88	27.935	27.66	27.727	27.81	27.924	0	0	27.825	27.821	0.966	0.359	0.005	0	W5BFA5
W5BFB4	Q0WT91	Histone H2B	33.372	33.126	33.303	33.793	33.497	33.669	0	0	33.267	33.653	0.028	0.062	-0.386	0	W5BFB4;P27807;A0A096UN69;W5DZU8;A0A077RQ51;W5FNI8;A0A096USW9
W5BFX4	Q9C5C5	Thioredoxin-like 4, chloroplastic (Lilium-type thioredoxin 3)	26.541	26.782	26.499	26.44	26.374	26.483	0	0	26.607	26.432	0.176	0.132	0.175	0	W5BFX4;W5C2M6;W5AT00
W5BGC2	Q9ZU38	Probable ribose-5-phosphate isomerase 2 (EC 5.3.1.6) (Phosphoriboisomerase 2)	26.825	27.239	27.16	27.938	26.967	26.734	0	0	27.075	27.213	0.751	0.307	-0.138	0	W5BGC2
W5BGE9	P82281	Thylakoid lumenal 29 kDa protein, chloroplastic (TL29) (EC 1.-.-.-) (AtAPx07) (P29) (Probable L-ascorbate peroxidase 4)	31.768	31.56	31.742	32.065	31.829	31.737	0	0	31.69	31.877	0.197	0.139	-0.187	0	W5BGE9
W5BGF3	O24658	Endochitinase At2g43590 (EC 3.2.1.14)	25.651	24.986	24.8	24.733	24.802	25.809	0	0	25.146	25.115	0.947	0.354	0.031	0	W5BGF3;A0A096UMW6
W5BGH5	Q9FYR6	Proline--tRNA ligase, chloroplastic/mitochondrial (EC 6.1.1.15) (Prolyl-tRNA Synthetase 1) (PRORS1) (Prolyl-tRNA synthetase) (ProRS) (Protein OVULE ABORTION 6)	28.84	28.574	28.709	29.299	28.82	29.114	0	0	28.708	29.078	0.1	0.106	-0.37	0	W5BGH5;W5AT08
W5BGL0	Q8LEA5	2-cys peroxiredoxin-like protein	33.539	33.475	33.553	33.753	33.63	33.755	0	0	33.522	33.713	0.025	0.06	-0.19	0	W5BGL0
W5BGQ4	P52410	3-oxoacyl-[acyl-carrier-protein] synthase I, chloroplastic (EC 2.3.1.41) (Beta-ketoacyl-ACP synthase I) (KAS I)	29.869	29.693	29.969	30.185	29.872	29.889	0	0	29.844	29.982	0.35	0.189	-0.138	0	W5BGQ4;W5ASH4
W5BGU3	O65660	AT4g39730/T19P19_120 (Dehydration stress-induced protein) (Lipase/lipooxygenase, PLAT/LH2 family protein) (Putative uncharacterized protein AT4g39730)	28.737	28.839	28.317	28.811	28.967	29.33	0	0	28.631	29.036	0.142	0.121	-0.405	0	W5BGU3
W5BGW0	Q9FIG6	Dirigent protein 1 (AtDIR1)	25.829	25.832	26.162	26.134	25.698	26.197	0	0	25.941	26.01	0.74	0.305	-0.069	0	W5BGW0
W5BGW1	Q9FLT9	AT5g24650/K18P6_19 (At5g24650) (At5g24650/K18P6_19) (Emb|CAB62460.1) (Mitochondrial import inner membrane translocase subunit Tim17/Tim22/Tim23 family protein)	26.824	26.483	26.88	27.61	26.913	27.211	0	0	26.729	27.245	0.109	0.11	-0.516	0	W5BGW1;W5AP51
W5BT22	Q9FVR1	At1g32160/F3C3_6 (Putative uncharacterized protein F3C3.6) (Uncharacterized protein)	25.964	25.711	25.649	27.018	26.118	26.047	0	0	25.775	26.394	0.178	0.133	-0.62	0	W5BT22;W5BH41;W5ARS3
W5BH97	Q9FUS9	Glutathione S-transferase U18 (AtGSTU18) (EC 2.5.1.18) (GST class-tau member 18) (Glutathione S-transferase 29)	28.208	28.296	28.49	28.555	28.12	28.35	0	0	28.331	28.341	0.95	0.355	-0.01	0	W5BH97
W5BH99	Q9C8X4	GrpE protein homolog	27.294	27.326	27.397	27.715	27.334	27.707	0	0	27.339	27.586	0.183	0.134	-0.246	0	W5BH99
W5BHI2	Q9FLH2	2-oxoglutarate dehydrogenase, E1 component (Putative 2-oxoglutarate dehydrogenase E1 component)	30.984	30.981	30.799	31.015	31.201	31.247	0	0	30.922	31.154	0.069	0.094	-0.233	0	W5BHI2;W5C290
W5BHQ3	Q8LAF8	Fatty acid elongase-like protein (Cer2-like)	26.339	26.632	26.5	26.694	26.375	26.606	0	0	26.49	26.558	0.622	0.272	-0.068	0	W5BHQ3
W5BHR2	Q94K88	Putative uncharacterized protein At4g37210 (Tetratricopeptide repeat domain-containing protein)	24.798	24.864	25.692	24.328	24.531	24.831	0	0	25.118	24.563	0.185	0.135	0.555	0	W5BHR2
W5C3D4	Q9LHI0	NADH dehydrogenase [ubiquinone] 1 alpha subcomplex subunit 6	27.333	27.336	27.615	27.931	27.62	27.346	0	0	27.428	27.632	0.365	0.194	-0.204	0	W5C3D4;W5BI11;W5AZR6
W5BIA8	O82240	Adenine nucleotide alpha hydrolases-like protein (Expressed protein) (Putative uncharacterized protein At2g47710) (Putative uncharacterized protein At2g47710; F17A22.10)	26.153	26.597	26.591	25.129	25.552	25.875	0	0	26.447	25.519	0.029	0.063	0.928	0	W5BIA8;W5C8V8
W5BIV2	Q8GZQ3	Polyribonucleotide nucleotidyltransferase 1, chloroplastic (AtcpPNPase) (EC 2.7.7.8) (Polynucleotide phosphorylase 1) (PNPase 1) (Protein PIGMENT DEFECTIVE 326) (Protein RESISTANT TO INHIBITION WITH FSM 10)	25.858	25.335	25.683	25.669	25.643	25.076	0	0	25.625	25.462	0.548	0.25	0.163	0	W5BIV2
W5BIW3	Q0WRX3	Serine carboxypeptidase-like 40 (EC 3.4.16.-)	24.907	24.352	24.061	25.746	25.231	24.992	0	0	24.44	25.323	0.058	0.087	-0.883	0	W5BIW3;W5C7V7
W5BJK4	Q93Z84	At2g04039/At2g04039 (Predicted protein) (Uncharacterized protein)	27.604	27.617	27.578	28.283	28.072	27.98	0	0	27.6	28.112	0.028	0.062	-0.512	0	W5BJK4
W5BJW3	Q9FZD1	Pentatricopeptide repeat-containing protein At1g26460, mitochondrial	24.69	24.621	24.473	24.661	24.937	24.761	0	0	24.595	24.786	0.139	0.12	-0.192	0	W5BJW3
W5BK55	Q9XI55	F9L1.8 protein (FAD/NAD(P)-binding oxidoreductase) (Putative uncharacterized protein At1g15140) (Putative uncharacterized protein At1g15140; F9L1.8)	30.787	30.945	31.241	31.509	31.043	31.09	0	0	30.991	31.214	0.327	0.183	-0.222	0	W5BK55
W5BKC3	Q9LZI2	UDP-glucuronic acid decarboxylase 2 (EC 4.1.1.35) (UDP-XYL synthase 2) (UDP-glucuronate decarboxylase 2) (UGD) (UXS-2) (dTDP-glucose 4-6-dehydratase homolog D18)	27.82	27.641	27.757	28.048	27.809	27.974	0	0	27.739	27.944	0.086	0.1	-0.204	0	W5BKC3;D2KZ13;W5B3T8;Q7XY21
W5BKE1	Q945P1	At2g39050/T7F6.22 (Euonymus lectin S3) (Expressed protein)	27.47	26.896	26.876	27.077	26.813	27.461	0	0	27.081	27.117	0.9	0.343	-0.036	0	W5BKE1
W5C3Z0	Q9M330	Probable proteasome inhibitor	24.073	24.682	24.794	25.031	24.808	25.047	0	0	24.516	24.962	0.176	0.132	-0.446	0	W5C3Z0;W5BKF8;W5GS08;W5BHK9;W5B7C9;W5B467
W5BKJ3	Q8RWZ3	Probable acyl-CoA dehydrogenase IBR3 (EC 1.3.99.-) (Protein INDOLE-3-BUTYRIC ACID RESPONSE 3)	26.459	26.68	26.153	27.383	26.769	26.775	0	0	26.431	26.976	0.104	0.108	-0.545	0	W5BKJ3;W5AZV5
W5BKM7	Q9ZNZ7	Ferredoxin-dependent glutamate synthase 1, chloroplastic/mitochondrial (EC 1.4.7.1) (Fd-GOGAT 1)	27.206	27.111	27.174	27.584	27.573	27.612	0	0	27.163	27.59	0.001	0.009	-0.426	0	W5BKM7
W5BKN5	C0Z2J1	AT1G11360 protein (Adenine nucleotide alpha hydrolases-like protein)	26.782	26.755	26.526	27.554	26.417	26.699	0	0	26.688	26.89	0.618	0.271	-0.202	0	W5BKN5;W5B2G6
W5BKQ5	Q8L742	Amine oxidase (EC 1.4.3.-)	27.613	27.873	27.405	28.149	27.424	27.904	0	0	27.63	27.826	0.49	0.231	-0.195	0	W5BKQ5;W5C417
W5BL76	Q8RXD9	4-alpha-glucanotransferase DPE2 (EC 2.4.1.25) (Amylomaltase) (Disproportionating enzyme) (D-enzyme) (Protein DISPROPORTIONATING ENZYME 2)	27.059	27.344	27.202	27.787	27.414	27.466	0	0	27.202	27.556	0.075	0.095	-0.354	0	W5BL76;W5C4W2;W5B4C2
W5BLH7	Q9C5S9	Cysteine-rich receptor-like protein kinase 6 (Cysteine-rich RLK6) (EC 2.7.11.-) (Receptor-like protein kinase 5)	25.241	25.995	25.195	26.426	24.858	25.473	0	0	25.477	25.586	0.848	0.331	-0.109	0	W5BLH7;A0A096UNE3;W5HUG8
W5C4B7	Q8LAD2	Succinyl-CoA ligase [ADP-forming] subunit alpha-2, mitochondrial (EC 6.2.1.5) (Succinyl-CoA synthetase subunit alpha-2) (SCS-alpha-2)	30.262	30.207	30.281	30.742	30.393	30.587	0	0	30.25	30.574	0.079	0.097	-0.324	0	W5C4B7;W5BLQ8
W5BLR7	Q9LK73	UDP-glycosyltransferase 88A1 (EC 2.4.1.-)	26.723	27.047	26.36	26.993	27.151	27.445	0	0	26.71	27.197	0.121	0.115	-0.487	0	W5BLR7
W5BM01	Q42553	Isopentenyl-diphosphate Delta-isomerase II, chloroplastic (EC 5.3.3.2) (Isopentenyl pyrophosphate isomerase II) (IPP isomerase II)	29.034	29.097	28.825	29.541	29.278	29.319	0	0	28.985	29.379	0.027	0.061	-0.394	0	W5BM01
W5BM05	Q9ZVU6	T5A14.12 protein	26.956	26.98	27.001	27.421	27.108	27.153	0	0	26.979	27.227	0.123	0.115	-0.249	0	W5BM05
W5BM45	Q93VS8	Protein EMBRYO DEFECTIVE 2734 (Putative uncharacterized protein At5g19820)	25.455	25.551	26.053	25.166	26.079	25.501	0	0	25.686	25.582	0.766	0.311	0.104	0	W5BM45;A0A096UNE5
W5BMD1	Q0WVH4	Ribulose bisphosphate carboxylase small chain (EC 4.1.1.39)	31.27	31.222	31.404	32.185	31.011	31.487	0	0	31.299	31.561	0.524	0.242	-0.262	0	W5BMD1
W5BME1	Q9SF45	FAD/NAD(P)-binding oxidoreductase family protein (Putative oxidoreductase)	26.013	25.922	26.44	26.243	26.272	26.456	0	0	26.125	26.324	0.343	0.187	-0.199	0	W5BME1
W5BMF2	Q38893	Zeta-carotene desaturase, chloroplastic/chromoplastic (EC 1.3.5.6) (9,9'-di-cis-zeta-carotene desaturase) (Carotene 7,8-desaturase)	28.689	28.658	28.782	29.326	28.934	28.931	0	0	28.71	29.064	0.105	0.108	-0.354	0	W5BMF2
W5BMG0	Q8GV43	Phosphoinositide phospholipase C 6 (EC 3.1.4.11) (Phosphoinositide phospholipase PLC6) (AtPLC6) (AtPLC8) (PI-PLC6)	26.9	26.836	26.993	27.143	27.048	26.938	0	0	26.909	27.043	0.154	0.125	-0.133	0	W5BMG0;W5B1Q1;E5G605
W5BMK0	Q9C505	Eukaryotic translation initiation factor 5A-3 (AtELF5A-3) (eIF-5A-3)	28.233	28.21	28.181	28.944	28.243	28.379	0	0	28.208	28.522	0.281	0.168	-0.314	0	W5BMK0
W5BMS9	Q8L934	Nucleoid DNA-binding-like protein	28.255	27.514	27.952	28.387	28.559	28.789	0	0	27.907	28.578	0.069	0.094	-0.671	0	W5BMS9
W5BMW7	Q9SI20	Elongation factor 1-delta 2 (EF-1-delta 2) (Elongation factor 1B-beta 2) (eEF-1B beta 2)	30.755	30.38	30.611	30.679	30.671	30.798	0	0	30.582	30.716	0.348	0.188	-0.134	0	W5BMW7
W5BN21	P42813	Ribonuclease 1 (EC 3.1.27.1)	28.271	28.546	28.045	28.6	28.225	28.506	0	0	28.287	28.444	0.445	0.219	-0.156	0	W5BN21
W5BN46	Q9S7L9	Cytochrome c oxidase subunit 6b-1 (AtCOX6b-1)	27.911	27.968	27.95	28.832	28.06	28.366	0	0	27.943	28.419	0.167	0.129	-0.476	0	W5BN46
W5BNJ7	Q9M9W1	60S ribosomal protein L22-2	29.264	29.045	29.61	29.464	29.488	29.595	0	0	29.306	29.516	0.331	0.184	-0.209	0	W5BNJ7;W5C5N9
W5BNP5	Q9SIU0	NAD-dependent malic enzyme 1, mitochondrial (AtNAD-ME1) (NAD-malic enzyme 1) (EC 1.1.1.39)	27.364	27.066	27.206	28.198	27.582	27.48	0	0	27.212	27.753	0.124	0.115	-0.541	0	W5BNP5
W5BNZ6	Q7G923	60S ribosomal protein L27A; 71521-71081	28.277	27.96	28.423	28.355	28.794	28.757	0	0	28.22	28.635	0.101	0.107	-0.415	0	W5BNZ6;W5C9E2
W5BP49	Q9FKK7	Xylose isomerase (EC 5.3.1.5)	26.334	26.283	26.242	27.005	26.614	26.668	0	0	26.287	26.762	0.054	0.085	-0.476	0	W5BP49;W5C4N4
W5BPB2	Q8VYA4	At4g18810 (NAD(P)-binding Rossmann-fold superfamily protein) (Putative uncharacterized protein At4g18810; F28A21.220)	25.812	25.335	25.506	25.485	25.454	25.468	0	0	25.551	25.469	0.618	0.271	0.082	0	W5BPB2
W5BPC2	P92980	5'-adenylylsulfate reductase 3, chloroplastic (EC 1.8.4.9) (3'-phosphoadenosine-5'-phosphosulfate reductase homolog 26) (PAPS reductase homolog 26) (Prh-26) (Adenosine 5'-phosphosulfate 5'-adenylylsulfate sulfotransferase 3) (APS sulfotransferase 3) (Thioredoxin-independent APS reductase 3)	26.233	25.919	26.571	27.136	26.154	26.479	0	0	26.241	26.589	0.378	0.198	-0.348	0	W5BPC2;W5B0M1
W5BPL2	Q9FNB0	Magnesium-chelatase subunit ChlH, chloroplastic (Mg-chelatase subunit H) (EC 6.6.1.1) (ABA-binding protein) (Mg-protoporphyrin IX chelatase subunit ChlH) (Protein CONDITIONAL CHLORINA) (Protein GENOMES UNCOUPLED 5) (Protein RAPID TRANSPIRATION IN DETACHED LEAVES 1)	27.887	28.075	27.85	28.66	28.213	27.792	0	0	27.938	28.221	0.376	0.198	-0.284	0	W5BPL2;W5B457
W5BPS8	Q9FGF0	Phosphoglycerate mutase-like protein 1	28.463	28.507	28.103	28.818	28.413	28.752	0	0	28.357	28.661	0.165	0.128	-0.304	0	W5BPS8
W5C5A7	Q93WM0	AT3g03890/F20H23_6 (FMN binding protein)	27.789	27.523	27.063	27.383	27.648	27.919	0	0	27.458	27.65	0.509	0.238	-0.192	0	W5C5A7;W5BPT5
W5BQ56	Q8GZQ3	Polyribonucleotide nucleotidyltransferase 1, chloroplastic (AtcpPNPase) (EC 2.7.7.8) (Polynucleotide phosphorylase 1) (PNPase 1) (Protein PIGMENT DEFECTIVE 326) (Protein RESISTANT TO INHIBITION WITH FSM 10)	26.846	26.719	26.913	26.588	26.986	26.926	0	0	26.826	26.833	0.96	0.358	-0.007	0	W5BQ56
W5BQF9	O48593	Asparagine--tRNA ligase, chloroplastic/mitochondrial (EC 6.1.1.22) (Asparaginyl-tRNA synthetase) (AsnRS) (AtNS1) (Protein OVULE ABORTION 8)	28.693	28.552	28.478	28.745	29.063	28.79	0	0	28.574	28.866	0.079	0.097	-0.292	0	W5BQF9
W5BQP6	Q9LPW0	Glyceraldehyde-3-phosphate dehydrogenase GAPA2, chloroplastic (EC 1.2.1.13) (NADP-dependent glyceraldehydephosphate dehydrogenase A subunit 2)	28.167	28.142	28.088	29.616	28.282	27.956	0	0	28.132	28.618	0.44	0.218	-0.486	0	W5BQP6
W5BRM7	P19171	Basic endochitinase B (EC 3.2.1.14) (Pathogenesis-related protein 3) (AtChiB) (PR-3)	30.836	31.407	31.18	30.469	30.477	30.466	0	0	31.141	30.471	0.056	0.086	0.671	0	W5BRM7
W5BRW5	Q9C5U8	Histidinol dehydrogenase, chloroplastic (HDH) (EC 1.1.1.23) (Protein HISTIDINE BIOSYNTHESIS 8)	27.768	27.67	27.529	28.476	27.884	28.332	0	0	27.655	28.231	0.069	0.094	-0.575	0	W5BRW5;W5AVC9
W5BSD6	O80763	Probable nucleoredoxin 1 (AtNrx1) (EC 1.8.1.8)	31.106	31.368	30.917	30.988	31.177	31.48	0	0	31.13	31.215	0.684	0.289	-0.085	0	W5BSD6
W5BTE3	Q8W4Q3	Plant intracellular Ras-group-related LRR protein 3	25.131	24.674	24.389	25.157	24.455	24.325	0	0	24.731	24.646	0.812	0.323	0.086	0	W5BTE3;W5ATR7
W5BTX6	F4JTV4	Adenosylhomocysteinase (EC 3.3.1.1)	28.836	28.619	28.633	29.421	28.88	29.241	0	0	28.696	29.181	0.076	0.095	-0.485	0	W5BTX6
W5BUD0	O49485	D-3-phosphoglycerate dehydrogenase 1, chloroplastic (EC 1.1.1.95) (Protein EMBRYO SAC DEVELOPMENT ARREST 9)	27.672	27.487	27.387	26.881	27.36	27.448	0	0	27.515	27.23	0.244	0.155	0.285	0	W5BUD0
W5BUR9	Q42593	L-ascorbate peroxidase T, chloroplastic (EC 1.11.1.11) (Thylakoid-bound ascorbate peroxidase) (AtAPx06) (tAPX)	28.226	28.772	28.626	28.71	27.998	28.314	0	0	28.541	28.341	0.491	0.232	0.2	0	W5BUR9
W5BV67	Q8LD49	Thioredoxin X, chloroplastic (AtTrxx)	27.751	27.744	27.897	28.745	27.769	28.234	0	0	27.797	28.249	0.248	0.157	-0.452	0	W5BV67
W5BVE6	P93832	3-isopropylmalate dehydrogenase 2, chloroplastic (3-IPM-DH 2) (IMDH 2) (EC 1.1.1.85) (Beta-IPM dehydrogenase 2)	26.59	26.715	26.825	27.012	26.723	26.64	0	0	26.71	26.792	0.575	0.258	-0.082	0	W5BVE6
W5BVL3	Q9SV68	Putative quinone-oxidoreductase homolog, chloroplastic (EC 1.-.-.-)	27.307	26.972	27.206	27.503	27.301	27.309	0	0	27.162	27.371	0.164	0.128	-0.209	0	W5BVL3;W5APP4
W5BW25	F4HXD2	Aldehyde dehydrogenase 10A8	28.35	28.22	28.181	28.461	28.214	28.603	0	0	28.25	28.426	0.261	0.161	-0.175	0	W5BW25
W5BWE4	Q9M8D3	Probable phosphoribosylformylglycinamidine synthase, chloroplastic/mitochondrial (FGAM synthase) (FGAMS) (EC 6.3.5.3) (Formylglycinamide ribonucleotide amidotransferase) (FGAR amidotransferase) (FGAR-AT) (Formylglycinamide ribotide amidotransferase)	28.565	28.332	28.359	28.742	28.457	28.596	0	0	28.419	28.598	0.179	0.133	-0.18	0	W5BWE4
W5BWW6	Q9XFS7	Non-specific lipid-transfer protein 5 (LTP 5)	27.673	28.513	27.942	29.298	27.54	28.082	0	0	28.043	28.306	0.68	0.288	-0.264	0	W5BWW6;Q5NE33
W5BWY2	O80575	6,7-dimethyl-8-ribityllumazine synthase, chloroplastic (DMRL synthase) (LS) (Lumazine synthase) (EC 2.5.1.78)	27.92	28.3	28.398	28.159	27.892	27.235	0	0	28.206	27.762	0.247	0.157	0.444	0	W5BWY2
W5BXS6	P93025	Phototropin-2 (EC 2.7.11.1) (Defective in chloroplast avoidance protein 1) (Non-phototropic hypocotyl 1-like protein 1) (AtKin7) (NPH1-like protein 1)	24.772	24.852	24.724	25.164	25.387	24.828	0	0	24.782	25.126	0.163	0.128	-0.344	0	W5BXS6;W5BF90;W5AVI9
W5BXZ2	Q9C5Z2	Eukaryotic translation initiation factor 3 subunit H (eIF3h) (Eukaryotic translation initiation factor 3 subunit 3) (eIF-3-gamma) (eIF3 p38 subunit)	27.654	27.446	27.654	28.257	27.696	27.793	0	0	27.585	27.915	0.187	0.135	-0.331	0	W5BXZ2
W5BY17	Q9C8X4	GrpE protein homolog	28.424	28.307	28.662	28.924	28.523	28.669	0	0	28.464	28.705	0.201	0.14	-0.241	0	W5BY17;W5APX0
W5BY57	NA	NA	27.765	27.717	27.956	28.111	27.575	27.945	0	0	27.813	27.877	0.74	0.305	-0.064	0	W5BY57
W5BY70	Q9LI77	Glutamyl-tRNA(Gln) amidotransferase subunit A, chloroplastic/mitochondrial (Glu-AdT subunit A) (EC 6.3.5.7)	27.234	27.176	27.361	27.525	27.6	27.815	0	0	27.257	27.647	0.026	0.06	-0.39	0	W5BY70;W5AS27
W5BY83	F4JJL0	Endonuclease 4 (AtENDO4) (EC 3.1.30.1) (Deoxyribonuclease ENDO4) (Single-stranded-nucleate endonuclease ENDO4)	26.886	26.916	25.515	27.218	26.568	26.98	0	0	26.439	26.922	0.413	0.21	-0.483	0	W5BY83
W5BYM8	Q9M8R4	Protein DJ-1 homolog D (AtDJ1D) (Lactoylglutathione lyase DJ1D) (EC 4.4.1.5)	27.081	27.456	26.743	26.97	26.817	26.657	0	0	27.093	26.815	0.311	0.178	0.278	0	W5BYM8
W5BZ90	Q06327	Linoleate 9S-lipoxygenase 1 (EC 1.13.11.58) (Lipoxygenase 1) (AtLOX1)	28.012	27.557	28.271	28.374	28.235	27.319	0	0	27.947	27.976	0.944	0.354	-0.03	0	W5BZ90
W5BZA2	Q9LIE8	Protease inhibitor/seed storage/LTP family protein (Uncharacterized protein)	25.996	25.533	25.718	25.887	24.985	25.238	0	0	25.749	25.37	0.298	0.173	0.379	0	W5BZA2;W5B6D0;W5AWD4
W5C034	P33207	3-oxoacyl-[acyl-carrier-protein] reductase, chloroplastic (EC 1.1.1.100) (3-ketoacyl-acyl carrier protein reductase)	27.444	27.002	27.328	27.746	27.202	26.984	0	0	27.258	27.311	0.852	0.332	-0.053	0	W5C034;W5AWB8
W5C050	P0DKC4	Phosphoglycolate phosphatase 1B, chloroplastic (EC 3.1.3.18)	32.043	32.015	31.964	32.558	32.22	32.227	0	0	32.007	32.335	0.093	0.103	-0.328	0	W5C050
W5C0J3	F4JG94	Thioredoxin M2	28.688	28.435	28.761	29.673	28.793	29.086	0	0	28.628	29.184	0.153	0.125	-0.556	0	W5C0J3
W5C1X2	Q93VT6	Putative uncharacterized protein At5g08540 (Uncharacterized protein)	28.211	28.231	28.055	27.441	28.073	27.711	0	0	28.166	27.742	0.137	0.119	0.424	0	W5C1X2;W5AZ14;W5BAX7
W5C2Q2	Q9ZUU4	RNA-binding protein CP29B, chloroplastic (Ribonucleoprotein At2g37220)	28.987	29.313	29.181	28.994	29.187	29.382	0	0	29.16	29.188	0.862	0.335	-0.027	0	W5C2Q2
W5C3E3	O24457	Pyruvate dehydrogenase E1 component subunit alpha-3, chloroplastic (EC 1.2.4.1)	28.58	28.41	28.708	28.758	28.729	28.839	0	0	28.566	28.775	0.123	0.115	-0.209	0	W5C3E3;W5B5T6;W5BP78
W5C3H4	O23708	Proteasome subunit alpha type-2-A (EC 3.4.25.1) (20S proteasome alpha subunit B-1) (Proteasome component 3)	28.882	28.516	28.685	29.094	29.01	28.938	0	0	28.694	29.014	0.078	0.096	-0.32	0	W5C3H4;W5B482;W5CFH7;W5BJ83
W5C4R5	Q9XI55	F9L1.8 protein (FAD/NAD(P)-binding oxidoreductase) (Putative uncharacterized protein At1g15140) (Putative uncharacterized protein At1g15140; F9L1.8)	27.277	27.63	27.311	28.212	27.445	27.874	0	0	27.406	27.844	0.178	0.133	-0.437	0	W5C4R5
W5C563	Q9FLC0	Peroxidase 52 (Atperox P52) (EC 1.11.1.7) (ATP49)	28.806	28.373	28.542	28.709	29.277	28.971	0	0	28.574	28.986	0.122	0.115	-0.412	0	W5C563;W5BPR9;W5C5X0;C6ETB7;W5B127;W5BLZ4
W5C5L8	Q8VYA4	At4g18810 (NAD(P)-binding Rossmann-fold superfamily protein) (Putative uncharacterized protein At4g18810; F28A21.220)	29.824	29.617	29.53	30.078	29.822	29.665	0	0	29.657	29.855	0.26	0.16	-0.198	0	W5C5L8
W5C5S8	Q94BS2	GAN (Putative uncharacterized protein At1g55480) (Putative uncharacterized protein ZKT) (ZKT protein containing PDZ, K-box and a TPR region)	26.93	26.623	26.509	27.863	27.038	27.211	0	0	26.687	27.371	0.095	0.104	-0.684	0	W5C5S8
W5C6M0	Q9LIK0	Plastidial pyruvate kinase 1, chloroplastic (PK1) (PKp1) (EC 2.7.1.40) (Pyruvate kinase II) (Pyruvate kinase isozyme A) (PKP-ALPHA)	28.483	28.442	28.1	29.243	28.653	28.884	0	0	28.342	28.926	0.056	0.086	-0.585	0	W5C6M0;W5BIF5;W5B2B4
W5C7G6	Q9M060	Eukaryotic translation initiation factor 6-2 (AteIF-6;2)	27.287	27.575	27.987	26.877	25.771	25.286	0	0	27.616	25.978	0.057	0.086	1.639	0	W5C7G6
W5C7V9	P19366	ATP synthase subunit beta, chloroplastic (EC 3.6.3.14) (ATP synthase F1 sector subunit beta) (F-ATPase subunit beta)	30.355	30.174	30.225	30.724	30.25	30.348	0	0	30.251	30.44	0.321	0.181	-0.189	0	W5C7V9;W5GAG6;W5I6P8;W5ECK3
W5C8D1	Q29PY2	At5g12110	31.117	30.96	30.947	31.692	31.399	31.342	0	0	31.008	31.478	0.031	0.065	-0.47	0	W5C8D1;P29546
W5C8N6	P51430	40S ribosomal protein S6-2 (Protein EMBRYO DEFECTIVE 3010)	28.743	28.527	29.1	29.316	29.429	29.695	0	0	28.79	29.48	0.033	0.067	-0.69	0	W5C8N6;W5C7E1;W5B3G5
W5C9G6	Q93WI0	Rhodanese-like/PpiC domain-containing protein 12, chloroplastic (Sulfurtransferase 12) (AtStr12)	27.711	27.508	27.744	28.424	27.684	28.047	0	0	27.654	28.052	0.196	0.139	-0.398	0	W5C9G6
W5C9Q4	Q9SD07	Protein STRICTOSIDINE SYNTHASE-LIKE 4 (AtSSL4)	25.885	25.968	25.753	26.272	26.041	25.832	0	0	25.869	26.048	0.297	0.173	-0.179	0	W5C9Q4
W5CA30	Q9SKZ3	40S ribosomal protein S12-2	29.58	29.323	29.566	29.962	29.546	29.835	0	0	29.49	29.781	0.131	0.117	-0.291	0	W5CA30;W5BL83;W5AZJ3
W5CAC3	Q9FZ48	Ubiquitin-conjugating enzyme E2 36 (EC 2.3.2.23) (E2 ubiquitin-conjugating enzyme 36) (Ubiquitin carrier protein 36)	25.008	25.136	24.941	24.788	24.867	24.956	0	0	25.028	24.87	0.104	0.108	0.158	0	W5CAC3
W5CAI0	Q9LFN6	DEAD-box ATP-dependent RNA helicase 56 (EC 3.6.4.13) (UAP56 homolog B)	25.106	25.565	25.438	25.717	25.359	25.444	0	0	25.37	25.507	0.478	0.228	-0.137	0	W5CAI0;W5DE86;A0A077RRY6
W5CAR8	O80842	Cell division protein FtsY homolog, chloroplastic (Chloroplast SRP receptor homolog, alpha subunit CpFtsY) (Fused signal recognition particle receptor)	27.463	27.216	27.554	26.186	27.273	26.872	0	0	27.411	26.777	0.176	0.132	0.634	0	W5CAR8;W5DF02
W5CAS5	Q8VZB9	60S ribosomal protein L10a-1	25.98	25.741	25.96	25.966	26.333	26.14	0	0	25.894	26.147	0.132	0.118	-0.253	0	W5CAS5;W5DDQ4
W5CBD9	Q9SSB8	Cytochrome c oxidase subunit 5b-2, mitochondrial (AtCOX5b-2)	28.856	28.839	28.691	28.713	28.708	29.227	0	0	28.795	28.883	0.669	0.285	-0.087	0	W5CBD9;W5D9G5
W5CBE2	Q8RWT5	AICARFT/IMPCHase bienzyme family protein (Putative phosphoribosylaminoimidazolecarboxamide formyltransferase)	26.382	25.995	26.038	27.395	26.669	26.638	0	0	26.138	26.901	0.072	0.095	-0.763	0	W5CBE2
W5CBH3	Q84TF0	Aldo-keto reductase family 4 member C10 (EC 1.1.1.-)	28.11	27.733	27.818	27.925	28.001	28.041	0	0	27.887	27.989	0.47	0.226	-0.102	0	W5CBH3;W5DCI3
W5CBH8	P28188	Ras-related protein RABD2a (AtRABD2a) (Ras-related protein Ara-5) (Ras-related protein Rab1B) (AtRab1B)	26.724	26.83	26.076	26.605	26.701	26.957	0	0	26.543	26.755	0.477	0.228	-0.211	0	W5CBH8;W5D9N7;N0E6S4
W5CBJ2	Q8H0U5	Protein TIC 62, chloroplastic (Translocon at the inner envelope membrane of chloroplasts 62) (AtTIC62)	27.934	27.771	27.999	28.896	28.395	28.313	0	0	27.901	28.535	0.06	0.089	-0.633	0	W5CBJ2
W5CC40	Q9SRZ6	Cytosolic isocitrate dehydrogenase [NADP] (EC 1.1.1.42)	30.393	30.315	30.247	29.318	30.016	29.776	0	0	30.318	29.703	0.089	0.102	0.615	0	W5CC40
W5CC63	Q9LZ26	Aspartyl aminopeptidase (Aspartyl aminopeptidase-like protein) (Zn-dependent exopeptidases superfamily protein)	26.894	26.822	26.989	26.993	26.819	26.992	0	0	26.901	26.934	0.684	0.289	-0.033	0	W5CC63;W5DAT1
W5CCF9	Q9SW09	40S ribosomal protein S10-1	28.106	27.669	28.193	28.442	28.641	28.378	0	0	27.989	28.487	0.073	0.095	-0.498	0	W5CCF9
W5CCT9	Q8L948	Putative uncharacterized protein At4g32930 (Uncharacterized protein)	25.354	25.139	25.194	25.815	25.313	25.528	0	0	25.229	25.552	0.143	0.121	-0.323	0	W5CCT9
W5CDG5	B9DFU6	AT3G08590 protein	32.287	32.325	32.187	32.203	32.242	32.291	0	0	32.266	32.245	0.69	0.291	0.021	0	W5CDG5;Q7XYD2
W5D048	P29514	Tubulin beta-6 chain (Beta-6-tubulin)	27.75	27.507	27.615	27.25	27.364	27.701	0	0	27.624	27.438	0.311	0.178	0.186	0	W5D048;W5CDN8;W5D8E8;Q9ZRB1
W5CEF9	Q93Z12	AT4g33010/F26P21_130	27.912	27.885	27.812	28.065	27.916	27.883	0	0	27.87	27.955	0.27	0.163	-0.085	0	W5CEF9
W5CFH1	Q8VZP1	(DL)-glycerol-3-phosphatase 2 (EC 3.1.3.21) (Glycerol-1-phosphatase 2) (Haloacid dehalogenase-like hydrolase domain-containing protein GPP2)	25.363	25.338	25.802	25.372	25.275	24.871	0	0	25.501	25.173	0.201	0.14	0.329	0	W5CFH1
W5CFT8	Q9SD81	Glycerophosphodiester phosphodiesterase GDPD6 (EC 3.1.4.46) (Glycerophosphodiester phosphodiesterase 6) (ATGDPD6)	25.8	25.722	25.585	27.378	26.364	25.939	0	0	25.702	26.56	0.18	0.133	-0.858	0	W5CFT8
W5CFY7	Q9ZVH7	Protein FATTY ACID EXPORT 3, chloroplastic (At-FAX3)	25.501	26.729	26.221	26.073	26.09	26.662	0	0	26.15	26.275	0.778	0.314	-0.125	0	W5CFY7;W5DBK6;W5CPU9
W5CG47	F4K958	Uncharacterized protein	27.472	27.577	27.223	26.31	26.988	27.264	0	0	27.424	26.854	0.172	0.131	0.57	0	W5CG47;W5DCX9
W5CGW5	Q9M158	Rhodanese-like domain-containing protein 4, chloroplastic (Protein THYLAKOID RHODANESE-LIKE) (Sulfurtransferase 4) (AtStr4)	26.733	27.031	27.019	28.136	27.101	27.833	0	0	26.928	27.69	0.121	0.115	-0.762	0	W5CGW5
W5CH65	Q9SSP5	Threonine synthase 2, chloroplastic (EC 4.2.3.1)	27.822	27.689	28.185	28.416	28.255	28.521	0	0	27.899	28.398	0.058	0.087	-0.499	0	W5CH65;A0A096UPU7
W5CHH7	Q9SYL9	50S ribosomal protein L13, chloroplastic (CL13) (Protein EMBRYO DEFECTIVE 1473)	26.397	26.068	26.871	27.293	26.98	27.506	0	0	26.445	27.26	0.052	0.083	-0.814	0	W5CHH7;A0A096UQ06
W5CJC6	O49485	D-3-phosphoglycerate dehydrogenase 1, chloroplastic (EC 1.1.1.95) (Protein EMBRYO SAC DEVELOPMENT ARREST 9)	29.102	29.028	28.622	29.343	28.779	29.113	0	0	28.918	29.078	0.508	0.237	-0.161	0	W5CJC6;W5A430
W5CJL1	F4JUT8	Plasma-membrane associated cation-binding protein 1	30.707	30.581	30.723	30.615	30.141	30.68	0	0	30.67	30.479	0.378	0.198	0.191	0	W5CJL1
W5CJT3	Q9XFS9	1-deoxy-D-xylulose 5-phosphate reductoisomerase, chloroplastic (1-deoxyxylulose-5-phosphate reductoisomerase) (DXP reductoisomerase) (EC 1.1.1.267) (2-C-methyl-D-erythritol 4-phosphate synthase) (Protein PIGMENT-DEFECTIVE EMBRYO 129)	29.093	29.124	29.131	29.084	29.125	28.994	0	0	29.116	29.068	0.336	0.185	0.048	0	W5CJT3;A0A0H2UIC7;W5DKH1
W5D7P1	Q9LZQ4	Carbohydrate-binding-like fold-containing protein (Putative uncharacterized protein T12C14_60)	25.125	25.811	25.14	25.725	25.308	25.329	0	0	25.359	25.454	0.74	0.305	-0.095	0	W5D7P1;W5CKD8
W5CKP2	Q9LSY7	Peroxidase 30 (Atperox P30) (EC 1.11.1.7) (ATP7a) (PRXR9)	24.954	23.448	24.318	24.981	24.761	24.835	0	0	24.24	24.859	0.291	0.171	-0.619	0	W5CKP2
W5CKU6	Q9ZU25	Probable mitochondrial-processing peptidase subunit alpha-1 (EC 3.4.24.64) (Alpha-MPP 1)	31.063	30.988	30.933	31.19	31.243	31.124	0	0	30.995	31.186	0.021	0.053	-0.191	0	W5CKU6
W5CL20	Q9SJI8	Multiprotein-bridging factor 1a	26.011	26.133	26.469	25.85	25.852	25.934	0	0	26.204	25.879	0.135	0.119	0.326	0	W5CL20
W5CLJ9	Q94K08	Nucleotide pyrophosphatase-like protein	25.2	25.485	25.177	25.701	25.34	25.893	0	0	25.287	25.645	0.148	0.123	-0.357	0	W5CLJ9;D9YT79;W5DJQ8
W5CMD2	P48491	Triosephosphate isomerase, cytosolic (TIM) (Triose-phosphate isomerase) (EC 5.3.1.1)	33.008	33.216	32.887	33.891	33.138	33.354	0	0	33.037	33.461	0.189	0.137	-0.424	0	W5CMD2
W5CMY2	Q9SYI0	Protein translocase subunit SECA1, chloroplastic (AtcpSecA) (Protein ALBINO OR GLASSY YELLOW 1)	25.734	26.011	25.966	25.775	25.711	25.895	0	0	25.903	25.794	0.35	0.189	0.11	0	W5CMY2;W5DIF9
W5CN49	Q38882	Phospholipase D alpha 1 (AtPLDalpha1) (PLD alpha 1) (EC 3.1.4.4) (Choline phosphatase 1) (PLDalpha) (Phosphatidylcholine-hydrolyzing phospholipase D 1)	26.924	26.644	26.279	26.567	26.954	26.666	0	0	26.616	26.729	0.637	0.277	-0.114	0	W5CN49
W5CP53	A8MQE0	D-glycerate 3-kinase	29.78	29.605	29.75	30.046	29.793	29.223	0	0	29.712	29.688	0.931	0.35	0.024	0	W5CP53;W5D8A6;W5CCX6
W5CP58	O04485	AT1G09620 protein (F21M12.1 protein)	25.333	25.355	24.705	25.137	25.365	24.269	0	0	25.131	24.924	0.633	0.275	0.208	0	W5CP58
W5CPG2	Q8W4F3	Glutamine--tRNA ligase, cytoplasmic (EC 6.1.1.18) (Glutaminyl-tRNA synthetase) (GlnRS) (Protein OVULE ABORTION 9)	26.174	26.678	26.45	26.717	26.08	26.4	0	0	26.434	26.399	0.889	0.34	0.035	0	W5CPG2;W5DJM5
W5CPQ7	O22287	Mannose-1-phosphate guanylyltransferase 1 (EC 2.7.7.13) (GDP-mannose pyrophosphorylase 1) (Protein CYTOKINESIS DEFECTIVE 1) (Protein EMBRYO DEFECTIVE 101) (Protein HYPERSENSITIVE TO AMMONIUM ION 1) (Protein SENSITIVE TO OZONE 1) (Protein VITAMIN C DEFECTIVE 1)	25.999	25.881	26.784	26.54	25.612	26.282	0	0	26.221	26.145	0.856	0.333	0.076	0	W5CPQ7;W5D9C5;W5CFR4;W5E306;A0A096UQP3
W5D8R6	Q8H1G4	Acetamidase/formamidase family protein (Putative formamidase)	26.952	27.332	26.798	28.396	27.371	27.293	0	0	27.027	27.687	0.196	0.139	-0.659	0	W5D8R6;W5CPT7;W5CF02;W5CM55;W5GX80
W5CPX1	Q42586	Uridine 5'-monophosphate synthase (UMP synthase) [Includes: Orotate phosphoribosyltransferase (OPRTase) (EC 2.4.2.10); Orotidine 5'-phosphate decarboxylase (EC 4.1.1.23) (OMPdecase)]	27.307	26.665	27.308	27.665	26.736	26.494	0	0	27.093	26.965	0.777	0.314	0.128	0	W5CPX1
W5CQ20	Q9FWS4	50S ribosomal protein L31, chloroplastic (CL31) (Protein EMBRYO DEFECTIVE 2184)	27.163	27.182	27.565	28.364	27.79	27.861	0	0	27.303	28.005	0.04	0.075	-0.702	0	W5CQ20;W5DDK2
W5CQB5	Q8LBK6	Monothiol glutaredoxin-S15, mitochondrial (AtGrxS15)	25.997	25.972	25.927	27.458	26.354	26.613	0	0	25.965	26.808	0.127	0.116	-0.843	0	W5CQB5;W5DG23;W5CLW8
W5CQE4	Q9SHG8	At1g17100 (SOUL heme-binding protein) (SOUL-like protein) (Similar to SOUL Protein)	28.936	29.412	28.814	29.078	29.143	28.826	0	0	29.054	29.016	0.865	0.335	0.038	0	W5CQE4
W5CR85	Q6STH5	Fe-S cluster assembly factor HCF101, chloroplastic (Protein HIGH CHLOROPHYLL FLUORESCENCE 101)	26.743	26.616	26.66	26.99	27.234	26.902	0	0	26.673	27.042	0.052	0.083	-0.369	0	W5CR85
W5CRJ0	Q9ZU25	Probable mitochondrial-processing peptidase subunit alpha-1 (EC 3.4.24.64) (Alpha-MPP 1)	28.197	28.133	27.751	27.708	27.89	27.706	0	0	28.027	27.768	0.196	0.139	0.259	0	W5CRJ0
W5CRM8	Q9LIS2	Glycine-rich RNA-binding protein 4, mitochondrial (AtGR-RBP4) (AtRBG4) (Glycine-rich protein 4) (AtGRP4) (Mitochondrial RNA-binding protein 1b) (At-mRBP1b)	26.814	26.731	26.847	26.562	26.615	26.912	0	0	26.797	26.697	0.456	0.222	0.101	0	W5CRM8
W5CRU6	Q9SRH5	Mitochondrial outer membrane protein porin 1 (Voltage-dependent anion-selective channel protein 1) (AtVDAC1) (VDAC-1)	29.921	29.849	29.736	30.598	30.035	30.247	0	0	29.835	30.293	0.097	0.105	-0.458	0	W5CRU6;Q41591;W5D8U4
W5CSL3	P53492	Actin-7 (Actin-2)	30.066	30.217	29.981	29.861	29.957	30.226	0	0	30.088	30.015	0.604	0.267	0.074	0	W5CSL3
W5CT58	Q9ZUC0	F5O8.30 protein (OB-fold nucleic acid binding domain-containing protein) (Putative uncharacterized protein At1g23750)	27.683	27.67	27.564	27.72	27.854	27.948	0	0	27.639	27.84	0.073	0.095	-0.201	0	W5CT58
W5CT81	O22832	Stearoyl-[acyl-carrier-protein] 9-desaturase 7, chloroplastic (Stearoyl-ACP desaturase 7) (EC 1.14.19.2) (Acyl-[acyl-carrier-protein] desaturase 7) (Protein FATTY ACID BIOSYNTHESIS 2) (Protein SUPPRESSOR OF SA INSENSITIVITY 2) (AtSSI2)	28.266	28.222	28.469	28.609	28.717	28.702	0	0	28.319	28.676	0.028	0.062	-0.357	0	W5CT81;W5CBR0;E9N9R5;W5D999
W5CUA3	P0DH79	CBS domain-containing protein CBSCBSPB5	24.675	24.705	24.34	24.7	24.637	24.144	0	0	24.574	24.494	0.727	0.301	0.08	0	W5CUA3;W5CH14;W5DB62
W5CUJ0	O64730	Probable protein phosphatase 2C 26 (AtPP2C26) (EC 3.1.3.16)	27.161	27.52	27.434	27.298	26.984	27.165	0	0	27.371	27.149	0.193	0.138	0.222	0	W5CUJ0;W5CN01
W5CWQ6	Q2HIK0	At3g27890	27.358	27.213	27.305	28.044	27.672	27.777	0	0	27.292	27.831	0.027	0.061	-0.539	0	W5CWQ6
W5CWR9	O22707	Probable aldo-keto reductase 3 (EC 1.1.1.-)	29.855	29.942	29.939	30.361	30.076	30.337	0	0	29.912	30.258	0.052	0.084	-0.346	0	W5CWR9
W5CWZ2	P28188	Ras-related protein RABD2a (AtRABD2a) (Ras-related protein Ara-5) (Ras-related protein Rab1B) (AtRab1B)	28.195	28.021	27.659	27.539	27.963	27.781	0	0	27.958	27.761	0.382	0.199	0.198	0	W5CWZ2;W5DH38;W5E0S8
W5CX03	Q8W487	Uncharacterized protein At2g39795, mitochondrial	25.507	25.304	25.274	25.008	25.847	25.284	0	0	25.362	25.38	0.951	0.355	-0.018	0	W5CX03;W5DHP5;W5CN92
W5CXB0	Q9LDZ0	Heat shock 70 kDa protein 10, mitochondrial (Heat shock protein 70-10) (AtHsp70-10) (Mitochondrial heat shock protein 70-2) (mtHsc70-2)	30.765	30.664	30.5	31.741	31.08	31.304	0	0	30.643	31.375	0.049	0.082	-0.732	0	W5CXB0;W5DCU4;C3V133
W5CXB8	Q93VB0	Nucleic acid-binding, OB-fold-like protein (Putative methionyl-tRNA synthetase)	26.237	26.17	26.059	26.048	26.372	26.354	0	0	26.156	26.258	0.448	0.22	-0.102	0	W5CXB8;W5CHM7;W5DBH0
W5CXH3	Q9C685	At1g51100 (Putative uncharacterized protein At1g51100) (Putative uncharacterized protein F23H24.6) (Uncharacterized protein)	25.902	26.264	26.392	26.993	26.224	26.2	0	0	26.186	26.472	0.407	0.207	-0.286	0	W5CXH3
W5CY88	Q9XEX2	Peroxiredoxin-2B (EC 1.11.1.15) (Peroxiredoxin IIB) (Peroxiredoxin TPx1) (Thioredoxin reductase 2B) (Thioredoxin-dependent peroxidase 1)	26.974	26.999	26.762	26.512	26.706	26.868	0	0	26.912	26.695	0.172	0.131	0.216	0	W5CY88
W5CYH7	Q84TI2	Phosphoribosylaminoimidazole carboxylase like protein (Putative phosphoribosylaminoimidazole carboxylase) (Putative phosphoribosylaminoimidazole carboxylase / AIR carboxylase)	25.393	25.39	25.24	27.044	25.566	25.585	0	0	25.341	26.065	0.277	0.166	-0.724	0	W5CYH7;W5CNI0;W5DIK9
W5CYM2	Q9ZNT1	NADH--cytochrome b5 reductase 1 (EC 1.6.2.2)	26.411	26.298	25.729	25.886	26.505	26.434	0	0	26.146	26.275	0.677	0.288	-0.129	0	W5CYM2;W5DF49;W5CCS9
W5CZ39	Q67XT7	Putative uncharacterized protein At2g36145 (Fragment)	27.97	27.835	27.713	28.351	28.238	28.345	0	0	27.839	28.311	0.011	0.038	-0.472	0	W5CZ39;W5DDJ9;W5CGR4
W5DCG6	F4ISP4	Protein ovule abortion 4	25.282	25.667	25.674	25.024	25.48	25.531	0	0	25.541	25.345	0.399	0.204	0.196	0	W5DCG6;W5CZ71;W5CDX0
W5D067	P51427	40S ribosomal protein S5-2	29.84	29.825	30.173	29.151	30.059	29.834	0	0	29.946	29.681	0.444	0.219	0.265	0	W5D067;W5CKV1
W5D0E3	Q9SJQ9	Fructose-bisphosphate aldolase (EC 4.1.2.13)	30.57	30.696	30.636	31.357	30.849	30.989	0	0	30.634	31.065	0.098	0.105	-0.431	0	W5D0E3
W5D122	F4I907	Glyoxylate/succinic semialdehyde reductase 2, chloroplastic (AtGLYR2) (AtGR2) (SSA reductase 2) (EC 1.1.1.79) (EC 1.1.1.n11)	28.763	28.879	28.896	29.915	29.154	29.27	0	0	28.846	29.446	0.123	0.115	-0.6	0	W5D122
W5D157	Q9LE82	RAN GTPase-activating protein 1 (AtRanGAP1) (RanGAP1)	27.939	27.755	27.822	28.215	28.011	28.013	0	0	27.839	28.08	0.052	0.084	-0.241	0	W5D157;W5DCE0;W5AIN0
W5D1J9	Q681K2	Embryo-specific protein 3, (ATS3) (Putative uncharacterized protein At2g41470)	28.709	28.737	28.542	28.658	28.613	28.61	0	0	28.662	28.627	0.623	0.272	0.036	0	W5D1J9
W5D1S8	Q9FLN4	50S ribosomal protein L27, chloroplastic (CL27)	26.313	26.057	27.198	25.802	25.974	26.072	0	0	26.523	25.949	0.235	0.153	0.573	0	W5D1S8;W5CGE5
W5D1Z1	O22160	Thylakoid lumenal 15 kDa protein 1, chloroplastic (p15)	29.927	29.871	30.043	31.091	30.216	30.596	0	0	29.947	30.634	0.108	0.11	-0.687	0	W5D1Z1
W5D2A3	P82805	Mitochondrial import receptor subunit TOM20-4 (Translocase of outer membrane 20 kDa subunit 4)	26.555	26.071	26.153	26.993	26.495	26.903	0	0	26.26	26.797	0.066	0.091	-0.537	0	W5D2A3;W5D8X8;W5CG91
W5D2J1	Q96321	Importin subunit alpha-1 (IMPa-1) (Karyopherin subunit alpha-1) (KAP-alpha-1)	27.933	27.987	28.016	28.763	27.793	28.18	0	0	27.979	28.246	0.444	0.219	-0.267	0	W5D2J1;W5DHB0;W5CJZ8
W5D322	B9DFU6	AT3G08590 protein	29.2	29.083	29.058	29.7	29.382	29.553	0	0	29.114	29.545	0.026	0.06	-0.431	0	W5D322
W5DFM7	Q9ASV9	At1g53210/F12M16_12	25.581	24.935	24.841	25.69	26.029	26.056	0	0	25.119	25.925	0.055	0.085	-0.806	0	W5DFM7;W5D4D4
W5D4D9	Q9LZI9	Glutathione S-transferase F13 (AtGSTF13) (EC 2.5.1.18) (GST class-phi member 13)	30.388	30.22	30.321	30.42	30.099	29.916	0	0	30.309	30.145	0.383	0.2	0.164	0	W5D4D9
W5D4F5	O24456	Receptor for activated C kinase 1A (Guanine nucleotide-binding protein subunit beta-like protein A) (WD-40 repeat auxin-dependent protein ARCA)	31.171	31.006	31.321	30.696	31.149	31.045	0	0	31.166	30.963	0.295	0.172	0.202	0	W5D4F5;W5CFG7
W5D4Q6	Q38882	Phospholipase D alpha 1 (AtPLDalpha1) (PLD alpha 1) (EC 3.1.4.4) (Choline phosphatase 1) (PLDalpha) (Phosphatidylcholine-hydrolyzing phospholipase D 1)	31.18	31.235	30.979	30.98	31.296	31.246	0	0	31.131	31.174	0.749	0.307	-0.043	0	W5D4Q6
W5D4R0	Q56XH2	Photosystem II chlorophyll-binding protein PsbS	31.523	31.963	31.484	31.493	31.997	32.219	0	0	31.657	31.903	0.409	0.208	-0.246	0	W5D4R0
W5D4Z8	O81014	4-diphosphocytidyl-2-C-methyl-D-erythritol kinase, chloroplastic (EC 2.7.1.148) (4-(cytidine-5'-diphospho)-2-C-methyl-D-erythritol kinase) (CDPMEK) (CMEK) (Protein PIGMENT DEFECTIVE 277)	25.692	26.439	26.3	26.576	26.199	26.652	0	0	26.144	26.475	0.297	0.173	-0.332	0	W5D4Z8
W5D591	Q9FLP6	Small ubiquitin-related modifier 2 (AtSUMO2)	29.261	28.678	29.103	29.543	28.865	29.383	0	0	29.014	29.264	0.407	0.207	-0.25	0	W5D591
W5D5F1	Q541V3	Putative ATP binding protein	25.247	24.772	25.181	25.619	25.518	25.702	0	0	25.066	25.613	0.053	0.084	-0.546	0	W5D5F1;W5D8V5
W5D5L4	Q9SJQ9	Fructose-bisphosphate aldolase (EC 4.1.2.13)	33.515	33.587	33.542	33.813	33.603	33.941	0	0	33.548	33.786	0.131	0.118	-0.238	0	W5D5L4
W5D5P8	Q9SV21	Coatomer subunit beta-1 (Beta-coat protein 1) (Beta-COP 1)	28.899	29.16	28.659	27.4	29.015	28.739	0	0	28.906	28.385	0.408	0.208	0.521	0	W5D5P8;A0A077RSB4
W5D5R6	Q9XI93	At1g13930/F16A14.27 (F16A14.14) (F7A19.2 protein) (Salt tolerance-related protein)	26.776	27.06	27.503	27.665	26.762	27.06	0	0	27.113	27.162	0.891	0.341	-0.05	0	W5D5R6
W5D6F1	Q9ZS97	UPF0051 protein ABCI8, chloroplastic (ABC transporter I family member 8) (ABC transporter ABCI.8) (AtABCI8) (Non-intrinsic ABC protein 1) (Protein ABC1) (Plastid sufB-like protein) (Protein LONG AFTER FAR-RED 6)	26.834	26.936	26.973	26.991	26.95	27.004	0	0	26.914	26.982	0.242	0.155	-0.067	0	W5D6F1;A0A096UNM5
W5D6S5	Q8LAS8	S-formylglutathione hydrolase (AtSFGH) (EC 3.1.2.12) (Esterase D)	28.314	28.38	28.323	28.553	28.193	28.256	0	0	28.339	28.334	0.969	0.36	0.005	0	W5D6S5
W5D739	P51414	60S ribosomal protein L26-1	25.548	25.603	26.189	25.509	25.391	26.262	0	0	25.78	25.721	0.872	0.336	0.059	0	W5D739;W5DI21
W5D791	Q42601	Carbamoyl-phosphate synthase large chain, chloroplastic (EC 6.3.5.5) (Carbamoyl-phosphate synthetase ammonia chain) (Protein VENOSA 6)	30.533	30.48	30.379	30.659	30.566	30.609	0	0	30.464	30.611	0.062	0.09	-0.147	0	W5D791
W5D7B8	P51418	60S ribosomal protein L18a-2	28.047	27.744	28.272	27.334	28.346	28.3	0	0	28.021	27.993	0.945	0.354	0.028	0	W5D7B8
W5D7K8	Q9SRZ6	Cytosolic isocitrate dehydrogenase [NADP] (EC 1.1.1.42)	28.621	28.548	28.56	27.283	28.433	28.11	0	0	28.577	27.942	0.204	0.142	0.635	0	W5D7K8
W5D8H3	Q9SHH5	F20D23.14 protein	27.757	27.288	27.449	28.464	27.529	27.337	0	0	27.498	27.777	0.518	0.241	-0.279	0	W5D8H3;W5CI80;W5CFA8
W5D8S6	Q9SJQ9	Fructose-bisphosphate aldolase (EC 4.1.2.13)	26.805	26.967	26.862	28.089	27.235	27.359	0	0	26.878	27.561	0.12	0.115	-0.683	0	W5D8S6
W5D8V3	Q9SR22	Pectin acetylesterase 5 (EC 3.1.1.-)	27.462	27.616	27.553	26.864	27.372	27.496	0	0	27.544	27.244	0.258	0.16	0.3	0	W5D8V3;W5CAQ3
W5D8X2	Q9ZP06	Malate dehydrogenase 1, mitochondrial (EC 1.1.1.37) (mNAD-MDH 1)	27.246	27.198	27.163	28.389	27.38	27.842	0	0	27.202	27.87	0.148	0.123	-0.668	0	W5D8X2
W5D911	Q9LYR4	Aldolase-type TIM barrel family protein (Putative transaldolase) (Transaldolase-like protein)	31.094	31.053	30.829	31.106	31.116	31.137	0	0	30.992	31.12	0.26	0.161	-0.128	0	W5D911;A0A077RY78
W5D920	Q56WE8	Cytoplasmic aconitate hydratase (Fragment)	25.951	25.962	25.677	26.512	26.242	26.304	0	0	25.863	26.353	0.017	0.049	-0.489	0	W5D920
W5D936	F4J9G2	Rhodanese/cell cycle control phosphatase superfamily protein	28.123	28.588	28.286	28.555	28.424	28.578	0	0	28.333	28.519	0.304	0.175	-0.186	0	W5D936
W5D9G4	Q9STF2	Protein plastid transcriptionally active 16, chloroplastic (pTAC16)	29.617	29.506	29.699	30.846	29.879	30.078	0	0	29.607	30.268	0.15	0.124	-0.66	0	W5D9G4
W5D9M4	O81014	4-diphosphocytidyl-2-C-methyl-D-erythritol kinase, chloroplastic (EC 2.7.1.148) (4-(cytidine-5'-diphospho)-2-C-methyl-D-erythritol kinase) (CDPMEK) (CMEK) (Protein PIGMENT DEFECTIVE 277)	25.037	25.096	25.127	26.28	25.293	25.266	0	0	25.087	25.613	0.255	0.159	-0.526	0	W5D9M4;W5CEQ0
W5D9Z6	Q8VZM1	Putative N-terminal acetyltransferase (Tetratricopeptide repeat-containing protein)	27.63	27.484	27.632	27.465	27.797	27.646	0	0	27.582	27.636	0.65	0.28	-0.054	0	W5D9Z6
W5DA89	F4IVN6	Calmodulin 5	31.484	31.282	31.458	31.076	30.974	31.322	0	0	31.408	31.124	0.092	0.103	0.285	0	W5DA89;W5CE84
W5DAE9	Q9SRZ6	Cytosolic isocitrate dehydrogenase [NADP] (EC 1.1.1.42)	30.776	31.03	30.872	30.615	30.502	30.545	0	0	30.893	30.554	0.029	0.063	0.339	0	W5DAE9
W5DAF0	O23264	Selenium-binding protein 1	27.214	27.072	27.115	27.36	27.855	27.009	0	0	27.134	27.408	0.38	0.199	-0.274	0	W5DAF0
W5DB05	Q6NPF9	Thioredoxin Y1, chloroplastic (AtTrxy1)	27.129	26.023	26.992	28.387	26.184	26.15	0	0	26.715	26.907	0.83	0.327	-0.192	0	W5DB05;A0A080YU49
W5DB86	Q9ASR1	At1g56070/T6H22_13 (Elongation factor EF-2) (Putative elongation factor)	27.929	28.009	27.981	26.656	27.642	27.846	0	0	27.973	27.381	0.248	0.157	0.591	0	W5DB86;W5CEW4
W5DBA1	Q9FWA3	6-phosphogluconate dehydrogenase, decarboxylating 3 (EC 1.1.1.44)	24.927	25.026	25.089	25.176	25.13	25.495	0	0	25.014	25.267	0.146	0.123	-0.253	0	W5DBA1
W5DBI3	Q42350	Glycine dehydrogenase (Fragment)	27.483	26.914	25.758	28.553	28.102	27.973	0	0	26.718	28.209	0.086	0.1	-1.491	0	W5DBI3
W5DBQ7	Q93Z16	Dolichyl-diphosphooligosaccharide--protein glycosyltransferase subunit 2 (EC 2.4.99.18) (Protein HAPLESS 6) (Ribophorin II) (RPN-II) (Ribophorin-2)	26.184	26.736	26.554	24.011	25.734	25.01	0	0	26.492	24.918	0.076	0.095	1.573	0	W5DBQ7;W5CGV5
W5DCF1	O80988	Glycine dehydrogenase (decarboxylating) 2, mitochondrial (EC 1.4.4.2) (Glycine cleavage system P protein 2) (Glycine decarboxylase 2) (Glycine decarboxylase P-protein 2) (AtGLDP2) (Glycine dehydrogenase (aminomethyl-transferring) 2)	25.325	25.155	25.351	26.178	25.431	25.588	0	0	25.277	25.732	0.177	0.132	-0.455	0	W5DCF1
W5DDQ9	Q9LSQ5	NAD(P)H dehydrogenase (quinone) FQR1 (EC 1.6.5.2) (Flavodoxin-like quinone reductase 1)	27.888	28.351	28.18	28.544	28.17	27.654	0	0	28.14	28.123	0.957	0.357	0.017	0	W5DDQ9;W5D0L0
W5DDR5	Q39258	V-type proton ATPase subunit E1 (V-ATPase subunit E1) (Protein EMBRYO DEFECTIVE 2448) (Vacuolar H(+)-ATPase subunit E isoform 1) (Vacuolar proton pump subunit E1)	26.489	26.269	26.233	27.411	26.994	26.876	0	0	26.33	27.094	0.026	0.06	-0.764	0	W5DDR5
W5DED2	F4I907	Glyoxylate/succinic semialdehyde reductase 2, chloroplastic (AtGLYR2) (AtGR2) (SSA reductase 2) (EC 1.1.1.79) (EC 1.1.1.n11)	25.527	25.814	25.599	24.402	25.306	25.795	0	0	25.646	25.168	0.362	0.193	0.479	0	W5DED2
W5DEI7	Q9M158	Rhodanese-like domain-containing protein 4, chloroplastic (Protein THYLAKOID RHODANESE-LIKE) (Sulfurtransferase 4) (AtStr4)	29.707	29.651	29.842	30.011	29.849	29.917	0	0	29.733	29.926	0.061	0.089	-0.193	0	W5DEI7
W5DEJ5	O82204	60S ribosomal protein L28-1	27.056	27.001	27.583	26.696	27.604	27.534	0	0	27.213	27.278	0.862	0.335	-0.065	0	W5DEJ5;W5CCH5
W5DF01	Q9LV03	Glutamate synthase 1 [NADH], chloroplastic (EC 1.4.1.14) (NADH-dependent glutamate synthase 1) (NADH-GOGAT 1)	28.327	28.293	28.227	28.599	28.415	28.393	0	0	28.282	28.469	0.086	0.1	-0.187	0	W5DF01
W5DF43	O81644	Villin-2	29.565	29.442	29.452	30.017	29.688	29.955	0	0	29.486	29.887	0.044	0.077	-0.401	0	W5DF43
W5DFE7	Q9C522	ATP-citrate synthase beta chain protein 1 (ATP-citrate synthase B-1) (EC 2.3.3.8) (ATP-citrate lyase B-1) (Citrate cleavage enzyme B-1)	30.055	30.224	30.061	30.068	30.193	30.43	0	0	30.114	30.23	0.401	0.205	-0.117	0	W5DFE7;W5H621;W5HZR7
W5DFH3	Q9SIB9	Aconitate hydratase 2, mitochondrial (Aconitase 2) (EC 4.2.1.3) (Citrate hydro-lyase 2)	29.812	29.639	29.656	29.387	29.694	29.382	0	0	29.702	29.488	0.162	0.128	0.215	0	W5DFH3
W5DFQ7	Q9SYI0	Protein translocase subunit SECA1, chloroplastic (AtcpSecA) (Protein ALBINO OR GLASSY YELLOW 1)	26.717	26.403	26.479	26.005	26.786	26.206	0	0	26.533	26.332	0.492	0.232	0.201	0	W5DFQ7
W5DG53	F4IX28	Peptidyl-prolyl cis-trans isomerase (EC 5.2.1.8)	28.22	28.107	28.272	28.117	28.322	28.41	0	0	28.2	28.283	0.463	0.224	-0.083	0	W5DG53
W5DGM2	Q9LW85	MAR-binding filament-like protein 1	28.116	28.322	28.194	28.746	28.358	28.539	0	0	28.211	28.548	0.076	0.095	-0.337	0	W5DGM2
W5DH65	Q9ZPI6	Peroxisomal fatty acid beta-oxidation multifunctional protein AIM1 (Protein ABNORMAL INFLORESCENCE MERISTEM 1) (AtAIM1) [Includes: Enoyl-CoA hydratase/3-2-trans-enoyl-CoA isomerase/3-hydroxybutyryl-CoA epimerase (EC 4.2.1.17) (EC 5.1.2.3) (EC 5.3.3.8); 3-hydroxyacyl-CoA dehydrogenase (EC 1.1.1.35)]	28.985	29.207	29.008	29.113	28.942	29.074	0	0	29.066	29.043	0.805	0.321	0.023	0	W5DH65;W5D768
W5DHE6	Q9SYI0	Protein translocase subunit SECA1, chloroplastic (AtcpSecA) (Protein ALBINO OR GLASSY YELLOW 1)	26.175	26.276	26.025	26.296	26.415	26.198	0	0	26.159	26.303	0.21	0.144	-0.144	0	W5DHE6
W5DIU6	P48491	Triosephosphate isomerase, cytosolic (TIM) (Triose-phosphate isomerase) (EC 5.3.1.1)	29.829	30.18	30.079	29.608	29.653	29.392	0	0	30.03	29.551	0.025	0.059	0.479	0	W5DIU6;Q9FS79
W5DJR4	F4JUT9	Plasma-membrane associated cation-binding protein 1	29.637	29.732	29.604	29.878	29.037	29.318	0	0	29.658	29.411	0.424	0.213	0.247	0	W5DJR4
W5DL22	P11490	Plastocyanin minor isoform, chloroplastic	31.522	31.543	31.597	30.705	31.526	31.562	0	0	31.554	31.264	0.409	0.208	0.29	0	W5DL22;W5HJN4
W5FBQ2	Q944A6	Sucrose nonfermenting 4-like protein (SNF4) (CBS domain-containing protein CBSCBS3) (SNF1-related protein kinase regulatory subunit betagamma) (AKIN subunit betagamma) (AKINbetagamma)	24.242	24.209	24.16	23.853	24.021	24.035	0	0	24.204	23.97	0.042	0.076	0.234	0	W5FBQ2;W5DLD7;W5FQP5
W5DLI7	Q6ZY51	Phosphoglucan, water dikinase, chloroplastic (EC 2.7.9.5)	27.265	27.62	27.275	28.426	27.629	27.634	0	0	27.387	27.896	0.185	0.135	-0.509	0	W5DLI7;W5HJ48;W5I7C0
W5DLP4	Q9LVA0	BAG family molecular chaperone regulator 7 (Bcl-2-associated athanogene 7)	26.874	25.707	25.772	24.448	24.573	25.219	0	0	26.118	24.746	0.047	0.081	1.371	0	W5DLP4;W5I8A1
W5DM75	Q8L849	Putative uncharacterized protein At5g60710	30.069	30.238	30.823	30.293	30.019	30.302	0	0	30.377	30.205	0.541	0.248	0.172	0	W5DM75
W5DM96	F4J8D3	Protein TPLATE	23.934	24.079	23.743	22.67	23.688	23.396	0	0	23.919	23.251	0.148	0.123	0.668	0	W5DM96;W5ESK7;W5E9S8
W5EM55	P52420	Phosphoribosylamine--glycine ligase, chloroplastic (EC 6.3.4.13) (Glycinamide ribonucleotide synthetase) (GARS) (Phosphoribosylglycinamide synthetase)	25.311	25.113	24.927	25.902	25.902	25.257	0	0	25.117	25.687	0.1	0.106	-0.57	0	W5EM55;W5E1W9;W5DM98;W5HPA7
W5EAG8	P37107	Signal recognition particle 54 kDa protein, chloroplastic (54 chloroplast protein) (54CP) (SRP54) (cpSRP54) (FFC)	29.179	28.946	29.462	28.351	28.997	28.628	0	0	29.195	28.659	0.092	0.103	0.537	0	W5EAG8;W5DMI5
W5DMM3	F4JD88	Alba DNA/RNA-binding protein	24.889	24.757	24.48	25.095	24.752	25.04	0	0	24.709	24.963	0.19	0.137	-0.254	0	W5DMM3;W5EU18;W5EC60
W5DMP7	Q9SW18	Magnesium protoporphyrin IX methyltransferase, chloroplastic (EC 2.1.1.11)	28.223	28.319	28.233	28.636	28.532	28.225	0	0	28.258	28.465	0.232	0.152	-0.206	0	W5DMP7
W5DMQ3	F4JSP1	NAD(P)-binding Rossmann-fold superfamily protein	26.611	25.839	26.395	26.239	26.668	26.618	0	0	26.282	26.508	0.454	0.221	-0.227	0	W5DMQ3;W5GTI1;W5EJB6;W5ETN2
W5DMS4	Q8VZW6	Elongation factor EF-P (Putative elongation factor P (EF-P))	27.501	27.838	28.04	27.696	27.702	27.949	0	0	27.793	27.782	0.956	0.356	0.011	0	W5DMS4;W5EP34
W5GIY1	Q8LEU3	Chlorophyll(ide) b reductase NOL, chloroplastic (EC 1.1.1.294) (Protein NON-YELLOW COLORING 1-LIKE) (AtNOL) (Protein NYC1-LIKE) (Short-chain dehydrogenase/reductase NOL)	25.769	25.114	25.664	25.59	26.255	26.322	0	0	25.516	26.056	0.157	0.126	-0.54	0	W5GIY1;W5DMW3;W5EP77
W5DN12	Q9SUQ8	Dirigent protein 6 (AtDIR6)	27.833	27.675	27.402	27.744	28.166	27.851	0	0	27.636	27.921	0.187	0.135	-0.284	0	W5DN12
W5DN86	P28769	T-complex protein 1 subunit alpha (TCP-1-alpha) (CCT-alpha) (Chaperonin CCT1)	28.694	28.717	28.816	28.191	28.583	28.554	0	0	28.742	28.442	0.131	0.117	0.3	0	W5DN86;W5HHB7;W5I965
W5DNF0	Q8VZ23	NAD(P)-linked oxidoreductase superfamily protein (Putative uncharacterized protein At1g04420)	28.413	28.894	29.039	28.091	28.193	28.341	0	0	28.782	28.209	0.079	0.097	0.573	0	W5DNF0
W5DNF1	Q9M0F5	Acid phosphatase-like protein (HAD superfamily, subfamily IIIB acid phosphatase) (Putative acid phosphatase)	32.078	32.339	32.431	32.33	32.336	32.344	0	0	32.282	32.337	0.659	0.282	-0.054	0	W5DNF1
W5FUD3	Q9LK47	AT3g23700/MYM9_3 (At3g23700/MYM9_3) (Ribosomal protein S1-like RNA-binding domain-containing protein) (Uncharacterized protein)	25.942	25.347	25.97	26.365	26.449	25.956	0	0	25.753	26.257	0.124	0.115	-0.503	0	W5FUD3;W5DNH1;W5FIH2
W5DNM6	Q9SX77	Succinate dehydrogenase subunit 5, mitochondrial	28.041	28.068	28.095	28.742	28.258	28.5	0	0	28.068	28.5	0.089	0.102	-0.431	0	W5DNM6;W5HIM0
W5DNR0	B9DFM6	AT4G35450 protein	27.911	27.557	27.817	28.893	28.12	27.916	0	0	27.762	28.31	0.199	0.139	-0.548	0	W5DNR0
W5DNV7	P36428	Alanine--tRNA ligase (EC 6.1.1.7) (Alanyl-tRNA synthetase) (AlaRS)	28.782	28.561	28.47	29.078	28.821	28.843	0	0	28.604	28.914	0.067	0.092	-0.31	0	W5DNV7
W5DNW0	O82790	AT2G45990 protein (Expressed protein) (Putative uncharacterized protein At2g45990) (Uncharacterized protein)	26.553	26.606	26.62	26.315	26.626	26.487	0	0	26.593	26.476	0.321	0.181	0.117	0	W5DNW0;W5IAI1;W5HGR3
W5ESK4	Q494P3	At3g17770 (Dihydroxyacetone kinase)	25.682	25.497	25.285	26.026	25.591	26.11	0	0	25.488	25.909	0.108	0.109	-0.421	0	W5ESK4;W5EBV2;W5DNX6
W5HFF4	Q9LDD8	Methylcrotonoyl-CoA carboxylase beta chain, mitochondrial (MCCase subunit beta) (EC 6.4.1.4) (3-methylcrotonyl-CoA carboxylase 2) (3-methylcrotonyl-CoA:carbon dioxide ligase subunit beta)	26.041	26.408	26.561	26.913	26.376	26.035	0	0	26.337	26.441	0.748	0.306	-0.104	0	W5HFF4;W5DNY7;W5I8W2
W5ETW5	Q9LIA8	UDP-glucose 6-dehydrogenase 2 (UDP-Glc dehydrogenase 2) (UDP-GlcDH 2) (UDPGDH 2) (EC 1.1.1.22) (At-UGD2)	27.718	27.657	27.953	27.975	27.416	27.688	0	0	27.776	27.693	0.681	0.289	0.083	0	W5ETW5;W5EE66;W5DP16
W5ERM3	A2RVM0	Short-chain dehydrogenase TIC 32, chloroplastic (EC 1.1.1.-) (Translocon at the inner envelope membrane of chloroplasts 32) (AtTIC32)	25.174	25.125	24.772	24.611	25.809	25.475	0	0	25.024	25.298	0.53	0.244	-0.274	0	W5ERM3;W5ECD3;W5DP45
W5EDP7	Q9M2N5	Zinc finger BED domain-containing protein DAYSLEEPER (Transposase-like protein DAYSLEEPER)	27.362	27.704	27.315	25.058	26.447	26.378	0	0	27.46	25.961	0.071	0.094	1.499	0	W5EDP7;W5DP57;W5EPK6
W5DP69	Q93ZE5	AT4g15940/dl4011w (At4g15940) (Isomerase like protein)	26.861	26.385	26.526	26.806	26.653	26.907	0	0	26.591	26.789	0.302	0.175	-0.198	0	W5DP69;W5FA00;W5FV89
W5I8W6	Q0WW95	Cysteine synthase (EC 2.5.1.47)	25.722	25.975	26.323	26.326	26.001	26.074	0	0	26.007	26.134	0.568	0.256	-0.127	0	W5I8W6;W5I582;W5HHW4;W5DRQ0;W5DP94;W5HDP2;W5BYA1
W5EQY5	Q9SKI2	Vacuolar protein sorting-associated protein 2 homolog 1 (AtVPS2-1) (Charged multivesicular body protein 2 homolog 1) (ESCRT-III complex subunit VPS2 homolog 1) (SNF7-like protein)	26.093	26.067	25.82	26.644	26.131	26.197	0	0	25.993	26.324	0.166	0.128	-0.331	0	W5EQY5;W5DPB3;W5ECT5
W5DPC8	R4WCW1	Sec24-like transport protein	25.357	25.352	25.027	23.045	24.417	23.845	0	0	25.245	23.769	0.057	0.086	1.476	0	W5DPC8;W5EPJ9;W5EAV7;W5G2B0;W5F6M0
W5E8Y1	Q9LV33	Beta-glucosidase 44 (AtBGLU44) (EC 3.2.1.21)	26.559	25.864	25.474	26.187	26.235	26.2	0	0	25.966	26.207	0.526	0.243	-0.241	0	W5E8Y1;W5DPJ0
W5DPV9	P35614	Eukaryotic peptide chain release factor subunit 1-3 (Eukaryotic release factor 1-3) (eRF1-3) (Omnipotent suppressor protein 1 homolog 3) (SUP1 homolog 3)	27.249	27.601	27.621	27.412	27.376	27.314	0	0	27.49	27.367	0.417	0.211	0.123	0	W5DPV9;I3NM28
W5DPW0	P82538	PsbP-like protein 1, chloroplastic (OEC23-like protein 4) (PsbP-related thylakoid lumenal protein 2)	30.588	30.498	30.536	31.017	30.723	30.709	0	0	30.541	30.816	0.103	0.108	-0.276	0	W5DPW0;W5ERC2
W5DQ12	O24633	Proteasome subunit beta type-2-B (EC 3.4.25.1) (20S proteasome beta subunit D-2) (Proteasome component GA) (Proteasome subunit beta type-4)	28.762	28.658	28.948	29.448	28.593	28.531	0	0	28.789	28.857	0.843	0.33	-0.068	0	W5DQ12;W5ERM8;Q5XUV7;I3NM16
W5DQF4	Q0WUV8	Elongation factor Tu	29.157	29.204	29.232	29.774	29.447	29.644	0	0	29.198	29.622	0.041	0.075	-0.424	0	W5DQF4;W5FDD1
W5FE56	Q05728	Phosphoribosylformylglycinamidine cyclo-ligase, chloroplastic (EC 6.3.3.1) (AIR synthase) (AIRS) (Phosphoribosyl-aminoimidazole synthetase)	26.715	26.822	26.431	26.999	26.679	26.806	0	0	26.656	26.828	0.316	0.179	-0.172	0	W5FE56;W5DQR9;W5FUB6
W5DQV9	O65902	Cyclase-associated protein 1 (AtCAP1) (Adenylyl cyclase-associated protein)	29.12	28.957	29.167	29.058	29.159	29.094	0	0	29.081	29.104	0.773	0.313	-0.022	0	W5DQV9
W5DR00	Q9FPJ7	At2g27680	28.38	28.292	28.267	28.704	28.675	28.294	0	0	28.313	28.557	0.2	0.139	-0.244	0	W5DR00
W5HEM1	Q94K68	Putative uncharacterized protein At5g27560 (Uncharacterized protein)	25.698	25.361	25.496	26.724	25.995	25.59	0	0	25.518	26.103	0.214	0.145	-0.585	0	W5HEM1;W5DR08;W5I5B1
W5DR27	Q9LF33	UDP-glucose 6-dehydrogenase 3 (UDP-Glc dehydrogenase 3) (UDP-GlcDH 3) (UDPGDH 3) (EC 1.1.1.22) (At-UGD3)	27.325	26.954	27.252	27.148	26.914	26.891	0	0	27.177	26.984	0.247	0.156	0.193	0	W5DR27;A0A096UR31
W5DR52	O49499	Caffeoyl-CoA O-methyltransferase 1 (EC 2.1.1.104) (Trans-caffeoyl-CoA 3-O-methyltransferase) (CCoAMT) (CCoAOMT1)	29.079	29.009	29.023	27.1	27.942	27.039	0	0	29.037	27.36	0.028	0.062	1.676	0	W5DR52
W5DR73	Q42134	Proteasome subunit alpha type-5-B (EC 3.4.25.1) (20S proteasome alpha subunit E-2) (Proteasome component Z)	29.14	28.782	29.144	29.158	29.259	29.052	0	0	29.022	29.156	0.393	0.203	-0.134	0	W5DR73
W5FQA8	P43333	U2 small nuclear ribonucleoprotein A' (U2 snRNP A')	25.828	25.737	25.956	26.293	26.064	26.203	0	0	25.84	26.187	0.02	0.052	-0.347	0	W5FQA8;W5DR79;W5F6X0;W5DMS8
W5DR86	O50008	5-methyltetrahydropteroyltriglutamate--homocysteine methyltransferase 1 (EC 2.1.1.14) (Cobalamin-independent methionine synthase 1) (AtMS1) (Vitamin-B12-independent methionine synthase 1)	31.071	30.92	30.725	30.834	30.857	31.122	0	0	30.905	30.938	0.823	0.325	-0.033	0	W5DR86
W5DR88	Q9SRQ7	Non-specific phospholipase C4 (EC 3.1.4.3)	29.055	29.837	27.909	29.534	28.589	29.363	0	0	28.934	29.162	0.741	0.305	-0.228	0	W5DR88
W5DRN4	Q9XI10	DPP6 N-terminal domain-like protein (F8K7.10 protein) (Putative uncharacterized protein At1g21680)	27.766	27.606	28.458	28.495	27.971	28.451	0	0	27.943	28.306	0.318	0.18	-0.362	0	W5DRN4
W5DRS3	Q42521	Glutamate decarboxylase 1 (GAD 1) (EC 4.1.1.15)	30.674	30.651	30.17	30.6	30.479	30.51	0	0	30.498	30.529	0.87	0.336	-0.031	0	W5DRS3
W5DS33	Q9SK22	40S ribosomal protein S16-1	28.147	28.025	28.485	28.649	28.617	28.788	0	0	28.219	28.685	0.063	0.09	-0.466	0	W5DS33;W5DRU3;W5ERP0
W5DS20	B9DFQ9	AT5G37510 protein (NADH-ubiquinone oxidoreductase subunit)	30.861	30.597	30.616	31.236	30.899	31.098	0	0	30.691	31.078	0.042	0.076	-0.386	0	W5DS20
W5DS49	Q8LA96	Putative RRM-containing protein (Putative splicing regulatory protein) (RNA recognition motif-containing protein)	26.052	26.198	26.449	26.961	26.514	26.51	0	0	26.233	26.662	0.09	0.102	-0.429	0	W5DS49;A0A096UVA4;W5I612
W5DS68	Q06327	Linoleate 9S-lipoxygenase 1 (EC 1.13.11.58) (Lipoxygenase 1) (AtLOX1)	28.366	28.595	28.28	28.706	28.709	28.6	0	0	28.414	28.672	0.097	0.105	-0.258	0	W5DS68;F1DTB8;W5ETH6
W5DSC6	F4I6W4	Phosphoglucomutase	27.99	28.007	27.786	29.088	28.167	28.276	0	0	27.928	28.51	0.177	0.132	-0.583	0	W5DSC6
W5DSD4	Q9LIF8	Jacalin-related lectin 36	24.435	24.585	24.401	24.737	25.383	24.726	0	0	24.474	24.949	0.153	0.125	-0.475	0	W5DSD4;W5HJM7
W5DSE3	Q94K97	Putative 30S ribosomal protein (Putative uncharacterized protein At5g24490)	27.256	27.222	28.006	27.439	27.596	27.259	0	0	27.495	27.431	0.834	0.328	0.063	0	W5DSE3;W5F750;W5FW68
W5DSL3	Q5MAU8	Probable inactive purple acid phosphatase 27	30.015	30.205	30.714	30.343	30.014	30.753	0	0	30.311	30.37	0.853	0.333	-0.059	0	W5DSL3
W5DSM5	Q5M729	Dihydrolipoyllysine-residue acetyltransferase component 3 of pyruvate dehydrogenase complex, mitochondrial (EC 2.3.1.12) (Dihydrolipoamide S-acetyltransferase component 3 of pyruvate dehydrogenase complex) (Pyruvate dehydrogenase complex component E2 3) (PDC-E2 3) (PDCE2 3)	29.508	29.438	29.37	30.197	29.606	29.798	0	0	29.438	29.867	0.126	0.116	-0.429	0	W5DSM5
W5DSU6	P21240	Chaperonin 60 subunit beta 1, chloroplastic (CPN-60 beta 1) (60 kDa chaperonin subunit beta 1) (RuBisCO large subunit-binding protein subunit beta, chloroplastic)	29.233	29.022	28.882	29.766	29.449	29.402	0	0	29.046	29.539	0.033	0.068	-0.493	0	W5DSU6
W5DSZ0	C0Z2A8	AT1G20020 protein	31.662	31.812	31.711	32.234	32.014	31.836	0	0	31.728	32.028	0.107	0.109	-0.3	0	W5DSZ0
W5DT46	Q9SMV6	Protein EXPORTIN 1A (AtCRM1) (AtXPO1) (Protein HEAT-INTOLERANT 2)	25.35	25.796	25.358	25.366	25.463	25.743	0	0	25.501	25.524	0.908	0.345	-0.023	0	W5DT46;A0A096USD3;W5FRM9
W5E575	P93014	30S ribosomal protein S5, chloroplastic	29.418	29.368	29.759	29.892	29.934	29.675	0	0	29.515	29.833	0.107	0.109	-0.318	0	W5E575;W5DT48
W5ETU1	Q944G9	Probable fructose-bisphosphate aldolase 2, chloroplastic (EC 4.1.2.13)	34.981	35.098	34.961	35.511	35.134	35.265	0	0	35.013	35.303	0.105	0.108	-0.29	0	W5ETU1;W5DTC2;A0A0F7INH2
W5DTG8	Q0WUV6	NA	26.219	26.833	26.823	26.037	25.931	25.692	0	0	26.625	25.887	0.049	0.082	0.738	0	W5DTG8
W5DTT3	P21238	Chaperonin 60 subunit alpha 1, chloroplastic (CPN-60 alpha 1) (Protein SCHLEPPERLESS) (RuBisCO large subunit-binding protein subunit alpha 1)	31.176	31.036	30.919	31.219	31.182	30.978	0	0	31.043	31.126	0.475	0.228	-0.083	0	W5DTT3
W5DTZ8	Q94AG6	S-adenosylmethionine carrier 1, chloroplastic/mitochondrial (S-adenosylmethionine transporter 1) (AtSAMT1)	26.44	26.144	26.172	24.764	26.086	25.18	0	0	26.252	25.343	0.139	0.12	0.909	0	W5DTZ8;W5FEL4;W5FX04
W5DUC5	Q67YC9	Uncharacterized protein At4g14100	26.473	25.873	26.581	25.846	26.413	26.209	0	0	26.309	26.156	0.61	0.269	0.153	0	W5DUC5;W5FAR2
W5ENN5	Q7DLR9	Proteasome subunit beta type-4 (EC 3.4.25.1) (20S proteasome beta subunit G-1) (Proteasome component H) (Proteasome subunit beta type-7)	28.232	28.159	28.315	28.402	28.359	28.014	0	0	28.235	28.258	0.875	0.337	-0.023	0	W5ENN5;W5E9S1;W5DUC9;W5FVU7;W5EYF7;Q5XUV5;W5FC75
W5E9S7	Q8H107	Dihydrolipoyllysine-residue succinyltransferase component of 2-oxoglutarate dehydrogenase complex 2, mitochondrial (EC 2.3.1.61) (2-oxoglutarate dehydrogenase complex component E2-2) (OGDC-E2-2) (Dihydrolipoamide succinyltransferase component of 2-oxoglutarate dehydrogenase complex 2) (E2K-2)	29.507	29.432	29.339	30.248	29.611	29.76	0	0	29.426	29.873	0.139	0.12	-0.447	0	W5E9S7;W5DUE4
W5DUH8	P37107	Signal recognition particle 54 kDa protein, chloroplastic (54 chloroplast protein) (54CP) (SRP54) (cpSRP54) (FFC)	26.222	26.64	26.546	26.043	26.371	26.392	0	0	26.469	26.269	0.303	0.175	0.201	0	W5DUH8;W5ESV7;W5EBG8
W5DUN6	Q8RWG1	Uncharacterized aarF domain-containing protein kinase At4g31390, chloroplastic (EC 2.7.-.-)	25.663	26.511	25.94	24.747	25.669	24.581	0	0	26.038	24.999	0.074	0.095	1.039	0	W5DUN6;W5EB01;W5ER46
W5E9W6	O81845	Mitochondrial uncoupling protein 1 (AtPUMP1)	25.536	24.951	24.939	24.761	25.14	25.288	0	0	25.142	25.063	0.77	0.312	0.079	0	W5E9W6;W5DVC9
W5DVF7	Q9FNJ9	Probable 2-carboxy-D-arabinitol-1-phosphatase (EC 3.1.3.63)	26.176	26.311	26.428	27.347	26.722	26.245	0	0	26.305	26.771	0.279	0.167	-0.467	0	W5DVF7
W5DVJ7	O65202	Peroxisomal acyl-coenzyme A oxidase 1 (AOX 1) (EC 1.3.3.6) (Long-chain acyl-CoA oxidase) (AtCX1)	28.749	28.955	28.548	28.895	28.808	29.006	0	0	28.751	28.903	0.331	0.184	-0.152	0	W5DVJ7;W5HJ96
W5DVK6	Q8VY91	30S ribosomal protein S6 alpha, chloroplastic	26.797	27.027	27.152	26.535	26.966	27.103	0	0	26.992	26.868	0.576	0.259	0.124	0	W5DVK6;W5FWB2
W5DVN9	Q66GR6	Single-stranded DNA-binding protein WHY3, chloroplastic (Protein PLASTID TRANSCRIPTIONALLY ACTIVE 11) (Protein WHIRLY 3) (AtWHY3)	26.157	26.241	26.035	26.685	26.108	26.497	0	0	26.144	26.43	0.229	0.151	-0.286	0	W5DVN9
W5EK32	Q94AI7	Protein TOPLESS (WUS-interacting protein 1)	25.992	25.91	26.054	24.877	26.003	25.919	0	0	25.985	25.599	0.399	0.204	0.386	0	W5EK32;W5DVU0;W5E8E2;W5I3Y3;W5HN75;W5HAV4
W5E3F7	Q9M354	Probable ADP-ribosylation factor GTPase-activating protein AGD6 (ARF GAP AGD6) (Protein ARF-GAP DOMAIN 6) (AtAGD6) (Protein ZIGA2)	25.495	24.972	25.218	26.107	25.467	25.707	0	0	25.228	25.761	0.094	0.104	-0.532	0	W5E3F7;W5DVY2;W5EH03
W5EGG5	O48832	Probable senescence related protein (Putative senescence-related protein) (Senescence/dehydration related protein)	26.088	25.683	25.738	24.899	25.169	25.381	0	0	25.836	25.15	0.022	0.055	0.686	0	W5EGG5;W5DVY5
W5EGF1	P55034	26S proteasome non-ATPase regulatory subunit 4 homolog (26S proteasome regulatory subunit RPN10) (AtRPN10) (26S proteasome regulatory subunit S5A homolog) (Multiubiquitin chain-binding protein 1) (AtMCB1)	27.892	27.893	28.124	27.997	27.81	28.076	0	0	27.97	27.961	0.94	0.353	0.009	0	W5EGF1;W5E4M3;W5DW28
W5EHW4	Q9LEU8	Argininosuccinate lyase, chloroplastic (EC 4.3.2.1) (Arginosuccinase)	28.914	29.072	28.851	29.352	28.978	29.119	0	0	28.946	29.15	0.2	0.139	-0.204	0	W5EHW4;W5DW50;W5E5T7
W5DWA5	Q9LVM3	Uncharacterized protein	28.96	28.8	28.993	29.176	29.274	29.025	0	0	28.918	29.158	0.065	0.091	-0.24	0	W5DWA5;W5EMP8;W5E6R2
W5DWG4	Q9SG80	Alpha-L-arabinofuranosidase 1 (AtASD1) (EC 3.2.1.55) (Beta-D-xylosidase) (EC 3.2.1.-)	26.04	26.001	25.904	26.008	26.151	26.068	0	0	25.981	26.076	0.178	0.133	-0.094	0	W5DWG4;W5EN09;W5E161
W5DWS0	Q0WSS4	Putative uncharacterized protein At4g14716	26.881	27.166	27.103	26.326	26.7	26.415	0	0	27.05	26.48	0.018	0.05	0.57	0	W5DWS0;C4PK50;W5E8D7
W5EL31	Q9LHE5	Mitochondrial import receptor subunit TOM40-1 (Translocase of outer membrane 40 kDa subunit homolog 1) [Cleaved into: Mitochondrial import receptor subunit TOM40-1, N-terminally processed]	27.493	27.557	27.262	27.937	27.643	27.61	0	0	27.437	27.73	0.102	0.107	-0.292	0	W5EL31;W5E2K9;W5DWT9
W5E2I8	Q9LNU4	26S proteasome non-ATPase regulatory subunit 3 homolog A (26S proteasome regulatory subunit RPN3a) (AtRPN3a) (26S proteasome regulatory subunit S3 homolog A) (Protein EMBRYO DEFECTIVE 2719) (Protein HAPLESS 15)	25.43	26.464	25.487	24.527	25.42	25.684	0	0	25.794	25.21	0.295	0.173	0.583	0	W5E2I8;W5EH78;W5DWX5;W5E9S6;W5F1G2;W5FXY6
W5EKY8	O80634	Photosynthetic NDH subunit of lumenal location 1, chloroplastic (PsbP-like protein 2)	27.75	27.911	27.914	27.987	27.769	27.782	0	0	27.859	27.846	0.894	0.341	0.013	0	W5EKY8;W5DWY0
W5DWZ2	Q39230	Serine--tRNA ligase, cytoplasmic (EC 6.1.1.11) (Seryl-tRNA synthetase) (SerRS) (Seryl-tRNA(Ser/Sec) synthetase)	25.893	26.004	26.49	24.593	25.397	24.709	0	0	26.129	24.9	0.02	0.052	1.229	0	W5DWZ2;W5EFP5;W5E7T1
W5DX10	Q96242	Allene oxide synthase, chloroplastic (EC 4.2.1.92) (Cytochrome P450 74A) (Hydroperoxide dehydrase)	28.689	28.932	29.148	28.041	28.776	28.828	0	0	28.923	28.548	0.282	0.168	0.375	0	W5DX10;H6UV55
W5DXC6	Q5FV38	At3g54660	30.093	29.869	29.998	30.479	30.198	30.07	0	0	29.987	30.249	0.15	0.124	-0.262	0	W5DXC6;W5EHV3
W5DXF3	B5RID3	Translocase of chloroplast (EC 3.6.5.-)	27.059	26.993	26.877	27.194	27.205	27.465	0	0	26.976	27.288	0.05	0.083	-0.312	0	W5DXF3;W5EF14;W5EDU4
W5DXI6	Q8VZF3	Probable glutamyl endopeptidase, chloroplastic (EC 3.4.21.-)	27.56	27.221	27.352	28.293	27.685	27.628	0	0	27.377	27.869	0.133	0.118	-0.491	0	W5DXI6
W5DXJ3	P25873	50S ribosomal protein L15, chloroplastic (CL15)	28.086	28.262	28.441	28.883	28.649	28.471	0	0	28.263	28.668	0.063	0.09	-0.405	0	W5DXJ3
W5DXM2	Q9M040	Pyruvate decarboxylase 4 (AtPDC4) (EC 4.1.1.1)	28.562	28.524	28.071	28.342	28.316	28.663	0	0	28.385	28.44	0.792	0.317	-0.055	0	W5DXM2;W5ELG7
W5EJD1	Q9FJX3	Mitochondrial outer membrane protein porin 2 (Voltage-dependent anion-selective channel protein 2) (AtVDAC2) (VDAC-2)	31.177	31.135	31.007	31.653	31.441	31.573	0	0	31.106	31.555	0.006	0.024	-0.449	0	W5EJD1;W5DXN4
W5EMR7	Q9FXF9	Alpha/beta-hydrolase-like protein (At1g29840) (F1N18.12 protein) (Putative uncharacterized protein At1g29840)	28.13	28.03	28.499	28.795	28.319	28.391	0	0	28.22	28.502	0.242	0.155	-0.282	0	W5EMR7;W5DXS5;W5E889
W5ERZ5	Q94A00	Putative RNA-binding protein	27.555	26.906	27.434	27.871	27.147	27.623	0	0	27.298	27.547	0.441	0.218	-0.249	0	W5ERZ5;W5E6K6;W5DXX9
W5DXY3	Q42139	AT4g32260/F10M6_100 (ATP synthase beta chain (Subunit II)) (EC 3.6.1.34) (F-type H+-transporting ATPase subunit b) (H+-transporting ATP synthase chain 9-like protein) (H+-transporting ATP synthase chain9 - like protein)	30.339	30.073	30.285	30.592	29.728	30.087	0	0	30.232	30.136	0.743	0.305	0.097	0	W5DXY3;W5EJ97;W5E4T7
W5DY15	Q8W4S4	V-type proton ATPase subunit a3 (V-ATPase subunit a3) (V-type proton ATPase 95 kDa subunit a isoform 3) (V-ATPase 95 kDa isoform a3) (Vacuolar H(+)-ATPase subunit a isoform 3) (Vacuolar proton pump subunit a3) (Vacuolar proton translocating ATPase 95 kDa subunit a isoform 3)	28.415	28.662	28.05	28.281	28.587	28.734	0	0	28.376	28.534	0.518	0.241	-0.159	0	W5DY15
W5DY62	Q9SVN5	Methionine--tRNA ligase, cytoplasmic (EC 6.1.1.10) (Methionyl-tRNA synthetase) (MetRS)	27.052	27.559	27.513	27.445	27.39	27.29	0	0	27.375	27.375	0.999	0.367	0	0	W5DY62;W5E804;W5G2Y5;W5FNM6
W5EF09	Q9FK60	Superoxide dismutase [Cu-Zn] 3 (EC 1.15.1.1) (Copper/zinc superoxide dismutase 3)	26.761	26.7	27.155	27.145	26.736	27.174	0	0	26.872	27.018	0.507	0.237	-0.146	0	W5EF09;W5DYG7;W5E8G5;A0A0G2YAJ8
W5DYH0	Q945P1	At2g39050/T7F6.22 (Euonymus lectin S3) (Expressed protein)	31.48	31.366	31.559	31.832	31.419	31.889	0	0	31.469	31.713	0.235	0.153	-0.245	0	W5DYH0
W5DYL0	O22886	Uroporphyrinogen decarboxylase 2, chloroplastic (UPD2) (URO-D2) (EC 4.1.1.37)	30.016	30.094	30.257	29.901	29.932	29.688	0	0	30.122	29.84	0.055	0.085	0.282	0	W5DYL0;A0A096UR91
W5DYL6	O48702	Expressed protein (Putative uncharacterized protein At2g26340)	26.402	26.475	27.121	26.925	27.029	26.726	0	0	26.666	26.893	0.432	0.216	-0.227	0	W5DYL6;W5EJC6;W5E1A4
W5EEZ1	Q93WL3	ATP-dependent Clp protease ATP-binding subunit CLPT1, chloroplastic (nClpC-like protein)	26.233	25.654	26.298	26.077	26.095	25.907	0	0	26.062	26.026	0.881	0.338	0.036	0	W5EEZ1;W5E5B7;W5DYM3
W5EFC4	Q8GSJ6	Protein disulfide-isomerase LQY1, chloroplastic (EC 5.3.4.1) (Protein LOW QUANTUM YIELD OF PHOTOSYSTEM II 1)	24.754	25.083	25.286	25.667	25.283	25.603	0	0	25.041	25.518	0.075	0.095	-0.477	0	W5EFC4;W5DYN7
W5DYS1	Q8VZ10	Haloacid dehalogenase-like hydrolase family protein (Putative uncharacterized protein At1g56500)	26.04	25.746	25.931	27.391	26.655	26.042	0	0	25.905	26.696	0.175	0.132	-0.79	0	W5DYS1
W5DYW5	Q96255	Phosphoserine aminotransferase 1, chloroplastic (AtPSAT1) (EC 2.6.1.52) (Phosphohydroxythreonine aminotransferase)	25.453	25.665	25.511	26.847	25.702	25.045	0	0	25.543	25.865	0.604	0.267	-0.322	0	W5DYW5
W5DYW7	Q05431	L-ascorbate peroxidase 1, cytosolic (AP) (AtAPx01) (EC 1.11.1.11)	29.773	30.125	29.894	30.592	29.494	30.039	0	0	29.93	30.042	0.765	0.311	-0.111	0	W5DYW7;W5E1P7
W5DYX2	Q9STE8	Protein TOC75-3, chloroplastic (75 kDa translocon at the outer-envelope-membrane of chloroplasts 3) (AtTOC75-III)	29.316	29.251	29.341	29.764	29.511	29.565	0	0	29.303	29.613	0.044	0.078	-0.311	0	W5DYX2;W5E2T9;W5EN39
W5DYX9	Q0WUP7	Chorismate synthase (EC 4.2.3.5)	27.558	27.577	27.569	27.818	27.481	27.644	0	0	27.568	27.648	0.498	0.234	-0.08	0	W5DYX9
W5DYZ9	Q9SGZ5	Probable beta-D-xylosidase 7 (AtBXL7) (EC 3.2.1.-)	26.762	26.432	26.55	26.903	26.73	27.013	0	0	26.581	26.882	0.079	0.097	-0.301	0	W5DYZ9
W5DZ76	O81147	Proteasome subunit alpha type-6-B (EC 3.4.25.1) (20S proteasome subunit alpha A-2) (Proteasome subunit alpha type-1)	29.546	29.51	29.688	29.437	29.319	29.675	0	0	29.581	29.477	0.443	0.218	0.104	0	W5DZ76
W5DZ80	Q93ZG7	DEAD-box ATP-dependent RNA helicase 38 (EC 3.6.4.13) (Low expression of osmotically-responsive genes 4 protein) (Protein CRYOPHYTE)	27.71	27.875	27.81	28.018	27.94	27.765	0	0	27.799	27.907	0.299	0.174	-0.109	0	W5DZ80;W5E648
W5EK26	Q940P8	T-complex protein 1 subunit beta (TCP-1-beta) (CCT-beta) (Chaperonin CCT2)	29.701	29.329	29.53	29.09	29.508	29.477	0	0	29.52	29.358	0.403	0.206	0.162	0	W5EK26;W5DZD4
W5DZG0	Q9LHA8	Probable mediator of RNA polymerase II transcription subunit 37c (Heat shock 70 kDa protein 4) (Heat shock cognate 70 kDa protein 4) (Heat shock cognate protein 70-4) (AtHsc70-4) (Heat shock protein 70-4) (AtHsp70-4)	31.007	30.826	30.953	31.711	31.132	31.278	0	0	30.929	31.374	0.114	0.113	-0.445	0	W5DZG0;X5D3C3;G3LUU7;W5E387
W5DZG1	Q1H552	Histone H2A	31.842	31.512	31.483	31.072	31.877	31.674	0	0	31.613	31.541	0.808	0.322	0.071	0	W5DZG1;W5EHG8;W5E5L1;W5EH09;W5FGP3
W5DZG7	Q0WQY6	Hydroxyacylglutathione hydrolase cytoplasmic	27.868	27.98	27.891	28.099	27.482	27.466	0	0	27.913	27.683	0.384	0.2	0.231	0	W5DZG7;W5E4G6;W5EFB8
W5DZH8	F4IIQ3	Beta-galactosidase (EC 3.2.1.23)	25.718	25.351	25.311	26.467	25.546	25.493	0	0	25.46	25.835	0.361	0.193	-0.376	0	W5DZH8
W5DZM8	Q1WWI2	At5g58590	26.297	26.398	26.085	26.555	26.367	26.624	0	0	26.26	26.515	0.104	0.108	-0.255	0	W5DZM8;A0MA43;W5EN14
W5DZQ3	Q93VC7	30S ribosomal protein S1, chloroplastic (Plastid ribosomal protein S1) (PRPS1)	29.86	30.027	30.43	30.319	30.125	30.084	0	0	30.106	30.176	0.73	0.303	-0.07	0	W5DZQ3
W5EJA6	Q9S834	ATP-dependent Clp protease proteolytic subunit 5, chloroplastic (EC 3.4.21.92) (Endopeptidase ClpP5) (nClpP5) (nClpP1)	26.494	26.463	26.801	25.916	26.413	26.55	0	0	26.586	26.293	0.273	0.164	0.293	0	W5EJA6;W5DZR3;W5E1T5
W5DZS4	Q9ZV36	UDP-glucuronic acid decarboxylase 6 (EC 4.1.1.35) (UDP-XYL synthase 6) (UDP-glucuronate decarboxylase 6) (UGD) (UXS-6)	30.99	30.985	31.168	29.959	30.502	30.764	0	0	31.048	30.408	0.106	0.109	0.64	0	W5DZS4;W5E483
W5E1I8	A0A097PL68	Nitrilase/cyanide hydratase and apolipoprotein N-acyltransferase family protein (Fragment)	28.598	28.286	28.556	29.417	28.899	28.715	0	0	28.48	29.01	0.112	0.112	-0.53	0	W5E1I8;W5DZW0
W5DZX9	Q9LHT0	Tropinone reductase homolog At5g06060 (EC 1.1.1.-)	25.467	25.507	25.612	25.595	25.936	25.322	0	0	25.528	25.618	0.668	0.285	-0.089	0	W5DZX9;W5EKT4
W5E241	Q9SYM5	Trifunctional UDP-glucose 4,6-dehydratase/UDP-4-keto-6-deoxy-D-glucose 3,5-epimerase/UDP-4-keto-L-rhamnose-reductase RHM1 (Protein REPRESSOR OF LRX1 1) (Rhamnose biosynthetic enzyme 1) (AtRHM1) [Includes: UDP-glucose 4,6-dehydratase (EC 4.2.1.76); UDP-4-keto-6-deoxy-D-glucose 3,5-epimerase/UDP-4-keto-L-rhamnose 4-keto-reductase (EC 1.1.1.-) (EC 5.1.3.-)]	27.715	27.927	27.798	27.322	27.605	27.778	0	0	27.813	27.568	0.199	0.139	0.245	0	W5E241;W5DZZ2;W5EIL1
W5E5A8	O04193	LIM domain-containing protein WLIM2a (Widely-expressed LIM protein 2) (AtWLIM2)	26.618	26.569	26.685	26.332	26.304	26.626	0	0	26.624	26.421	0.179	0.133	0.203	0	W5E5A8;W5E0K0;W5EGG0;W5EFZ6
W5EK41	Q8RU07	Putative malonyl-CoA (Putative malonyl-CoA:Acyl carrier protein transacylase) ([acyl-carrier-protein] S-malonyltransferase)	27.546	27.26	27.573	27.247	27.434	27.142	0	0	27.46	27.274	0.234	0.153	0.185	0	W5EK41;W5E0L9;W5E734
W5E0V5	Q9LZM1	Oxysterol-binding protein-related protein 3A (OSBP-related protein 3A) (Protein UNFERTILIZED EMBRYO SAC 18)	28.337	28.049	28.08	27.892	28.161	27.951	0	0	28.155	28.001	0.278	0.166	0.154	0	W5E0V5;W5EM69;W5E1J9
W5E1B9	Q9FKG8	Putative quinone oxidoreductase (Quinone oxidoreductase) (Quinone oxidoreductase-like protein)	27.166	27.299	27.11	26.697	27.258	27.048	0	0	27.191	27.001	0.367	0.195	0.19	0	W5E1B9;W5EL33
W5E2Q3	Q9C7X1	Putative uncharacterized protein F13N6.21	28.358	28.201	28.192	28.673	28.674	28.073	0	0	28.25	28.473	0.382	0.199	-0.223	0	W5E2Q3;W5EID3
W5E2T7	Q9FLX7	Probable NADH dehydrogenase [ubiquinone] 1 alpha subcomplex subunit 5, mitochondrial	28.857	28.713	28.734	29.172	28.991	29.077	0	0	28.768	29.08	0.011	0.038	-0.312	0	W5E2T7;W5EFN4
W5E2W7	Q8H173	40S ribosomal protein Sa-2 (p40 protein homolog)	27.608	27.408	27.769	28.159	27.93	28.07	0	0	27.595	28.053	0.028	0.062	-0.458	0	W5E2W7
W5E315	Q94K53	Putative uncharacterized protein At1g09750 (Fragment)	28.752	28.647	28.881	29.175	29.021	28.683	0	0	28.76	28.96	0.305	0.175	-0.2	0	W5E315;A0A096URA7
W5E4T0	Q9LZ06	Glutathione S-transferase L3 (AtGSTL3) (EC 2.5.1.18) (GST class-lambda member 3)	28.505	28.525	28.68	29.038	28.515	28.902	0	0	28.57	28.818	0.249	0.157	-0.249	0	W5E4T0
W5E4Y4	O22914	Calvin cycle protein CP12-1, chloroplastic (CP12 domain-containing protein 1) (Chloroplast protein 12-1)	26.782	26.798	27.023	27.746	26.662	27.055	0	0	26.868	27.155	0.463	0.224	-0.287	0	W5E4Y4;W5EI29;W5E0G3
W5ELR0	Q9LM92	Small nuclear ribonucleoprotein SmD3b (SmD3-b) (snRNP core protein D3-b)	25.195	25.504	25.117	24.289	24.912	24.837	0	0	25.272	24.68	0.075	0.095	0.592	0	W5ELR0;W5E570
W5E5E8	Q9SK87	Alcohol dehydrogenase-like 2 (EC 1.1.1.1)	26.555	26.694	26.763	26.086	26.56	26.558	0	0	26.671	26.401	0.223	0.149	0.27	0	W5E5E8;W5DU94;W5EI87
W5E5N6	O23006	LysM domain-containing GPI-anchored protein 2 (Chitin elicitor-binding protein LYM2) (CEBiP LYM2)	27.366	27.16	27.272	27.785	27.303	27.42	0	0	27.266	27.503	0.24	0.154	-0.237	0	W5E5N6
W5EKS7	Q9MAP3	50S ribosomal protein L11, chloroplastic (CL11)	29.078	28.911	29.297	29.554	29.49	29.438	0	0	29.095	29.494	0.06	0.089	-0.399	0	W5EKS7;W5E5Q6;W5EY14
W5E5S6	Q5FV38	At3g54660	24.529	24.507	24.696	24.916	24.826	24.778	0	0	24.577	24.84	0.027	0.061	-0.263	0	W5E5S6
W5EM36	Q9SAU2	D-ribulose-5-phosphate-3-epimerase (Putative ribulose-5-phosphate-3-epimerase) (Ribulose-5-phosphate-3-epimerase) (EC 5.1.3.1)	30.972	31.066	31	31.832	31.194	31.313	0	0	31.013	31.447	0.155	0.125	-0.434	0	W5EM36;W5E5Z3
W5E659	P25857	Glyceraldehyde-3-phosphate dehydrogenase GAPB, chloroplastic (EC 1.2.1.13) (NADP-dependent glyceraldehydephosphate dehydrogenase B)	33.535	33.549	33.378	33.993	33.746	33.897	0	0	33.488	33.878	0.014	0.043	-0.391	0	W5E659
W5E6U7	B5X0P0	At5g13510	28.558	28.47	28.868	29.327	29.013	28.931	0	0	28.632	29.09	0.055	0.085	-0.458	0	W5E6U7;W5ELZ7
W5E771	Q9M0F5	Acid phosphatase-like protein (HAD superfamily, subfamily IIIB acid phosphatase) (Putative acid phosphatase)	26.269	26.269	26.177	27.452	26.453	26.038	0	0	26.238	26.648	0.432	0.216	-0.409	0	W5E771;W5EGR6;W5E7Q0;W5EFR3;W5EMH9;W5EZA9
W5E789	Q9SZ30	Imidazole glycerol phosphate synthase hisHF, chloroplastic (IGP synthase) (IGPS) (ImGP synthase) (Protein HISTIDINE BIOSYNTHESIS 4) [Includes: Glutamine amidotransferase (EC 2.4.2.-); Cyclase (EC 4.1.3.-)]	26.541	26.404	26.787	26.332	26.376	26.598	0	0	26.577	26.435	0.37	0.196	0.142	0	W5E789;W5EGM9;W5E0F8
W5EWZ8	Q9LEW8	Protein-ribulosamine 3-kinase, chloroplastic (EC 2.7.1.172) (Fructosamine 3-kinase-related protein) (AtFN3K-RP)	25.893	25.839	25.366	26.234	25.965	25.999	0	0	25.699	26.066	0.146	0.123	-0.367	0	W5EWZ8;W5E805;W5ELF2
W5E8A1	Q9ZUR7	Arginine biosynthesis bifunctional protein ArgJ, chloroplastic [Cleaved into: Arginine biosynthesis bifunctional protein ArgJ alpha chain; Arginine biosynthesis bifunctional protein ArgJ beta chain] [Includes: Glutamate N-acetyltransferase (GAT) (EC 2.3.1.35) (Ornithine acetyltransferase) (OATase) (Ornithine transacetylase); Amino-acid acetyltransferase (EC 2.3.1.1) (N-acetylglutamate synthase) (…	27.22	26.928	26.932	27.512	26.931	27.003	0	0	27.026	27.149	0.596	0.265	-0.122	0	W5E8A1;W5DXQ2;W5EME1
W5EV01	Q9LF37	Chaperone protein ClpB3, chloroplastic (ATP-dependent Clp protease ATP-binding subunit ClpB homolog 3) (Casein lytic proteinase B3) (Protein ALBINO OR PALE GREEN 6)	27.742	27.928	27.636	27.561	27.799	27.843	0	0	27.769	27.735	0.794	0.318	0.034	0	W5EV01;W5EKR4;W5E8B9
W5E8H4	Q9SIB9	Aconitate hydratase 2, mitochondrial (Aconitase 2) (EC 4.2.1.3) (Citrate hydro-lyase 2)	31.833	31.841	31.704	32.424	32.025	32.258	0	0	31.793	32.236	0.048	0.082	-0.443	0	W5E8H4
W5E8I4	Q42290	Probable mitochondrial-processing peptidase subunit beta (EC 3.4.24.64) (Beta-MPP)	31.784	31.644	31.633	32.027	31.989	32.13	0	0	31.687	32.049	0.005	0.024	-0.361	0	W5E8I4
W5E8I6	Q9M2W2	Glutathione S-transferase L2, chloroplastic (AtGSTL2) (EC 2.5.1.18) (GST class-lambda member 2)	29.706	29.709	29.674	30.866	30.191	30.547	0	0	29.696	30.535	0.05	0.082	-0.838	0	W5E8I6;W5E031;W5EH50
W5E8L0	F4KAB4	S-adenosyl-L-methionine-dependent methyltransferase domain-containing protein	25.959	26.113	26.273	24.747	25.639	25.895	0	0	26.115	25.427	0.181	0.133	0.688	0	W5E8L0;W5EFJ3;W5F0L4
W5E8W4	Q9SGW3	26S proteasome non-ATPase regulatory subunit 8 homolog A (26S proteasome regulatory subunit RPN12a) (AtRPN12a) (26S proteasome regulatory subunit S14 homolog A)	27.973	27.488	27.974	27.796	27.897	28.25	0	0	27.812	27.981	0.47	0.226	-0.17	0	W5E8W4
W5ES10	Q9S9N6	Photosynthetic NDH subunit of subcomplex B 1, chloroplastic (Protein PnsB1) (NAD(P)H DEHYDROGENASE SUBUNIT 48) (NDH-DEPENDENT CYCLIC ELECTRON FLOW 1)	29.344	29.164	29.213	30.042	29.691	29.718	0	0	29.24	29.817	0.021	0.054	-0.577	0	W5ES10;W5E8Y0
W5ESE5	Q8RX79	Peptide chain release factor APG3, chloroplastic (Chloroplast ribosome release factor 1) (AtcpRF1) (Protein ALBINO AND PALE GREEN 3)	27.014	27.364	27.098	26.494	26.952	27.27	0	0	27.159	26.906	0.387	0.201	0.253	0	W5ESE5;W5E901;W5DN76
W5E9A0	P22953	Probable mediator of RNA polymerase II transcription subunit 37e (Heat shock 70 kDa protein 1) (Heat shock cognate 70 kDa protein 1) (Heat shock cognate protein 70-1) (AtHsc70-1) (Heat shock protein 70-1) (AtHsp70-1) (Protein EARLY-RESPONSIVE TO DEHYDRATION 2)	28.884	28.475	28.677	29.082	28.843	29.334	0	0	28.678	29.086	0.094	0.104	-0.408	0	W5E9A0
W5EP15	F6M3L4	Pyridoxine biosynthesis protein	27.722	27.806	27.643	28.34	27.943	28.077	0	0	27.723	28.12	0.061	0.089	-0.397	0	W5EP15;W5EA17;W5DVQ9;Q3S861
W5F9T2	Q0WT91	Histone H2B	26.299	26.139	26.419	26.603	26.729	26.961	0	0	26.286	26.764	0.025	0.059	-0.479	0	W5F9T2;W5EA78
W5EA83	W8QN98	Glycosyltransferase (Fragment)	32.209	32.268	32.199	31.942	32.095	32.153	0	0	32.225	32.063	0.112	0.112	0.162	0	W5EA83;W5ES41;W5DT83;Q9ZR33
W5EAM5	Q9FF85	Emb|CAB80929.1	26.538	27.156	27.051	27.779	27.122	27.294	0	0	26.915	27.398	0.153	0.125	-0.483	0	W5EAM5
W5EB42	Q9LZI9	Glutathione S-transferase F13 (AtGSTF13) (EC 2.5.1.18) (GST class-phi member 13)	30.157	30.495	30.448	29.608	29.991	29.767	0	0	30.367	29.789	0.02	0.052	0.578	0	W5EB42;P30111
W5EB47	Q6Q8B7	Aminopeptidase P short isoform	26.582	26.745	26.515	27.312	26.91	26.672	0	0	26.614	26.965	0.193	0.138	-0.35	0	W5EB47
W5EB84	Q8VZG7	AT5g07350/T2I1_60 (TUDOR-SN protein 1)	30.012	29.818	30.018	30.188	30.057	30.04	0	0	29.95	30.095	0.153	0.125	-0.146	0	W5EB84;W5DN33;W5ETI8
W5EB89	F4I4Z2	Alanyl-tRNA synthetase	26.856	27.127	26.966	26.939	26.718	26.882	0	0	26.983	26.846	0.256	0.16	0.137	0	W5EB89
W5EJC8	O23049	50S ribosomal protein L6, chloroplastic (Protein EMBRYO DEFECTIVE 2394)	28.817	28.724	29.287	28.773	28.924	28.709	0	0	28.943	28.802	0.512	0.239	0.141	0	W5EJC8;W5EBE9;W5DX53
W5EBY0	Q0WUV6	NA	29.212	29.25	28.906	30.096	29.427	29.659	0	0	29.122	29.728	0.071	0.094	-0.605	0	W5EBY0
W5ECE5	Q8LBN7	Costars family protein At4g33640	26.713	26.439	26.673	26.465	26.272	26.123	0	0	26.609	26.287	0.071	0.094	0.322	0	W5ECE5;W5EC50;W5EQP0
W5ECG3	Q9ZUG4	Methylthioribose-1-phosphate isomerase (M1Pi) (MTR-1-P isomerase) (EC 5.3.1.23) (S-methyl-5-thioribose-1-phosphate isomerase) (Translation initiation factor eIF-2B subunit alpha/beta/delta-like protein)	27.094	26.835	26.535	26.56	26.875	26.95	0	0	26.822	26.795	0.9	0.343	0.027	0	W5ECG3
W5ECL0	P93017	At2g33830/T1B8.13 (Dormancy-associated protein homolog) (Dormancy/auxin associated protein)	26.275	26.688	27.077	27.1	27.456	26.969	0	0	26.68	27.175	0.158	0.126	-0.495	0	W5ECL0;W5ETB3;W5E9V1
W5ECL2	Q42064	60S ribosomal protein L8-3	29.544	29.115	29.655	29.102	29.59	29.876	0	0	29.438	29.523	0.778	0.314	-0.085	0	W5ECL2;W5EQE7
W5ECL8	O65351	Subtilisin-like protease SBT1.7 (EC 3.4.21.-) (Cucumisin-like serine protease) (Subtilase subfamily 1 member 7) (AtSBT1.7) (Subtilisin-like serine protease 1) (At-SLP1)	27.139	26.544	26.671	27.213	26.415	26.562	0	0	26.785	26.73	0.868	0.336	0.054	0	W5ECL8
W5ECN7	Q8VZH2	Aminopeptidase M1 (EC 3.4.11.2) (Alpha-aminoacylpeptide hydrolase)	28.058	28.046	27.479	27.215	27.949	27.739	0	0	27.861	27.634	0.48	0.229	0.226	0	W5ECN7;W5DQU8
W5ECP3	C0Z2J2	N-acetyl-gamma-glutamyl-phosphate reductase (EC 1.2.1.38)	29.278	29.233	29.464	29.428	28.906	29.031	0	0	29.325	29.122	0.33	0.184	0.203	0	W5ECP3;W5DR37;W5ESB6
W5ED63	Q93WX6	Cysteine desulfurase 1, chloroplastic (EC 2.8.1.7) (NIFS-like protein 1) (CpNifS1) (Plastid sufS-like protein) (Protein AtCpNifS) (Selenocysteine lyase) (EC 4.4.1.16)	26.902	27.181	27.063	27.518	27.279	27.132	0	0	27.048	27.31	0.139	0.12	-0.261	0	W5ED63;W5DT10
W5EDC4	Q9LDY5	Peptidyl-prolyl cis-trans isomerase FKBP17-2, chloroplastic (PPIase FKBP17-2) (EC 5.2.1.8) (FK506-binding protein 17-2) (AtFKBP17-2) (Immunophilin FKBP17-2) (Rotamase)	26.85	26.887	26.88	27.145	26.91	26.916	0	0	26.872	26.991	0.265	0.161	-0.118	0	W5EDC4
W5EDK9	Q9SS03	Dirigent protein 21 (AtDIR21)	27.055	26.663	26.988	26.45	26.443	26.736	0	0	26.902	26.543	0.084	0.099	0.359	0	W5EDK9;W5DPR3;W5DTY9
W5EDP5	W8QNH3	Glycosyltransferase (Fragment)	26.432	26.185	25.91	27.207	26.771	26.847	0	0	26.176	26.941	0.02	0.052	-0.766	0	W5EDP5
W5EDT4	F4JQH3	Aminopeptidase P1	27.734	27.909	27.793	27.74	27.925	28.038	0	0	27.812	27.901	0.438	0.217	-0.089	0	W5EDT4
W5EE86	B9DFQ9	AT5G37510 protein (NADH-ubiquinone oxidoreductase subunit)	25.486	25.39	25.438	26.061	25.52	25.927	0	0	25.438	25.836	0.131	0.117	-0.398	0	W5EE86
W5EED6	P82538	PsbP-like protein 1, chloroplastic (OEC23-like protein 4) (PsbP-related thylakoid lumenal protein 2)	27.827	27.679	27.752	28.535	27.715	27.916	0	0	27.753	28.055	0.344	0.187	-0.303	0	W5EED6
W5EEI2	Q9LU85	Probable plastid-lipid-associated protein 4, chloroplastic (Fibrillin-3a) (Plastoglobulin 25) (AtPGL25)	26.294	25.8	26.159	25.927	26.354	26.249	0	0	26.084	26.177	0.662	0.283	-0.092	0	W5EEI2
W5EEK9	Q96529	Adenylosuccinate synthetase, chloroplastic (AMPSase) (AdSS) (EC 6.3.4.4) (IMP--aspartate ligase)	27.631	27.591	27.205	28.91	27.988	28.089	0	0	27.476	28.329	0.082	0.098	-0.854	0	W5EEK9;W5DMB9
W5EER4	Q9T003	O-methyltransferase family protein (O-methyltransferase-like protein)	27.246	28.186	26.221	27.18	27.508	28.134	0	0	27.217	27.607	0.583	0.261	-0.39	0	W5EER4
W5EET1	Q9ZPS7	Transmembrane 9 superfamily member 3 (Endomembrane protein 9) (Transmembrane nine protein 3) (AtTMN3)	25.65	25.659	25.612	25.613	25.968	25.875	0	0	25.64	25.819	0.234	0.153	-0.178	0	W5EET1;W5DYE3;Q0PCF3
W5EEV4	Q5MAU8	Probable inactive purple acid phosphatase 27	30.714	30.546	30.966	30.874	30.966	30.731	0	0	30.742	30.857	0.469	0.226	-0.115	0	W5EEV4
W5EF26	Q96266	Glutathione S-transferase F8, chloroplastic (AtGSTF8) (EC 2.5.1.18) (AtGSTF5) (GST class-phi member 8) (Glutathione S-transferase 6)	29.617	29.368	29.615	29.59	29.212	29.602	0	0	29.533	29.468	0.693	0.292	0.065	0	W5EF26;W5E456
W5EF97	O81742	Beta-adaptin-like protein C (At-bC-Ad) (At-betaC-Ad) (AP complex subunit beta-C) (Adaptor protein complex AP subunit beta-C) (Beta-adaptin C) (Clathrin assembly protein complex beta large chain C)	25.901	24.914	24.957	24.306	25.371	24.85	0	0	25.258	24.842	0.404	0.206	0.415	0	W5EF97;W5E1W6;W5DUG1
W5EGD6	Q3EDH2	50S ribosomal protein L4	27.143	27.425	27.769	26.428	27.492	26.926	0	0	27.446	26.949	0.251	0.158	0.497	0	W5EGD6;W5E0V4;W5E709
W5EGE3	Q9SKC9	NADH dehydrogenase [ubiquinone] 1 beta subcomplex subunit 7	25.131	25.023	25.002	27.004	25.127	25.459	0	0	25.052	25.863	0.295	0.173	-0.811	0	W5EGE3;W5E1H7
W5EH05	O23006	LysM domain-containing GPI-anchored protein 2 (Chitin elicitor-binding protein LYM2) (CEBiP LYM2)	26.591	26.659	26.669	26.748	26.457	27.082	0	0	26.64	26.762	0.568	0.256	-0.123	0	W5EH05
W5EH10	Q8LBE4	Ribosomal protein L7Ae-like	27.266	26.31	27.389	26.22	26.156	25.982	0	0	26.988	26.12	0.12	0.115	0.869	0	W5EH10
W5EH96	Q8GUN2	HIS triad family protein 3 (Putative uncharacterized protein At3g56490)	26.744	26.639	26.487	27.737	26.752	27.118	0	0	26.623	27.202	0.175	0.132	-0.579	0	W5EH96
W5EHI0	O49313	NADH dehydrogenase [ubiquinone] 1 alpha subcomplex subunit 13-B	27.039	26.827	26.83	26.719	27.036	27.122	0	0	26.899	26.959	0.696	0.293	-0.06	0	W5EHI0
W5EHP7	P25857	Glyceraldehyde-3-phosphate dehydrogenase GAPB, chloroplastic (EC 1.2.1.13) (NADP-dependent glyceraldehydephosphate dehydrogenase B)	28.378	28.618	28.414	28.443	28.743	28.903	0	0	28.47	28.697	0.235	0.153	-0.226	0	W5EHP7
W5EHT8	Q9LR64	Photosystem II repair protein PSB27-H1, chloroplastic (Psb27-H1) (Thylakoid lumenal protein PSB27-H1)	30.883	30.732	30.835	31.399	31.096	31.048	0	0	30.816	31.181	0.064	0.09	-0.365	0	W5EHT8
W5EI37	O65655	Putative uncharacterized protein AT4g39680 (SAP domain-containing protein)	25.449	24.957	25.124	25.435	25.226	25.376	0	0	25.177	25.346	0.368	0.195	-0.169	0	W5EI37;A0A096UR28
W5EI90	Q945P1	At2g39050/T7F6.22 (Euonymus lectin S3) (Expressed protein)	28.781	28.555	28.809	28.747	28.535	28.927	0	0	28.715	28.736	0.887	0.34	-0.021	0	W5EI90
W5EIC8	Q9FEB5	Phosphoglucan phosphatase DSP4, chloroplastic (EC 3.1.3.-) (AtPTPKIS1) (Dual specificity protein phosphatase 4) (Protein STARCH-EXCESS 4) (AtSEX4)	26.93	27.033	27.068	26.946	26.801	27.093	0	0	27.01	26.947	0.547	0.25	0.064	0	W5EIC8;W5E3X0
W5EIW6	Q8L9X3	Putative uncharacterized protein	26.051	25.913	26.094	25.676	26.347	26.022	0	0	26.019	26.015	0.985	0.363	0.004	0	W5EIW6
W5EJL3	Q42290	Probable mitochondrial-processing peptidase subunit beta (EC 3.4.24.64) (Beta-MPP)	28.554	28.28	28.342	27.262	28.002	27.725	0	0	28.392	27.663	0.063	0.09	0.729	0	W5EJL3
W5EJR8	P55217	Cystathionine gamma-synthase 1, chloroplastic (AtCGS1) (EC 2.5.1.48) (METHIONINE OVERACCUMULATION 1) (O-succinylhomoserine (thiol)-lyase)	25.398	25.777	25.674	26.684	25.911	25.781	0	0	25.616	26.125	0.205	0.142	-0.509	0	W5EJR8;W5DWV2
W5EJS5	O23157	AT4g37300/C7A10_60 (Protein maternal effect embryo arrest 59) (Putative uncharacterized protein AT4g37300) (Putative uncharacterized protein At4g37300)	28.479	28.485	28.793	28.747	28.389	28.695	0	0	28.585	28.611	0.877	0.338	-0.025	0	W5EJS5;W5DXP2
W5EK90	Q94JX9	Nascent polypeptide-associated complex subunit alpha-like protein 2 (NAC-alpha-like protein 2) (Alpha-NAC-like protein 2)	27.853	28.41	28.563	28.731	28.189	28.356	0	0	28.275	28.426	0.608	0.268	-0.15	0	W5EK90;W5EBH1
W5EKA1	Q8LDF0	Cyanate hydratase (Cyanase) (EC 4.2.1.104) (Cyanate hydrolase) (Cyanate lyase)	27.122	25.99	26.245	24.992	25.072	26.18	0	0	26.452	25.415	0.115	0.113	1.037	0	W5EKA1;W5E2A0;W5DZF5
W5EKB8	Q6NLD7	At1g64640 (Early nodulin-like protein 8)	26.021	25.909	26.151	26.013	25.715	26.171	0	0	26.027	25.966	0.714	0.299	0.061	0	W5EKB8;W5EF87;W5EIL2
W5EKI8	Q96255	Phosphoserine aminotransferase 1, chloroplastic (AtPSAT1) (EC 2.6.1.52) (Phosphohydroxythreonine aminotransferase)	29.915	29.925	29.616	30.363	29.897	30.322	0	0	29.819	30.194	0.115	0.113	-0.375	0	W5EKI8
W5EKJ4	P42761	Glutathione S-transferase F10 (AtGSTF10) (EC 2.5.1.18) (AtGSTF4) (GST class-phi member 10) (Protein EARLY RESPONSE TO DEHYDRATION 13)	27.541	27.313	27.343	28.214	27.483	27.404	0	0	27.399	27.7	0.363	0.194	-0.301	0	W5EKJ4;W5EXI2;W5E352
W5EL62	Q3E902	40S ribosomal protein S21-2	27.88	27.915	28.428	27.945	27.488	27.449	0	0	28.074	27.627	0.135	0.119	0.447	0	W5EL62;A0A0C4BJ86;W5BL65
W5ELC5	C0Z3F1	AT1G25230 protein	27.192	27.347	26.719	26.068	27.377	27.317	0	0	27.086	26.92	0.748	0.306	0.166	0	W5ELC5
W5ELV3	Q96529	Adenylosuccinate synthetase, chloroplastic (AMPSase) (AdSS) (EC 6.3.4.4) (IMP--aspartate ligase)	27.521	27.546	27.507	28.481	27.664	27.923	0	0	27.525	28.023	0.174	0.131	-0.498	0	W5ELV3;W5E6F3
W5ELW7	O04603	50S ribosomal protein L5, chloroplastic	28.697	28.769	29.108	26.68	28.138	27.234	0	0	28.858	27.35	0.061	0.089	1.508	0	W5ELW7
W5EM06	Q93ZN9	LL-diaminopimelate aminotransferase, chloroplastic (AtDAP-AT) (DAP-AT) (DAP-aminotransferase) (LL-DAP-aminotransferase) (EC 2.6.1.83) (Protein ABERRANT GROWTH AND DEATH 2)	30.605	30.619	30.65	30.811	30.647	30.796	0	0	30.625	30.751	0.129	0.117	-0.127	0	W5EM06;W5E020;A0A096UKQ2
W5EM86	Q02166	Anthranilate phosphoribosyltransferase, chloroplastic (EC 2.4.2.18)	25.673	25.703	25.422	25.984	25.758	25.86	0	0	25.599	25.868	0.078	0.096	-0.269	0	W5EM86;W5E7T4;W5F114
W5EMB1	Q9LZF6	Cell division control protein 48 homolog E (AtCDC48e) (Transitional endoplasmic reticulum ATPase E)	31.605	31.334	31.423	31.702	31.485	31.616	0	0	31.454	31.601	0.225	0.149	-0.147	0	W5EMB1;W5E3K1;W5AHT9;W5AEM9
W5EMH6	P42761	Glutathione S-transferase F10 (AtGSTF10) (EC 2.5.1.18) (AtGSTF4) (GST class-phi member 10) (Protein EARLY RESPONSE TO DEHYDRATION 13)	29.614	29.342	29.546	29.78	29.407	29.732	0	0	29.501	29.64	0.392	0.202	-0.139	0	W5EMH6
W5EMN3	Q96324	Glutathione S-transferase F11 (AtGSTF11) (EC 2.5.1.18) (AtGSTF6) (GST class-phi) (GST class-phi member 11)	29.163	28.831	29.278	29.618	29.16	29.431	0	0	29.09	29.403	0.173	0.131	-0.313	0	W5EMN3
W5EMX4	Q9C7Z9	Serine carboxypeptidase-like 18 (EC 3.4.16.-)	26.405	26.102	26.163	26.693	26.512	26.486	0	0	26.223	26.563	0.046	0.08	-0.34	0	W5EMX4
W5EN32	P25857	Glyceraldehyde-3-phosphate dehydrogenase GAPB, chloroplastic (EC 1.2.1.13) (NADP-dependent glyceraldehydephosphate dehydrogenase B)	32.123	31.89	32.35	32.857	32.179	32.282	0	0	32.121	32.439	0.282	0.168	-0.319	0	W5EN32
W5ENR0	Q9FYF8	At1g67350 (F1N21.17) (Uncharacterized protein)	26.391	26.065	26.27	27.154	26.365	26.891	0	0	26.242	26.803	0.123	0.115	-0.561	0	W5ENR0;W5DNW1;W5EAG0
W5ENT4	Q9T003	O-methyltransferase family protein (O-methyltransferase-like protein)	28.498	28.439	28.288	29.233	28.695	27.789	0	0	28.408	28.572	0.736	0.304	-0.164	0	W5ENT4
W5EP13	Q9FNJ9	Probable 2-carboxy-D-arabinitol-1-phosphatase (EC 3.1.3.63)	28.584	28.478	28.674	28.962	28.878	28.63	0	0	28.579	28.823	0.118	0.114	-0.245	0	W5EP13
W5I1H2	Q9SIK2	40S ribosomal protein S25-2	28.12	28.099	28.368	27.971	28.048	28.345	0	0	28.196	28.121	0.632	0.275	0.074	0	W5I1H2;W5EP45;W5HAW0;W5EDN3;W4ZSP1
W5EP76	O65468	Cysteine-rich receptor-like protein kinase 8 (Cysteine-rich RLK8) (EC 2.7.11.-)	25.885	25.817	26.168	26.3	26.276	26.135	0	0	25.957	26.237	0.104	0.108	-0.281	0	W5EP76;W5EDR4;W5DR21
W5EPN6	O65396	Aminomethyltransferase, mitochondrial (EC 2.1.2.10) (Glycine cleavage system T protein) (GCVT)	30.896	30.699	30.661	29.966	31.132	30.775	0	0	30.752	30.624	0.749	0.307	0.128	0	W5EPN6
W5GAF9	Q9XI73	Photosynthetic NDH subunit of lumenal location 2, chloroplastic (PsbQ-like protein 1)	27.498	27.337	27.399	28.288	27.585	27.972	0	0	27.411	27.948	0.112	0.112	-0.537	0	W5GAF9;W5EPQ7;W5GZB9
W5EQ09	Q9M1Q8	At3g62160 (HXXXD-type acyl-transferase-like protein) (Putative uncharacterized protein T17J13.120)	27.739	27.681	27.61	28.29	27.848	27.926	0	0	27.677	28.022	0.118	0.114	-0.345	0	W5EQ09
W5EQ81	Q9LEV3	CBS domain-containing protein CBSX3, mitochondrial	31.016	30.778	30.84	31.43	31.057	31.112	0	0	30.878	31.2	0.091	0.102	-0.322	0	W5EQ81;W5E9B7
W5EQC7	Q7XA89	At4g11650 (Osmotin like protein)	25.561	25.286	25.202	25.865	26.273	26.983	0	0	25.35	26.373	0.076	0.096	-1.024	0	W5EQC7
W5EQG3	P36428	Alanine--tRNA ligase (EC 6.1.1.7) (Alanyl-tRNA synthetase) (AlaRS)	26.321	25.721	26.133	25.345	26.211	25.786	0	0	26.058	25.781	0.421	0.212	0.278	0	W5EQG3
W5EQK1	P10896	Ribulose bisphosphate carboxylase/oxygenase activase, chloroplastic (RA) (RuBisCO activase)	35.737	35.79	35.746	36.326	35.939	35.937	0	0	35.758	36.067	0.136	0.119	-0.31	0	W5EQK1;W5DSM4;Q6XW16
W5EQY2	Q9SRQ7	Non-specific phospholipase C4 (EC 3.1.4.3)	24.638	24.918	23.986	24.482	24.582	24.851	0	0	24.514	24.638	0.708	0.297	-0.124	0	W5EQY2
W5ER88	Q9S7T8	Serpin-ZX (ArathZx) (AtSerpin1) (Serpin-1)	25.686	25.841	25.308	26.788	25.63	26.005	0	0	25.612	26.141	0.259	0.16	-0.529	0	W5ER88;W5DRU6
W5ERE6	Q8LF21	Dynamin-related protein 1C (Dynamin-like protein 5) (Dynamin-like protein C) (Dynamin-like protein DLP1)	28.755	28.388	28.594	28.75	28.569	28.871	0	0	28.579	28.73	0.335	0.185	-0.151	0	W5ERE6;W5EEM1
W5ERE8	Q0WUV6	NA	31.406	31.679	31.413	31.698	31.489	31.553	0	0	31.499	31.58	0.506	0.237	-0.081	0	W5ERE8
W5ERS9	Q9SJQ0	Pyruvate kinase (EC 2.7.1.40)	27.477	27.516	27.258	27.339	27.518	27.407	0	0	27.417	27.421	0.966	0.359	-0.004	0	W5ERS9;W5DTR2;W5ECH1
W5ESL5	Q56YA5	Serine--glyoxylate aminotransferase (EC 2.6.1.45) (Alanine--glyoxylate aminotransferase) (AGT) (EC 2.6.1.44) (Asparagine aminotransferase) (EC 2.6.1.-) (Serine--pyruvate aminotransferase) (EC 2.6.1.51)	29.373	29.412	29.313	30.412	29.59	29.727	0	0	29.366	29.91	0.164	0.128	-0.544	0	W5ESL5
W5ETI9	Q570E5	Glyceraldehyde 3-phosphate dehydrogenase A subunit	31.061	30.833	30.97	31.567	31.026	31.041	0	0	30.955	31.211	0.284	0.169	-0.257	0	W5ETI9
W5EUI7	Q38799	Pyruvate dehydrogenase E1 component subunit beta-1, mitochondrial (PDHE1-B) (EC 1.2.4.1) (Protein MACCI-BOU)	27.595	27.335	27.309	27.954	27.56	27.71	0	0	27.413	27.741	0.093	0.103	-0.328	0	W5EUI7;W5FRE6;W5FEU9
W5EUP3	Q9LYK9	40S ribosomal protein S26-3	27.959	27.837	28.304	28.494	28.392	28.38	0	0	28.033	28.422	0.1	0.106	-0.389	0	W5EUP3;W5FJV5
W5EVF9	P38025	Phosphoribosylaminoimidazole-succinocarboxamide synthase, chloroplastic (EC 6.3.2.6) (SAICAR synthetase)	24.969	24.822	24.826	24.413	24.79	24.535	0	0	24.872	24.579	0.103	0.108	0.293	0	W5EVF9;W5FUM2;W5F9C6
W5EVN6	Q9LZ23	ACT domain-containing protein ACR12 (Protein ACT DOMAIN REPEATS 12)	28.377	28.665	28.307	28.694	28.517	28.527	0	0	28.45	28.58	0.37	0.196	-0.13	0	W5EVN6;W5FYM6
W5EVV1	Q9C5D0	CBS domain-containing protein CBSX2, chloroplastic (CBS domain-containing protein 1) (AtCDCP1) (Protein LOSS OF THE TIMING OF ET AND JA BIOSYNTHESIS 1) (AtLEJ1)	25.937	25.911	25.825	27.431	26.044	26.853	0	0	25.891	26.776	0.158	0.126	-0.885	0	W5EVV1
W5EWH9	Q9SJE1	Magnesium-chelatase subunit ChlD, chloroplastic (Mg-chelatase subunit D) (EC 6.6.1.1) (Mg-protoporphyrin IX chelatase subunit ChlD) (Protein ALBINA 1) (Protein PIGMENT DEFECTIVE EMBRYO 166)	25.831	25.42	25.754	25.857	25.941	26.188	0	0	25.668	25.995	0.115	0.113	-0.327	0	W5EWH9;W5FRL6;W5F8E2
W5EWR6	Q8H0S9	Puromycin-sensitive aminopeptidase (PSA) (EC 3.4.11.14) (Cytosol alanyl aminopeptidase) (AAP-S) (Meiotic prophase aminopeptidase 1)	28.727	28.441	28.607	28.344	28.428	28.238	0	0	28.592	28.336	0.071	0.094	0.255	0	W5EWR6;W5F8T1
W5EX97	Q9C9P5	Putative ribosomal protein S9; 45292-45606	26.548	26.696	27.505	26.946	26.909	26.473	0	0	26.916	26.776	0.703	0.295	0.14	0	W5EX97;W5FPX3
W5HFH5	P49692	60S ribosomal protein L7a-1	27.614	27.312	27.909	27.628	27.619	28.153	0	0	27.612	27.8	0.488	0.231	-0.188	0	W5HFH5;W5EXA9;W5IAK1;W5FQI1;W5F905
W5EXE5	Q9SIB9	Aconitate hydratase 2, mitochondrial (Aconitase 2) (EC 4.2.1.3) (Citrate hydro-lyase 2)	28.586	28.295	28.253	29.449	28.76	29.051	0	0	28.378	29.087	0.051	0.083	-0.709	0	W5EXE5
W5EXF0	Q9LPR4	2-isopropylmalate synthase 1, chloroplastic (EC 2.3.3.13) (Methylthioalkylmalate synthase-like 4)	26.488	26.257	26.383	27.329	26.504	27.082	0	0	26.376	26.971	0.127	0.116	-0.596	0	W5EXF0
W5EY90	Q9FX83	NADH dehydrogenase [ubiquinone] iron-sulfur protein 8-B, mitochondrial (EC 1.6.5.3) (EC 1.6.99.3)	27.272	27.197	26.955	27.612	27.466	27.648	0	0	27.141	27.575	0.026	0.06	-0.434	0	W5EY90;W5F9R3
W5EYA7	Q9ZVQ3	Glutathione S-transferase Z1 (AtGSTZ1) (EC 2.5.1.18) (GST class-zeta member 1) (Glutathione S-transferase 18) (Maleylacetone isomerase) (MAI) (EC 5.2.1.-)	27.273	27.562	27.537	27.478	27.665	27.979	0	0	27.457	27.707	0.234	0.153	-0.25	0	W5EYA7;O04437
W5EYF9	O82514	Adenylate kinase 4 (AK 4) (EC 2.7.4.3) (ATP-AMP transphosphorylase 4) (ATP:AMP phosphotransferase) (Adenylate monophosphate kinase 4) (AMK4)	26.258	26.186	26.292	26.074	26.278	26.615	0	0	26.245	26.322	0.676	0.288	-0.077	0	W5EYF9
W5FKZ0	Q9MAS5	Putative vesicle-associated membrane protein 726 (AtVAMP726)	27.422	26.873	26.568	26.744	27.473	27.821	0	0	26.954	27.346	0.39	0.202	-0.392	0	W5FKZ0;W5EYK1;W5FT61;A0A077RZ55
W5EZK0	Q3E8F0	AT5G47720 protein (At5g47720)	25.596	25.419	25.323	26.068	25.512	26.305	0	0	25.446	25.962	0.149	0.124	-0.516	0	W5EZK0
W5EZS1	F4JFR2	Protein flourescent in blue light	26.909	26.836	26.911	27.299	27.035	27.197	0	0	26.885	27.177	0.052	0.083	-0.292	0	W5EZS1;W5FS38;W5FCE3
W5FBQ8	B9DFM6	AT4G35450 protein	24.972	25.217	25.315	25.289	25.501	25.467	0	0	25.168	25.419	0.119	0.114	-0.251	0	W5FBQ8;W5EZW3;W5FZW0;Q7XYD8
W5F021	A8MRE8	Triosephosphate isomerase (EC 5.3.1.1)	27.964	28.331	28.285	28.222	27.923	28.3	0	0	28.193	28.148	0.795	0.318	0.045	0	W5F021
W5FSM8	Q93VI3	60S ribosomal protein L17-1	27.788	27.957	27.778	27.012	28.273	27.756	0	0	27.841	27.68	0.705	0.296	0.161	0	W5FSM8;W5F0M8
W5F0Q0	Q9LJ56	Uncharacterized protein	25.399	25.142	25.639	26.161	25.397	25.628	0	0	25.394	25.728	0.291	0.171	-0.335	0	W5F0Q0;W5FXX1
W5FYS7	Q0WLB5	Clathrin heavy chain 2	28.682	28.919	28.503	26.938	28.714	28.425	0	0	28.702	28.026	0.344	0.187	0.676	0	W5FYS7;W5F151;W5FDB1
W5F1R3	Q9SPM5	Apyrase 2 (AtAPY2) (EC 3.6.1.5) (ATP-diphosphatase) (ATP-diphosphohydrolase) (Adenosine diphosphatase) (ADPase) (NTPDase) (Nucleoside triphosphate diphosphohydrolase 2)	29.787	29.743	29.916	30.824	30.415	30.313	0	0	29.815	30.517	0.035	0.071	-0.702	0	W5F1R3
W5F285	Q9C5Z1	Eukaryotic translation initiation factor 3 subunit B (eIF3b) (eIF-3-eta) (eIF3 p110) (p82)	28.066	27.864	28.01	27.538	27.729	27.675	0	0	27.98	27.647	0.016	0.047	0.332	0	W5F285;W5DPS5;W5EEG4
W5F292	Q8RWN4	Cytosolic IMP-GMP specific 5-nucleotidase, putative (HAD-superfamily hydrolase, subfamily IG, 5'-nucleotidase)	26.295	26.054	26.215	26.731	26.551	26.697	0	0	26.188	26.66	0.007	0.029	-0.472	0	W5F292;W5FHS1
W5F2A4	Q94A40	Coatomer subunit alpha-1 (Alpha-coat protein 1) (Alpha-COP 1)	29.179	29.041	28.635	28.296	28.954	28.919	0	0	28.952	28.723	0.446	0.219	0.229	0	W5F2A4;W5EJA0;W5E428
W5F2K0	Q0WWW3	GDP-mannose 3',5'-epimerase	30.737	30.845	30.526	30.144	30.66	30.885	0	0	30.703	30.563	0.604	0.267	0.139	0	W5F2K0;W5FUL8
W5F2N8	Q9LW17	Expressed protein (Putative uncharacterized protein At3g15610) (Transducin/WD40 domain-containing protein)	26.146	26.15	26.123	25.98	25.975	26.283	0	0	26.14	26.079	0.614	0.27	0.06	0	W5F2N8;W5FWZ2;W5FE87
W5F2Q0	O48529	Rhodanese-like domain-containing protein 9, chloroplastic (Sulfurtransferase 9) (AtStr9)	29.036	28.878	28.854	29.252	29.157	29.49	0	0	28.923	29.299	0.042	0.076	-0.377	0	W5F2Q0;W5FXV6
W5F2T1	F4IQQ3	Cysteinyl-tRNA synthetase	24.6	25.298	24.924	23.591	24.818	23.948	0	0	24.941	24.119	0.139	0.12	0.822	0	W5F2T1;W5FUV3;W5FAE7
W5F2Z6	Q9M011	Light-inducible protein ATLS1 (Macrophage migration inhibitory factor family protein)	28.124	28.063	28.038	29.112	28.388	28.473	0	0	28.075	28.658	0.124	0.115	-0.583	0	W5F2Z6
W5FU35	Q94A65	Rhodanese-like domain-containing protein 14, chloroplastic (Sulfurtransferase 14) (AtStr14)	27.789	27.635	27.532	28.493	28.292	27.4	0	0	27.652	28.062	0.346	0.188	-0.41	0	W5FU35;W5F2Z7
W5F3C4	Q9SZ18	GrpE protein homolog	28.282	28.462	28.548	28.887	28.318	28.601	0	0	28.431	28.602	0.419	0.211	-0.171	0	W5F3C4;W5F7M9;W5FYX9
W5F3P8	P25696	Bifunctional enolase 2/transcriptional activator (EC 4.2.1.11) (2-phospho-D-glycerate hydro-lyase 2) (2-phosphoglycerate dehydratase 2) (LOW EXPRESSION OF OSMOTICALLY RESPONSIVE GENES 1)	30.927	31.046	30.832	31.703	30.856	31.122	0	0	30.935	31.227	0.363	0.194	-0.292	0	W5F3P8
W5FM23	Q9SW21	Acyl carrier protein 4, chloroplastic	28.595	28.823	29.115	29.058	28.405	28.719	0	0	28.845	28.727	0.653	0.281	0.117	0	W5FM23;W5F3T3
W5F427	Q9XI91	Eukaryotic translation initiation factor 5A-1 (AtELF5A-1) (eIF-5A-1)	25.498	25.547	26.125	25.623	25.454	25.503	0	0	25.723	25.527	0.433	0.216	0.197	0	W5F427;W5G2G0
W5FLB9	Q9FJD4	Importin subunit beta-1 (Karyopherin subunit beta-1) (ATKPNB1)	27.864	27.817	27.826	27.757	28.192	27.908	0	0	27.836	27.953	0.456	0.222	-0.117	0	W5FLB9;W5F472
W5F4B0	F4JFY5	L-ascorbate peroxidase S	28.12	28.106	27.979	28.655	28.413	28.785	0	0	28.068	28.618	0.024	0.058	-0.55	0	W5F4B0;W5FUB0
W5F4M8	O64530	Thiosulfate/3-mercaptopyruvate sulfurtransferase 1, mitochondrial (EC 2.8.1.1) (EC 2.8.1.2) (AtMST1) (Rhodanese homolog protein 1) (AtRDH1) (Sulfurtransferase 1) (AtStr1)	26.371	26.226	26.443	25.975	26.679	26.943	0	0	26.347	26.532	0.589	0.263	-0.186	0	W5F4M8
W5F4T2	Q9FN41	Probable bifunctional methylthioribulose-1-phosphate dehydratase/enolase-phosphatase E1 [Includes: Methylthioribulose-1-phosphate dehydratase (MTRu-1-P dehydratase) (EC 4.2.1.109); Enolase-phosphatase E1 (EC 3.1.3.77) (2,3-diketo-5-methylthio-1-phosphopentane phosphatase)]	27.492	27.227	27.246	26.554	26.953	26.996	0	0	27.322	26.834	0.053	0.084	0.488	0	W5F4T2
W5FTD5	Q941D6	Histone deacetylase 14 (EC 3.5.1.98)	24.242	24.224	24.069	23.394	24.458	24.272	0	0	24.178	24.041	0.718	0.299	0.137	0	W5FTD5;W5F522;W5FKB7
W5F5U2	Q9XI36	Methyl-CpG-binding domain-containing protein 10 (AtMBD10) (MBD10) (Methyl-CpG-binding protein MBD10)	25.924	26.04	25.85	26.918	26.049	26.397	0	0	25.938	26.455	0.172	0.131	-0.516	0	W5F5U2
W5F648	Q9LMX4	Probable inactive purple acid phosphatase 1	29.583	29.961	28.994	29.822	29.621	29.907	0	0	29.513	29.783	0.441	0.218	-0.271	0	W5F648;W5FMA6
W5G2G8	P53497	Actin-12	26.482	26.225	26.489	26.296	26.104	25.566	0	0	26.399	25.989	0.193	0.138	0.41	0	W5G2G8;W5F671
W5F689	Q94K73	Phenylalanine--tRNA ligase, chloroplastic/mitochondrial (EC 6.1.1.20) (Phenylalanyl-tRNA synthetase) (PheRS)	28.168	28.229	28.282	28.807	28.282	28.109	0	0	28.226	28.399	0.497	0.234	-0.173	0	W5F689;W5G2P2;W5FNS0
W5F6B3	F4KH14	Phosphoglucosamine mutase family protein	27.676	27.518	27.489	28.335	27.708	28.201	0	0	27.561	28.081	0.102	0.107	-0.52	0	W5F6B3
W5F6F0	B9DGV9	AT2G27450 protein	27.34	27.35	27.18	27.223	27.504	27.74	0	0	27.29	27.489	0.314	0.179	-0.199	0	W5F6F0;W5FMY1;W5G182
W5G4T9	Q9SR13	Flowering locus K homology domain (Flowering locus KH domain)	25.914	26.026	26.118	26.128	26.022	26.007	0	0	26.019	26.052	0.667	0.285	-0.033	0	W5G4T9;W5FM70;W5F6F7
W5F6Q2	Q9M084	Aspartate--tRNA ligase 2, cytoplasmic (EC 6.1.1.12) (Aspartyl-tRNA synthetase) (AspRS) (Protein IMPAIRED IN BABA-INDUCED DISEASE IMMUNITY 1)	28.032	27.968	27.891	28.27	28.219	28.323	0	0	27.964	28.271	0.005	0.023	-0.307	0	W5F6Q2;W5FYH5
W5F6W2	Q9S714	Photosystem I reaction center subunit IV B, chloroplastic (PSI-E B)	31.593	31.58	31.555	32.615	31.833	32.062	0	0	31.576	32.17	0.124	0.115	-0.594	0	W5F6W2;W5FQW0;W5EWD9
W5F796	Q9SZE4	Vacuolar protein sorting-associated protein 32 homolog 2 (AtVPS32-2) (Charged multivesicular body protein 4 homolog 2) (ESCRT-III complex subunit VPS32 homolog 2)	26.717	26.471	26.655	26.276	26.081	26.394	0	0	26.614	26.25	0.038	0.074	0.364	0	W5F796
W5FSN4	Q8LB53	Putative aminotransferase	28.304	28.116	28.123	28.554	28.334	28.47	0	0	28.181	28.453	0.038	0.073	-0.272	0	W5FSN4;W5F7H1;W5EZL8
W5F7J1	Q9SCV3	Beta-galactosidase 9 (Lactase 9) (EC 3.2.1.23)	26.979	26.872	26.732	27.036	26.58	27.114	0	0	26.861	26.91	0.805	0.321	-0.049	0	W5F7J1;W5EUY6;W5FVF0
W5FZI9	P48578	Serine/threonine-protein phosphatase PP2A-3 catalytic subunit (EC 3.1.3.16) (Protein phosphatase 2A isoform 3)	25.639	25.956	26.064	25.949	26.054	26.138	0	0	25.886	26.047	0.339	0.186	-0.16	0	W5FZI9;W5F7K3;W5EWU3
W5F7X4	Q9FNA3	Alpha-N-acetylglucosaminidase (Putative alpha-N-acetylglucosaminidase)	27.278	27.314	26.731	26.877	27.246	27.643	0	0	27.108	27.256	0.638	0.277	-0.148	0	W5F7X4;W5EZN3
W5F815	Q94BR2	Aluminum induced protein with YGL and LRDR motifs (Putative aluminium-induced protein)	28.628	28.417	28.791	26.775	27.792	27.099	0	0	28.612	27.222	0.032	0.066	1.39	0	W5F815
W5F826	P42742	Proteasome subunit beta type-1 (EC 3.4.25.1) (20S proteasome beta subunit F-1) (Proteasome component 5) (Proteasome subunit beta type-6) (TAS-F22/FAFP98) (TAS-G39.20)	28.765	28.654	28.661	29.54	28.788	29.061	0	0	28.693	29.13	0.183	0.134	-0.436	0	W5F826;W5FVB7;W5F181
W5FS59	Q9SRK5	Phosphoglucan phosphatase LSF2, chloroplastic (EC 3.1.3.-) (Phosphoglucan phosphatase like sex Four2) (Protein LIKE SEX4 2)	25.267	25.491	25.713	25.933	25.907	26.166	0	0	25.49	26.002	0.036	0.072	-0.512	0	W5FS59;W5F8G2;W5EXQ3
W5G0B1	Q9C7F5	Nuclear transport factor 2 (NTF-2)	28.378	28.216	28.215	28.551	28.15	28.243	0	0	28.27	28.315	0.759	0.309	-0.045	0	W5G0B1;W5F8I3
W5F8K3	Q8W112	Beta-D-glucan exohydrolase-like protein (Glycosyl hydrolase family protein) (Putative beta-D-glucan exohydrolase)	25.448	25.913	25.569	26.316	26.352	25.994	0	0	25.643	26.221	0.034	0.07	-0.577	0	W5F8K3;W5FE65;W5FBV5
W5F8L9	O65621	Probable cinnamyl alcohol dehydrogenase 6 (AtCAD6) (EC 1.1.1.195) (Cinnamyl alcohol dehydrogenase-like protein A)	29.811	29.908	29.799	30.363	30.115	29.984	0	0	29.839	30.154	0.095	0.104	-0.315	0	W5F8L9
W5F8S6	O82663	Succinate dehydrogenase [ubiquinone] flavoprotein subunit 1, mitochondrial (EC 1.3.5.1) (Flavoprotein subunit 1 of complex II) (FP)	30.165	30.249	30.118	31.027	30.383	30.561	0	0	30.178	30.657	0.125	0.115	-0.479	0	W5F8S6;W5BWB2
W5F8V5	Q9C5Z3	Eukaryotic translation initiation factor 3 subunit E (AtEIF3E-1) (eIF3e) (p48) (Eukaryotic translation initiation factor 3 subunit 6) (AtINT6) (INT-6)	27.102	27.317	26.998	26.491	27.112	26.803	0	0	27.139	26.802	0.194	0.138	0.337	0	W5F8V5;W5FWP5
W5FVP1	Q8H112	PGR5-like protein 1A, chloroplastic (Ferredoxin-plastoquinone reductase 1)	29.489	29.819	29.556	29.353	29.616	29.609	0	0	29.621	29.526	0.515	0.24	0.095	0	W5FVP1;W5F8W8
W5F8Y0	Q8H0U5	Protein TIC 62, chloroplastic (Translocon at the inner envelope membrane of chloroplasts 62) (AtTIC62)	29.999	29.944	29.949	30.169	30.19	30.213	0	0	29.964	30.191	0.001	0.006	-0.226	0	W5F8Y0
W5F8Z5	Q9SHR7	At2g05100/F15L11.2 (Photosystem II light harvesting complex protein 2.1) (Putative chlorophyll a/b binding protein)	32.774	32.857	32.541	32.751	32.923	32.801	0	0	32.724	32.825	0.416	0.21	-0.101	0	W5F8Z5;C1K5B6;C1K5B9;W5FNT8;C1K5B7
W5F9D7	Q9LUW0	Linoleate 9S-lipoxygenase 5, chloroplastic (EC 1.13.11.58) (Lipoxygenase 5) (AtLOX5)	29.714	29.578	29.723	29.044	29.712	29.513	0	0	29.672	29.423	0.335	0.185	0.249	0	W5F9D7;C6K7G3
W5F9H6	Q93VH5	AT5g10730/MAJ23_90 (Putative uncharacterized protein AT5g10730) (Rossmann-fold NAD(P)-binding domain-containing protein)	27.202	27.295	27.341	27.279	27.453	27.017	0	0	27.279	27.25	0.842	0.33	0.03	0	W5F9H6
W5F9N2	Q9SIV9	Purple acid phosphatase 10 (EC 3.1.3.2)	26.599	26.854	26.288	27.144	26.796	26.893	0	0	26.58	26.944	0.146	0.123	-0.364	0	W5F9N2;W5FZZ8
W5F9P6	O23166	Thioredoxin-like protein HCF164, chloroplastic (Protein HIGH CHLOROPHYLL FLUORESCENCE 164)	25.775	25.63	25.661	25.883	25.623	25.449	0	0	25.688	25.652	0.804	0.321	0.037	0	W5F9P6
W5F9T8	Q02971	Cinnamyl alcohol dehydrogenase 7 (AtCAD7) (EC 1.1.1.195) (Cinnamyl alcohol dehydrogenase-like protein B)	29.782	29.46	29.582	29.956	29.699	29.537	0	0	29.608	29.731	0.472	0.226	-0.123	0	W5F9T8
W5F9U4	Q53YK5	Peroxisomal sarcosine/pipecolate oxidase (EC 1.5.3.1) (EC 1.5.3.7) (Putative sarcosine oxidase)	25.492	26.332	26.122	24.862	25.666	25.517	0	0	25.982	25.348	0.147	0.123	0.633	0	W5F9U4;W5FYW3
W5FA81	Q9FLC0	Peroxidase 52 (Atperox P52) (EC 1.11.1.7) (ATP49)	25.649	25.488	24.399	26.206	25.564	25.616	0	0	25.179	25.796	0.258	0.16	-0.617	0	W5FA81;W5FZ37
W5FAA4	Q9C6I6	Electron transfer flavoprotein subunit alpha, mitochondrial (Alpha-ETF)	26.007	25.96	26.075	27.801	26.698	26.736	0	0	26.014	27.078	0.097	0.105	-1.064	0	W5FAA4;W5DR44;W5FSP7
[truncated: 742 more rows]

## Sheet: ROOTS
Transcriptome and proteome analysis reveal new insight into proximal and distal responses of wheat to foliar infection by Xanthomonas translucens. Garcia-Seco, D., Chiapello, M., Bracale, M., Pesce, C., Bagnaresi, P., Dubois, E., Moulin, L., Vannini, C., Koebnik, R.
[truncated: 2,447 more rows]
