# Supplementary material for: Transcriptome and proteome analysis reveal new insight into proximal and distal responses of wheat to foliar infection by Xanthomonas translucens
Source: Sci Rep. 2017 Aug 31;7:10157. doi: 10.1038/s41598-017-10568-8 (PMC5579275; doi:10.1038/s41598-017-10568-8)
Supplement: Supplementary file 8 — Table S7 [file 41598_2017_10568_MOESM8_ESM.xls]

## Sheet: TableS6
Transcriptome and proteome analysis reveal new insight into proximal and distal responses of wheat to foliar infection by Xanthomonas translucens. Garcia-Seco, D., Chiapello, M., Bracale, M., Pesce, C., Bagnaresi, P., Dubois, E., Moulin, L., Vannini, C., Koebnik, R.
Protein.IDs2	At_Desc_root	logFC_leaves	qval_leaves	logFC_root	qval_root	reg_leaves	reg_root	ind
A0A023W638	Basic endochitinase B (EC 3.2.1.14) (Pathogenesis-related protein 3) (AtChiB) (PR-3)	-0.875	0.128	0.825	0.224	0	0	0
A0A024FR39	Protein disulfide isomerase-like 1-2 (AtPDIL1-2) (EC 5.3.4.1) (Protein disulfide-isomerase 2) (PDI 2) (Protein disulfide-isomerase 6) (AtPDI6)	0.303	0.038	-0.128	0.356	0	0	0
Q9ZR95	Aquaporin TIP1-1 (Aquaporin TIP) (Gamma-tonoplast intrinsic protein) (Gamma-TIP) (Tonoplast intrinsic protein 1-1) (AtTIP1;1) (Tonoplast intrinsic protein, root-specific RB7) [Cleaved into: Aquaporin TIP1-1, N-terminally processed]	0.743	0.182	-0.267	0.23	0	0	0
A0A077S3F8	Aquaporin TIP1-3 (Gamma-tonoplast intrinsic protein 3) (Gamma-TIP3) (Tonoplast intrinsic protein 1-3) (AtTIP1;3) [Cleaved into: Aquaporin TIP1-3, N-terminally processed]	-0.565	0.155	0.725	0.083	0	0	0
A0A077RAG2	Cytochrome b5 isoform B (AtCb5-B) (Cytochrome b5 isoform 2) (Cytochrome b5 isoform E) (AtCb5-E)	-0.244	0.129	-0.031	0.529	0	0	0
A0A077RAQ3	Cinnamyl alcohol dehydrogenase	0.321	0.139	-0.321	0.201	0	0	0
A0A077RP15	Glycosyltransferase (Fragment)	-0.382	0.126	-0.23	0.046	0	0	0
A0A077RPD6	Endonuclease 2 (AtENDO2) (EC 3.1.30.1) (Deoxyribonuclease ENDO2) (Single-stranded-nucleate endonuclease ENDO2)	-0.096	0.337	0.11	0.399	0	0	0
A0A077RPL6	RuvB-like protein 1 (EC 3.6.4.12) (49 kDa TATA box-binding protein-interacting protein homolog) (AtTIP49a) (Ruv DNA-helicase-like protein)	-0.165	0.155	0.08	0.427	0	0	0
A0A077RPZ7	Threonine--tRNA ligase, mitochondrial 1 (EC 6.1.1.3) (AtSYT1) (Threonyl-tRNA synthetase) (ThrRS)	0.057	0.34	-0.227	0.289	0	0	0
A0A077RQX7	Peroxidase (EC 1.11.1.7)	0.775	0.115	0.131	0.38	0	0	0
A0A077RR09	Putative uncharacterized protein At5g08060 (Putative uncharacterized protein At5g08060/F13G24_260) (Putative uncharacterized protein F13G24.260) (Uncharacterized protein)	-0.442	0.115	-0.375	0.044	0	0	0
A0A077RR28	Long chain acyl-CoA synthetase 4 (EC 6.2.1.3)	0.179	0.195	0.196	0.253	0	0	0
A0A077RR46	Protein DJ-1 homolog B (AtDJ1B)	-0.391	0.118	0.492	0.162	0	0	0
A0A077RRZ5	Bifunctional 3-dehydroquinate dehydratase/shikimate dehydrogenase, chloroplastic (DHQ-SDH protein) (DHQase-SORase) (Protein EMBRYO DEFECTIVE 3004) [Includes: Dehydroquinate dehydratase (DHQ) (EC 4.2.1.10); Shikimate dehydrogenase (SDH) (EC 1.1.1.25)]	-0.139	0.219	0.302	0.049	0	0	0
A0A077RSI3	Triosephosphate isomerase, cytosolic (TIM) (Triose-phosphate isomerase) (EC 5.3.1.1)	-0.407	0.091	0.096	0.386	0	0	0
A0A077RSL3	At3g62160 (HXXXD-type acyl-transferase-like protein) (Putative uncharacterized protein T17J13.120)	-0.51	0.109	-0.099	0.436	0	0	0
A0A077RSP3	At2g25950 (Expressed protein) (Putative uncharacterized protein At2g25950) (Uncharacterized protein)	0.495	0.12	0.086	0.474	0	0	0
A0A0H2UJ20	Peroxisomal fatty acid beta-oxidation multifunctional protein MFP2 (AtMPF2) [Includes: Enoyl-CoA hydratase/3-2-trans-enoyl-CoA isomerase/3-hydroxybutyryl-CoA epimerase (EC 4.2.1.17) (EC 5.1.2.3) (EC 5.3.3.8); 3-hydroxyacyl-CoA dehydrogenase (EC 1.1.1.35)]	-0.145	0.082	0.259	0.134	0	0	0
A0A077RST2	Beta carbonic anhydrase 2, chloroplastic (AtbCA2) (AtbetaCA2) (EC 4.2.1.1) (Beta carbonate dehydratase 2)	-0.535	0.052	0.041	0.51	0	0	0
A0A077RSY3	At2g32520 (Dienelactone hydrolase domain-containing protein) (Putative carboxymethylenebutenolidase)	0.913	0.105	0.626	0.137	0	0	0
W5I5G5	60S ribosomal protein L9-1	0.013	0.356	0.016	0.546	0	0	0
A0A077RTG8	Malate dehydrogenase 1, mitochondrial (EC 1.1.1.37) (mNAD-MDH 1)	-0.352	0.054	0.189	0.084	0	0	0
A0A077RTW4	Phytochrome-associated serine/threonine-protein phosphatase 1 (AtFyPP1) (EC 3.1.3.16)	0.206	0.199	-0.034	0.545	0	0	0
A0A077RTY9	Protein SAD1/UNC-84 domain protein 1 (AtSUN1)	-0.462	0.095	-0.037	0.507	0	0	0
A0A077RU01	2-hydroxyacyl-CoA lyase (EC 4.1.-.-) (2-hydroxyphytanoyl-CoA lyase) (2-HPCL) (Oxalyl-CoA decarboxylase)	-0.149	0.222	0.2	0.376	0	0	0
A0A077RU30	At1g18980	0.883	0.105	-0.212	0.381	0	0	0
A0A077RU32	WD40 domain-containing protein (WD40-repeat protein)	-0.274	0.116	0.083	0.432	0	0	0
A0A077RU45	Ubiquitin carboxyl-terminal hydrolase 14 (EC 3.4.19.12) (Deubiquitinating enzyme 14) (AtUBP14) (TITAN-6 protein) (Ubiquitin thioesterase 14) (Ubiquitin-specific-processing protease 14)	-0.384	0.038	0.009	0.538	0	0	0
D8L9G1	Probable alpha,alpha-trehalose-phosphate synthase [UDP-forming] 7 (EC 2.4.1.15) (Trehalose-6-phosphate synthase 7) (AtTPS7)	-0.046	0.303	-0.013	0.54	0	0	0
A0A077RV05	AT1G11360 protein (Adenine nucleotide alpha hydrolases-like protein)	-0.306	0.149	-0.195	0.155	0	0	0
A0A077RVB3	Glycosyltransferase (Fragment)	0.293	0.23	-0.295	0.393	0	0	0
A0A077RVD7	Expressed protein (OB-fold nucleic acid binding domain-containing protein)	-0.173	0.149	-0.461	0.228	0	0	0
A0A077RVJ6	Putative uncharacterized protein	-0.148	0.161	0.135	0.47	0	0	0
A0A077RVM7	Protein SUPPRESSOR OF K(+) TRANSPORT GROWTH DEFECT 1 (AtSKD1) (EC 3.6.4.6) (Protein VACUOLAR PROTEIN SORTING 4)	-0.341	0.16	-0.11	0.453	0	0	0
A0A077RW30	Cysteine synthase (EC 2.5.1.47)	-0.361	0.115	-0.076	0.426	0	0	0
G8E2S8	40S ribosomal protein S23-2 (S12)	0.516	0.249	1.566	0.236	0	0	0
W5FMB1	L-galactose dehydrogenase (At-GalDH) (L-GalDH) (EC 1.1.1.316)	-0.038	0.331	0.388	0.093	0	0	0
A0A077RX76	At3g62160 (HXXXD-type acyl-transferase-like protein) (Putative uncharacterized protein T17J13.120)	0.217	0.294	-0.094	0.251	0	0	0
A0A077RXR6	Obg-like ATPase 1 (Ribosome-binding ATPase YchF) (AtYchF1)	-0.081	0.238	-0.087	0.16	0	0	0
A0A077RXS4	26S protease regulatory subunit 6A homolog A (26S proteasome AAA-ATPase subunit RPT5a) (Proteasome 26S subunit 6A homolog A) (Regulatory particle triple-A ATPase subunit 5a) (Tat-binding protein 1 homolog A) (TBP-1 homolog A)	-0.139	0.146	0.098	0.082	0	0	0
A0A077RXY9	Serine carboxypeptidase-like 26 (EC 3.4.16.-)	0.161	0.228	0.328	0.32	0	0	0
A0A077RY88	Metacaspase-1 (AtMC1) (EC 3.4.22.-) (Metacaspase 1b) (AtMCP1b) (Protein LSD ONE LIKE 3)	-0.294	0.061	0.233	0.374	0	0	0
A0A077RY89	WD40 domain-containing protein	-0.333	0.106	-0.07	0.442	0	0	0
A0A077RYD0	Tryptophan aminotransferase-related protein 4 (EC 2.6.1.-)	-0.403	0.117	0.302	0.289	0	0	0
A0A077RYE2	Glyoxylate/hydroxypyruvate reductase A HPR2 (EC 1.1.1.79) (EC 1.1.1.81) (NAD(P)H-dependent hydroxypyruvate reductase 2) (AtHPR2) (HPR 2)	0.368	0.105	0.109	0.392	0	0	0
A0A077RYX7	Proline--tRNA ligase, cytoplasmic (EC 6.1.1.15) (Prolyl-tRNA synthetase) (ProRS)	0.04	0.341	0.335	0.137	0	0	0
A0A077RZB4	Plasma membrane-associated cation-binding protein 1 (AtPCAP1) (Microtubule-destabilizing protein 25)	0.05	0.323	0.072	0.504	0	0	0
A0A077RZG3	Probable 3-hydroxyisobutyrate dehydrogenase-like 1, mitochondrial (HIBADH-like) (EC 1.1.1.31)	0.135	0.201	0.392	0.276	0	0	0
A0A077RZU1	NADP-dependent malic enzyme 3 (AtNADP-ME3) (NADP-malic enzyme 3) (EC 1.1.1.40)	-0.01	0.336	0.288	0.359	0	0	0
A0A077S020	AICARFT/IMPCHase bienzyme family protein (Putative phosphoribosylaminoimidazolecarboxamide formyltransferase)	-0.13	0.258	0.211	0.125	0	0	0
A0A077S0B4	Gamma carbonic anhydrase 1, mitochondrial (AtCA1) (GAMMA CA1) (EC 4.2.1.-)	-0.413	0.134	0.169	0.32	0	0	0
A0A077S144	UBP1-associated protein 2C	0.588	0.075	-0.001	0.562	0	0	0
W5D8J2	Ras-related protein RABE1c (AtRABE1c) (Ras-related protein Ara-3) (Ras-related protein Rab8A) (AtRab8A)	0.311	0.224	0.137	0.452	0	0	0
A0A077S1R3	Phospholipase/carboxylesterase family protein (Putative lysophospholipase) (Putative uncharacterized protein At5g20060)	-0.502	0.055	-0.086	0.438	0	0	0
A0A077S237	Protein CROWDED NUCLEI 2 (Protein LITTLE NUCLEI 2)	-0.544	0.114	-0.348	0.217	0	0	0
A0A077S2A9	Patellin-3	0.062	0.285	0.203	0.455	0	0	0
A0A077S2K3	2-C-methyl-D-erythritol 4-phosphate cytidylyltransferase, chloroplastic (EC 2.7.7.60) (4-diphosphocytidyl-2C-methyl-D-erythritol synthase) (MEP cytidylyltransferase) (AtMECT) (AtMEPCT)	-0.234	0.17	-0.033	0.541	0	0	0
A0A077S2R7	Glycine dehydrogenase (decarboxylating) 2, mitochondrial (EC 1.4.4.2) (Glycine cleavage system P protein 2) (Glycine decarboxylase 2) (Glycine decarboxylase P-protein 2) (AtGLDP2) (Glycine dehydrogenase (aminomethyl-transferring) 2)	-0.202	0.09	0.428	0.034	0	0	0
A0A077S306	Glycerophosphodiester phosphodiesterase GDPD1, chloroplastic (EC 3.1.4.46) (Glycerophosphodiester phosphodiesterase 1) (AtGDPD1) (Protein SENESCENCE-RELATED GENE 3)	-0.002	0.366	-0.502	0.06	0	0	0
A0A077S3V2	Aspartate aminotransferase 3, chloroplastic (EC 2.6.1.1) (Protein YELLOW-LEAF-SPECIFIC GENE 4) (Transaminase A)	0.059	0.317	0.374	0.082	0	0	0
A0A077S406	AT4g27020/F10M23_360 (At4g27020/F10M23_360) (Putative uncharacterized protein AT4g27020) (Putative uncharacterized protein F10M23.360) (Uncharacterized protein)	-0.25	0.105	0.019	0.546	0	0	0
W5ESH8	Ubiquitin-conjugating enzyme E2 10 (EC 2.3.2.23) (E2 ubiquitin-conjugating enzyme 10) (Ubiquitin carrier protein 10/12) (Ubiquitin-conjugating enzyme E2-17 kDa 10/12) (Ubiquitin-protein ligase 10/12)	0.508	0.124	0.22	0.316	0	0	0
Q76ME3	ADP-ribosylation factor A1F (At1g10630) (Similar to ADP-ribosylation factor gb|AAD17207)	1.214	0.107	-0.133	0.483	0	0	0
A0A077S6B3	Probable fructokinase-1 (EC 2.7.1.4)	-0.28	0.094	0.158	0.366	0	0	0
A0A077S6Z1	Dynamin-related protein 3A (Dynamin-like protein 2) (Dynamin-like protein 2a)	-0.059	0.307	-0.208	0.147	0	0	0
A0A080YTZ8	Ubiquitin-fold modifier 1	-0.796	0.158	0.44	0.03	0	0	0
A0A080YU61	3-oxo-Delta(4,5)-steroid 5-beta-reductase (EC 1.3.1.3) (Delta(4)-3-oxosteroid 5-beta-reductase) (Delta-4,5-steroid 5-beta-reductase) (At5beta-StR) (Progesterone 5-beta-reductase) (5beta-POR) (Protein VEIN PATTERNING 1)	0.583	0.131	0.258	0.368	0	0	0
W5DCM4	Villin-4	-0.042	0.333	-0.385	0.223	0	0	0
A0A096UJW8	NADH dehydrogenase [ubiquinone] 1 beta subcomplex subunit 10-B	-0.16	0.153	-0.47	0.19	0	0	0
W5AHI5	Phenylalanine--tRNA ligase beta subunit, cytoplasmic (EC 6.1.1.20) (Phenylalanyl-tRNA synthetase beta subunit) (PheRS)	0.128	0.185	-0.199	0.387	0	0	0
A0A096UK97	Aspartic proteinase A1 (EC 3.4.23.-)	-0.466	0.097	0.168	0.142	0	0	0
W5AJS8	Papain-like cysteine peptidase XBCP3	-0.276	0.144	0.456	0.151	0	0	0
A0A096UKU5	Acidic ribosomal protein P2-like	-0.293	0.153	-0.476	0.316	0	0	0
G5DFC5	14-3-3-like protein GF14 nu (General regulatory factor 7)	-0.225	0.054	-0.686	0.231	0	0	0
W5GJX6	60S ribosomal protein L14-1	-0.373	0.094	-0.419	0.118	0	0	0
W5BDC0	Polyadenylate-binding protein 2 (PABP-2) (Poly(A)-binding protein 2)	-0.172	0.223	0.335	0.273	0	0	0
A0A096ULQ1	Aldose 1-epimerase (EC 5.1.3.3) (Galactose mutarotase)	-0.557	0.131	-0.176	0.436	0	0	0
W5BRW5	Histidinol dehydrogenase, chloroplastic (HDH) (EC 1.1.1.23) (Protein HISTIDINE BIOSYNTHESIS 8)	-0.575	0.094	-0.129	0.369	0	0	0
A0A096UME6	Homoserine kinase (EC 2.7.1.39) (Protein DOWNY MILDEW RESISTANT 1)	-0.473	0.145	0.506	0.102	0	0	0
W5C9C7	COP9 signalosome complex subunit 7 (CSN complex subunit 7) (Protein FUSCA 5)	-0.26	0.131	0.205	0.178	0	0	0
A0A096UMR0	Class-II DAHP synthetase family protein (Putative phospho-2-dehydro-3-deoxyheptonate aldolase 1)	0.266	0.196	-0.131	0.363	0	0	0
W5B3C2	Cullin-associated NEDD8-dissociated protein 1 (Cullin-associated and neddylation-dissociated protein 1) (AtCAND1) (Protein ENHANCER OF TIR1-1 AUXIN RESISTANCE 2) (Protein HEMIVENATA)	0.404	0.108	-0.013	0.561	0	0	0
A0A096UP15	S-adenosylmethionine synthase 2 (AdoMet synthase 2) (EC 2.5.1.6) (Methionine adenosyltransferase 2) (MAT 2)	0.14	0.116	-0.069	0.46	0	0	0
A0A096UP27	Nodulin-related protein 1 (Putative uncharacterized protein At2g03440)	0.207	0.269	0.02	0.553	0	0	0
A0A096UQ86	Sucrose synthase 4 (AtSUS4) (EC 2.4.1.13) (Sucrose-UDP glucosyltransferase 4)	0.858	0.115	-0.217	0.459	0	0	0
A0A096UQF3	Aldehyde dehydrogenase family 3 member H1 (AtALDH4) (Ath-ALDH4) (EC 1.2.1.3)	0.029	0.325	0.128	0.177	0	0	0
A0A096URP8	Clathrin heavy chain 1	0.158	0.259	-0.231	0.185	0	0	0
W5FTM6	Heat shock protein 90-5, chloroplastic (AtHSP90.5) (AtHsp90-5) (Heat shock protein 88-1) (Hsp88-1) (Hsp90C) (Protein EMBRYO DEFECTIVE 1956) (Protein chlorate-resistance 88)	-0.198	0.116	-0.047	0.506	0	0	0
A0A096USP9	Probable 6-phosphogluconolactonase 5, chloroplastic (6PGL 5) (EC 3.1.1.31) (Protein EMBRYO DEFECTIVE 2024)	-0.292	0.131	0.566	0.177	0	0	0
A0A096USR9	DEAD-box ATP-dependent RNA helicase 37 (EC 3.6.4.13)	0.519	0.052	0.098	0.226	0	0	0
A0A096USV4	Dipeptidyl peptidase IV-like protein (Prolyl oligopeptidase family protein) (Putative dipeptidyl peptidase IV)	-0.422	0.073	0.66	0.069	0	0	0
W5FJ27	Synaptotagmin-2 (NTMC2T1.2) (Synaptotagmin B)	0.38	0.155	-0.116	0.292	0	0	0
A0A096UTN6	S-adenosylmethionine synthase 4 (AdoMet synthase 4) (EC 2.5.1.6) (Methionine adenosyltransferase 4) (MAT 4)	0.216	0.108	-0.154	0.418	0	0	0
Q84LA1	Beta-fructofuranosidase, insoluble isoenzyme CWINV1 (EC 3.2.1.26) (Cell wall beta-fructosidase 1) (AtbetaFRUCT1) (Cell wall invertase 1) (AtcwINV1) (Sucrose hydrolase 1)	-0.159	0.169	0.273	0.301	0	0	0
W5G9N6	Putative uncharacterized protein At3g13224 (RNA recognition motif-containing protein) (Uncharacterized protein)	-0.192	0.139	-0.145	0.302	0	0	0
W5GI63	5-oxoprolinase (EC 3.5.2.9) (5-oxo-L-prolinase) (5-OPase) (Protein OXOPROLINASE 1) (Pyroglutamase)	-0.233	0.164	-0.227	0.283	0	0	0
W5HQF3	Putative uncharacterized protein At4g27585 (SPFH/Band 7/PHB domain-containing membrane-associated protein) (Stomatin-like protein)	-0.606	0.116	0.086	0.475	0	0	0
A0A0A7AC77	Probable glucan endo-1,3-beta-glucosidase At4g16260 (EC 3.2.1.39)	-0.444	0.138	1.52	0.207	0	0	0
Q8LRM8	Translationally-controlled tumor protein 1 (TCTP1)	0.074	0.224	0.158	0.097	0	0	0
A0A0A7NVN8	Actin-depolymerizing factor 3 (ADF-3) (AtADF3)	0.25	0.042	-0.407	0.183	0	0	0
W5BE96	Probable phospholipid hydroperoxide glutathione peroxidase 6, mitochondrial (AtGPX1) (PHGPx) (EC 1.11.1.12)	-0.305	0.078	0.389	0.205	0	0	0
A0A0C4B2Z2	At2g39050/T7F6.22 (Euonymus lectin S3) (Expressed protein)	-0.713	0.102	0.113	0.447	0	0	0
W5AEG7	Putative methionine aminopeptidase	-0.558	0.112	0.253	0.049	0	0	0
A0A0C4BIR6	At1g26910	-0.058	0.33	0.106	0.436	0	0	0
A0A0C4BIT2	GDP-mannose 3',5'-epimerase	-0.185	0.205	-0.371	0.368	0	0	0
A0A0C4BIW4	40S ribosomal protein S14-3	0.034	0.335	-0.062	0.498	0	0	0
A0A0C4BIZ6	UMP-CMP kinase 3 (EC 2.7.4.14) (Deoxycytidylate kinase) (CK) (dCMP kinase) (Uridine monophosphate/cytidine monophosphate kinase) (UMP/CMP kinase) (UMP/CMPK)	0.36	0.125	-0.186	0.408	0	0	0
W5AWT3	2-cys peroxiredoxin-like protein	-0.754	0.267	0.169	0.48	0	0	0
W5EAP3	60S ribosomal protein L10a-3	-0.076	0.317	0.077	0.063	0	0	0
A0A0C4BJE5	Serine hydroxymethyltransferase 1, mitochondrial (AtSHMT1) (EC 2.1.2.1) (Glycine hydroxymethyltransferase 1) (Serine Transhydroxymethyltransferase) (STM) (Serine methylase 1)	-0.168	0.111	-0.106	0.363	0	0	0
W5FG05	Nascent polypeptide-associated complex subunit beta	-0.206	0.112	0.325	0.242	0	0	0
A0A0C4BJG7	Glutamine synthetase cytosolic isozyme 1-4 (EC 6.3.1.2) (Glutamate--ammonia ligase GLN1;4) (GLN1;4)	-0.196	0.223	-0.169	0.469	0	0	0
A0A0C4BJJ6	Putative uncharacterized protein At1g57860	-0.231	0.19	-0.015	0.554	0	0	0
A0A0C4BK33	Peptidyl-prolyl cis-trans isomerase FKBP12 (PPIase FKBP12) (EC 5.2.1.8) (12 kDa FK506-binding protein) (12 kDa FKBP) (FK506-binding protein 12) (AtFKBP12) (FKBP-12) (Immunophilin FKBP12) (Rotamase)	0.011	0.354	0.049	0.5	0	0	0
A0A0C4BK41	26S protease regulatory subunit 7 homolog A (26S proteasome AAA-ATPase subunit RPT1a) (26S proteasome subunit 7 homolog A) (Regulatory particle triple-A ATPase subunit 1a)	-0.418	0.083	-0.203	0.251	0	0	0
A0A0C4BK49	Proteasome subunit alpha type-1-A (EC 3.4.25.1) (20S proteasome alpha subunit F-1) (Proteasome 30 kDa subunit) (Proteasome component 2A) (AtPSM30) (Proteasome subunit alpha type-6) (Protein ARSENIC TOLERANCE 5)	-0.189	0.128	0.074	0.475	0	0	0
A0A0C4BK99	60S ribosomal protein L35a-3	-0.587	0.096	0.136	0.408	0	0	0
A0A0C4BKA8	26S protease regulatory subunit 8 homolog A (26S proteasome AAA-ATPase subunit RPT6a) (26S proteasome subunit 8 homolog A) (Regulatory particle triple-A ATPase subunit 6a)	-0.222	0.026	-0.128	0.315	0	0	0
A0A0C4BKG5	Adenylate kinase 4 (AK 4) (EC 2.7.4.3) (ATP-AMP transphosphorylase 4) (ATP:AMP phosphotransferase) (Adenylate monophosphate kinase 4) (AMK4)	-0.492	0.112	0.454	0.221	0	0	0
A0A0C4BKH5	Eukaryotic initiation factor 4A-1 (eIF-4A-1) (EC 3.6.4.13) (ATP-dependent RNA helicase eIF4A-1) (DEAD-box ATP-dependent RNA helicase 4)	0.498	0.083	0.047	0.537	0	0	0
A0A0C4BKI1	60S ribosomal protein L35a-1	-0.415	0.103	-0.231	0.251	0	0	0
W5FFM2	Histone H2A	0.335	0.098	0.821	0.24	0	0	0
A0A0D5ZBN9	AT1G63940 protein	-0.091	0.303	0.308	0.477	0	0	0
W5BAB5	Vacuolar-type H+-ATPase (V-ATPase) subunit D	-0.166	0.149	-0.282	0.359	0	0	0
A0A0H2UIB6	Probable cinnamyl alcohol dehydrogenase 1 (AtCAD1) (EC 1.1.1.195)	-0.118	0.145	0.547	0.129	0	0	0
W5CJT3	1-deoxy-D-xylulose 5-phosphate reductoisomerase, chloroplastic (1-deoxyxylulose-5-phosphate reductoisomerase) (DXP reductoisomerase) (EC 1.1.1.267) (2-C-methyl-D-erythritol 4-phosphate synthase) (Protein PIGMENT-DEFECTIVE EMBRYO 129)	0.048	0.185	-0.005	0.561	0	0	0
A0A0H2UIF3	At1g80360 (Methionine-specific aminotransferase) (Putative aspartate aminotransferase) (Putative aspartate aminotransferase; 38163-36256)	-0.219	0.009	0.172	0.376	0	0	0
W5CVJ9	AT5G47720 protein (At5g47720)	-0.351	0.125	0.748	0.138	0	0	0
C3VNF1	Malate dehydrogenase (EC 1.1.1.37)	-0.278	0.123	0.063	0.316	0	0	0
A4K4Y1	Tubulin alpha-6 chain	-0.333	0.172	-0.19	0.442	0	0	0
A4K4Z1	Tubulin alpha-5 chain	0.734	0.08	-0.14	0.408	0	0	0
A5YVV3	Glyceraldehyde-3-phosphate dehydrogenase GAPC1, cytosolic (EC 1.2.1.12) (NAD-dependent glyceraldehydephosphate dehydrogenase C subunit 1)	0.126	0.08	-0.135	0.067	0	0	0
A6Q0N9	At3g62160 (HXXXD-type acyl-transferase-like protein) (Putative uncharacterized protein T17J13.120)	0.392	0.066	-0.042	0.529	0	0	0
W5BP86	Probable aquaporin PIP2-8 (Plasma membrane intrinsic protein 2-8) (AtPIP2;8) (Plasma membrane intrinsic protein 3b) (PIP3b)	-0.078	0.315	0.227	0.389	0	0	0
W5EFF0	Mitogen-activated protein kinase (EC 2.7.11.24)	-0.143	0.31	-0.017	0.544	0	0	0
W4ZWP2	Photosynthetic NDH subunit of lumenal location 5, chloroplastic (Cyclophilin of 20 kDa 2) (Peptidyl-prolyl cis-trans isomerase CYP20-2) (PPIase CYP20-2) (EC 5.2.1.8) (Rotamase CYP20-2) (Thylakoid lumen PPIase of 20 kDa) (TLP20)	-0.938	0.099	-0.308	0.324	0	0	0
B0FRH4	Aspartate aminotransferase 3, chloroplastic (EC 2.6.1.1) (Protein YELLOW-LEAF-SPECIFIC GENE 4) (Transaminase A)	-0.128	0.255	-0.271	0.266	0	0	0
B2BA41	Putative uncharacterized protein At1g12840 (Fragment)	0.1	0.194	0.133	0.386	0	0	0
W5D593	V-type proton ATPase subunit d2 (V-ATPase subunit d2) (Vacuolar H(+)-ATPase subunit d isoform 2) (Vacuolar proton pump subunit d2)	0.168	0.178	-0.003	0.562	0	0	0
W5HK74	V-type proton ATPase subunit B2	-0.304	0.09	-0.015	0.521	0	0	0
W5E9G6	Ribulose bisphosphate carboxylase large chain (RuBisCO large subunit) (EC 4.1.1.39)	-0.262	0.094	-1.749	0.242	0	0	0
Q6KCK6	Calcium-dependent protein kinase 3 (EC 2.7.11.1) (Calcium-dependent protein kinase isoform CDPK6) (AtCDPK6)	0.477	0.138	-0.11	0.228	0	0	0
B3TZE7	NA	-0.291	0.153	0.394	0.014	0	0	0
B5A8A6	Glutaredoxin-C2 (AtGrxC2)	-0.368	0.126	0.166	0.404	0	0	0
B5M6A1	3-phosphoshikimate 1-carboxyvinyltransferase, chloroplastic (EC 2.5.1.19) (5-enolpyruvylshikimate-3-phosphate synthase) (EPSP synthase)	0.044	0.259	0.078	0.32	0	0	0
W5DWR8	15-cis-phytoene desaturase, chloroplastic/chromoplastic (EC 1.3.5.5) (Phytoene dehydrogenase)	-0.015	0.34	0.001	0.563	0	0	0
Q93XQ7	Protein disulfide isomerase-like 1-1 (AtPDIL1-1) (EC 5.3.4.1) (Protein disulfide-isomerase 1) (PDI 1) (Protein disulfide-isomerase 5) (AtPDI5)	-0.103	0.125	-0.25	0.259	0	0	0
W4ZQ08	Autophagy-related protein 3 (Autophagy-related E2-like conjugation enzyme ATG3) (AtAPG3) (Protein autophagy 3)	0.532	0.138	0.98	0.227	0	0	0
C1J959	Fructose-bisphosphate aldolase (EC 4.1.2.13)	-0.26	0.133	0.097	0.369	0	0	0
W5B1E5	Superoxide dismutase [Cu-Zn] 1 (EC 1.15.1.1) (Copper/zinc superoxide dismutase 1)	-0.15	0.213	1.044	0.183	0	0	0
C3VQ52	L-ascorbate peroxidase 1, cytosolic (AP) (AtAPx01) (EC 1.11.1.11)	-0.152	0.182	0.252	0.364	0	0	0
C4IXS2	Inositol-phosphate phosphatase (EC 3.1.3.25) (L-galactose 1-phosphate phosphatase) (EC 3.1.3.93) (Myo-inositol monophosphatase)	0.654	0.188	0.319	0.194	0	0	0
W5DWS0	Putative uncharacterized protein At4g14716	0.57	0.05	-0.656	0.239	0	0	0
C7C4X1	Glyceraldehyde-3-phosphate dehydrogenase GAPC2, cytosolic (EC 1.2.1.12) (NAD-dependent glyceraldehydephosphate dehydrogenase C subunit 2)	-0.118	0.24	-0.131	0.316	0	0	0
Q45NB2	Glutamine synthetase (EC 6.3.1.2)	1.228	0.085	-0.363	0.373	0	0	0
C7ENF7	Heat shock 70 kDa protein 7, chloroplastic (Chloroplast heat shock protein 70-2) (cpHsc70-2) (Heat shock protein 70-7) (AtHsp70-7)	-0.427	0.108	-0.178	0.303	0	0	0
Q1W374	Phosphomannomutase (AtPMM) (EC 5.4.2.8)	-0.812	0.122	-0.035	0.504	0	0	0
C8YTM5	Phosphoethanolamine N-methyltransferase 1 (AtNMT1) (PEAMT 1) (EC 2.1.1.103) (Protein XIPOTL 1)	-0.598	0.109	-0.637	0.138	0	0	0
D0PRB5	Profilin	0.136	0.243	0.232	0.298	0	0	0
D2KZ12	3-ketoacyl-CoA thiolase 2, peroxisomal (EC 2.3.1.16) (Acetyl-CoA acyltransferase 2) (Beta-ketothiolase 2) (Peroxisomal 3-oxoacyl-CoA thiolase 2) (Peroxisome defective protein 1)	-0.392	0.086	0.032	0.484	0	0	0
D3KVP3	Purple acid phosphatase 3 (EC 3.1.3.2)	-0.076	0.333	-0.283	0.349	0	0	0
D4P3E7	Pyruvate dehydrogenase E1 component subunit alpha-2, mitochondrial (PDHE1-A) (EC 1.2.4.1) (Protein IAA-CONJUGATE-RESISTANT 4)	-0.303	0.037	0.017	0.484	0	0	0
D6QX85	Bifunctional L-3-cyanoalanine synthase/cysteine synthase C1, mitochondrial (EC 2.5.1.47) (EC 4.4.1.9) (Beta-substituted Ala synthase 3;1) (ARAth-Bsas3;1) (Cysteine synthase C1) (AtCYSC1) (O-acetylserine (thiol)-lyase 5)	-0.451	0.075	0.113	0.479	0	0	0
W5CT90	Calreticulin-3 (Protein PRIORITY IN SWEET LIFE 1)	-0.195	0.128	0.036	0.51	0	0	0
D8L9B3	Protein disulfide-isomerase like 2-1 (AtPDIL2-1) (EC 5.3.4.1) (P5) (Protein MATERNAL EFFECT EMBRYO ARREST 30) (Protein UNFERTILIZED EMBRYO SAC 5) (Protein disulfide isomerase 11) (AtPDI11) (Protein disulfide-isomerase A6) (Protein disulfide-isomerase like 4-1) (AtPDIL4-1)	0.025	0.341	0.07	0.376	0	0	0
D8L9B5	Protein disulfide-isomerase like 2-2 (AtPDIL2-2) (EC 5.3.4.1) (Protein disulfide-isomerase 10) (PDI10) (Protein disulfide-isomerase like 5-1) (AtPDIL5-1)	0.029	0.315	-0.078	0.498	0	0	0
D8L9J1	Aldehyde dehydrogenase family 2 member C4 (EC 1.2.1.3) (ALDH1a) (Protein REDUCED EPIDERMAL FLUORESCENCE 1)	-0.218	0.077	0.193	0.294	0	0	0
D8L9M8	Putative uncharacterized protein At1g43190	-0.148	0.159	0.351	0.131	0	0	0
W5ESW2	60S ribosomal protein L37a-2	-0.076	0.323	0.54	0.159	0	0	0
D8L9Q5	Probable fructose-bisphosphate aldolase 3, chloroplastic (EC 4.1.2.13)	-0.482	0.133	0.109	0.424	0	0	0
D8L9S2	Glutamate decarboxylase 1 (GAD 1) (EC 4.1.1.15)	-0.073	0.244	0.027	0.497	0	0	0
D8LAL9	Glycosyltransferase (EC 2.4.1.-) (Fragment)	-0.3	0.157	0.175	0.233	0	0	0
E2F3W4	AT1G07770 protein	0.17	0.256	-0.401	0.167	0	0	0
W5BDX6	Syntaxin-132 (AtSYP132)	-0.059	0.295	-0.514	0.239	0	0	0
G3E8E2	Probable aquaporin PIP1-4 (Plasma membrane intrinsic protein 1-4) (AtPIP1;4) (Transmembrane protein C) (TMP-C)	-0.262	0.269	-0.108	0.429	0	0	0
F4Y595	Heat shock protein 90-4 (AtHSP90.4) (AtHsp90-4) (Heat shock protein 81-4) (Hsp81-4)	-0.516	0.09	1.05	0.156	0	0	0
F6LAX4	Serine/threonine-protein phosphatase 2A 65 kDa regulatory subunit A beta isoform (AtA beta) (PP2A, subunit A, beta isoform)	0.111	0.184	0.198	0.377	0	0	0
F8RP11	Hsp70-Hsp90 organizing protein 2 (AtHop2)	-0.248	0.118	-0.303	0.217	0	0	0
O82715	Pathogenesis-related protein 1	-0.579	0.097	0.009	0.559	0	0	0
F8WTQ7	Delta-aminolevulinic acid dehydratase 1, chloroplastic (ALADH1) (EC 4.2.1.24) (Porphobilinogen synthase)	-0.557	0.075	-0.034	0.456	0	0	0
G0Z6F1	26S proteasome non-ATPase regulatory subunit 14 homolog (EC 3.4.19.-) (26S proteasome regulatory subunit RPN11) (AtRPN11)	-0.102	0.144	-0.149	0.362	0	0	0
G4XMW3	Gb|AAD20086.1 (Nuclear transport factor 2 and RNA recognition motif domain-containing protein) (Putative uncharacterized protein At5g43960)	-0.202	0.153	-0.094	0.475	0	0	0
W5EXP1	Heat shock 70 kDa protein 10, mitochondrial (Heat shock protein 70-10) (AtHsp70-10) (Mitochondrial heat shock protein 70-2) (mtHsc70-2)	-0.04	0.337	-0.378	0.138	0	0	0
H9CWE9	12-oxophytodienoate reductase 1 (EC 1.3.1.42) (12-oxophytodienoate-10,11-reductase 1) (AtOPR1) (OPDA-reductase 1) (FS-AT-I) [Cleaved into: 12-oxophytodienoate reductase 1, N-terminally processed]	-0.216	0.123	0.303	0.216	0	0	0
H9NAV2	Superoxide dismutase [Cu-Zn] 2, chloroplastic (EC 1.15.1.1) (Copper/zinc superoxide dismutase 2)	-0.825	0.08	0.481	0.192	0	0	0
H9NAV6	Superoxide dismutase [Cu-Zn] 1 (EC 1.15.1.1) (Copper/zinc superoxide dismutase 1)	-0.427	0.15	0.16	0.433	0	0	0
I0JTT9	Glutamate decarboxylase 1 (GAD 1) (EC 4.1.1.15)	-0.266	0.153	0.01	0.553	0	0	0
I3NM23	Linoleate 9S-lipoxygenase 1 (EC 1.13.11.58) (Lipoxygenase 1) (AtLOX1)	0.579	0.092	0.352	0.237	0	0	0
I3RN54	Soluble inorganic pyrophosphatase 1 (EC 3.6.1.1) (Pyrophosphate phospho-hydrolase 1) (PPase 1)	-0.373	0.174	0.325	0.314	0	0	0
W5C3B7	Novel plant SNARE 13 (AtNPSN13)	1.743	0.071	0.252	0.138	0	0	0
K4F3N2	Lycopene beta cyclase, chloroplastic (EC 5.5.1.19)	-0.608	0.089	0.198	0.344	0	0	0
L0GDQ5	14-3-3-like protein GF14 nu (General regulatory factor 7)	-0.358	0.133	-0.96	0.118	0	0	0
L0GED8	14-3-3-like protein GF14 psi (General regulatory factor 3) (Protein RARE COLD INDUCIBLE 1A)	-0.452	0.105	-0.821	0.16	0	0	0
W5E2J7	Eukaryotic translation initiation factor 3 subunit I (eIF3i)	0.346	0.118	0.273	0.24	0	0	0
M4PPG8	Glycerol kinase (Glycerokinase) (EC 2.7.1.30) (ATP:glycerol 3-phosphotransferase) (Protein GLYCEROL INSENSITIVE 1) (Protein NONHOST RESISTANCE TO P. S. PHASEOLICOLA 1)	-0.087	0.296	0.268	0.152	0	0	0
M4QAZ4	Bifunctional enolase 2/transcriptional activator (EC 4.2.1.11) (2-phospho-D-glycerate hydro-lyase 2) (2-phosphoglycerate dehydratase 2) (LOW EXPRESSION OF OSMOTICALLY RESPONSIVE GENES 1)	-0.68	0.123	-0.156	0.381	0	0	0
M4VSR0	Glycine-rich RNA-binding protein 8	-0.565	0.085	-0.205	0.494	0	0	0
M5AKY4	Pathogenesis-related protein 1	0.295	0.185	-0.168	0.408	0	0	0
P00068	Cytochrome c-1 (Cytochrome c At1g22840)	0.516	0.139	0.387	0.137	0	0	0
S4Z3F2	ATP synthase subunit alpha, chloroplastic (EC 3.6.3.14) (ATP synthase F1 sector subunit alpha) (F-ATPase subunit alpha)	-0.253	0.019	-0.936	0.345	0	0	0
P12782	Phosphoglycerate kinase 2, chloroplastic (EC 2.7.2.3)	-0.355	0.102	-0.106	0.449	0	0	0
P83970	ATPase 2, plasma membrane-type (EC 3.6.3.6) (Proton pump 2)	-0.092	0.313	-0.159	0.304	0	0	0
W5G4Z9	Putative uncharacterized protein At1g20440	-0.368	0.078	0.08	0.504	0	0	0
Q00810	Cytochrome c oxidase subunit 2 (EC 1.9.3.1) (Cytochrome c oxidase polypeptide II)	0.554	0.133	0.364	0.178	0	0	0
Q03033	Elongation factor 1-alpha 4 (EF-1-alpha 4) (eEF-1A4)	0.085	0.266	0.154	0.176	0	0	0
Q2V6H6	Probable glucan endo-1,3-beta-glucosidase At4g16260 (EC 3.2.1.39)	-0.619	0.101	0.332	0.16	0	0	0
Q08G39	Putative uncharacterized protein At1g43170	-0.323	0.15	0.157	0.355	0	0	0
Q0Q0I7	Heat shock protein 90-4 (AtHSP90.4) (AtHsp90-4) (Heat shock protein 81-4) (Hsp81-4)	0.08	0.258	-0.011	0.559	0	0	0
Q0WXG8	F2G19.31/F2G19.31	-0.532	0.116	0.266	0.201	0	0	0
Q0WYE6	Cysteine proteinase RD21A	-0.286	0.074	-0.164	0.369	0	0	0
Q1PBI3	Glucose-6-phosphate isomerase, cytosolic (GPI) (EC 5.3.1.9) (Phosphoglucose isomerase) (PGI) (Phosphohexose isomerase) (PHI)	-0.411	0.06	0.138	0.167	0	0	0
Q1W681	AT1G78900 protein (Vacuolar-type H+-ATPase subunit A)	-0.165	0.147	-0.028	0.408	0	0	0
Q2LDZ3	Calcium-dependent protein kinase 21 (EC 2.7.11.1)	-0.13	0.19	-0.306	0.106	0	0	0
Q1XH05	Beta-glucosidase 13 (AtBGLU13) (EC 3.2.1.21)	-0.401	0.199	0.216	0.447	0	0	0
Q1XIR9	Beta-glucosidase 13 (AtBGLU13) (EC 3.2.1.21)	0.417	0.173	0.759	0.269	0	0	0
Q2L9B8	V-type proton ATPase subunit E1 (V-ATPase subunit E1) (Protein EMBRYO DEFECTIVE 2448) (Vacuolar H(+)-ATPase subunit E isoform 1) (Vacuolar proton pump subunit E1)	-0.281	0.143	0.307	0.294	0	0	0
Q332R4	ATP synthase subunit alpha	-0.191	0.076	0.266	0.254	0	0	0
W5DSK2	Beta-fructofuranosidase, insoluble isoenzyme CWINV1	0.4	0.119	0.146	0.436	0	0	0
Q3S4I1	Eukaryotic translation initiation factor 5A-2 (AtELF5A-2) (eIF-5A-2) (Protein FUMONISIN B1-RESISTANT 12)	0.003	0.362	-0.172	0.289	0	0	0
W5EP15	Pyridoxine biosynthesis protein	-0.397	0.089	-0.202	0.389	0	0	0
W4ZV21	Aspartic proteinase A1 (EC 3.4.23.-)	0.342	0.114	0.057	0.39	0	0	0
Q41518	Glycine-rich RNA-binding protein 8	-0.726	0.063	-0.306	0.369	0	0	0
Q41534	ATP synthase subunit beta-3, mitochondrial (EC 3.6.3.14)	0.007	0.352	-0.012	0.529	0	0	0
Q41590	Mitochondrial outer membrane protein porin 3 (Protein HYPERSENSITIVE RESPONSE 2) (Athsr2) (Voltage-dependent anion-selective channel protein 3) (AtVDAC3) (VDAC-3)	-0.258	0.091	0.109	0.454	0	0	0
Q43199	Adenine phosphoribosyltransferase 1, chloroplastic (APRT 1) (AtAPT1) (EC 2.4.2.7)	0.935	0.058	-0.072	0.506	0	0	0
W5I3J1	Histone H3	0.266	0.309	1.145	0.243	0	0	0
W5BNS0	Histone H2A	0.276	0.211	0.075	0.504	0	0	0
Q5CAL1	Probable glucan endo-1,3-beta-glucosidase At4g16260 (EC 3.2.1.39)	-0.075	0.285	-0.313	0.408	0	0	0
Q5EWZ1	Actin-7 (Actin-2)	-0.072	0.208	0.05	0.442	0	0	0
Q5I5K7	Ras-related protein RABB1c (AtRABB1c) (Ras-related protein Rab2A) (AtRab2A)	0.105	0.323	-0.088	0.423	0	0	0
Q5I7K2	40S ribosomal protein S7-2	1.33	0.128	-0.306	0.039	0	0	0
Q5I7K3	40S ribosomal protein S29	-0.548	0.143	-0.43	0.163	0	0	0
Q5I7K4	At2g33370	-0.339	0.161	0.185	0.339	0	0	0
Q5I7K5	60S acidic ribosomal family protein (60s acidic ribosomal protein P1) (Putative 60S acidic ribosomal protein P1)	-0.377	0.124	0.173	0.45	0	0	0
W5FET6	60S ribosomal protein L13a-4	-0.507	0.093	-0.093	0.314	0	0	0
W5CN13	60S ribosomal protein L11B	-0.048	0.325	-0.129	0.393	0	0	0
W5FWY8	Drought-inducible cysteine proteinase RD19A	-0.208	0.203	-0.068	0.5	0	0	0
W5BVA4	Calreticulin-1	0.238	0.181	-0.34	0.31	0	0	0
W5I035	40S ribosomal protein S13-2	0.232	0.189	0.063	0.349	0	0	0
Q5XUV6	Proteasome subunit beta type-5-A (EC 3.4.25.1) (20S proteasome beta subunit E-1) (Proteasome component E) (Proteasome epsilon-1 chain)	0.317	0.11	0.525	0.056	0	0	0
Q6EZE8	Glycosyltransferase (Fragment)	-0.564	0.096	-0.434	0.136	0	0	0
W5ACP2	NA	-1.49	0.116	-1.993	0.067	0	0	0
Q6QU78	Aquaporin TIP2-1 (Delta-tonoplast intrinsic protein) (Delta-TIP) (Tonoplast intrinsic protein 2-1) (AtTIP2;1) [Cleaved into: Aquaporin TIP2-1, N-terminally processed]	-0.384	0.169	-0.203	0.363	0	0	0
Q6XPZ4	Photosynthetic NDH subunit of lumenal location 5, chloroplastic (Cyclophilin of 20 kDa 2) (Peptidyl-prolyl cis-trans isomerase CYP20-2) (PPIase CYP20-2) (EC 5.2.1.8) (Rotamase CYP20-2) (Thylakoid lumen PPIase of 20 kDa) (TLP20)	0.052	0.303	0.09	0.433	0	0	0
Q70JS0	SKP1-like protein 4 (AtSK4)	-0.091	0.299	-0.614	0.238	0	0	0
Q75QN8	Cold shock protein 1 (AtCSP1) (Cold shock domain-containing protein 1)	-0.648	0.075	0.378	0.437	0	0	0
Q75QN9	Cold shock protein 1 (AtCSP1) (Cold shock domain-containing protein 1)	-0.353	0.097	0.18	0.408	0	0	0
Q7X729	Acidic ribosomal protein P2-like	-0.289	0.083	-0.16	0.444	0	0	0
W5G485	Glutathione synthetase gsh2 (Fragment)	-0.519	0.13	0.304	0.183	0	0	0
Q7X9K6	AT4G34670 protein	-0.225	0.095	0.187	0.479	0	0	0
Q7XY23	40S ribosomal protein S3a-2	0.442	0.119	0.763	0.354	0	0	0
Q7XY25	Glutaredoxin-C2 (AtGrxC2)	-0.436	0.062	0.001	0.562	0	0	0
Q7Y070	Pyrophosphate-energized vacuolar membrane proton pump 1 (EC 3.6.1.1) (Pyrophosphate-energized inorganic pyrophosphatase 1) (H(+)-PPase 1) (Vacuolar proton pyrophosphatase 1) (Vacuolar proton pyrophosphatase 3)	0.742	0.236	-0.213	0.402	0	0	0
Q84VR9	Succinate dehydrogenase [ubiquinone] iron-sulfur subunit 2, mitochondrial (EC 1.3.5.1) (Iron-sulfur subunit of complex II) (Ip)	-0.66	0.087	-0.02	0.522	0	0	0
Q8L808	Cytochrome c oxidase subunit 6b-1 (AtCOX6b-1)	-0.471	0.035	-0.629	0.241	0	0	0
Q8LPA7	Cold shock protein 1 (AtCSP1) (Cold shock domain-containing protein 1)	0.021	0.341	0.169	0.294	0	0	0
Q8LRU5	NA	0.323	0.203	0.289	0.438	0	0	0
Q8RW00	Glutathione S-transferase U18 (AtGSTU18) (EC 2.5.1.18) (GST class-tau member 18) (Glutathione S-transferase 29)	-0.285	0.191	0.194	0.375	0	0	0
Q8RW04	Glutathione S-transferase U19 (AtGSTU19) (EC 2.5.1.18) (GST class-tau member 19) (Glutathione S-transferase 8)	-0.183	0.187	-0.495	0.211	0	0	0
Q8RW03	Glutathione S-transferase U19 (AtGSTU19) (EC 2.5.1.18) (GST class-tau member 19) (Glutathione S-transferase 8)	-0.346	0.091	-0.445	0.287	0	0	0
W5FDS3	Beta-D-glucan exohydrolase-like protein (Glycosyl hydrolase family protein) (Putative beta-D-glucan exohydrolase)	-0.064	0.252	0.012	0.553	0	0	0
Q8VX48	Phosphoglucomutase	-0.331	0.119	-0.193	0.061	0	0	0
Q8W431	Acid beta-fructofuranosidase 3, vacuolar (At beta fruct3) (AtBETAFRUCT3) (EC 3.2.1.26) (Acid invertase 3) (AI 3) (Acid sucrose hydrolase 3) (Vacuolar invertase 3) (Inv-V3) (VAC-INV 3) (VI 3)	0.287	0.221	-0.358	0.452	0	0	0
Q93XQ6	Peptidyl-prolyl cis-trans isomerase CYP19-2 (PPIase CYP19-2) (EC 5.2.1.8) (Cyclophilin of 19 kDa 2) (Cyclophilin-2) (Rotamase cyclophilin-6)	0.221	0.161	-0.314	0.223	0	0	0
Q944C6	GTP-binding nuclear protein Ran-3 (Ras-related nuclear protein 3)	-0.222	0.145	0.092	0.294	0	0	0
Q9AXK6	Probable sucrose-phosphatase 2 (AtSPP2) (EC 3.1.3.24)	-0.288	0.104	-0.216	0.375	0	0	0
Q9FVM7	NADPH--cytochrome P450 reductase 2 (CPR 2) (P450R 2) (EC 1.6.2.4)	0.346	0.204	-0.132	0.373	0	0	0
Q9FXQ8	14-3-3-like protein GF14 omega (General regulatory factor 2)	-0.097	0.177	-0.818	0.251	0	0	0
Q9FXQ9	14-3-3-like protein GF14 omega (General regulatory factor 2)	-0.467	0.104	-0.733	0.2	0	0	0
Q9LLR3	Vacuolar-sorting receptor 1 (AtVSR1) (BP80-like protein b) (AtBP80b) (Epidermal growth factor receptor-like protein 1) (AtELP) (AtELP1) (Spot 3 protein)	-0.238	0.179	-0.377	0.04	0	0	0
Q9S876	Non-specific lipid-transfer protein 3 (LTP 3)	-0.867	0.133	-1.609	0.243	0	0	0
Q9SAU8	Probable mediator of RNA polymerase II transcription subunit 37c (Heat shock 70 kDa protein 4) (Heat shock cognate 70 kDa protein 4) (Heat shock cognate protein 70-4) (AtHsc70-4) (Heat shock protein 70-4) (AtHsp70-4)	-0.585	0.082	-0.097	0.433	0	0	0
Q9SP56	Glutathione S-transferase F13 (AtGSTF13) (EC 2.5.1.18) (GST class-phi member 13)	1.201	0.073	0.34	0.314	0	0	0
Q9SWU2	Histone H1.2	0.429	0.246	0.713	0.276	0	0	0
Q9ZRB0	Tubulin beta-3 chain	0.804	0.061	-0.37	0.239	0	0	0
W5H454	Mediator of RNA polymerase II transcription subunit 37f (Heat shock 70 kDa protein 12) (Heat shock protein 70-12) (AtHsp70-12) (Luminal-binding protein 2) (AtBP2) (BiP2)	-0.074	0.211	0.054	0.523	0	0	0
W5E562	T-complex protein 1 subunit theta (TCP-1-theta) (CCT-theta) (Chaperonin CCT8) (Chaperonin containing TCP1 8) (TCP1-ring complex)	-0.338	0.095	0.003	0.561	0	0	0
S5VJ63	Peptidyl-prolyl cis-trans isomerase FKBP20-1 (PPIase FKBP20-1) (EC 5.2.1.8) (FK506-binding protein 20-1) (AtFKBP20-1) (Immunophilin FKBP20-1) (Rotamase)	0.111	0.113	0.462	0.162	0	0	0
S6AWC2	At1g13930/F16A14.27 (F16A14.14) (F7A19.2 protein) (Salt tolerance-related protein)	0.044	0.341	0.104	0.433	0	0	0
T1WSS4	Probable glutathione peroxidase 4 (EC 1.11.1.9)	-0.363	0.075	-0.171	0.221	0	0	0
U3LW54	NA	-0.192	0.184	0.396	0.045	0	0	0
U5HTD8	40S ribosomal protein S20-1	-0.208	0.172	-0.223	0.236	0	0	0
U5MY58	NA	-0.023	0.336	0.227	0.308	0	0	0
V9HXE6	Remorin-like protein	-0.053	0.315	-0.285	0.236	0	0	0
V9HXE7	NA	0.065	0.341	0.52	0.48	0	0	0
W4ZLJ5	Phosphoethanolamine N-methyltransferase 1 (AtNMT1) (PEAMT 1) (EC 2.1.1.103) (Protein XIPOTL 1)	-0.072	0.267	-0.31	0.15	0	0	0
W4ZLP9	At5g58590	-0.262	0.142	0.544	0.416	0	0	0
W4ZLQ2	AT3g23600/MDB19_9 (Alpha/beta-Hydrolases superfamily protein) (Contains similarity to endo-1,3-1,4-beta-D-glucanase) (Uncharacterized protein)	-0.23	0.126	0.863	0.086	0	0	0
W5AFN1	ERBB-3 BINDING PROTEIN 1 (AtEBP1) (Proliferation-associated protein G2p) (AtG2) (Protein CELL-PROLIFERATION-RELATED) (AtCPR)	-0.28	0.108	-0.011	0.551	0	0	0
W5A4B9	Plastidial pyruvate kinase 3, chloroplastic (PKp3) (EC 2.7.1.40) (Pyruvate kinase I) (Pyruvate kinase isozyme B2, chloroplastic) (PKP-BETA2) (Plastidic pyruvate kinase beta subunit 2)	-0.399	0.072	-0.271	0.239	0	0	0
W4ZM24	Alpha glucosidase-like protein	-0.126	0.218	-0.406	0.026	0	0	0
W4ZM52	DNA-damage-repair/toleration protein DRT102	-0.375	0.178	-0.233	0.302	0	0	0
W4ZM65	Nucleoside diphosphate kinase (EC 2.7.4.6)	0.423	0.115	-0.483	0.02	0	0	0
W4ZMD0	Glutathione S-transferase F11 (AtGSTF11) (EC 2.5.1.18) (AtGSTF6) (GST class-phi) (GST class-phi member 11)	0.021	0.346	-0.233	0.388	0	0	0
W4ZNK9	Putative uncharacterized protein At5g12470	0.137	0.271	-0.436	0.247	0	0	0
W5AEZ1	Chaperonin CPN60-like 2, mitochondrial (HSP60-like 2)	-0.435	0.181	-0.081	0.403	0	0	0
W4ZPE5	NADH dehydrogenase [ubiquinone] flavoprotein 2, mitochondrial (EC 1.6.5.3) (EC 1.6.99.3)	0.096	0.244	0.305	0.387	0	0	0
W4ZPF0	NAD(P)H dehydrogenase (quinone) FQR1 (EC 1.6.5.2) (Flavodoxin-like quinone reductase 1)	-0.023	0.323	-0.021	0.518	0	0	0
W4ZPF8	Abscisic acid receptor PYR1 (ABI1-binding protein 6) (Protein PYRABACTIN RESISTANCE 1) (Regulatory components of ABA receptor 11)	-0.004	0.356	0.026	0.511	0	0	0
W4ZPG4	Assimilatory sulfite reductase (ferredoxin), chloroplastic (AtSiR) (EC 1.8.7.1) (Sulfite reductase (ferredoxin))	-0.396	0.039	0.103	0.284	0	0	0
W4ZPL8	Peptide methionine sulfoxide reductase A4, chloroplastic (AtMSRA4) (EC 1.8.4.11) (Peptide-methionine (S)-S-oxide reductase) (Peptide Met(O) reductase) (Protein-methionine-S-oxide reductase)	-0.519	0.095	-0.393	0.168	0	0	0
W5A2N4	Monosaccharide-sensing protein 2 (Sugar transporter MSSP2)	0.593	0.186	0.265	0.283	0	0	0
W4ZQ49	60S ribosomal protein L18a-2	-0.319	0.234	-0.074	0.406	0	0	0
W5A3A8	60S acidic ribosomal protein P2-2	-0.036	0.325	-0.304	0.294	0	0	0
W4ZQ85	Armadillo/beta-catenin-like repeat and C2 domain-containing protein	-0.273	0.223	0.685	0.215	0	0	0
W4ZQ94	AFG1-like ATPase family protein (At4g28070)	-0.222	0.281	0.025	0.544	0	0	0
W5A5U1	Mitogen-activated protein kinase 4 (AtMPK4) (MAP kinase 4) (EC 2.7.11.24)	-0.275	0.21	-0.121	0.273	0	0	0
W5A761	26S proteasome regulatory subunit RPN13 (AtRPN13) (26S proteasome non-ATPase regulatory subunit 13)	0.157	0.269	0.068	0.491	0	0	0
W4ZQX7	Serine hydroxymethyltransferase 4 (AtSHMT4) (EC 2.1.2.1) (Glycine hydroxymethyltransferase 4) (Serine methylase 4)	0.528	0.081	-0.051	0.492	0	0	0
W4ZR57	ATP-dependent zinc metalloprotease FTSH 10, mitochondrial (AtFTSH10) (EC 3.4.24.-)	-0.527	0.207	0.018	0.519	0	0	0
W4ZR82	Sucrase-like protein (Sucrase/ferredoxin-like protein)	-0.34	0.126	-0.459	0.2	0	0	0
W5AD76	Similar to ribosomal protein L30	-0.058	0.323	0.09	0.369	0	0	0
W4ZRX8	ATP-dependent 6-phosphofructokinase 3 (ATP-PFK 3) (Phosphofructokinase 3) (EC 2.7.1.11) (Phosphohexokinase 3)	-0.67	0.138	-0.071	0.426	0	0	0
W4ZS75	Monothiol glutaredoxin-S17 (AtGrxS17)	0.434	0.098	-0.211	0.241	0	0	0
W4ZST7	Eukaryotic translation initiation factor 3 subunit D (eIF3d) (Eukaryotic translation initiation factor 3 subunit 7) (eIF-3-zeta) (p66)	-0.009	0.362	0.275	0.217	0	0	0
W5A2K8	Argininosuccinate synthase, chloroplastic (EC 6.3.4.5) (Citrulline--aspartate ligase)	-0.314	0.123	-0.07	0.383	0	0	0
W4ZTA4	DEAD-box ATP-dependent RNA helicase 56 (EC 3.6.4.13) (UAP56 homolog B)	0.406	0.153	0.08	0.409	0	0	0
W4ZTE7	Desiccation-related protein At2g46140 (LEA type-2 family protein At2g46140)	0.11	0.277	-0.063	0.495	0	0	0
W5AF42	UDP-sulfoquinovose synthase, chloroplastic (EC 3.13.1.1) (Sulfite:UDP-glucose sulfotransferase) (Sulfolipid biosynthesis protein)	-0.455	0.106	-0.058	0.486	0	0	0
W4ZTS6	Patellin-5	-0.149	0.221	0.24	0.444	0	0	0
W5AIS4	Alpha-galactosidase 2 (AtAGAL2) (EC 3.2.1.22) (Alpha-D-galactoside galactohydrolase 2) (Melibiase)	-0.478	0.131	-0.03	0.526	0	0	0
W4ZU27	6-phosphogluconate dehydrogenase, decarboxylating 2, chloroplastic (EC 1.1.1.44)	-0.462	0.097	-0.385	0.07	0	0	0
W4ZUD0	Guanosine nucleotide diphosphate dissociation inhibitor 1 (AtGDI1)	-0.063	0.257	-0.223	0.076	0	0	0
W5AAW2	Mitochondrial F1-ATPase, gamma subunit	-0.281	0.151	-0.11	0.309	0	0	0
W5A330	Armadillo/beta-catenin-like repeat-containing protein	-0.22	0.119	0.169	0.308	0	0	0
W5AMN3	Beta-hexosaminidase 1 (EC 3.2.1.52) (Beta-GlcNAcase 1) (Beta-N-acetylhexosaminidase 1) (Beta-hexosaminidase 2) (AtHEX2) (N-acetyl-beta-glucosaminidase 1)	0.263	0.187	0.221	0.294	0	0	0
W5AM85	Dihydrolipoyl dehydrogenase 1, mitochondrial (AtmLPD1) (mtLPD1) (EC 1.8.1.4) (Dihydrolipoamide dehydrogenase 1) (Glycine cleavage system L protein 1) (Pyruvate dehydrogenase complex E3 subunit 1) (E3-1) (PDC-E3 1)	-0.499	0.123	-0.054	0.477	0	0	0
W4ZWP5	Peroxidase 47 (Atperox P47) (EC 1.11.1.7) (ATP32)	0.388	0.15	-0.092	0.443	0	0	0
W5ALC0	Acyl-coenzyme A oxidase 4, peroxisomal (AOX 4) (EC 1.3.3.6) (G6p) (Short-chain acyl-CoA oxidase) (AtCX4) (AtG6) (SAOX)	-0.528	0.096	0.148	0.217	0	0	0
W5ANU0	Glutathione S-transferase F13 (AtGSTF13) (EC 2.5.1.18) (GST class-phi member 13)	-0.018	0.341	-0.089	0.518	0	0	0
W5AKH6	Prolycopene isomerase, chloroplastic (CrtISO) (EC 5.2.1.13) (Carotenoid and chloroplast regulation protein 2) (Carotenoid isomerase)	0.12	0.098	0.213	0.46	0	0	0
W4ZY98	Heat shock 70 kDa protein 7, chloroplastic (Chloroplast heat shock protein 70-2) (cpHsc70-2) (Heat shock protein 70-7) (AtHsp70-7)	-0.427	0.119	0.032	0.502	0	0	0
W5A838	40S ribosomal protein S7-2	-0.357	0.143	0.052	0.483	0	0	0
W4ZZ25	Mitochondrial dicarboxylate/tricarboxylate transporter DTC (Dicarboxylate/tricarboxylate carrier)	-0.337	0.061	-0.021	0.511	0	0	0
W4ZZ26	Dihydrolipoyl dehydrogenase 1, chloroplastic (ptLPD1) (EC 1.8.1.4) (Dihydrolipoamide dehydrogenase 1) (Protein LIPOAMIDE DEHYDROGENASE 1) (Pyruvate dehydrogenase complex E3 subunit 1) (E3-1) (PDC-E3 1)	-0.148	0.089	-0.042	0.506	0	0	0
W4ZZC1	Vesicle-fusing ATPase (EC 3.6.4.6) (N-ethylmaleimide-sensitive fusion protein) (Vesicular-fusion protein NSF)	0.093	0.299	-0.027	0.543	0	0	0
W4ZZE2	Annexin D4 (AnnAt4)	0.077	0.277	-0.23	0.46	0	0	0
W5A0D6	MOS4-associated complex 3A	-0.052	0.313	0.083	0.473	0	0	0
W5A152	Chaperonin CPN60, mitochondrial (HSP60)	-0.515	0.061	-0.103	0.34	0	0	0
W5A1G8	Short-chain dehydrogenase/reductase 2b (AtSDR2b) (EC 1.1.1.-)	-1.038	0.06	-0.146	0.46	0	0	0
W5A2U3	Gamma-glutamyl hydrolase 2 (AtGGH2) (EC 3.4.19.9) (Conjugase) (GH) (Gamma-Glu-X carboxypeptidase)	-0.075	0.281	0.413	0.142	0	0	0
W5A377	Probable NADH dehydrogenase [ubiquinone] 1 alpha subcomplex subunit 12	-0.084	0.3	-0.04	0.511	0	0	0
W5AIW8	Protein TIC110, chloroplastic (Translocon at the inner envelope membrane of chloroplasts 110) (AtTIC110)	0.052	0.266	-0.189	0.19	0	0	0
W5A4Y6	NADH dehydrogenase [ubiquinone] iron-sulfur protein 7, mitochondrial (EC 1.6.5.3) (EC 1.6.99.3)	-0.016	0.35	-0.332	0.12	0	0	0
W5AEB0	Nascent polypeptide-associated complex subunit alpha-like protein 1 (NAC-alpha-like protein 1) (Alpha-NAC-like protein 1)	-0.011	0.354	-0.225	0.335	0	0	0
W5A5C9	ERBB-3 BINDING PROTEIN 1 (AtEBP1) (Proliferation-associated protein G2p) (AtG2) (Protein CELL-PROLIFERATION-RELATED) (AtCPR)	-0.236	0.273	-0.718	0.102	0	0	0
W5A5F4	At1g75290 (Isoflavone reductase-like protein)	-0.184	0.248	-0.083	0.384	0	0	0
W5AJ54	Nascent polypeptide-associated complex subunit beta	0.879	0.072	0.52	0.151	0	0	0
W5A5Y6	AT4g17520/dl4795w (Hyaluronan / mRNA binding family) (Putative uncharacterized protein AT4g17520) (Putative uncharacterized protein At4g17520) (Putative uncharacterized protein dl4795w)	-0.031	0.34	-0.272	0.477	0	0	0
W5A609	Cyanate hydratase (Cyanase) (EC 4.2.1.104) (Cyanate hydrolase) (Cyanate lyase)	0.159	0.257	-0.09	0.504	0	0	0
W5AD80	Guanosine nucleotide diphosphate dissociation inhibitor 1 (AtGDI1)	0.082	0.28	-0.309	0.219	0	0	0
W5A6F9	Prolyl carboxypeptidase like protein (Putative uncharacterized protein At4g36195) (Serine carboxypeptidase S28 family protein)	-0.454	0.186	0.119	0.381	0	0	0
W5A778	Mediator of RNA polymerase II transcription subunit 37a (Heat shock 70 kDa protein 11) (Heat shock protein 70-11) (AtHsp70-11) (Luminal-binding protein 1) (AtBP1) (BiP1)	-0.675	0.075	-0.046	0.513	0	0	0
W5A7D8	Serine carboxypeptidase-like 51 (EC 3.4.16.-)	-0.392	0.114	0.192	0.289	0	0	0
W5A7R2	Hexokinase	0.323	0.13	-0.257	0.32	0	0	0
W5A7X5	Arginine--tRNA ligase, chloroplastic/mitochondrial (EC 6.1.1.19) (Arginyl-tRNA synthetase) (ArgRS) (Protein EMBRYO DEFECTIVE 1027)	-0.307	0.082	0.021	0.426	0	0	0
W5A848	Dihydrolipoyl dehydrogenase 1, mitochondrial (AtmLPD1) (mtLPD1) (EC 1.8.1.4) (Dihydrolipoamide dehydrogenase 1) (Glycine cleavage system L protein 1) (Pyruvate dehydrogenase complex E3 subunit 1) (E3-1) (PDC-E3 1)	-0.537	0.052	-0.36	0.372	0	0	0
W5A8B5	Heat shock 70 kDa protein 15 (Heat shock protein 70-15) (AtHsp70-15)	-0.127	0.116	0.51	0.298	0	0	0
W5A977	Proteasome subunit beta type-7-B (EC 3.4.25.1) (20S proteasome beta subunit B-2) (Proteasome component FC) (Proteasome subunit beta type-2)	-0.136	0.184	-0.129	0.403	0	0	0
W5AKY2	Probable receptor-like protein kinase At2g47060 (EC 2.7.11.1)	0.158	0.252	-0.023	0.48	0	0	0
W5AMS6	Importin subunit alpha-1 (IMPa-1) (Karyopherin subunit alpha-1) (KAP-alpha-1)	0.399	0.042	0.106	0.442	0	0	0
W5AL94	Peroxidase (EC 1.11.1.7)	-0.334	0.16	-1.049	0.291	0	0	0
W5AMU3	Bifunctional protein FolD 2 (Tetrahydrofolate dehydrogenase/cyclohydrolase 2) [Includes: Methylenetetrahydrofolate dehydrogenase (EC 1.5.1.5); Methenyltetrahydrofolate cyclohydrolase (EC 3.5.4.9)]	0.001	0.363	0.328	0.182	0	0	0
W5AMV3	Nitrogen regulatory protein P-II homolog (Protein PII-like)	-0.635	0.062	-0.088	0.498	0	0	0
W5ABI3	Glutamate--cysteine ligase, chloroplastic (EC 6.3.2.2) (Gamma-ECS) (GCS) (Gamma-glutamylcysteine synthetase) (Protein ROOT MERISTEMLESS 1) (AtGCL) (Protein cadmium-sensitive 2) (Protein phytoalexin-deficient 2)	-0.083	0.183	0.341	0.149	0	0	0
W5AC26	Histidine--tRNA ligase, cytoplasmic (EC 6.1.1.21) (Histidyl-tRNA synthetase) (HisRS)	0.032	0.291	-0.09	0.442	0	0	0
W5ACB6	6-phosphogluconate dehydrogenase, decarboxylating 2, chloroplastic (EC 1.1.1.44)	1.228	0.075	-0.164	0.432	0	0	0
W5ACX2	3-ketoacyl-CoA thiolase 2, peroxisomal (EC 2.3.1.16) (Acetyl-CoA acyltransferase 2) (Beta-ketothiolase 2) (Peroxisomal 3-oxoacyl-CoA thiolase 2) (Peroxisome defective protein 1)	-0.175	0.132	-0.204	0.362	0	0	0
W5ADV2	AT4g39150/T22F8_50 (DNAJ heat shock N-terminal domain-containing protein) (DnaJ-like protein)	-0.265	0.131	-0.104	0.383	0	0	0
W5AE72	Ketol-acid reductoisomerase, chloroplastic (EC 1.1.1.86) (Acetohydroxy-acid reductoisomerase) (Alpha-keto-beta-hydroxylacyl reductoisomerase)	-0.403	0.089	0.068	0.476	0	0	0
W5G0E6	Proteasome subunit alpha type-3 (EC 3.4.25.1) (20S proteasome alpha subunit G-1) (DiDi 17A-2a) (Proteasome component 8) (Proteasome subunit alpha type-7)	-0.417	0.113	-0.082	0.483	0	0	0
W5AF34	Malate dehydrogenase, chloroplastic (EC 1.1.1.37) (pNAD-MDH)	-0.013	0.295	-0.002	0.562	0	0	0
W5AF41	NAD-dependent malic enzyme 2, mitochondrial (AtNAD-ME2) (NAD-malic enzyme 2) (EC 1.1.1.39)	-0.177	0.168	-0.022	0.528	0	0	0
W5AFK9	Receptor for activated C kinase 1B (Guanine nucleotide-binding protein subunit beta-like protein B)	0.622	0.146	0.368	0.316	0	0	0
W5AFT6	Putative uncharacterized protein At3g09670	-0.49	0.12	0.111	0.375	0	0	0
W5AFW9	Actin-7 (Actin-2)	0.116	0.222	-0.05	0.483	0	0	0
W5AGK9	Nucleoside diphosphate kinase 1 (EC 2.7.4.6) (Nucleoside diphosphate kinase I) (NDK I) (NDP kinase I) (NDPK I)	-0.45	0.103	-0.103	0.365	0	0	0
W5AGS9	Probable mitochondrial-processing peptidase subunit alpha-1 (EC 3.4.24.64) (Alpha-MPP 1)	0.387	0.162	-0.086	0.368	0	0	0
W5AHH1	Malate dehydrogenase 1, mitochondrial (EC 1.1.1.37) (mNAD-MDH 1)	-0.242	0.128	-0.094	0.46	0	0	0
W5AIX4	Nucleosome assembly protein 12	0.366	0.179	-0.956	0.245	0	0	0
W5AKW0	Glutathione S-transferase F13 (AtGSTF13) (EC 2.5.1.18) (GST class-phi member 13)	0.714	0.18	-0.215	0.372	0	0	0
W5AL78	Heat shock 70 kDa protein 15 (Heat shock protein 70-15) (AtHsp70-15)	0.023	0.349	-0.003	0.562	0	0	0
W5AL81	At3g62160 (HXXXD-type acyl-transferase-like protein) (Putative uncharacterized protein T17J13.120)	0.271	0.221	-0.337	0.222	0	0	0
W5ALU9	Proteasome subunit beta type-7-B (EC 3.4.25.1) (20S proteasome beta subunit B-2) (Proteasome component FC) (Proteasome subunit beta type-2)	-0.224	0.148	-0.231	0.293	0	0	0
W5AM53	40S ribosomal protein S4	0.46	0.204	0.028	0.477	0	0	0
W5AM64	Methionine S-methyltransferase (EC 2.1.1.12) (AdoMet:Met S-methyltransferase)	0.215	0.106	-0.231	0.043	0	0	0
W5AMG0	Peroxidase (EC 1.11.1.7) (Fragment)	-0.405	0.155	0.557	0.175	0	0	0
W5AMP7	Globulin-like protein	-0.305	0.138	-0.095	0.442	0	0	0
W5ANK8	Putative uncharacterized protein T24H18_130	-0.565	0.125	-0.159	0.251	0	0	0
W5AQ04	40S ribosomal protein S8	0.11	0.299	1.016	0.27	0	0	0
W5AQ74	Peroxidase 12 (Atperox P12) (EC 1.11.1.7) (ATP4a) (PRXR6)	0.2	0.207	0.294	0.375	0	0	0
W5AQ91	Peroxidase 12 (Atperox P12) (EC 1.11.1.7) (ATP4a) (PRXR6)	0.074	0.218	0.44	0.205	0	0	0
W5AQZ6	Adenosylhomocysteinase (EC 3.3.1.1)	1.401	0.098	0.592	0.2	0	0	0
W5BSG8	D-2-hydroxyglutarate dehydrogenase, mitochondrial (AtD-2HGDH) (EC 1.1.99.39)	-0.461	0.124	-0.243	0.358	0	0	0
W5AR89	60S ribosomal protein L23a-2	-0.042	0.336	0.905	0.387	0	0	0
W5ARC7	Protein IQ-DOMAIN 32	0.002	0.365	-0.148	0.402	0	0	0
W5ARE8	Beta-D-xylosidase 4 (AtBXL4) (EC 3.2.1.37)	-0.366	0.173	0.211	0.409	0	0	0
W5BS00	Glutamate dehydrogenase 2 (GDH 2) (EC 1.4.1.3)	-0.384	0.114	-0.118	0.276	0	0	0
W5ARN8	Peptide methionine sulfoxide reductase A1 (AtMSRA1) (EC 1.8.4.11) (Peptide-methionine (S)-S-oxide reductase) (Peptide Met(O) reductase) (Protein-methionine-S-oxide reductase)	-0.296	0.256	-0.65	0.141	0	0	0
W5ARU5	Uncharacterized protein At3g61260	-0.166	0.249	-0.086	0.302	0	0	0
W5ASA4	Ribosomal protein S15-like	-0.383	0.161	-0.169	0.34	0	0	0
W5ASF3	60S ribosomal protein L12-1	-0.276	0.169	-0.034	0.532	0	0	0
W5BXY6	AT4G20410 protein (At4g20410)	-0.33	0.128	-0.511	0.167	0	0	0
W5ASI9	Eukaryotic translation initiation factor isoform 4G-1 (eIF(iso)4G-1)	-0.329	0.105	-0.074	0.475	0	0	0
W5ASJ5	12-oxophytodienoate reductase 2 (EC 1.3.1.42) (12-oxophytodienoate-10,11-reductase 2) (AtOPR2) (OPDA-reductase 2) [Cleaved into: 12-oxophytodienoate reductase 2, N-terminally processed]	-0.094	0.23	0.301	0.362	0	0	0
W5ASQ5	Probable aldo-keto reductase 4 (EC 1.1.1.-)	-0.32	0.157	-0.358	0.109	0	0	0
W5AT17	Transportin-1 (AtTRN1) (Importin beta-2) (Karyopherin beta-2)	1.024	0.094	0.211	0.411	0	0	0
W5BFN6	Aquaporin PIP2-1 (Plasma membrane intrinsic protein 2-1) (AtPIP2;1) (Plasma membrane intrinsic protein 2a) (PIP2a) [Cleaved into: Aquaporin PIP2-1, N-terminally processed]	-0.101	0.333	-0.085	0.476	0	0	0
W5BW34	Polyadenylate-binding protein RBP45B (Poly(A)-binding protein RBP45B) (RNA-binding protein 45B) (AtRBP45B)	-0.416	0.119	0.068	0.452	0	0	0
W5BF57	Cytochrome b-c1 complex subunit Rieske, mitochondrial (EC 1.10.2.2)	-0.296	0.139	0.184	0.093	0	0	0
W5ATY9	Acetyl-coenzyme A synthetase, chloroplastic/glyoxysomal (EC 6.2.1.1) (Acetate--CoA ligase) (Acetyl-CoA synthetase)	-0.024	0.336	0.084	0.506	0	0	0
W5B844	26S protease regulatory subunit 6B homolog (26S protease subunit 6B homolog) (26S proteasome AAA-ATPase subunit RPT3) (Protein BMAA insensitive morphology 409) (Regulatory particle triple-A ATPase subunit 3)	-0.024	0.332	-0.117	0.393	0	0	0
W5BCV9	At2g35020 (UTP:N-acetylglucosamine-1-P uridylyltransferase-2)	0.31	0.18	0.147	0.422	0	0	0
W5AUA7	Isocitrate dehydrogenase [NADP], chloroplastic/mitochondrial (EC 1.1.1.42)	-0.33	0.035	-0.217	0.221	0	0	0
W5BSX7	40S ribosomal protein S10-1	-0.483	0.076	0.926	0.191	0	0	0
W5AUS0	Apospory-associated protein C (Galactose mutarotase-like superfamily protein) (Putative uncharacterized protein At5g57330)	-0.101	0.211	-0.132	0.373	0	0	0
W5B9G8	Acetylglutamate kinase, chloroplastic (EC 2.7.2.8) (N-acetyl-L-glutamate 5-phosphotransferase) (NAG kinase) (AtNAGK)	-0.005	0.36	0.343	0.262	0	0	0
W5BUV7	AT3g25150/MJL12_9 (Nuclear transport factor 2 and RNA recognition motif domain-containing protein)	-0.361	0.125	0.118	0.426	0	0	0
W5AVI0	K(+) efflux antiporter 2, chloroplastic (AtKEA2)	-0.169	0.217	0.179	0.419	0	0	0
W5AVS5	26S proteasome non-ATPase regulatory subunit 7 homolog A (26S proteasome regulatory subunit RPN8a) (AtRPN8a) (Protein ASYMMETRIC LEAVES ENHANCER 3) (Protein MOV34) (AtMOV34)	0.547	0.127	-0.3	0.314	0	0	0
W5AW22	Coatomer subunit epsilon-1 (Epsilon-coat protein 1) (Epsilon-COP 1)	0.158	0.251	0.688	0.252	0	0	0
W5BWY5	26S proteasome non-ATPase regulatory subunit 11 homolog (19S proteosome subunit 9) (AtS9) (26S proteasome regulatory subunit RPN6) (AtRPN6) (26S proteasome regulatory subunit S9 homolog)	-0.077	0.128	-0.006	0.559	0	0	0
W5BAP3	3-isopropylmalate dehydrogenase 2, chloroplastic (3-IPM-DH 2) (IMDH 2) (EC 1.1.1.85) (Beta-IPM dehydrogenase 2)	0.256	0.132	0.201	0.452	0	0	0
W5BEP1	ATP synthase subunit d, mitochondrial (ATPase subunit d)	-0.676	0.055	0.412	0.219	0	0	0
W5BFB7	40S ribosomal protein S11-3	0.087	0.33	-0.06	0.523	0	0	0
W5AWM0	Methylthioribose kinase (AtMTK) (MTR kinase) (EC 2.7.1.100)	-0.068	0.224	0.211	0.138	0	0	0
W5BQQ2	Uncharacterized protein	0.334	0.174	0.096	0.477	0	0	0
W5AXI7	Probable nucleoredoxin 1 (AtNrx1) (EC 1.8.1.8)	1.457	0.059	-0.281	0.233	0	0	0
W5AY47	D-lactate dehydrogenase [cytochrome], mitochondrial (AtD-LDH) (EC 1.1.2.4) (D-lactate ferricytochrome C oxidoreductase) (Glycolate deshydrogenase)	-0.665	0.062	-0.208	0.32	0	0	0
W5BYR1	Isocitrate dehydrogenase [NAD] regulatory subunit 1, mitochondrial (EC 1.1.1.41) (IDH-I) (Isocitric dehydrogenase 1) (NAD(+)-specific ICDH 1)	-0.202	0.263	-0.056	0.423	0	0	0
W5AYQ6	Anamorsin homolog (Fe-S cluster assembly protein DRE2 homolog)	0.141	0.264	0.425	0.202	0	0	0
W5AYY9	Early nodulin-like protein 20	-0.046	0.347	-0.129	0.447	0	0	0
W5AZ21	Uncharacterized protein	-0.106	0.208	-0.726	0.183	0	0	0
W5AZ35	Nad7	-0.338	0.101	0.021	0.475	0	0	0
W5C478	Short-chain dehydrogenase/reductase 2b (AtSDR2b) (EC 1.1.1.-)	-1.442	0.065	-0.34	0.244	0	0	0
W5C7Y2	Probable nucleolar protein 5-2 (MAR-binding NOP56/58 homolog 2) (Nucleolar protein 58-2)	-0.265	0.186	-0.512	0.233	0	0	0
W5BK06	40S ribosomal protein S6-2 (Protein EMBRYO DEFECTIVE 3010)	0.328	0.239	0.338	0.329	0	0	0
W5AZT9	Protein EMBRYO DEFECTIVE 2734 (Putative uncharacterized protein At5g19820)	0.371	0.154	-0.121	0.433	0	0	0
W5B016	Ras-related protein RABH1b (AtRABH1b) (Ras-related protein Rab6A) (AtRab6A)	-0.188	0.16	-0.127	0.503	0	0	0
W5B074	Protein EMBRYO DEFECTIVE 2734 (Putative uncharacterized protein At5g19820)	-0.462	0.103	0.464	0.221	0	0	0
W5B0Q9	Xylose isomerase (EC 5.3.1.5)	-0.189	0.114	-0.299	0.236	0	0	0
W5B0R8	Eukaryotic translation initiation factor 5A-1 (AtELF5A-1) (eIF-5A-1)	0.189	0.185	-0.254	0.327	0	0	0
W5B0V7	Ribonuclease 1 (EC 3.1.27.1)	-0.388	0.251	0.477	0.23	0	0	0
W5BPU1	40S ribosomal protein Sa-2 (p40 protein homolog)	-0.141	0.123	-0.119	0.408	0	0	0
W5B122	Fatty acid amide hydrolase (EC 3.5.1.99) (N-acylethanolamine amidohydrolase)	0.366	0.188	0.267	0.19	0	0	0
W5B198	Protein transport protein SEC31 homolog B (SEC31-like protein B)	0.277	0.236	0.2	0.269	0	0	0
W5BPI5	NADH dehydrogenase [ubiquinone] flavoprotein 1, mitochondrial (EC 1.6.5.3) (EC 1.6.99.3)	-0.108	0.21	-0.009	0.548	0	0	0
W5B1K1	Ferredoxin-dependent glutamate synthase 1, chloroplastic/mitochondrial (EC 1.4.7.1) (Fd-GOGAT 1)	-0.194	0.09	0.154	0.283	0	0	0
W5BIQ9	Probable protein phosphatase 2C 39 (AtPP2C39) (EC 3.1.3.16)	-0.324	0.139	-0.205	0.261	0	0	0
W5C2Z7	NADH dehydrogenase [ubiquinone] iron-sulfur protein 4, mitochondrial (Protein FROSTBITE1)	-0.257	0.161	0.277	0.375	0	0	0
W5B2P8	10 kDa chaperonin (Chaperonin 10) (CPN10) (Protein groES)	-0.194	0.218	0.072	0.521	0	0	0
W5BN16	GLABRA2 expression modulator	-0.272	0.194	-0.163	0.358	0	0	0
W5B3S3	Probable protein Pop3	0.157	0.318	-0.093	0.447	0	0	0
W5B421	Lactoylglutathione lyase (EC 4.4.1.5) (Glyoxalase I)	-0.107	0.266	0.357	0.258	0	0	0
W5B438	2-dehydro-3-deoxyphosphoheptonate aldolase	0.17	0.279	-0.187	0.406	0	0	0
W5C2R4	Putative xylulose kinase (Xylulose kinase-2)	-0.326	0.066	0.203	0.186	0	0	0
W5B495	Alpha-galactosidase 3 (AtAGAL3) (EC 3.2.1.22) (Alpha-D-galactoside galactohydrolase 3) (Melibiase)	-0.22	0.203	-0.444	0.134	0	0	0
W5C669	Elongation factor 1-alpha 4 (EF-1-alpha 4) (eEF-1A4)	-0.247	0.098	0.552	0.094	0	0	0
W5B4W2	At2g39050/T7F6.22 (Euonymus lectin S3) (Expressed protein)	-0.39	0.113	0.594	0.131	0	0	0
W5B4W4	V-type proton ATPase subunit H (V-ATPase subunit H) (Vacuolar H(+)-ATPase subunit H) (Vacuolar proton pump subunit H)	0.614	0.089	-0.307	0.36	0	0	0
W5B5M5	Dihydrolipoyllysine-residue succinyltransferase component of 2-oxoglutarate dehydrogenase complex 1, mitochondrial (EC 2.3.1.61) (2-oxoglutarate dehydrogenase complex component E2-1) (OGDC-E2-1) (Dihydrolipoamide succinyltransferase component of 2-oxoglutarate dehydrogenase complex 1) (E2K-1)	-0.359	0.084	0	0.563	0	0	0
W5B5V4	Reactive Intermediate Deaminase A, chloroplastic (EC 3.5.99.10) (2-iminobutanoate/2-iminopropanoate deaminase)	-0.309	0.157	0.62	0.053	0	0	0
W5C6E2	AT1G09620 protein (F21M12.1 protein)	-0.069	0.123	0.006	0.558	0	0	0
W5B6U4	ATP-dependent Clp protease proteolytic subunit 2, mitochondrial (EC 3.4.21.92) (ATP-dependent Clp protease proteolytic subunit 1, mitochondrial) (Endopeptidase ClpP2) (nClpP7)	-0.39	0.098	-0.211	0.221	0	0	0
W5B772	Ubiquitin carboxyl-terminal hydrolase 12 (EC 3.4.19.12) (Deubiquitinating enzyme 12) (AtUBP12) (Ubiquitin thioesterase 12) (Ubiquitin-specific-processing protease 12)	-0.105	0.275	-0.109	0.168	0	0	0
W5B777	Serine hydroxymethyltransferase 4 (AtSHMT4) (EC 2.1.2.1) (Glycine hydroxymethyltransferase 4) (Serine methylase 4)	0.117	0.259	-0.061	0.422	0	0	0
W5B7P2	Betaine aldehyde dehydrogenase 2, mitochondrial (BADH) (EC 1.2.1.8) (Aldehyde dehydrogenase family 10 member A9)	-0.239	0.231	-0.086	0.449	0	0	0
W5B7Y9	Aminomethyltransferase, mitochondrial (EC 2.1.2.10) (Glycine cleavage system T protein) (GCVT)	-0.441	0.006	-0.069	0.293	0	0	0
W5B7Z6	Adenosylhomocysteinase 1 (AdoHcyase 1) (EC 3.3.1.1) (Protein EMBRYO DEFECTIVE 1395) (Protein HOMOLOGY-DEPENDENT GENE SILENCING 1) (S-adenosyl-L-homocysteine hydrolase 1) (SAH hydrolase 1)	0.106	0.137	0.063	0.443	0	0	0
W5B840	Peroxidase 12 (Atperox P12) (EC 1.11.1.7) (ATP4a) (PRXR6)	-0.098	0.278	0.272	0.247	0	0	0
W5B8C0	AT4g39690/T19P19_80 (Putative uncharacterized protein At4g39690) (Uncharacterized protein)	0.042	0.233	-0.22	0.21	0	0	0
W5B8K7	Probable nucleoredoxin 1 (AtNrx1) (EC 1.8.1.8)	-0.285	0.211	-0.183	0.323	0	0	0
W5B8P4	Endonuclease 4 (AtENDO4) (EC 3.1.30.1) (Deoxyribonuclease ENDO4) (Single-stranded-nucleate endonuclease ENDO4)	-0.146	0.308	0.296	0.308	0	0	0
W5B8U6	Proline-rich receptor-like protein kinase PERK5 (EC 2.7.11.1) (Proline-rich extensin-like receptor kinase 5) (AtPERK5)	-0.298	0.213	0.135	0.38	0	0	0
W5BF34	Peroxidase 12 (Atperox P12) (EC 1.11.1.7) (ATP4a) (PRXR6)	-0.382	0.106	0.196	0.314	0	0	0
W5BBF0	Anthocyanidin reductase (AtANR) (EC 1.3.1.77) (Anthocyanin spotted testa) (ast) (Protein BANYULS)	0.124	0.181	0.28	0.254	0	0	0
W5BC09	Serine carboxypeptidase-like 49 (EC 3.4.16.-)	-0.368	0.091	-0.11	0.253	0	0	0
W5BCG4	Peroxidase 12 (Atperox P12) (EC 1.11.1.7) (ATP4a) (PRXR6)	-0.473	0.115	-0.218	0.373	0	0	0
W5C1E9	60S ribosomal protein L35-2	-0.209	0.261	0.842	0.189	0	0	0
W5BD57	Chaperone protein ClpC1, chloroplastic (ATP-dependent Clp protease ATP-binding subunit ClpC homolog 1) (Casein lytic proteinase C1) (Protein DE-REGULATED CAO ACCUMULATION 1) (Protein IRON-RESCUED MUTANT 1)	-0.121	0.139	-0.169	0.205	0	0	0
W5BD97	(+)-neomenthol dehydrogenase (EC 1.1.1.208) (Menthone:neomenthol reductase) (Short-chain dehydrogenase/reductase 1) (AtSDR1)	0.207	0.053	0.023	0.533	0	0	0
W5BDF3	Importin subunit alpha-2 (IMPa-2)	-0.412	0.094	-0.341	0.125	0	0	0
W5BDR9	26S proteasome non-ATPase regulatory subunit 6 homolog (26S proteasome regulatory subunit RPN7) (AtRPN7) (26S proteasome regulatory subunit S10 homolog)	0.183	0.238	-0.272	0.466	0	0	0
W5BE20	AT4G13940 protein	1.289	0.098	0.075	0.534	0	0	0
W5BE66	Peroxidase 12 (Atperox P12) (EC 1.11.1.7) (ATP4a) (PRXR6)	-0.013	0.355	0.339	0.217	0	0	0
W5BEK6	Protein transport protein SEC13 homolog B (SEC13-like protein B)	-0.03	0.328	-0.149	0.315	0	0	0
W5BER4	Glycine--tRNA ligase, mitochondrial 1 (EC 6.1.1.14) (Diadenosine tetraphosphate synthetase) (AP-4-A synthetase) (Glycyl-tRNA synthetase 1) (GlyRS-1)	-0.235	0.17	-0.005	0.553	0	0	0
W5BEY1	Endonuclease 4 (AtENDO4) (EC 3.1.30.1) (Deoxyribonuclease ENDO4) (Single-stranded-nucleate endonuclease ENDO4)	-0.863	0.12	-0.131	0.224	0	0	0
W5BF08	Methylmalonate-semialdehyde dehydrogenase [acylating], mitochondrial (MM-ALDH) (MMSDH) (Malonate-semialdehyde dehydrogenase [acylating]) (EC 1.2.1.27) (Aldehyde dehydrogenase family 6 member B2)	-0.065	0.222	0.168	0.198	0	0	0
W5BF69	Molybdopterin biosynthesis protein CNX1 (Molybdenum cofactor biosynthesis enzyme CNX1) [Includes: Molybdopterin molybdenumtransferase (MPT Mo-transferase) (EC 2.10.1.1) (Domain E); Molybdopterin adenylyltransferase (MPT adenylyltransferase) (EC 2.7.7.75) (Domain G)]	1.255	0.064	0.345	0.256	0	0	0
W5BGF3	Endochitinase At2g43590 (EC 3.2.1.14)	0.031	0.354	1.396	0.167	0	0	0
W5BGQ4	3-oxoacyl-[acyl-carrier-protein] synthase I, chloroplastic (EC 2.3.1.41) (Beta-ketoacyl-ACP synthase I) (KAS I)	-0.138	0.189	-0.41	0.221	0	0	0
W5BGU3	AT4g39730/T19P19_120 (Dehydration stress-induced protein) (Lipase/lipooxygenase, PLAT/LH2 family protein) (Putative uncharacterized protein AT4g39730)	-0.405	0.121	0.09	0.492	0	0	0
W5BGZ1	Oxalate--CoA ligase (EC 6.2.1.8) (4-coumarate--CoA ligase isoform 8) (At4CL8) (4-coumarate--CoA ligase-like 10) (Acyl-activating enzyme 3) (Adenosine monophosphate binding protein 3) (AtMPBP3) (Oxalyl-CoA synthetase)	0.019	0.35	0.118	0.245	0	0	0
W5BHI2	2-oxoglutarate dehydrogenase, E1 component (Putative 2-oxoglutarate dehydrogenase E1 component)	-0.233	0.094	-0.029	0.499	0	0	0
W5C3D4	NADH dehydrogenase [ubiquinone] 1 alpha subcomplex subunit 6	-0.204	0.194	1.051	0.135	0	0	0
W5BJP2	Protein C2-DOMAIN ABA-RELATED 8 [Cleaved into: Protein C2-DOMAIN ABA-RELATED 8, N-terminally processed]	0.048	0.338	0.099	0.4	0	0	0
W5BJX9	Eukaryotic translation initiation factor 3 subunit M (eIF3m)	0.292	0.161	-0.403	0.219	0	0	0
W5BKC3	UDP-glucuronic acid decarboxylase 2 (EC 4.1.1.35) (UDP-XYL synthase 2) (UDP-glucuronate decarboxylase 2) (UGD) (UXS-2) (dTDP-glucose 4-6-dehydratase homolog D18)	-0.204	0.1	0.691	0.249	0	0	0
W5BKE1	At2g39050/T7F6.22 (Euonymus lectin S3) (Expressed protein)	-0.036	0.343	0.009	0.557	0	0	0
W5BKJ3	Probable acyl-CoA dehydrogenase IBR3 (EC 1.3.99.-) (Protein INDOLE-3-BUTYRIC ACID RESPONSE 3)	-0.545	0.108	0.229	0.303	0	0	0
W5BKN5	AT1G11360 protein (Adenine nucleotide alpha hydrolases-like protein)	-0.202	0.271	0.041	0.499	0	0	0
W5BKQ5	Amine oxidase (EC 1.4.3.-)	-0.195	0.231	0.184	0.316	0	0	0
W5C4B7	Succinyl-CoA ligase [ADP-forming] subunit alpha-2, mitochondrial (EC 6.2.1.5) (Succinyl-CoA synthetase subunit alpha-2) (SCS-alpha-2)	-0.324	0.097	-0.532	0.316	0	0	0
W5BLR7	UDP-glycosyltransferase 88A1 (EC 2.4.1.-)	-0.487	0.115	-0.31	0.191	0	0	0
W5BM01	Isopentenyl-diphosphate Delta-isomerase II, chloroplastic (EC 5.3.3.2) (Isopentenyl pyrophosphate isomerase II) (IPP isomerase II)	-0.394	0.061	-0.524	0.239	0	0	0
W5BMG0	Phosphoinositide phospholipase C 6 (EC 3.1.4.11) (Phosphoinositide phospholipase PLC6) (AtPLC6) (AtPLC8) (PI-PLC6)	-0.133	0.125	-0.011	0.553	0	0	0
W5BMK0	Eukaryotic translation initiation factor 5A-3 (AtELF5A-3) (eIF-5A-3)	-0.314	0.168	-0.08	0.364	0	0	0
W5BMW7	Elongation factor 1-delta 2 (EF-1-delta 2) (Elongation factor 1B-beta 2) (eEF-1B beta 2)	-0.134	0.188	0.062	0.369	0	0	0
W5C9N4	At2g17975 (Predicted protein) (Zinc finger (Ran-binding) domain-containing protein)	0.865	0.237	0.051	0.46	0	0	0
W5BN21	Ribonuclease 1 (EC 3.1.27.1)	-0.156	0.219	0.14	0.459	0	0	0
W5BN46	Cytochrome c oxidase subunit 6b-1 (AtCOX6b-1)	-0.476	0.129	-0.725	0.119	0	0	0
W5BNJ7	60S ribosomal protein L22-2	-0.209	0.184	-0.008	0.557	0	0	0
W5BNP5	NAD-dependent malic enzyme 1, mitochondrial (AtNAD-ME1) (NAD-malic enzyme 1) (EC 1.1.1.39)	-0.541	0.115	-0.123	0.393	0	0	0
W5BNV2	Putative uncharacterized protein AT4g01870 (Putative uncharacterized protein At4g01870) (Putative uncharacterized protein T7B11.13) (TolB-related protein)	0.135	0.287	-0.167	0.084	0	0	0
W5BNZ6	60S ribosomal protein L27A; 71521-71081	-0.415	0.107	1.424	0.298	0	0	0
W5BP23	Brefeldin A-inhibited guanine nucleotide-exchange protein 5 (BIG5) (ARF guanine-nucleotide exchange factor BIG5) (Protein BFA-VISUALIZED ENDOCYTIC TRAFFICKING DEFECTIVE 1) (Protein BEN1) (Protein HOPM INTERACTOR 7)	0.156	0.159	-0.416	0.24	0	0	0
W5BP49	Xylose isomerase (EC 5.3.1.5)	-0.476	0.085	0.005	0.554	0	0	0
W5BPS8	Phosphoglycerate mutase-like protein 1	-0.304	0.128	-0.504	0.109	0	0	0
W5BRK9	60S ribosomal protein L13a-4	-0.015	0.362	0.138	0.344	0	0	0
W5BSD6	Probable nucleoredoxin 1 (AtNrx1) (EC 1.8.1.8)	-0.085	0.289	0.09	0.324	0	0	0
W5BTX6	Adenosylhomocysteinase (EC 3.3.1.1)	-0.485	0.095	0.151	0.5	0	0	0
W5BUD0	D-3-phosphoglycerate dehydrogenase 1, chloroplastic (EC 1.1.1.95) (Protein EMBRYO SAC DEVELOPMENT ARREST 9)	0.285	0.155	0.328	0.309	0	0	0
W5BUR9	L-ascorbate peroxidase T, chloroplastic (EC 1.11.1.11) (Thylakoid-bound ascorbate peroxidase) (AtAPx06) (tAPX)	0.2	0.232	-0.341	0.101	0	0	0
W5BW25	Aldehyde dehydrogenase 10A8	-0.175	0.161	-0.351	0.165	0	0	0
W5BWY2	6,7-dimethyl-8-ribityllumazine synthase, chloroplastic (DMRL synthase) (LS) (Lumazine synthase) (EC 2.5.1.78)	0.444	0.157	0.704	0.116	0	0	0
W5BXZ2	Eukaryotic translation initiation factor 3 subunit H (eIF3h) (Eukaryotic translation initiation factor 3 subunit 3) (eIF-3-gamma) (eIF3 p38 subunit)	-0.331	0.135	-0.227	0.289	0	0	0
W5BYM8	Protein DJ-1 homolog D (AtDJ1D) (Lactoylglutathione lyase DJ1D) (EC 4.4.1.5)	0.278	0.178	-0.067	0.511	0	0	0
W5C1D6	Somatic embryogenesis receptor kinase 1 (AtSERK1) (EC 2.7.10.1) (EC 2.7.11.1) (Somatic embryogenesis receptor-like kinase 1)	-0.03	0.336	0.056	0.53	0	0	0
W5C1X2	Putative uncharacterized protein At5g08540 (Uncharacterized protein)	0.424	0.119	-0.394	0.341	0	0	0
W5C2F4	AT3g18860/MCB22_3 (Transducin family protein / WD-40 repeat family protein) (Uncharacterized protein)	-0.064	0.255	-0.193	0.373	0	0	0
W5C3H4	Proteasome subunit alpha type-2-A (EC 3.4.25.1) (20S proteasome alpha subunit B-1) (Proteasome component 3)	-0.32	0.096	0.05	0.51	0	0	0
W5C595	L-ascorbate peroxidase 1, cytosolic (AP) (AtAPx01) (EC 1.11.1.11)	1.88	0.077	0.127	0.16	0	0	0
W5C618	Lon protease homolog 1, mitochondrial (EC 3.4.21.-)	0.592	0.223	-0.143	0.283	0	0	0
W5C6M0	Plastidial pyruvate kinase 1, chloroplastic (PK1) (PKp1) (EC 2.7.1.40) (Pyruvate kinase II) (Pyruvate kinase isozyme A) (PKP-ALPHA)	-0.585	0.086	-0.099	0.316	0	0	0
W5C7G6	Eukaryotic translation initiation factor 6-2 (AteIF-6;2)	1.639	0.086	0.024	0.55	0	0	0
W5C7J3	Eukaryotic translation initiation factor 2 subunit 1 (Putative eukaryotic translation initiation factor 2 alpha subunit eIF2) (Putative eukaryotic translation initiation factor 2 alpha subunit, eIF2)	0.124	0.112	-0.073	0.523	0	0	0
W5C8N6	40S ribosomal protein S6-2 (Protein EMBRYO DEFECTIVE 3010)	-0.69	0.067	0.637	0.22	0	0	0
W5CA30	40S ribosomal protein S12-2	-0.291	0.117	0.736	0.054	0	0	0
W5CAA5	Ras-related protein RABG3f (AtRABG3f) (Ras-related protein Rab71) (AtRab71) (Ras-related protein Rab7B) (AtRab7B)	0.212	0.037	-0.371	0.218	0	0	0
W5CAI0	DEAD-box ATP-dependent RNA helicase 56 (EC 3.6.4.13) (UAP56 homolog B)	-0.137	0.228	0.447	0.136	0	0	0
W5CAS5	60S ribosomal protein L10a-1	-0.253	0.118	-0.308	0.308	0	0	0
W5CBD9	Cytochrome c oxidase subunit 5b-2, mitochondrial (AtCOX5b-2)	-0.087	0.285	0.029	0.55	0	0	0
W5CBE2	AICARFT/IMPCHase bienzyme family protein (Putative phosphoribosylaminoimidazolecarboxamide formyltransferase)	-0.763	0.095	-0.113	0.381	0	0	0
W5CBH8	Ras-related protein RABD2a (AtRABD2a) (Ras-related protein Ara-5) (Ras-related protein Rab1B) (AtRab1B)	-0.211	0.228	0.216	0.21	0	0	0
W5DBF6	Probable LRR receptor-like serine/threonine-protein kinase At5g10290 (EC 2.7.11.1)	-0.522	0.109	0.226	0.374	0	0	0
W5CC40	Cytosolic isocitrate dehydrogenase [NADP] (EC 1.1.1.42)	0.615	0.102	-0.072	0.457	0	0	0
W5CCF9	40S ribosomal protein S10-1	-0.498	0.095	0.516	0.161	0	0	0
W5CDG5	AT3G08590 protein	0.021	0.291	-0.459	0.038	0	0	0
W5CPQ7	Mannose-1-phosphate guanylyltransferase 1 (EC 2.7.7.13) (GDP-mannose pyrophosphorylase 1) (Protein CYTOKINESIS DEFECTIVE 1) (Protein EMBRYO DEFECTIVE 101) (Protein HYPERSENSITIVE TO AMMONIUM ION 1) (Protein SENSITIVE TO OZONE 1) (Protein VITAMIN C DEFECTIVE 1)	0.076	0.333	0.401	0.15	0	0	0
W5CFT8	Glycerophosphodiester phosphodiesterase GDPD6 (EC 3.1.4.46) (Glycerophosphodiester phosphodiesterase 6) (ATGDPD6)	-0.858	0.133	-0.339	0.174	0	0	0
W5CFY7	Protein FATTY ACID EXPORT 3, chloroplastic (At-FAX3)	-0.125	0.314	-0.385	0.253	0	0	0
W5CG47	Uncharacterized protein	0.57	0.131	-0.555	0.207	0	0	0
W5CH65	Threonine synthase 2, chloroplastic (EC 4.2.3.1)	-0.499	0.087	-0.041	0.496	0	0	0
W5CJC6	D-3-phosphoglycerate dehydrogenase 1, chloroplastic (EC 1.1.1.95) (Protein EMBRYO SAC DEVELOPMENT ARREST 9)	-0.161	0.237	0.191	0.373	0	0	0
W5CJL1	Plasma-membrane associated cation-binding protein 1	0.191	0.198	0.071	0.515	0	0	0
W5CKU6	Probable mitochondrial-processing peptidase subunit alpha-1 (EC 3.4.24.64) (Alpha-MPP 1)	-0.191	0.053	0.124	0.15	0	0	0
W5DFI9	Uncharacterized protein At2g39795, mitochondrial	-0.344	0.091	-0.183	0.361	0	0	0
W5CMD2	Triosephosphate isomerase, cytosolic (TIM) (Triose-phosphate isomerase) (EC 5.3.1.1)	-0.424	0.137	-0.355	0.198	0	0	0
W5CN49	Phospholipase D alpha 1 (AtPLDalpha1) (PLD alpha 1) (EC 3.1.4.4) (Choline phosphatase 1) (PLDalpha) (Phosphatidylcholine-hydrolyzing phospholipase D 1)	-0.114	0.277	-0.471	0.146	0	0	0
W5CPG2	Glutamine--tRNA ligase, cytoplasmic (EC 6.1.1.18) (Glutaminyl-tRNA synthetase) (GlnRS) (Protein OVULE ABORTION 9)	0.035	0.34	-0.055	0.365	0	0	0
W5D8R6	Acetamidase/formamidase family protein (Putative formamidase)	-0.659	0.139	0.532	0.221	0	0	0
W5CPX1	Uridine 5'-monophosphate synthase (UMP synthase) [Includes: Orotate phosphoribosyltransferase (OPRTase) (EC 2.4.2.10); Orotidine 5'-phosphate decarboxylase (EC 4.1.1.23) (OMPdecase)]	0.128	0.314	0.29	0.262	0	0	0
W5CQH9	Persulfide dioxygenase ETHE1 homolog, mitochondrial (EC 1.13.11.18) (Glyoxalase II) (Glx II) (Sulfur dioxygenase ETHE1)	-0.043	0.324	0.202	0.254	0	0	0
W5CRJ0	Probable mitochondrial-processing peptidase subunit alpha-1 (EC 3.4.24.64) (Alpha-MPP 1)	0.259	0.139	0.159	0.362	0	0	0
W5CRM8	Glycine-rich RNA-binding protein 4, mitochondrial (AtGR-RBP4) (AtRBG4) (Glycine-rich protein 4) (AtGRP4) (Mitochondrial RNA-binding protein 1b) (At-mRBP1b)	0.101	0.222	-0.46	0.252	0	0	0
W5CRU6	Mitochondrial outer membrane protein porin 1 (Voltage-dependent anion-selective channel protein 1) (AtVDAC1) (VDAC-1)	-0.458	0.105	0.467	0.085	0	0	0
W5CSL3	Actin-7 (Actin-2)	0.074	0.267	0.123	0.402	0	0	0
W5CT58	F5O8.30 protein (OB-fold nucleic acid binding domain-containing protein) (Putative uncharacterized protein At1g23750)	-0.201	0.095	-0.367	0.262	0	0	0
W5CWQ6	At3g27890	-0.539	0.061	-0.249	0.186	0	0	0
W5CWR9	Probable aldo-keto reductase 3 (EC 1.1.1.-)	-0.346	0.084	-0.183	0.334	0	0	0
W5CWZ2	Ras-related protein RABD2a (AtRABD2a) (Ras-related protein Ara-5) (Ras-related protein Rab1B) (AtRab1B)	0.198	0.199	0.485	0.371	0	0	0
W5CXB0	Heat shock 70 kDa protein 10, mitochondrial (Heat shock protein 70-10) (AtHsp70-10) (Mitochondrial heat shock protein 70-2) (mtHsc70-2)	-0.732	0.082	-0.018	0.535	0	0	0
W5CXB8	Nucleic acid-binding, OB-fold-like protein (Putative methionyl-tRNA synthetase)	-0.102	0.22	-0.224	0.448	0	0	0
W5CYH7	Phosphoribosylaminoimidazole carboxylase like protein (Putative phosphoribosylaminoimidazole carboxylase) (Putative phosphoribosylaminoimidazole carboxylase / AIR carboxylase)	-0.724	0.166	-0.062	0.477	0	0	0
W5CYM2	NADH--cytochrome b5 reductase 1 (EC 1.6.2.2)	-0.129	0.288	0.148	0.373	0	0	0
W5D067	40S ribosomal protein S5-2	0.265	0.219	-0.12	0.347	0	0	0
W5D0E3	Fructose-bisphosphate aldolase (EC 4.1.2.13)	-0.431	0.105	1.083	0.209	0	0	0
W5D157	RAN GTPase-activating protein 1 (AtRanGAP1) (RanGAP1)	-0.241	0.084	-0.38	0.359	0	0	0
W5D1J9	Embryo-specific protein 3, (ATS3) (Putative uncharacterized protein At2g41470)	0.036	0.272	-0.03	0.498	0	0	0
W5D2A3	Mitochondrial import receptor subunit TOM20-4 (Translocase of outer membrane 20 kDa subunit 4)	-0.537	0.091	0.95	0.079	0	0	0
W5D2J1	Importin subunit alpha-1 (IMPa-1) (Karyopherin subunit alpha-1) (KAP-alpha-1)	-0.267	0.219	-0.025	0.524	0	0	0
W5D322	AT3G08590 protein	-0.431	0.06	-0.405	0.005	0	0	0
W5D4F5	Receptor for activated C kinase 1A (Guanine nucleotide-binding protein subunit beta-like protein A) (WD-40 repeat auxin-dependent protein ARCA)	0.202	0.172	0.302	0.014	0	0	0
W5D4Q6	Phospholipase D alpha 1 (AtPLDalpha1) (PLD alpha 1) (EC 3.1.4.4) (Choline phosphatase 1) (PLDalpha) (Phosphatidylcholine-hydrolyzing phospholipase D 1)	-0.043	0.307	-0.036	0.475	0	0	0
W5D591	Small ubiquitin-related modifier 2 (AtSUMO2)	-0.25	0.207	0.437	0.081	0	0	0
W5D5F1	Putative ATP binding protein	-0.546	0.084	-0.039	0.511	0	0	0
W5D5L4	Fructose-bisphosphate aldolase (EC 4.1.2.13)	-0.238	0.118	-0.197	0.229	0	0	0
W5D5P8	Coatomer subunit beta-1 (Beta-coat protein 1) (Beta-COP 1)	0.521	0.208	-0.15	0.302	0	0	0
W5D6S5	S-formylglutathione hydrolase (AtSFGH) (EC 3.1.2.12) (Esterase D)	0.005	0.36	0.556	0.061	0	0	0
W5D739	60S ribosomal protein L26-1	0.059	0.336	0.33	0.344	0	0	0
W5D791	Carbamoyl-phosphate synthase large chain, chloroplastic (EC 6.3.5.5) (Carbamoyl-phosphate synthetase ammonia chain) (Protein VENOSA 6)	-0.147	0.09	0.063	0.441	0	0	0
W5D7K8	Cytosolic isocitrate dehydrogenase [NADP] (EC 1.1.1.42)	0.635	0.142	0.105	0.408	0	0	0
W5D7X2	Plastidial pyruvate kinase 2 (PKp2) (EC 2.7.1.40) (Plastidial pyruvate kinase 1) (PKP1) (Pyruvate kinase III) (Pyruvate kinase isozyme B1, chloroplastic) (PKP-BETA1) (Plastidic pyruvate kinase beta subunit 1)	-0.57	0.052	-0.183	0.278	0	0	0
W5D8H3	F20D23.14 protein	-0.279	0.241	-0.057	0.469	0	0	0
W5D8S6	Fructose-bisphosphate aldolase (EC 4.1.2.13)	-0.683	0.115	0.317	0.186	0	0	0
W5D8X2	Malate dehydrogenase 1, mitochondrial (EC 1.1.1.37) (mNAD-MDH 1)	-0.668	0.123	-0.008	0.552	0	0	0
W5D9Z6	Putative N-terminal acetyltransferase (Tetratricopeptide repeat-containing protein)	-0.054	0.28	0.109	0.414	0	0	0
W5DAE9	Cytosolic isocitrate dehydrogenase [NADP] (EC 1.1.1.42)	0.339	0.063	-0.045	0.506	0	0	0
W5DB86	At1g56070/T6H22_13 (Elongation factor EF-2) (Putative elongation factor)	0.591	0.157	-0.003	0.56	0	0	0
W5DBQ7	Dolichyl-diphosphooligosaccharide--protein glycosyltransferase subunit 2 (EC 2.4.99.18) (Protein HAPLESS 6) (Ribophorin II) (RPN-II) (Ribophorin-2)	1.573	0.095	-0.29	0.2	0	0	0
W5DDR5	V-type proton ATPase subunit E1 (V-ATPase subunit E1) (Protein EMBRYO DEFECTIVE 2448) (Vacuolar H(+)-ATPase subunit E isoform 1) (Vacuolar proton pump subunit E1)	-0.764	0.06	-0.301	0.211	0	0	0
W5DF01	Glutamate synthase 1 [NADH], chloroplastic (EC 1.4.1.14) (NADH-dependent glutamate synthase 1) (NADH-GOGAT 1)	-0.187	0.1	-0.212	0.15	0	0	0
W5DF43	Villin-2	-0.401	0.077	-0.132	0.199	0	0	0
W5DFE7	ATP-citrate synthase beta chain protein 1 (ATP-citrate synthase B-1) (EC 2.3.3.8) (ATP-citrate lyase B-1) (Citrate cleavage enzyme B-1)	-0.117	0.205	-0.241	0.025	0	0	0
W5DH65	Peroxisomal fatty acid beta-oxidation multifunctional protein AIM1 (Protein ABNORMAL INFLORESCENCE MERISTEM 1) (AtAIM1) [Includes: Enoyl-CoA hydratase/3-2-trans-enoyl-CoA isomerase/3-hydroxybutyryl-CoA epimerase (EC 4.2.1.17) (EC 5.1.2.3) (EC 5.3.3.8); 3-hydroxyacyl-CoA dehydrogenase (EC 1.1.1.35)]	0.023	0.321	0.213	0.185	0	0	0
W5DIU6	Triosephosphate isomerase, cytosolic (TIM) (Triose-phosphate isomerase) (EC 5.3.1.1)	0.479	0.059	0.466	0.245	0	0	0
W5DJR4	Plasma-membrane associated cation-binding protein 1	0.247	0.213	-0.365	0.32	0	0	0
W5I5A5	Coatomer subunit beta'-2 (Beta'-coat protein 2) (Beta'-COP 2)	-0.66	0.07	-0.145	0.289	0	0	0
W5DLP4	BAG family molecular chaperone regulator 7 (Bcl-2-associated athanogene 7)	1.371	0.081	0.522	0.372	0	0	0
W5DNV7	Alanine--tRNA ligase (EC 6.1.1.7) (Alanyl-tRNA synthetase) (AlaRS)	-0.31	0.092	-0.05	0.431	0	0	0
W5ETW5	UDP-glucose 6-dehydrogenase 2 (UDP-Glc dehydrogenase 2) (UDP-GlcDH 2) (UDPGDH 2) (EC 1.1.1.22) (At-UGD2)	0.083	0.289	-0.008	0.553	0	0	0
W5EQY5	Vacuolar protein sorting-associated protein 2 homolog 1 (AtVPS2-1) (Charged multivesicular body protein 2 homolog 1) (ESCRT-III complex subunit VPS2 homolog 1) (SNF7-like protein)	-0.331	0.128	-0.024	0.553	0	0	0
W5DPC8	Sec24-like transport protein	1.476	0.086	-0.196	0.298	0	0	0
W5DPV9	Eukaryotic peptide chain release factor subunit 1-3 (Eukaryotic release factor 1-3) (eRF1-3) (Omnipotent suppressor protein 1 homolog 3) (SUP1 homolog 3)	0.123	0.211	-0.169	0.244	0	0	0
W5DQF4	Elongation factor Tu	-0.424	0.075	-0.325	0.106	0	0	0
W5DQV9	Cyclase-associated protein 1 (AtCAP1) (Adenylyl cyclase-associated protein)	-0.022	0.313	-0.095	0.473	0	0	0
W5DR27	UDP-glucose 6-dehydrogenase 3 (UDP-Glc dehydrogenase 3) (UDP-GlcDH 3) (UDPGDH 3) (EC 1.1.1.22) (At-UGD3)	0.193	0.156	-0.119	0.469	0	0	0
W5DR52	Caffeoyl-CoA O-methyltransferase 1 (EC 2.1.1.104) (Trans-caffeoyl-CoA 3-O-methyltransferase) (CCoAMT) (CCoAOMT1)	1.676	0.062	0.211	0.413	0	0	0
W5DR86	5-methyltetrahydropteroyltriglutamate--homocysteine methyltransferase 1 (EC 2.1.1.14) (Cobalamin-independent methionine synthase 1) (AtMS1) (Vitamin-B12-independent methionine synthase 1)	-0.033	0.325	0.543	0.142	0	0	0
W5DR88	Non-specific phospholipase C4 (EC 3.1.4.3)	-0.228	0.305	0.552	0.191	0	0	0
W5DRS3	Glutamate decarboxylase 1 (GAD 1) (EC 4.1.1.15)	-0.031	0.336	0.037	0.519	0	0	0
W5DS33	40S ribosomal protein S16-1	-0.466	0.09	0.107	0.442	0	0	0
W5DS49	Putative RRM-containing protein (Putative splicing regulatory protein) (RNA recognition motif-containing protein)	-0.429	0.102	-0.012	0.555	0	0	0
W5DS68	Linoleate 9S-lipoxygenase 1 (EC 1.13.11.58) (Lipoxygenase 1) (AtLOX1)	-0.258	0.105	0.054	0.46	0	0	0
W5FTP0	Nicotinate phosphoribosyltransferase 1 (NAPRTase) (EC 6.3.4.21)	-0.245	0.231	-0.298	0.058	0	0	0
W5ET39	AT1G65270 protein (At1g65270) (Expressed protein) (T8F5.4 protein) (Uncharacterized protein)	0.216	0.055	-0.4	0.273	0	0	0
W5DSC6	Phosphoglucomutase	-0.583	0.132	-0.23	0.302	0	0	0
W5DSM5	Dihydrolipoyllysine-residue acetyltransferase component 3 of pyruvate dehydrogenase complex, mitochondrial (EC 2.3.1.12) (Dihydrolipoamide S-acetyltransferase component 3 of pyruvate dehydrogenase complex) (Pyruvate dehydrogenase complex component E2 3) (PDC-E2 3) (PDCE2 3)	-0.429	0.116	-0.309	0.214	0	0	0
W5DSP8	O-methyltransferase family protein (O-methyltransferase-like protein)	-0.163	0.172	0.439	0.131	0	0	0
W5DT46	Protein EXPORTIN 1A (AtCRM1) (AtXPO1) (Protein HEAT-INTOLERANT 2)	-0.023	0.345	-0.37	0.226	0	0	0
W5DT58	T-complex protein 1 subunit theta (TCP-1-theta) (CCT-theta) (Chaperonin CCT8) (Chaperonin containing TCP1 8) (TCP1-ring complex)	0.219	0.151	0.417	0.286	0	0	0
W5DTT3	Chaperonin 60 subunit alpha 1, chloroplastic (CPN-60 alpha 1) (Protein SCHLEPPERLESS) (RuBisCO large subunit-binding protein subunit alpha 1)	-0.083	0.228	0.109	0.24	0	0	0
W5ENN5	Proteasome subunit beta type-4 (EC 3.4.25.1) (20S proteasome beta subunit G-1) (Proteasome component H) (Proteasome subunit beta type-7)	-0.023	0.337	0.064	0.46	0	0	0
W5E9S7	Dihydrolipoyllysine-residue succinyltransferase component of 2-oxoglutarate dehydrogenase complex 2, mitochondrial (EC 2.3.1.61) (2-oxoglutarate dehydrogenase complex component E2-2) (OGDC-E2-2) (Dihydrolipoamide succinyltransferase component of 2-oxoglutarate dehydrogenase complex 2) (E2K-2)	-0.447	0.12	-0.387	0.113	0	0	0
W5DVJ7	Peroxisomal acyl-coenzyme A oxidase 1 (AOX 1) (EC 1.3.3.6) (Long-chain acyl-CoA oxidase) (AtCX1)	-0.152	0.184	-0.233	0.242	0	0	0
W5E3F7	Probable ADP-ribosylation factor GTPase-activating protein AGD6 (ARF GAP AGD6) (Protein ARF-GAP DOMAIN 6) (AtAGD6) (Protein ZIGA2)	-0.532	0.104	0.118	0.436	0	0	0
W5DW24	RNA recognition motif-containing protein	0.011	0.36	-0.046	0.529	0	0	0
W5EGF1	26S proteasome non-ATPase regulatory subunit 4 homolog (26S proteasome regulatory subunit RPN10) (AtRPN10) (26S proteasome regulatory subunit S5A homolog) (Multiubiquitin chain-binding protein 1) (AtMCB1)	0.009	0.353	0.119	0.323	0	0	0
W5EHW4	Argininosuccinate lyase, chloroplastic (EC 4.3.2.1) (Arginosuccinase)	-0.204	0.139	-0.293	0.239	0	0	0
W5E6M2	Eukaryotic translation initiation factor 2 subunit beta (eIF-2-beta) (Protein EMBRYO DEFECTIVE 1401)	-0.263	0.213	-0.055	0.479	0	0	0
W5EMF3	Ubiquitin-fold modifier-conjugating enzyme 1 (Ufm1-conjugating enzyme 1)	0.404	0.299	0.208	0.442	0	0	0
W5EL31	Mitochondrial import receptor subunit TOM40-1 (Translocase of outer membrane 40 kDa subunit homolog 1) [Cleaved into: Mitochondrial import receptor subunit TOM40-1, N-terminally processed]	-0.292	0.107	0.21	0.302	0	0	0
W5DXC6	At3g54660	-0.262	0.124	-0.157	0.436	0	0	0
W5DXF3	Translocase of chloroplast (EC 3.6.5.-)	-0.312	0.083	0.206	0.447	0	0	0
W5DXI6	Probable glutamyl endopeptidase, chloroplastic (EC 3.4.21.-)	-0.491	0.118	0.153	0.24	0	0	0
W5DXM2	Pyruvate decarboxylase 4 (AtPDC4) (EC 4.1.1.1)	-0.055	0.317	0.134	0.24	0	0	0
W5EJD1	Mitochondrial outer membrane protein porin 2 (Voltage-dependent anion-selective channel protein 2) (AtVDAC2) (VDAC-2)	-0.449	0.024	0.296	0.095	0	0	0
W5DY15	V-type proton ATPase subunit a3 (V-ATPase subunit a3) (V-type proton ATPase 95 kDa subunit a isoform 3) (V-ATPase 95 kDa isoform a3) (Vacuolar H(+)-ATPase subunit a isoform 3) (Vacuolar proton pump subunit a3) (Vacuolar proton translocating ATPase 95 kDa subunit a isoform 3)	-0.159	0.241	-0.049	0.496	0	0	0
W5DYH0	At2g39050/T7F6.22 (Euonymus lectin S3) (Expressed protein)	-0.245	0.153	0.369	0.01	0	0	0
W5DYX2	Protein TOC75-3, chloroplastic (75 kDa translocon at the outer-envelope-membrane of chloroplasts 3) (AtTOC75-III)	-0.311	0.078	0.067	0.474	0	0	0
W5DZ64	Acyl carrier protein 2, mitochondrial (MtACP-2) (ACP) (NADH-ubiquinone oxidoreductase 9.6 kDa subunit)	0.024	0.355	0.035	0.51	0	0	0
W5DZ76	Proteasome subunit alpha type-6-B (EC 3.4.25.1) (20S proteasome subunit alpha A-2) (Proteasome subunit alpha type-1)	0.104	0.218	0.129	0.226	0	0	0
W5DZG0	Probable mediator of RNA polymerase II transcription subunit 37c (Heat shock 70 kDa protein 4) (Heat shock cognate 70 kDa protein 4) (Heat shock cognate protein 70-4) (AtHsc70-4) (Heat shock protein 70-4) (AtHsp70-4)	-0.445	0.113	-0.026	0.46	0	0	0
W5DZG7	Hydroxyacylglutathione hydrolase cytoplasmic	0.231	0.2	0.444	0.276	0	0	0
W5DZH8	Beta-galactosidase (EC 3.2.1.23)	-0.376	0.193	0.513	0.24	0	0	0
W5DZM8	At5g58590	-0.255	0.108	-0.513	0.355	0	0	0
W5DZS4	UDP-glucuronic acid decarboxylase 6 (EC 4.1.1.35) (UDP-XYL synthase 6) (UDP-glucuronate decarboxylase 6) (UGD) (UXS-6)	0.64	0.109	0.142	0.49	0	0	0
W5E1I8	Nitrilase/cyanide hydratase and apolipoprotein N-acyltransferase family protein (Fragment)	-0.53	0.112	-0.15	0.355	0	0	0
W5E8I6	Glutathione S-transferase L2, chloroplastic (AtGSTL2) (EC 2.5.1.18) (GST class-lambda member 2)	-0.838	0.082	-0.006	0.556	0	0	0
W5E0G2	ADP-glucose pyrophosphorylase family protein (At1g74910/F9E10_24) (Putative GDP-mannose pyrophosphorylase; 64911-67597)	0.079	0.285	-0.174	0.287	0	0	0
W5E0V5	Oxysterol-binding protein-related protein 3A (OSBP-related protein 3A) (Protein UNFERTILIZED EMBRYO SAC 18)	0.154	0.166	-0.103	0.336	0	0	0
W5E1B9	Putative quinone oxidoreductase (Quinone oxidoreductase) (Quinone oxidoreductase-like protein)	0.19	0.195	0.045	0.398	0	0	0
W5E2T7	Probable NADH dehydrogenase [ubiquinone] 1 alpha subcomplex subunit 5, mitochondrial	-0.312	0.038	-0.66	0.075	0	0	0
W5E2W7	40S ribosomal protein Sa-2 (p40 protein homolog)	-0.458	0.062	-0.428	0.182	0	0	0
W5E4W8	Vacuolar protein sorting-associated protein 24 homolog 1 (AtVPS24-1) (Charged multivesicular body protein 3 homolog 1) (ESCRT-III complex subunit VPS24 homolog 1)	-0.028	0.333	0.263	0.474	0	0	0
W5E771	Acid phosphatase-like protein (HAD superfamily, subfamily IIIB acid phosphatase) (Putative acid phosphatase)	-0.409	0.216	0.438	0.059	0	0	0
W5E7W4	AT5g36230/T30G6_9 (C-terminal W2 domain of eIF4-gamma/eIF5/eIF2b-epsilon-containing protein) (Putative uncharacterized protein At5g36230)	-0.15	0.216	-0.45	0.128	0	0	0
W5EV01	Chaperone protein ClpB3, chloroplastic (ATP-dependent Clp protease ATP-binding subunit ClpB homolog 3) (Casein lytic proteinase B3) (Protein ALBINO OR PALE GREEN 6)	0.034	0.318	-0.476	0.184	0	0	0
W5E8H4	Aconitate hydratase 2, mitochondrial (Aconitase 2) (EC 4.2.1.3) (Citrate hydro-lyase 2)	-0.443	0.082	-0.051	0.427	0	0	0
W5E8I4	Probable mitochondrial-processing peptidase subunit beta (EC 3.4.24.64) (Beta-MPP)	-0.361	0.024	-0.019	0.497	0	0	0
W5E8W4	26S proteasome non-ATPase regulatory subunit 8 homolog A (26S proteasome regulatory subunit RPN12a) (AtRPN12a) (26S proteasome regulatory subunit S14 homolog A)	-0.17	0.226	0.037	0.523	0	0	0
W5E9A0	Probable mediator of RNA polymerase II transcription subunit 37e (Heat shock 70 kDa protein 1) (Heat shock cognate 70 kDa protein 1) (Heat shock cognate protein 70-1) (AtHsc70-1) (Heat shock protein 70-1) (AtHsp70-1) (Protein EARLY-RESPONSIVE TO DEHYDRATION 2)	-0.408	0.104	0	0.563	0	0	0
W5E9M9	At3g62160 (HXXXD-type acyl-transferase-like protein) (Putative uncharacterized protein T17J13.120)	0.951	0.073	-0.07	0.504	0	0	0
W5EB47	Aminopeptidase P short isoform	-0.35	0.138	0.016	0.542	0	0	0
W5EB84	AT5g07350/T2I1_60 (TUDOR-SN protein 1)	-0.146	0.125	-0.042	0.49	0	0	0
W5EB89	Alanyl-tRNA synthetase	0.137	0.16	-0.189	0.139	0	0	0
W5EBY0	NA	-0.605	0.094	-0.153	0.369	0	0	0
W5ECG3	Methylthioribose-1-phosphate isomerase (M1Pi) (MTR-1-P isomerase) (EC 5.3.1.23) (S-methyl-5-thioribose-1-phosphate isomerase) (Translation initiation factor eIF-2B subunit alpha/beta/delta-like protein)	0.027	0.343	-0.066	0.528	0	0	0
W5ECL2	60S ribosomal protein L8-3	-0.085	0.314	0.132	0.466	0	0	0
W5ECN7	Aminopeptidase M1 (EC 3.4.11.2) (Alpha-aminoacylpeptide hydrolase)	0.226	0.229	-0.227	0.24	0	0	0
W5ECP3	N-acetyl-gamma-glutamyl-phosphate reductase (EC 1.2.1.38)	0.203	0.184	0.042	0.511	0	0	0
W5EDP7	Zinc finger BED domain-containing protein DAYSLEEPER (Transposase-like protein DAYSLEEPER)	1.499	0.094	0.1	0.343	0	0	0
W5EDT4	Aminopeptidase P1	-0.089	0.217	-0.3	0.007	0	0	0
W5EER4	O-methyltransferase family protein (O-methyltransferase-like protein)	-0.39	0.261	0.308	0.165	0	0	0
W5EET1	Transmembrane 9 superfamily member 3 (Endomembrane protein 9) (Transmembrane nine protein 3) (AtTMN3)	-0.178	0.153	-0.523	0.236	0	0	0
W5EEV4	Probable inactive purple acid phosphatase 27	-0.115	0.226	0.145	0.442	0	0	0
W5EF26	Glutathione S-transferase F8, chloroplastic (AtGSTF8) (EC 2.5.1.18) (AtGSTF5) (GST class-phi member 8) (Glutathione S-transferase 6)	0.065	0.292	0.173	0.4	0	0	0
W5EF97	Beta-adaptin-like protein C (At-bC-Ad) (At-betaC-Ad) (AP complex subunit beta-C) (Adaptor protein complex AP subunit beta-C) (Beta-adaptin C) (Clathrin assembly protein complex beta large chain C)	0.415	0.206	-0.316	0.357	0	0	0
W5EH96	HIS triad family protein 3 (Putative uncharacterized protein At3g56490)	-0.579	0.132	0.816	0.08	0	0	0
W5EHI0	NADH dehydrogenase [ubiquinone] 1 alpha subcomplex subunit 13-B	-0.06	0.293	-0.388	0.147	0	0	0
W5EI90	At2g39050/T7F6.22 (Euonymus lectin S3) (Expressed protein)	-0.021	0.34	-0.131	0.387	0	0	0
W5EIA3	Alanine:glyoxylate aminotransferase 2 homolog	0.329	0.099	0.325	0.161	0	0	0
W5EJL3	Probable mitochondrial-processing peptidase subunit beta (EC 3.4.24.64) (Beta-MPP)	0.729	0.09	0.146	0.391	0	0	0
W5EKI8	Phosphoserine aminotransferase 1, chloroplastic (AtPSAT1) (EC 2.6.1.52) (Phosphohydroxythreonine aminotransferase)	-0.375	0.113	0.208	0.182	0	0	0
W5ELC5	AT1G25230 protein	0.166	0.306	-0.154	0.387	0	0	0
W5ELV3	Adenylosuccinate synthetase, chloroplastic (AMPSase) (AdSS) (EC 6.3.4.4) (IMP--aspartate ligase)	-0.498	0.131	0.053	0.5	0	0	0
W5EM06	LL-diaminopimelate aminotransferase, chloroplastic (AtDAP-AT) (DAP-AT) (DAP-aminotransferase) (LL-DAP-aminotransferase) (EC 2.6.1.83) (Protein ABERRANT GROWTH AND DEATH 2)	-0.127	0.117	0.166	0.215	0	0	0
W5EMB1	Cell division control protein 48 homolog E (AtCDC48e) (Transitional endoplasmic reticulum ATPase E)	-0.147	0.149	-0.084	0.294	0	0	0
W5EMH6	Glutathione S-transferase F10 (AtGSTF10) (EC 2.5.1.18) (AtGSTF4) (GST class-phi member 10) (Protein EARLY RESPONSE TO DEHYDRATION 13)	-0.139	0.202	0.136	0.375	0	0	0
W5EQ09	At3g62160 (HXXXD-type acyl-transferase-like protein) (Putative uncharacterized protein T17J13.120)	-0.345	0.114	0.108	0.355	0	0	0
W5EQY2	Non-specific phospholipase C4 (EC 3.1.4.3)	-0.124	0.297	-0.075	0.457	0	0	0
W5ER88	Serpin-ZX (ArathZx) (AtSerpin1) (Serpin-1)	-0.529	0.16	0.125	0.409	0	0	0
W5ERE6	Dynamin-related protein 1C (Dynamin-like protein 5) (Dynamin-like protein C) (Dynamin-like protein DLP1)	-0.151	0.185	-0.022	0.507	0	0	0
W5ERE8	NA	-0.081	0.237	0.458	0.082	0	0	0
W5ERS9	Pyruvate kinase (EC 2.7.1.40)	-0.004	0.359	-0.073	0.216	0	0	0
W5ET99	Vacuolar protein sorting-associated protein 26A (Vesicle protein sorting 26A)	-0.261	0.173	0.295	0.178	0	0	0
W5EUI7	Pyruvate dehydrogenase E1 component subunit beta-1, mitochondrial (PDHE1-B) (EC 1.2.4.1) (Protein MACCI-BOU)	-0.328	0.103	0.064	0.46	0	0	0
W5EVF9	Phosphoribosylaminoimidazole-succinocarboxamide synthase, chloroplastic (EC 6.3.2.6) (SAICAR synthetase)	0.293	0.108	0.1	0.2	0	0	0
W5G105	60S ribosomal protein L5-2	0.727	0.107	-0.044	0.54	0	0	0
W5EWR6	Puromycin-sensitive aminopeptidase (PSA) (EC 3.4.11.14) (Cytosol alanyl aminopeptidase) (AAP-S) (Meiotic prophase aminopeptidase 1)	0.255	0.094	0.282	0.106	0	0	0
W5EXE5	Aconitate hydratase 2, mitochondrial (Aconitase 2) (EC 4.2.1.3) (Citrate hydro-lyase 2)	-0.709	0.083	-0.337	0.032	0	0	0
W5EY90	NADH dehydrogenase [ubiquinone] iron-sulfur protein 8-B, mitochondrial (EC 1.6.5.3) (EC 1.6.99.3)	-0.434	0.06	-0.626	0.232	0	0	0
W5EYF9	Adenylate kinase 4 (AK 4) (EC 2.7.4.3) (ATP-AMP transphosphorylase 4) (ATP:AMP phosphotransferase) (Adenylate monophosphate kinase 4) (AMK4)	-0.077	0.288	0.268	0.373	0	0	0
W5FYS7	Clathrin heavy chain 2	0.676	0.187	-0.359	0.135	0	0	0
W5F1R3	Apyrase 2 (AtAPY2) (EC 3.6.1.5) (ATP-diphosphatase) (ATP-diphosphohydrolase) (Adenosine diphosphatase) (ADPase) (NTPDase) (Nucleoside triphosphate diphosphohydrolase 2)	-0.702	0.071	-0.114	0.368	0	0	0
W5FU25	Protein STRICTOSIDINE SYNTHASE-LIKE 3 (AtSSL3) (Strictosidine synthase 9) (AtSS9)	0.565	0.104	-0.809	0.134	0	0	0
W5F285	Eukaryotic translation initiation factor 3 subunit B (eIF3b) (eIF-3-eta) (eIF3 p110) (p82)	0.332	0.047	0.165	0.462	0	0	0
W5F2K0	GDP-mannose 3',5'-epimerase	0.139	0.267	-0.313	0.058	0	0	0
W5F3C4	GrpE protein homolog	-0.171	0.211	-0.43	0.102	0	0	0
W5F3N1	AT2G17980 protein (Fragment)	0.003	0.364	0.022	0.504	0	0	0
W5F3P8	Bifunctional enolase 2/transcriptional activator (EC 4.2.1.11) (2-phospho-D-glycerate hydro-lyase 2) (2-phosphoglycerate dehydratase 2) (LOW EXPRESSION OF OSMOTICALLY RESPONSIVE GENES 1)	-0.292	0.194	0.079	0.413	0	0	0
W5FLB9	Importin subunit beta-1 (Karyopherin subunit beta-1) (ATKPNB1)	-0.117	0.222	-0.005	0.56	0	0	0
W5F4B0	L-ascorbate peroxidase S	-0.55	0.058	-0.237	0.25	0	0	0
W5F4T2	Probable bifunctional methylthioribulose-1-phosphate dehydratase/enolase-phosphatase E1 [Includes: Methylthioribulose-1-phosphate dehydratase (MTRu-1-P dehydratase) (EC 4.2.1.109); Enolase-phosphatase E1 (EC 3.1.3.77) (2,3-diketo-5-methylthio-1-phosphopentane phosphatase)]	0.488	0.084	-0.079	0.504	0	0	0
W5F5U2	Methyl-CpG-binding domain-containing protein 10 (AtMBD10) (MBD10) (Methyl-CpG-binding protein MBD10)	-0.516	0.131	-0.011	0.553	0	0	0
W5F648	Probable inactive purple acid phosphatase 1	-0.271	0.218	0.055	0.515	0	0	0
W5F6F0	AT2G27450 protein	-0.199	0.179	-0.215	0.31	0	0	0
W5F6X6	PTI1-like tyrosine-protein kinase 3 (PTI1-3) (EC 2.7.10.2)	-0.085	0.303	-0.116	0.203	0	0	0
W5F796	Vacuolar protein sorting-associated protein 32 homolog 2 (AtVPS32-2) (Charged multivesicular body protein 4 homolog 2) (ESCRT-III complex subunit VPS32 homolog 2)	0.364	0.074	-0.561	0.218	0	0	0
W5FSN4	Putative aminotransferase	-0.272	0.073	-0.18	0.477	0	0	0
W5F7J1	Beta-galactosidase 9 (Lactase 9) (EC 3.2.1.23)	-0.049	0.321	0.233	0.249	0	0	0
W5F7L5	NA	0.33	0.17	1.338	0.156	0	0	0
W5F7X4	Alpha-N-acetylglucosaminidase (Putative alpha-N-acetylglucosaminidase)	-0.148	0.277	-0.021	0.544	0	0	0
W5F826	Proteasome subunit beta type-1 (EC 3.4.25.1) (20S proteasome beta subunit F-1) (Proteasome component 5) (Proteasome subunit beta type-6) (TAS-F22/FAFP98) (TAS-G39.20)	-0.436	0.134	0.09	0.402	0	0	0
W5F8K3	Beta-D-glucan exohydrolase-like protein (Glycosyl hydrolase family protein) (Putative beta-D-glucan exohydrolase)	-0.577	0.07	0.333	0.082	0	0	0
W5FV79	3-dehydroquinate synthase, chloroplastic (EC 4.2.3.4)	-0.039	0.138	0.416	0.211	0	0	0
W5F8V5	Eukaryotic translation initiation factor 3 subunit E (AtEIF3E-1) (eIF3e) (p48) (Eukaryotic translation initiation factor 3 subunit 6) (AtINT6) (INT-6)	0.337	0.138	-0.38	0.312	0	0	0
W5FEE8	Flavonoid 3'-monooxygenase (EC 1.14.13.21) (Cytochrome P450 75B1) (Flavonoid 3'-hydroxylase) (AtF3'H) (Protein TRANSPARENT TESTA 7)	1.102	0.052	-1.865	0.132	0	0	0
W5F9D7	Linoleate 9S-lipoxygenase 5, chloroplastic (EC 1.13.11.58) (Lipoxygenase 5) (AtLOX5)	0.249	0.185	0.091	0.532	0	0	0
W5F9H6	AT5g10730/MAJ23_90 (Putative uncharacterized protein AT5g10730) (Rossmann-fold NAD(P)-binding domain-containing protein)	0.03	0.33	0.072	0.442	0	0	0
W5F9N2	Purple acid phosphatase 10 (EC 3.1.3.2)	-0.364	0.123	0.467	0.253	0	0	0
W5F9T8	Cinnamyl alcohol dehydrogenase 7 (AtCAD7) (EC 1.1.1.195) (Cinnamyl alcohol dehydrogenase-like protein B)	-0.123	0.226	0.454	0.226	0	0	0
W5FAP9	Leukotriene A-4 hydrolase homolog (LTA-4 hydrolase) (EC 3.3.2.6) (Leukotriene A(4) hydrolase)	-0.176	0.161	-0.017	0.533	0	0	0
W5FAY5	Actin-7 (Actin-2)	0.208	0.115	0.268	0.146	0	0	0
W5FUU5	Putative calcium-transporting ATPase 11, plasma membrane-type (EC 3.6.3.8) (Ca(2+)-ATPase isoform 11)	0.044	0.345	-0.02	0.548	0	0	0
W5FBG5	Carbamoyl-phosphate synthase small chain, chloroplastic (EC 6.3.5.5) (Carbamoyl-phosphate synthetase glutamine chain) (Protein VENOSA 6)	0.274	0.125	0.199	0.345	0	0	0
W5FC70	Probable inactive purple acid phosphatase 27	-0.446	0.094	-0.106	0.492	0	0	0
W5FSD0	Probable fructokinase-1 (EC 2.7.1.4)	-0.306	0.185	0.118	0.387	0	0	0
W5FCC0	Inosine-5'-monophosphate dehydrogenase 2 (IMP dehydrogenase 2) (IMPD 2) (IMPDH 2) (EC 1.1.1.205)	-0.212	0.148	0.334	0.109	0	0	0
W5FCD8	Aspartate-semialdehyde dehydrogenase (EC 1.2.1.11) (Fragment)	-0.497	0.073	-0.005	0.557	0	0	0
W5G0Z3	Aldose 1-epimerase family protein (Apospory-associated protein C-like) (Apospory-associated protein C-like protein)	-0.27	0.129	-0.018	0.549	0	0	0
W5FCI5	Phosphoenolpyruvate carboxylase 1 (AtPPC1) (PEPC 1) (PEPCase 1) (EC 4.1.1.31) (107-kDa PEPC polypeptide)	-0.19	0.196	-0.134	0.387	0	0	0
W5FCM1	Carboxylate clamp-tetratricopeptide repeat protein	-0.029	0.256	0.147	0.426	0	0	0
W5FCR5	NADH dehydrogenase [ubiquinone] 1 beta subcomplex subunit 10-B	-0.308	0.091	-0.098	0.475	0	0	0
W5FCT5	Glutamate dehydrogenase	-0.363	0.102	-0.009	0.552	0	0	0
W5FCT7	Glycosyl hydrolase family 81 protein (Putative uncharacterized protein F1N13_10)	0.168	0.252	0.102	0.301	0	0	0
W5FD93	Aluminium induced protein with YGL and LRDR motifs (Aluminum-induced protein-like) (Putative aluminum-induced protein)	-0.077	0.315	0.101	0.498	0	0	0
W5FDY9	Peptidyl-prolyl cis-trans isomerase CYP22 (PPIase CYP22) (EC 5.2.1.8) (Cyclophilin of 22 kDa) (Cyclophilin-22)	-0.202	0.275	-0.026	0.52	0	0	0
W5FDZ3	Mitochondrial Rho GTPase 1 (AtMIRO1) (EC 3.6.5.-) (Miro-related GTPase 1)	-0.429	0.082	-0.141	0.145	0	0	0
W5FEC7	Peroxidase 17 (Atperox P17) (EC 1.11.1.7) (ATP25a)	-0.496	0.131	-0.127	0.459	0	0	0
W5FEE5	Probable mediator of RNA polymerase II transcription subunit 37e (Heat shock 70 kDa protein 1) (Heat shock cognate 70 kDa protein 1) (Heat shock cognate protein 70-1) (AtHsc70-1) (Heat shock protein 70-1) (AtHsp70-1) (Protein EARLY-RESPONSIVE TO DEHYDRATION 2)	0.492	0.006	0.124	0.362	0	0	0
W5FEK9	AT5g60160/f15l12_20 (Aspartyl aminopeptidase) (At5g60160/f15l12_20) (Zn-dependent exopeptidases superfamily protein)	-0.039	0.33	0.268	0.134	0	0	0
W5FEQ2	Prohibitin-2, mitochondrial (Atphb2)	-0.503	0.05	1.455	0.063	0	0	0
W5FEZ3	40S ribosomal protein S12-2	-0.773	0.135	0.813	0.058	0	0	0
W5FFT4	40S ribosomal protein S16-1	-0.287	0.13	-0.112	0.338	0	0	0
W5FG19	Peptidyl-prolyl cis-trans isomerase FKBP15-1 (PPIase FKBP15-1) (EC 5.2.1.8) (15 kDa FK506-binding protein) (15 kDa FKBP) (FK506-binding protein 15-1) (AtFKBP15-1) (FK506-binding protein 2-1) (Immunophilin FKBP15-1) (Rotamase)	-0.241	0.086	-0.196	0.348	0	0	0
W5FGH0	UTP--glucose-1-phosphate uridylyltransferase 1 (EC 2.7.7.9) (UDP-glucose pyrophosphorylase 1) (UDPGP 1) (UGPase 1)	-0.579	0.062	-0.003	0.56	0	0	0
W5FGZ0	1-phosphatidylinositol phosphodiesterase-related protein (AT4g38690/F20M13_250) (Putative uncharacterized protein AT4g38690) (Putative uncharacterized protein F20M13.250)	-0.243	0.161	-0.493	0.05	0	0	0
W5FHZ8	Isochorismate synthase 2, chloroplastic (AtIcs2) (EC 5.4.4.2) (Isochorismate mutase 2) (menF-like protein 2)	-0.541	0.089	-0.399	0.221	0	0	0
W5FI19	Phenylalanine--tRNA ligase alpha subunit, cytoplasmic (EC 6.1.1.20) (Phenylalanyl-tRNA synthetase alpha subunit) (PheRS)	-0.341	0.096	-0.522	0.076	0	0	0
W5FI90	Similar to late embryogenesis abundant proteins	0.138	0.123	-0.082	0.305	0	0	0
W5FIN0	Triosephosphate isomerase, chloroplastic (TIM) (Triose-phosphate isomerase) (EC 5.3.1.1)	-0.425	0.115	0.004	0.553	0	0	0
W5FIP7	Putative 60S ribosomal protein	-0.072	0.308	-0.034	0.497	0	0	0
W5FJD2	Ras-related protein RABA2b (AtRABA2b)	0.492	0.114	-0.016	0.553	0	0	0
W5FJL0	Probable carboxylesterase 7 (AtCXE7) (EC 3.1.1.1)	-0.461	0.059	-0.095	0.417	0	0	0
W5FUB4	L-galactono-1,4-lactone dehydrogenase, mitochondrial (EC 1.3.2.3)	-0.009	0.35	-0.389	0.204	0	0	0
W5FJV1	AT3g07720/F17A17_6 (At3g07720/F17A17_6) (F17A17.6 protein) (Galactose oxidase/kelch repeat-containing protein) (MLP3.17) (MLP3.17 protein) (Putative uncharacterized protein At3g07720)	0.193	0.122	0.238	0.355	0	0	0
W5FKC9	Actin-depolymerizing factor 10 (ADF-10) (AtADF10)	0.269	0.136	-0.281	0.24	0	0	0
W5FKK0	DPP6 N-terminal domain-like protein (F8K7.10 protein) (Putative uncharacterized protein At1g21680)	-0.146	0.165	0.718	0.134	0	0	0
W5FKZ0	Putative vesicle-associated membrane protein 726 (AtVAMP726)	-0.392	0.202	-0.132	0.318	0	0	0
W5FLA4	Methyl-CpG-binding domain-containing protein 10 (AtMBD10) (MBD10) (Methyl-CpG-binding protein MBD10)	-0.166	0.261	-0.263	0.24	0	0	0
W5FLB7	Proteasome subunit alpha type-5-A (EC 3.4.25.1) (20S proteasome alpha subunit E-1)	0.991	0.115	0.094	0.519	0	0	0
W5FM07	Osmotin-like protein OSM34	-0.771	0.094	-0.976	0.25	0	0	0
W5FMZ5	Carotenoid 9,10(9',10')-cleavage dioxygenase 1 (EC 1.14.99.n4) (AtCCD1) (Neoxanthin cleavage enzyme NC1) (AtNCED1)	-0.371	0.169	-0.044	0.53	0	0	0
W5FN01	Probable phenylalanine--tRNA ligase beta subunit	0.071	0.219	-0.128	0.291	0	0	0
W5G3P9	Heat shock protein 90-6, mitochondrial (AtHSP90.6) (AtHsp90-6) (Heat shock protein 89-1) (Hsp89-1)	-0.371	0.102	-0.236	0.131	0	0	0
W5G3N3	Probable mediator of RNA polymerase II transcription subunit 37e (Heat shock 70 kDa protein 1) (Heat shock cognate 70 kDa protein 1) (Heat shock cognate protein 70-1) (AtHsc70-1) (Heat shock protein 70-1) (AtHsp70-1) (Protein EARLY-RESPONSIVE TO DEHYDRATION 2)	0.054	0.351	-0.206	0.276	0	0	0
W5FPA7	40S ribosomal protein S9-2	0.434	0.158	0.151	0.355	0	0	0
W5FPK0	ATP-citrate synthase alpha chain protein 3 (ATP-citrate synthase A-3) (EC 2.3.3.8) (ATP-citrate lyase A-3) (Citrate cleavage enzyme A-3)	-0.068	0.219	0.271	0.121	0	0	0
W5FPN2	Bifunctional enolase 2/transcriptional activator (EC 4.2.1.11) (2-phospho-D-glycerate hydro-lyase 2) (2-phosphoglycerate dehydratase 2) (LOW EXPRESSION OF OSMOTICALLY RESPONSIVE GENES 1)	-0.29	0.095	-0.075	0.363	0	0	0
W5FPR0	Putative uncharacterized protein At5g11680 (Putative uncharacterized protein At5g11680; T22P22_70) (Putative uncharacterized protein T22P22_70) (Uncharacterized protein)	-0.334	0.178	-0.108	0.419	0	0	0
W5FQ09	Ferredoxin--NADP reductase, root isozyme 1, chloroplastic (EC 1.18.1.2) (Root FNR 1) (AtRFNR1)	-0.159	0.186	-0.202	0.269	0	0	0
W5FQ55	UDP-glucose 6-dehydrogenase 3 (UDP-Glc dehydrogenase 3) (UDP-GlcDH 3) (UDPGDH 3) (EC 1.1.1.22) (At-UGD3)	0.11	0.299	0.032	0.532	0	0	0
W5FQA4	Aspartyl aminopeptidase-like protein	-0.134	0.202	-0.034	0.508	0	0	0
W5FQG6	40S ribosomal protein S26-3	-0.507	0.09	0.957	0.339	0	0	0
W5FR28	Pantothenate kinase 2 (AtPANK2) (EC 2.7.1.33) (Pantothenic acid kinase 2)	1.008	0.119	0.316	0.231	0	0	0
W5FRE7	Clathrin heavy chain 1	0.162	0.213	-0.088	0.289	0	0	0
W5FRF1	20 kDa chaperonin, chloroplastic (Chaperonin 10) (Ch-CPN10) (Cpn10) (Chaperonin 20) (Protein Cpn21)	-0.635	0.124	-0.036	0.514	0	0	0
W5FSM8	60S ribosomal protein L17-1	0.161	0.296	-0.174	0.403	0	0	0
W5FSU1	Senescence-specific cysteine protease SAG12 (EC 3.4.22.-) (Cysteine proteinase SAG12) (Protein SENESCENCE-ASSOCIATED GENE 12)	0.437	0.128	0.003	0.562	0	0	0
W5FSU2	Isochorismate synthase 2, chloroplastic (AtIcs2) (EC 5.4.4.2) (Isochorismate mutase 2) (menF-like protein 2)	-0.492	0.086	0.123	0.316	0	0	0
W5FTF6	Ubiquitin-conjugating enzyme E2 variant 1C (Ubc enzyme variant 1C) (Protein MMS ZWEI HOMOLOG 3)	-0.191	0.174	-0.075	0.477	0	0	0
W5FUA0	Short-chain dehydrogenase/reductase SDRA (EC 1.1.-.-) (Protein INDOLE-3-BUTYRIC ACID RESPONSE 1) (Short-chain dehydrogenase/reductase A)	-0.307	0.175	-0.207	0.289	0	0	0
W5FUD0	Formate--tetrahydrofolate ligase (EC 6.3.4.3) (10-formyletrahydrofolate synthetase) (FHS) (FTHFS) (Formyltetrahydrofolate synthetase)	-0.253	0.094	-0.09	0.367	0	0	0
W5FV41	At5g22060	-0.083	0.285	-0.118	0.149	0	0	0
W5FWF5	40S ribosomal protein S19-like	-0.594	0.055	-0.37	0.023	0	0	0
W5FWH2	ARP protein	-0.145	0.279	0.151	0.329	0	0	0
W5FWS1	Aspartate kinase-homoserine dehydrogenase-like protein	-0.463	0.12	-0.21	0.32	0	0	0
W5FWX6	Probable mediator of RNA polymerase II transcription subunit 37e (Heat shock 70 kDa protein 1) (Heat shock cognate 70 kDa protein 1) (Heat shock cognate protein 70-1) (AtHsc70-1) (Heat shock protein 70-1) (AtHsp70-1) (Protein EARLY-RESPONSIVE TO DEHYDRATION 2)	-0.53	0.119	-0.224	0.293	0	0	0
W5FX66	Methylenetetrahydrofolate reductase 2 (AtMTHFR2) (EC 1.5.1.20)	0.162	0.127	0.198	0.258	0	0	0
W5FXA8	AT5G60360 protein	1.883	0.095	0.584	0.106	0	0	0
W5FY29	Cinnamyl alcohol dehydrogenase 7 (AtCAD7) (EC 1.1.1.195) (Cinnamyl alcohol dehydrogenase-like protein B)	1.142	0.12	0.403	0.102	0	0	0
W5FY62	Glucose-6-phosphate isomerase 1, chloroplastic (GPI 1) (EC 5.3.1.9) (Phosphoglucose isomerase 1) (PGI 1) (Phosphohexose isomerase) (PHI)	-0.186	0.123	-0.256	0.01	0	0	0
W5FY88	Alpha-mannosidase (EC 3.2.1.-)	-0.026	0.331	0.383	0.118	0	0	0
W5FYN0	26S proteasome non-ATPase regulatory subunit 12 homolog A (26S proteasome regulatory subunit RPN5a) (AtRPN5a) (26S proteasome regulatory subunit p55 homolog A) (Protein EMBRYO DEFECTIVE 2107) (Protein MARIPOSA)	0.021	0.35	-0.365	0.335	0	0	0
W5FZ49	Enoyl-[acyl-carrier-protein] reductase [NADH], chloroplastic (ENR) (EC 1.3.1.9) (NADH-dependent enoyl-ACP reductase 1) (Protein MOSAIC DEATH 1)	-0.005	0.36	0.095	0.416	0	0	0
W5FZT9	Galactokinase (EC 2.7.1.6) (Galactose kinase)	-0.277	0.075	0.602	0.26	0	0	0
W5FZV5	Annexin D5 (AnnAt5)	0.289	0.163	-0.251	0.381	0	0	0
W5G032	Putative uncharacterized protein At1g20220 (Putative uncharacterized protein At1g20220; T20H2.2) (Thioredoxin superfamily protein)	-0.263	0.168	-0.032	0.523	0	0	0
W5G036	Citrate synthase	-0.281	0.217	-0.121	0.372	0	0	0
W5G100	Pyruvate kinase (EC 2.7.1.40)	-0.185	0.221	-0.042	0.436	0	0	0
W5G112	2-isopropylmalate synthase 2, chloroplastic (EC 2.3.3.13) (2-isopropylmalate synthase 1) (Methylthioalkylmalate synthase-like 3)	-0.158	0.153	0.341	0.221	0	0	0
W5G125	At1g56070/T6H22_13 (Elongation factor EF-2) (Putative elongation factor)	-0.019	0.343	-0.442	0.075	0	0	0
W5G1C8	Subtilisin-like protease SBT6.1 (EC 3.4.21.-) (Site-1 protease) (AtS1P) (Subtilase subfamily 6 member 1) (AtSBT6.1)	-0.838	0.08	0.025	0.549	0	0	0
W5G1K3	5-methyltetrahydropteroyltriglutamate--homocysteine methyltransferase 1 (EC 2.1.1.14) (Cobalamin-independent methionine synthase 1) (AtMS1) (Vitamin-B12-independent methionine synthase 1)	0.451	0.033	0.268	0.203	0	0	0
W5G1U9	Ubiquitin-conjugating enzyme E2 variant 1C (Ubc enzyme variant 1C) (Protein MMS ZWEI HOMOLOG 3)	-0.481	0.129	-0.271	0.257	0	0	0
W5G223	Cytochrome c oxidase subunit 5C-2 (Cytochrome c oxidase polypeptide Vc-2)	0.033	0.306	0.858	0.127	0	0	0
W5G255	Methyl-CpG-binding domain-containing protein 10 (AtMBD10) (MBD10) (Methyl-CpG-binding protein MBD10)	-0.297	0.194	0.054	0.492	0	0	0
W5G2H8	Cysteine synthase 1 (EC 2.5.1.47) (At.OAS.5-8) (Beta-substituted Ala synthase 1;1) (ARAth-Bsas1;1) (CSase A) (AtCS-A) (Cys-3A) (O-acetylserine (thiol)-lyase 1) (OAS-TL A) (O-acetylserine sulfhydrylase) (Protein ONSET OF LEAF DEATH 3)	0.914	0.095	-0.367	0.245	0	0	0
W5G4K8	Ureidoglycolate hydrolase (AtUAH) (EC 3.5.1.116) (Allantoate amidohydrolase 2) (AtAHH2) (Ureidoglycolate amidohydrolase)	-0.458	0.132	0.351	0.274	0	0	0
W5G4N1	Adenylate kinase 4 (AK 4) (EC 2.7.4.3) (ATP-AMP transphosphorylase 4) (ATP:AMP phosphotransferase) (Adenylate monophosphate kinase 4) (AMK4)	-0.326	0.112	0.192	0.343	0	0	0
W5G4V8	Probable inactive purple acid phosphatase 1	-0.428	0.16	-0.001	0.563	0	0	0
W5G513	Succinyl-CoA ligase subunit beta (EC 6.2.1.-)	-0.268	0.157	-0.39	0.108	0	0	0
W5G5H3	Glyceraldehyde-3-phosphate dehydrogenase GAPC1, cytosolic (EC 1.2.1.12) (NAD-dependent glyceraldehydephosphate dehydrogenase C subunit 1)	-0.177	0.153	-0.381	0.094	0	0	0
W5G5M1	4-hydroxy-3-methylbut-2-en-1-yl diphosphate synthase (ferredoxin), chloroplastic (EC 1.17.7.1) (1-hydroxy-2-methyl-2-(E)-butenyl 4-diphosphate synthase) (Protein CHLOROPLAST BIOGENESIS 4) (Protein CONSTITUTIVE SUBTILISIN 3)	-0.447	0.113	-0.403	0.24	0	0	0
W5G5P5	Lactoylglutathione lyase (EC 4.4.1.5) (Glyoxalase I)	0.781	0.112	-0.709	0.075	0	0	0
W5G5S1	Tripeptidyl-peptidase 2 (EC 3.4.14.10) (Tripeptidyl-peptidase II) (TPPII)	-0.495	0.028	-0.152	0.199	0	0	0
W5G612	DEAD-box ATP-dependent RNA helicase 2 (EC 3.6.4.13)	0.017	0.36	-0.008	0.48	0	0	0
W5GYP6	Histidinol-phosphate aminotransferase 2, chloroplastic (EC 2.6.1.9) (Gene duplicate 1-A protein) (Imidazole acetol-phosphate transaminase) (Protein HISTIDINE BIOSYNTHESIS 6B)	0.192	0.183	0.077	0.402	0	0	0
W5G6B7	Putative uncharacterized protein At4g31880 (Uncharacterized protein)	-0.247	0.217	-0.682	0.24	0	0	0
W5G6L7	Betaine aldehyde dehydrogenase 1, chloroplastic (BADH) (EC 1.2.1.8) (Aldehyde dehydrogenase family 10 member A8)	-0.491	0.117	0.01	0.521	0	0	0
W5G718	Glutathione reductase, cytosolic (GR) (GRase) (EC 1.8.1.7) (OBP29)	-0.114	0.182	0.656	0.126	0	0	0
W5G750	Dihydropyrimidine dehydrogenase (NADP(+)), chloroplastic (DHPDH) (DPD) (EC 1.3.1.2) (Dihydroorotate dehydrogenase-like protein) (Dihydrothymine dehydrogenase) (Dihydrouracil dehydrogenase) (Protein PYRIMIDINE 1)	-0.243	0.196	0.11	0.442	0	0	0
W5G7L2	Phenylalanine ammonia-lyase 4 (EC 4.3.1.24)	0.12	0.313	-0.311	0.399	0	0	0
W5GY76	Nudix hydrolase 3 (AtNUDT3) (EC 3.6.1.-)	-0.441	0.073	-0.02	0.53	0	0	0
W5G8P6	Ribonuclease 1 (EC 3.1.27.1)	0.092	0.325	-0.345	0.239	0	0	0
W5GXB0	Acetolactate synthase small subunit 2, chloroplastic (Acetohydroxy-acid synthase small subunit) (AHAS) (ALS)	-0.382	0.083	-0.21	0.374	0	0	0
W5G990	60S ribosomal protein L31-3	-0.623	0.083	-0.295	0.15	0	0	0
W5G999	ADP-ribosylation factor GTPase-activating protein AGD12 (ARF GAP AGD12) (Protein ARF-GAP DOMAIN 12) (AtAGD12) (Zinc- and calcium-binding protein) (AtZAC)	0.543	0.164	0.097	0.44	0	0	0
W5G9C7	Organellar oligopeptidase A, chloroplastic/mitochondrial (EC 3.4.24.70) (Thimet metalloendopeptidase 1) (Zincin-like metalloproteases family protein 1)	-0.152	0.145	-0.171	0.287	0	0	0
W5GIQ8	NADH dehydrogenase [ubiquinone] 1 alpha subcomplex subunit 9, mitochondrial	0.217	0.13	0.278	0.051	0	0	0
W5GA33	Bifunctional D-cysteine desulfhydrase/1-aminocyclopropane-1-carboxylate deaminase, mitochondrial (EC 3.5.99.7) (EC 4.4.1.15) (1-aminocyclopropane-1-carboxylic acid deaminase 1) (AtACD1) (AtD-CDes1) (D-CDes1) (D-CDES)	0.2	0.159	0.104	0.386	0	0	0
W5GA68	Pyrophosphate--fructose 6-phosphate 1-phosphotransferase subunit alpha 2 (PFP 2) (6-phosphofructokinase, pyrophosphate dependent 2) (PPi-PFK 2) (Pyrophosphate-dependent 6-phosphofructose-1-kinase 2)	-0.396	0.096	-0.08	0.364	0	0	0
W5GAE3	Serine carboxypeptidase-like 34 (EC 3.4.16.-)	-0.573	0.132	0.848	0.256	0	0	0
W5GAM0	AT4g39730/T19P19_120 (Dehydration stress-induced protein) (Lipase/lipooxygenase, PLAT/LH2 family protein) (Putative uncharacterized protein AT4g39730)	0.175	0.202	0.407	0.167	0	0	0
W5GBF3	Acetylornithine deacetylase (EC 3.5.1.16) (N-acetylornithinase) (AO) (Acetylornithinase) (NAO)	-0.24	0.124	0.029	0.483	0	0	0
W5GUP1	Protease Do-like 7 (EC 3.4.21.-)	-0.169	0.096	-0.126	0.32	0	0	0
W5GBW4	S-adenosylmethionine synthase 1 (AdoMet synthase 1) (EC 2.5.1.6) (Methionine adenosyltransferase 1) (MAT 1)	0.364	0.113	0.123	0.304	0	0	0
W5GC21	Putative kinesin light chain	0.905	0.186	-0.681	0.056	0	0	0
W5GC86	Glyoxylate/succinic semialdehyde reductase 1 (AtGLYR1) (AtGR1) (SSA reductase 1) (EC 1.1.1.79) (EC 1.1.1.n11) (Gamma-hydroxybutyrate dehydrogenase) (AtGHBDH)	0.148	0.195	1.725	0.056	0	0	0
W5GCA0	Probable protein phosphatase 2C 59 (AtPP2C59) (EC 3.1.3.16) (HopW1-1-interacting protein 2) (Protein phosphatase 2C WIN2) (PP2C WIN2)	-0.225	0.114	-0.093	0.349	0	0	0
W5GCA3	NA	0.339	0.105	0.201	0.142	0	0	0
W5GCE1	Putative uncharacterized protein At3g13224 (RNA recognition motif-containing protein) (Uncharacterized protein)	-0.364	0.218	-0.222	0.327	0	0	0
W5GCG5	17.6 kDa class I heat shock protein 3 (17.6 kDa heat shock protein 3) (AtHsp17.6C)	-0.172	0.24	0.252	0.26	0	0	0
W5GCU0	Cinnamyl alcohol dehydrogenase 4 (AtCAD4) (EC 1.1.1.195) (Cinnamyl alcohol dehydrogenase C)	-0.058	0.309	0.288	0.264	0	0	0
W5GDD4	Glutathione S-transferase family protein (Putative uncharacterized protein At4g19880)	-0.381	0.121	0.244	0.248	0	0	0
W5GDG4	Cold shock domain-containing protein 4 (AtCSP4) (Glycine-rich protein 2b) (AtGRP2b)	-0.228	0.161	0.168	0.473	0	0	0
W5GDP1	3-isopropylmalate dehydratase large subunit (EC 4.2.1.33) (AtLEUC) (Isopropylmalate isomerase large subunit 1) (AtIIL1)	0.157	0.244	0.253	0.342	0	0	0
W5GDT9	Peroxidase 52 (Atperox P52) (EC 1.11.1.7) (ATP49)	-0.348	0.119	0.018	0.548	0	0	0
W5GDW8	Eukaryotic translation initiation factor 3 subunit J (eIF3j)	-0.17	0.252	0.108	0.436	0	0	0
W5GDZ4	DPP6 N-terminal domain-like protein (F8K7.10 protein) (Putative uncharacterized protein At1g21680)	-0.388	0.038	-0.76	0.23	0	0	0
W5GE58	Aspartate aminotransferase, mitochondrial (EC 2.6.1.1) (Transaminase A)	-0.331	0.094	0.044	0.512	0	0	0
W5GEI6	Catalase (EC 1.11.1.6)	0.102	0.221	0.446	0.191	0	0	0
W5GEJ3	Putative NADPH dependent mannose 6-phosphate reductase (Putative NADPH-dependent mannose 6-phosphate reductase)	-0.111	0.175	-0.071	0.442	0	0	0
W5GEZ3	Probable ATP synthase 24 kDa subunit, mitochondrial	-0.268	0.09	0.024	0.545	0	0	0
W5GF36	Peroxisomal fatty acid beta-oxidation multifunctional protein AIM1 (Protein ABNORMAL INFLORESCENCE MERISTEM 1) (AtAIM1) [Includes: Enoyl-CoA hydratase/3-2-trans-enoyl-CoA isomerase/3-hydroxybutyryl-CoA epimerase (EC 4.2.1.17) (EC 5.1.2.3) (EC 5.3.3.8); 3-hydroxyacyl-CoA dehydrogenase (EC 1.1.1.35)]	-0.047	0.31	0.312	0.367	0	0	0
W5GF95	Eukaryotic initiation factor 4A-1 (eIF-4A-1) (EC 3.6.4.13) (ATP-dependent RNA helicase eIF4A-1) (DEAD-box ATP-dependent RNA helicase 4)	1.255	0.055	0.011	0.549	0	0	0
W5GFD3	Succinate-semialdehyde dehydrogenase, mitochondrial (At-SSADH1) (EC 1.2.1.24) (Aldehyde dehydrogenase family 5 member F1) (NAD(+)-dependent succinic semialdehyde dehydrogenase)	-0.12	0.232	-0.12	0.426	0	0	0
W5GGF8	60S ribosomal protein L13	-0.543	0.111	0.74	0.177	0	0	0
W5GGU9	Diaminopimelate decarboxylase 1, chloroplastic (DAP decarboxylase 1) (DAPDC 1) (EC 4.1.1.20)	-0.242	0.042	-0.123	0.203	0	0	0
W5GGV4	NPL4-like protein 2	-0.222	0.186	-0.322	0.147	0	0	0
W5GGV7	At1g63660 (GMP synthase; 61700-64653) (GMP-synthase-C and glutamine amidotransferase domain-containing protein)	0.109	0.325	0.002	0.562	0	0	0
W5GHT5	Isocitrate dehydrogenase [NAD] catalytic subunit 5, mitochondrial (EC 1.1.1.41) (IDH-V) (Isocitric dehydrogenase 5) (NAD(+)-specific ICDH 5)	-0.266	0.102	-0.098	0.326	0	0	0
W5H014	Glycolipid transfer protein 1	0.147	0.275	0.893	0.149	0	0	0
W5GJ91	Aconitate hydratase 2, mitochondrial (Aconitase 2) (EC 4.2.1.3) (Citrate hydro-lyase 2)	-0.209	0.075	-0.682	0.316	0	0	0
W5GJ93	Aspartate aminotransferase (EC 2.6.1.1)	-0.303	0.116	0.4	0.241	0	0	0
W5GJK7	3-ketoacyl-CoA thiolase 2, peroxisomal (EC 2.3.1.16) (Acetyl-CoA acyltransferase 2) (Beta-ketothiolase 2) (Peroxisomal 3-oxoacyl-CoA thiolase 2) (Peroxisome defective protein 1)	-0.361	0.164	0.459	0.232	0	0	0
W5GL37	Glycerophosphodiester phosphodiesterase GDPDL4 (EC 3.1.4.46) (Glycerophosphodiester phosphodiesterase-like 4) (ATGDPDL4) (Glycerophosphodiesterase-like 1) (Protein SHV3-LIKE 1)	-0.26	0.229	0.607	0.354	0	0	0
W5GXJ4	Serine/threonine-protein phosphatase PP1 isozyme 4 (EC 3.1.3.16)	0.234	0.125	0.519	0.102	0	0	0
W5GLA4	Leucine aminopeptidase 1 (EC 3.4.11.1) (Leucyl aminopeptidase 1) (LAP 1) (Proline aminopeptidase 1) (EC 3.4.11.5) (Prolyl aminopeptidase 1)	-0.449	0.126	0.386	0.01	0	0	0
W5GLJ6	4-hydroxy-3-methylbut-2-enyl diphosphate synthase	0.19	0.299	0.184	0.371	0	0	0
W5GLU0	ATP synthase subunit O, mitochondrial (Oligomycin sensitivity conferral protein) (OSCP)	-0.886	0.053	-0.388	0.104	0	0	0
W5GLX4	Probable mediator of RNA polymerase II transcription subunit 37e (Heat shock 70 kDa protein 1) (Heat shock cognate 70 kDa protein 1) (Heat shock cognate protein 70-1) (AtHsc70-1) (Heat shock protein 70-1) (AtHsp70-1) (Protein EARLY-RESPONSIVE TO DEHYDRATION 2)	-0.171	0.143	0.081	0.249	0	0	0
W5GM22	Protein CROWDED NUCLEI 1 (Protein KAKU2) (Protein LITTLE NUCLEI 1)	-0.461	0.066	-0.548	0.244	0	0	0
W5GMQ9	AT2G20420 protein (Succinyl-CoA ligase beta subunit) (Fragment)	-0.888	0.086	-0.053	0.455	0	0	0
W5GMS3	Mitochondrial phosphate carrier protein 3, mitochondrial (Mitochondrial phosphate transporter 3) (MPT3) (Phosphate transporter 3;1)	-0.306	0.262	-0.081	0.47	0	0	0
W5GNP4	Ribose-phosphate pyrophosphokinase 4 (EC 2.7.6.1) (Phosphoribosyl pyrophosphate synthase 4)	-0.378	0.127	0.017	0.535	0	0	0
W5GPM6	Phosphatase IMPL1, chloroplastic (EC 3.1.3.25) (Protein MYO-INOSITOL MONOPHOSPHATASE-LIKE 1)	-0.005	0.364	-0.158	0.389	0	0	0
W5GQD5	Putative NADPH dependent mannose 6-phosphate reductase (Putative NADPH-dependent mannose 6-phosphate reductase)	-0.027	0.343	-0.583	0.082	0	0	0
W5GQJ1	DNA damage-inducible protein 1	-0.388	0.063	0.254	0.269	0	0	0
W5GQW1	Citrate synthase 4, mitochondrial (EC 2.3.3.16)	-0.057	0.269	-0.045	0.527	0	0	0
W5GRG5	3-isopropylmalate dehydratase large subunit (EC 4.2.1.33) (AtLEUC) (Isopropylmalate isomerase large subunit 1) (AtIIL1)	-0.33	0.14	-0.294	0.129	0	0	0
W5GRX7	Probable ATP synthase 24 kDa subunit, mitochondrial	-0.292	0.114	-0.301	0.31	0	0	0
W5GSY4	Calnexin homolog 1	-0.006	0.359	-0.012	0.559	0	0	0
W5GUI9	Phenylalanine ammonia-lyase 1 (EC 4.3.1.24)	0.027	0.347	-0.319	0.36	0	0	0
W5GUK3	Elongation factor Tu, chloroplastic (EF-Tu) (Ras-related protein RABE1b) (AtRABE1b) (Ras-related protein Rab8D) (AtRab8D)	-0.239	0.104	-1.849	0.1	0	0	0
W5GUT9	3-isopropylmalate dehydratase small subunit 3 (EC 4.2.1.33) (AtLEUD3) (Isopropylmalate isomerase small subunit 3)	-0.199	0.243	-0.1	0.44	0	0	0
W5GUV0	Peroxisome biogenesis protein 19-1 (Peroxin-19-1) (AtPEX19-1) (Peroxisomal membrane protein import receptor PEX19-1)	0.125	0.226	-1.402	0.12	0	0	0
W5GUW0	Protein BTR1 (Binding to ToMV RNA 1)	-0.363	0.16	-0.058	0.409	0	0	0
W5GUX3	26S proteasome non-ATPase regulatory subunit 6 homolog (26S proteasome regulatory subunit RPN7) (AtRPN7) (26S proteasome regulatory subunit S10 homolog)	0.117	0.177	-0.42	0.245	0	0	0
W5GV92	T-complex protein 1 subunit zeta 1 (TCP-1-zeta 1) (CCT-zeta 1) (Chaperonin CCT6A)	0.093	0.152	0.081	0.374	0	0	0
W5GVC8	Probable alpha,alpha-trehalose-phosphate synthase [UDP-forming] 11 (EC 2.4.1.15) (Trehalose-6-phosphate synthase 11) (AtTPS11)	0.139	0.221	0.395	0.231	0	0	0
W5GVF6	Putative uncharacterized protein At1g19130/F14D16_18 (Uncharacterized protein)	0.252	0.11	0.186	0.253	0	0	0
W5GVP7	60S ribosomal protein L12-1	-0.216	0.149	0.043	0.483	0	0	0
W5GVQ5	Enhancer of mRNA-decapping protein 4 (Protein VARICOSE)	0.385	0.146	-0.023	0.527	0	0	0
W5GVR2	60S ribosomal protein L6-3	0.286	0.229	0.167	0.421	0	0	0
W5GVS6	Mitochondrial phosphate carrier protein 3, mitochondrial (Mitochondrial phosphate transporter 3) (MPT3) (Phosphate transporter 3;1)	-0.07	0.332	-0.21	0.198	0	0	0
W5GW91	Nucleoid DNA-binding protein cnd41-like protein	-0.091	0.281	0.513	0.258	0	0	0
W5GWJ4	Ferredoxin--nitrite reductase, chloroplastic (NiR) (EC 1.7.7.1)	-0.537	0.058	-0.667	0.177	0	0	0
W5GWM9	Probable mediator of RNA polymerase II transcription subunit 36b (Histone-glutamine methyltransferase) (SKP1-interacting partner 7) (rRNA 2'-O-methyltransferase fibrillarin 1) (EC 2.1.1.-)	-0.406	0.151	0.065	0.529	0	0	0
W5GWY5	Leucine aminopeptidase 1 (EC 3.4.11.1) (Leucyl aminopeptidase 1) (LAP 1) (Proline aminopeptidase 1) (EC 3.4.11.5) (Prolyl aminopeptidase 1)	-0.374	0.065	0.179	0.302	0	0	0
W5GX21	O-methyltransferase family protein (O-methyltransferase-like protein)	-0.143	0.315	-0.043	0.522	0	0	0
W5GX39	Annexin D7 (AnnAt7)	-0.131	0.206	-0.542	0.216	0	0	0
W5GX64	Probable beta-D-xylosidase 7 (AtBXL7) (EC 3.2.1.-)	-0.465	0.185	-0.332	0.24	0	0	0
W5GX95	Probable voltage-gated potassium channel subunit beta (K(+) channel subunit beta) (Potassium voltage beta 1) (KV-beta1)	0.149	0.223	0.496	0.082	0	0	0
W5GXB1	Sucrase-like protein (Sucrase/ferredoxin-like protein)	0.251	0.167	-0.345	0.105	0	0	0
W5GXD3	Acetyl-coenzyme A synthetase, chloroplastic/glyoxysomal (EC 6.2.1.1) (Acetate--CoA ligase) (Acetyl-CoA synthetase)	-0.083	0.299	-0.103	0.238	0	0	0
W5GXJ2	Ubiquitin carboxyl-terminal hydrolase (EC 3.4.19.12)	-0.097	0.219	-0.174	0.291	0	0	0
W5GXL1	Very-long-chain 3-oxoacyl-CoA reductase 1 (EC 1.1.1.330) (Beta-ketoacyl reductase 1) (AtKCR1) (Protein GLOSSY 8) (gl8At)	0.67	0.101	-0.028	0.551	0	0	0
W5GZ18	Adenosine kinase 2 (AK 2) (EC 2.7.1.20) (Adenosine 5'-phosphotransferase 2)	-0.277	0.099	0.384	0.159	0	0	0
W5GZ58	Bifunctional nitrilase/nitrile hydratase NIT4 (EC 3.5.5.1) (EC 3.5.5.4) (EC 4.2.1.65) (Cyanoalanine nitrilase) (Nitrilase 4)	0.271	0.094	0.238	0.291	0	0	0
W5GZX3	ATP synthase subunit O, mitochondrial (Oligomycin sensitivity conferral protein) (OSCP)	-0.07	0.247	-0.07	0.484	0	0	0
W5H0M5	Bifunctional dTDP-4-dehydrorhamnose 3,5-epimerase/dTDP-4-dehydrorhamnose reductase (EC 1.1.1.133) (EC 5.1.3.13) (dTDP-L-rhamnose synthase)	-0.041	0.306	-0.307	0.369	0	0	0
W5H0U1	AT5g16880/F2K13_30 (TOM (Target of myb1)-like protein) (Target of Myb protein 1)	-0.132	0.224	-0.563	0.146	0	0	0
W5H0W3	Phosphoenolpyruvate carboxylase 1 (AtPPC1) (PEPC 1) (PEPCase 1) (EC 4.1.1.31) (107-kDa PEPC polypeptide)	0.647	0.061	-0.205	0.167	0	0	0
W5H0Z3	O-methyltransferase family protein (O-methyltransferase-like protein)	-0.171	0.327	-0.241	0.364	0	0	0
W5H103	S-adenosylmethionine synthase 4 (AdoMet synthase 4) (EC 2.5.1.6) (Methionine adenosyltransferase 4) (MAT 4)	0.037	0.325	-0.269	0.288	0	0	0
W5H151	Alcohol dehydrogenase class-3 (EC 1.1.1.1) (Alcohol dehydrogenase class-III) (Glutathione-dependent formaldehyde dehydrogenase) (FALDH) (FDH) (GSH-FDH) (EC 1.1.1.-) (S-(hydroxymethyl)glutathione dehydrogenase) (EC 1.1.1.284)	-0.257	0.173	-0.177	0.226	0	0	0
W5H174	Glutathione reductase, cytosolic (GR) (GRase) (EC 1.8.1.7) (OBP29)	-0.312	0.086	0.161	0.287	0	0	0
W5H1E3	Probable ATP synthase 24 kDa subunit, mitochondrial	-0.524	0.128	-0.263	0.307	0	0	0
W5H1Q1	Citrate synthase 4, mitochondrial (EC 2.3.3.16)	0.778	0.124	-0.018	0.53	0	0	0
W5H230	Calnexin homolog 1	-0.086	0.303	0.26	0.414	0	0	0
W5H3M0	F17H15.1/F17H15.1 (KH domain-containing protein) (Putative uncharacterized protein At2g25970)	-0.457	0.132	-0.238	0.459	0	0	0
W5H482	Glycosyltransferase (EC 2.4.1.-) (Fragment)	-0.472	0.119	-0.322	0.273	0	0	0
W5H4V7	Phosphoglycerate kinase (EC 2.7.2.3)	-0.084	0.195	-0.054	0.393	0	0	0
W5H4V8	Aminopeptidase M1 (EC 3.4.11.2) (Alpha-aminoacylpeptide hydrolase)	0.141	0.254	-0.061	0.498	0	0	0
W5H631	60S ribosomal protein L27	-0.561	0.09	0.703	0.35	0	0	0
W5HZE4	Cysteine-rich receptor-like protein kinase 6 (Cysteine-rich RLK6) (EC 2.7.11.-) (Receptor-like protein kinase 5)	-0.146	0.194	0.144	0.468	0	0	0
W5HYF6	Germin-like protein subfamily 1 member 13	-0.737	0.145	-0.007	0.557	0	0	0
W5H6X2	Tryptophan synthase beta chain	-0.569	0.096	0.436	0.141	0	0	0
W5H725	Glutaredoxin-C4 (AtGrxC4)	-0.364	0.095	-0.485	0.124	0	0	0
W5H7K5	Peroxidase (EC 1.11.1.7)	-0.224	0.204	0.448	0.021	0	0	0
W5I0J8	Lactoylglutathione lyase (EC 4.4.1.5) (Glyoxalase I)	0.042	0.327	-0.036	0.483	0	0	0
W5H836	Monodehydroascorbate reductase 5, mitochondrial (AtMDAR5) (EC 1.6.5.4) (Monodehydroascorbate reductase 6, chloroplastic) (AtMDAR6) (EC 1.6.5.4)	-0.27	0.054	-0.085	0.426	0	0	0
W5H8Z0	AT1G09640 protein	0.606	0.075	0.577	0.237	0	0	0
W5H939	Peroxidase (EC 1.11.1.7)	-0.613	0.124	1.239	0.19	0	0	0
W5H9B4	Topoisomerase-like protein	-0.263	0.139	0.091	0.406	0	0	0
W5HM22	UDP-sugar pyrophosphorylase (AtUSP) (EC 2.7.7.64)	-0.419	0.098	0.091	0.475	0	0	0
W5H9H0	Peroxidase 47 (Atperox P47) (EC 1.11.1.7) (ATP32)	-0.141	0.149	1.294	0.132	0	0	0
W5HB71	4-hydroxy-4-methyl-2-oxoglutarate aldolase (HMG aldolase) (EC 4.1.1.3) (EC 4.1.3.17) (Oxaloacetate decarboxylase)	-0.622	0.055	-0.37	0.367	0	0	0
W5HBI8	Dihydrolipoyllysine-residue acetyltransferase component 1 of pyruvate dehydrogenase complex, mitochondrial (EC 2.3.1.12) (Dihydrolipoamide S-acetyltransferase component 1 of pyruvate dehydrogenase complex) (Pyruvate dehydrogenase complex component E2 1) (PDC-E2 1) (PDCE2 1)	-0.32	0.141	-0.224	0.155	0	0	0
W5HCJ5	Peroxidase 38 (Atperox P38) (EC 1.11.1.7)	-0.328	0.128	0.641	0.191	0	0	0
W5HDM8	Peroxidase (EC 1.11.1.7)	-0.338	0.242	-0.048	0.512	0	0	0
W5I877	Chaperonin 60 subunit beta 1, chloroplastic (CPN-60 beta 1) (60 kDa chaperonin subunit beta 1) (RuBisCO large subunit-binding protein subunit beta, chloroplastic)	-0.214	0.028	-0.044	0.454	0	0	0
W5IB84	Putative uncharacterized protein	-0.336	0.141	-0.138	0.344	0	0	0
W5HE34	Putative pathogenesis-related protein	0.66	0.113	0.202	0.439	0	0	0
W5HEN1	Cytochrome c1 1, heme protein, mitochondrial (Complex III subunit 4-1) (Complex III subunit IV-1) (Cytochrome b-c1 complex subunit 4-1) (Ubiquinol-cytochrome-c reductase complex cytochrome c1 subunit 1) (Cytochrome c-1 1)	0.05	0.338	-0.275	0.381	0	0	0
W5HEW4	AT3g61540/F2A19_140 (Peptidase family protein) (Prolyl aminopeptidase-like protein)	-0.515	0.187	0.148	0.368	0	0	0
W5IA32	Formate dehydrogenase, chloroplastic/mitochondrial (FDH) (EC 1.2.1.2) (NAD-dependent formate dehydrogenase)	-0.229	0.17	-0.299	0.403	0	0	0
W5HFZ6	6-phosphogluconate dehydrogenase, decarboxylating 3 (EC 1.1.1.44)	0.078	0.163	0.257	0.219	0	0	0
W5IAH7	Cellulose synthase-interactive protein 1	0.617	0.12	0.16	0.46	0	0	0
W5HGV6	Glutamate-1-semialdehyde 2,1-aminomutase 1, chloroplastic (GSA 1) (EC 5.4.3.8) (Glutamate-1-semialdehyde aminotransferase 1) (GSA-AT 1)	-0.501	0.093	0.197	0.305	0	0	0
W5HWH6	Probable fructokinase-6, chloroplastic (EC 2.7.1.4)	-0.029	0.339	0.045	0.375	0	0	0
W5I7C2	Haloacid dehalogenase-like hydrolase domain-containing protein Sgpp (EC 3.1.3.-) (Subclass I phosphosugar phosphatase) (AtSgpp)	-0.24	0.19	0.084	0.44	0	0	0
W5I9U0	20 kDa chaperonin, chloroplastic (Chaperonin 10) (Ch-CPN10) (Cpn10) (Chaperonin 20) (Protein Cpn21)	-0.419	0.1	-0.415	0.245	0	0	0
W5HIC4	Aha1 domain-containing protein	-0.634	0.083	-0.149	0.314	0	0	0
W5I9Y8	3-oxoacyl-[acyl-carrier-protein] synthase I, chloroplastic (EC 2.3.1.41) (Beta-ketoacyl-ACP synthase I) (KAS I)	-0.249	0.054	0.098	0.419	0	0	0
W5HIV3	Aldehyde dehydrogenase family 2 member B7, mitochondrial (ALDH2b) (EC 1.2.1.3)	-0.485	0.11	0.133	0.433	0	0	0
W5I6I2	AT4G31340 protein (Myosin heavy chain-related protein) (Putative uncharacterized protein At4g31340)	-0.411	0.119	-0.235	0.294	0	0	0
W5HJ53	Peptidyl-prolyl cis-trans isomerase FKBP62 (PPIase FKBP62) (EC 5.2.1.8) (70 kDa peptidyl-prolyl isomerase) (FK506-binding protein 62) (AtFKBP62) (Immunophilin FKBP62) (Peptidylprolyl isomerase ROF1) (Protein ROTAMASE FKBP 1) (Rotamase)	-0.465	0.108	0	0.563	0	0	0
W5I6P2	65-kDa microtubule-associated protein 2 (AtMAP65-2)	0.152	0.155	0.019	0.499	0	0	0
W5HTZ1	60S ribosomal protein L17-1	-0.63	0.086	0	0.563	0	0	0
W5HJY2	Annexin D1 (AnnAt1) (Annexin A1)	-0.532	0.087	-0.657	0.174	0	0	0
W5HKG4	Aspartic proteinase A2 (EC 3.4.23.-) (Aspartic protease 57) (AtASP57)	-0.159	0.242	0.066	0.457	0	0	0
W5HL81	MAP3K-like protein kinase	0.245	0.207	-0.106	0.479	0	0	0
W5HLE3	AT1G78900 protein (Vacuolar-type H+-ATPase subunit A)	-0.273	0.082	-0.203	0.27	0	0	0
W5HLK6	Acyl-coenzyme A oxidase 3, peroxisomal (AOX 3) (Acyl-CoA oxidase 3) (EC 1.3.3.6) (Medium-chain acyl-CoA oxidase) (AtCX3)	0.131	0.266	0.006	0.549	0	0	0
W5HMU1	Expressed protein (Putative uncharacterized protein At2g25280) (Uncharacterized protein)	-0.141	0.242	0.135	0.271	0	0	0
W5I127	At2g34160	-0.341	0.082	-0.203	0.339	0	0	0
W5HNQ2	HSP90-like protein GRP94	-0.357	0.019	0.043	0.559	0	0	0
W5HPC1	60S acidic ribosomal protein P0-1	0.056	0.21	0.112	0.085	0	0	0
W5HPC9	T-complex protein 1 subunit gamma (TCP-1-gamma) (CCT-gamma) (Chaperonin CCT3)	-0.216	0.105	-0.203	0.19	0	0	0
W5HSJ6	Pyrophosphate--fructose 6-phosphate 1-phosphotransferase subunit beta 1 (PFP 1) (EC 2.7.1.90) (6-phosphofructokinase, pyrophosphate dependent 1) (PPi-PFK 1) (Pyrophosphate-dependent 6-phosphofructose-1-kinase 1)	0.007	0.359	-0.26	0.042	0	0	0
W5HST5	GDSL esterase/lipase At5g45910 (EC 3.1.1.-) (Extracellular lipase At5g45910)	-0.283	0.159	0.367	0.356	0	0	0
W5HSX2	NAD(P)H oxidoreductase, isoflavone reductase-like protein (NmrA-like negative transcriptional regulator family protein) (Putative NAD(P)H oxidoreductase, isoflavone reductase)	0.143	0.113	0.542	0.222	0	0	0
W5HTI2	ABC transporter F family member 1 (ABC transporter ABCF.1) (AtABCF1) (GCN20-type ATP-binding cassette protein GCN1)	-0.229	0.085	-0.061	0.511	0	0	0
W5HTX5	Pyrophosphate-energized vacuolar membrane proton pump 1 (EC 3.6.1.1) (Pyrophosphate-energized inorganic pyrophosphatase 1) (H(+)-PPase 1) (Vacuolar proton pyrophosphatase 1) (Vacuolar proton pyrophosphatase 3)	0.188	0.325	-0.029	0.53	0	0	0
W5IB10	Pyruvate dehydrogenase E1 component subunit beta-1, mitochondrial (PDHE1-B) (EC 1.2.4.1) (Protein MACCI-BOU)	-0.51	0.065	0.135	0.283	0	0	0
W5HXG5	Delta(24)-sterol reductase (EC 1.3.1.72) (Cell elongation protein DIMINUTO) (Cell elongation protein Dwarf1) (Protein CABBAGE1) (Protein ENHANCED VERY-LOW-FLUENCE RESPONSE 1)	0.333	0.305	-0.287	0.243	0	0	0
W5HXV0	Probable fructokinase-5 (EC 2.7.1.4)	-0.105	0.223	0.242	0.228	0	0	0
W5HXX0	AT1G09640 protein	-0.1	0.22	-0.127	0.067	0	0	0
W5HYU3	External alternative NAD(P)H-ubiquinone oxidoreductase B1, mitochondrial (EC 1.6.5.9) (External alternative NADH dehydrogenase NDB1) (NADH:ubiquinone reductase (non-electrogenic) NDB1)	0.169	0.242	0.341	0.362	0	0	0
W5HZ63	Catalase-2 (EC 1.11.1.6)	0.458	0.148	-0.211	0.221	0	0	0
W5HZ75	Tyrosine--tRNA ligase 1, cytoplasmic (EC 6.1.1.1) (Tyrosyl-tRNA synthetase) (TyrRS)	-0.255	0.153	0.125	0.443	0	0	0
W5HZJ1	Thiamine thiazole synthase, chloroplastic (Thiazole biosynthetic enzyme)	-0.616	0.097	-0.116	0.331	0	0	0
W5HZT5	O-methyltransferase family protein (O-methyltransferase-like protein)	-0.263	0.252	-0.124	0.361	0	0	0
W5HZW2	Dolichyl-diphosphooligosaccharide--protein glycosyltransferase 48 kDa subunit (Oligosaccharyl transferase 48 kDa subunit) (EC 2.4.99.18) (Protein DEFECTIVE GLYCOSYLATION 1)	-0.474	0.129	0.045	0.477	0	0	0
W5I091	EH domain-containing protein 1 (AtEHD1) (EC 3.6.5.2)	-0.652	0.128	-0.301	0.057	0	0	0
W5I0G1	Peroxidase 40 (Atperox P40) (EC 1.11.1.7)	0.297	0.21	0.339	0.202	0	0	0
W5I0S7	Ras-related protein RABA1d (AtRABA1d) (Ras-related protein Rab11B) (AtRab11B) (Ras-related protein SGBP) (AthSGBP)	-0.067	0.245	-0.586	0.182	0	0	0
W5I1F5	Phosphoglycerate kinase (EC 2.7.2.3)	-0.164	0.266	-0.141	0.439	0	0	0
W5I1K0	Flavone 3'-O-methyltransferase 1 (AtOMT1) (EC 2.1.1.42) (Caffeate O-methyltransferase 1) (EC 2.1.1.68) (Quercetin 3'-O-methyltransferase 1)	0.228	0.163	0.392	0.135	0	0	0
W5I1R5	Protein DJ-1 homolog B (AtDJ1B)	-0.353	0.072	0.19	0.408	0	0	0
W5I1R7	40S ribosomal protein S3-3	0.161	0.276	-0.065	0.326	0	0	0
W5I2R1	AT5g63620/MBK5_9 (At5g63620/MBK5_9) (GroES-like zinc-binding alcohol dehydrogenase family protein)	-0.043	0.281	0.172	0.341	0	0	0
W5I3E3	Peroxidase 47 (Atperox P47) (EC 1.11.1.7) (ATP32)	-0.024	0.346	0.157	0.443	0	0	0
W5I3H5	Putative uncharacterized protein	-0.291	0.172	-0.235	0.112	0	0	0
W5I3R7	External alternative NAD(P)H-ubiquinone oxidoreductase B2, mitochondrial (EC 1.6.5.9) (External alternative NADH dehydrogenase NDB2) (NADH:ubiquinone reductase (non-electrogenic) NDB2)	-0.645	0.106	-0.253	0.289	0	0	0
W5I3S0	Peroxidase 52 (Atperox P52) (EC 1.11.1.7) (ATP49)	-0.341	0.218	-0.185	0.358	0	0	0
W5I4E6	At1g56580/F25P12_18 (F25P12.97 protein) (Protein SMALLER WITH VARIABLE BRANCHES)	-0.307	0.201	-0.023	0.552	0	0	0
W5I4T2	Phosphoenolpyruvate carboxylase 3 (AtPPC3) (PEPC 3) (PEPCase 3) (EC 4.1.1.31)	-0.185	0.248	-0.383	0.085	0	0	0
W5I4U0	Probable calcium-binding protein CML13 (Calmodulin-like protein 13)	-0.317	0.167	0.48	0.245	0	0	0
W5I6H8	GLABRA2 expression modulator	0.67	0.225	-0.021	0.504	0	0	0
W5I6Q0	Transketolase-1, chloroplastic (TK) (EC 2.2.1.1)	-0.457	0.038	0.236	0.273	0	0	0
W5I7C8	Glycerophosphodiester phosphodiesterase GDPDL4 (EC 3.1.4.46) (Glycerophosphodiester phosphodiesterase-like 4) (ATGDPDL4) (Glycerophosphodiesterase-like 1) (Protein SHV3-LIKE 1)	-0.312	0.128	0.165	0.408	0	0	0
W5I7T2	At1g59610	0.044	0.255	-0.116	0.369	0	0	0
W5I8H2	Structural maintenance of chromosomes protein 1 (SMC protein 1) (SMC-1) (Chromosome segregation protein SMC-1) (Cohesin complex subunit SMC-1) (Protein TITAN8)	-0.695	0.095	0.23	0.302	0	0	0
W5I8K5	Polyadenylate-binding protein 2 (PABP-2) (Poly(A)-binding protein 2)	0.246	0.205	0.557	0.2	0	0	0
W5I8N3	Glycine--tRNA ligase, mitochondrial 1 (EC 6.1.1.14) (Diadenosine tetraphosphate synthetase) (AP-4-A synthetase) (Glycyl-tRNA synthetase 1) (GlyRS-1)	-0.543	0.108	-0.033	0.498	0	0	0
W5I982	Sorbitol dehydrogenase (EC 1.1.1.14) (L-iditol 2-dehydrogenase)	-0.367	0.178	0.286	0.399	0	0	0
W5I989	HSP20-like chaperone	0.113	0.21	0.362	0.18	0	0	0
W5I9I6	UV excision repair protein RAD23C	-0.372	0.119	0.072	0.476	0	0	0
W5I9M3	T-complex protein 1 subunit delta (TCP-1-delta) (CCT-delta) (Chaperonin CCT4)	0.839	0.133	0.148	0.271	0	0	0
W5I9N2	Ankyrin repeat domain-containing protein 2	-0.42	0.097	-0.274	0.271	0	0	0
W5IA50	Dihydroxy-acid dehydratase, chloroplastic (AtDHAD) (DAD) (EC 4.2.1.9)	-0.301	0.154	0.057	0.393	0	0	0
W5IA69	Proteasome subunit alpha type-4-A (EC 3.4.25.1) (20S proteasome alpha subunit C-1) (Proteasome 27 kDa subunit) (Proteasome component 9) (Proteasome subunit alpha type-3)	-0.905	0.182	0.616	0.138	0	0	0
W5IAY2	Ribonucleoside-diphosphate reductase large subunit (EC 1.17.4.1) (Protein DEFECTIVE IN POLLEN DNA DEGRADATION 2) (Ribonucleoside-diphosphate reductase R1 subunit) (AtRNR1)	0.02	0.345	0.142	0.462	0	0	0
W5IBL2	Probable carboxylesterase 2 (AtCXE2) (EC 3.1.1.1)	0.022	0.273	0.067	0.487	0	0	0
W5IC88	Alpha/beta-Hydrolases superfamily protein (At5g25770) (Putative uncharacterized protein At5g25770)	-0.156	0.186	-0.056	0.516	0	0	0
X2D2V6	Linoleate 9S-lipoxygenase 1 (EC 1.13.11.58) (Lipoxygenase 1) (AtLOX1)	0.048	0.324	0.594	0.217	0	0	0
A0A080YUX8	Soluble inorganic pyrophosphatase 4 (EC 3.6.1.1) (Pyrophosphate phospho-hydrolase 4) (PPase 4)	1.319	0.12	2.434	0.009	0	1	1
A0A096UJW0	Histone H3	-0.101	0.307	4.358	0.104	0	1	1
W5C091	Uncharacterized protein	-0.081	0.272	2.014	0.075	0	1	1
A0A077S4P9	ABC transporter F family member 4 (ABC transporter ABCF.4) (AtABCF4) (GCN20-type ATP-binding cassette protein GCN4)	0.303	0.233	3.205	0.006	0	1	1
A0A096UKB5	Guanylate-binding protein	0.193	0.181	4.066	0.001	0	1	1
W5B622	At5g57460 (Putative uncharacterized protein At5g57460) (Uncharacterized protein)	0.989	0.115	2.507	0.003	0	1	1
W5BFB4	Histone H2B	-0.386	0.062	5.208	0.008	0	1	1
W5CY36	60S ribosomal protein L36-2	-0.402	0.134	4.602	0.003	0	1	1
W5FUQ8	60S ribosomal protein L32-1	-0.325	0.159	3.902	0.008	0	1	1
A0A096USZ7	5-methyltetrahydropteroyltriglutamate--homocysteine methyltransferase 1 (EC 2.1.1.14) (Cobalamin-independent methionine synthase 1) (AtMS1) (Vitamin-B12-independent methionine synthase 1)	0.205	0.18	1.023	0.044	0	1	1
A0A096UVU3	Carboxypeptidase (EC 3.4.16.-) (Fragment)	0.41	0.185	0.563	0.006	0	1	1
W5HFA8	Transmembrane emp24 domain-containing protein p24beta2 (p24 family protein beta1) (p24beta1) (p24 family protein beta2) (p24beta2)	-0.497	0.012	4.193	0.005	0	1	1
C1K737	Multiprotein-bridging factor 1a	-0.08	0.315	0.78	0.038	0	1	1
W5DTP9	Ferric reduction oxidase 8, mitochondrial (AtFRO8) (EC 1.16.1.7) (Ferric-chelate reductase 8)	1.847	0.071	5.467	0.001	0	1	1
M4Q9V0	Bifunctional enolase 2/transcriptional activator (EC 4.2.1.11) (2-phospho-D-glycerate hydro-lyase 2) (2-phosphoglycerate dehydratase 2) (LOW EXPRESSION OF OSMOTICALLY RESPONSIVE GENES 1)	0.107	0.306	5.98	0.001	0	1	1
Q2TN84	AT3g17020/K14A17_14 (Adenine nucleotide alpha hydrolases-like superfamily protein) (Uncharacterized protein)	-0.147	0.288	4.213	0.033	0	1	1
W5D5N4	Flavone 3'-O-methyltransferase 1 (AtOMT1) (EC 2.1.1.42) (Caffeate O-methyltransferase 1) (EC 2.1.1.68) (Quercetin 3'-O-methyltransferase 1)	0.096	0.299	2.842	0.036	0	1	1
W5B2U9	Osmotin-like protein OSM34	-0.144	0.348	2.978	0.01	0	1	1
Q84UH6	Glutathione S-transferase DHAR2 (EC 2.5.1.18) (Chloride intracellular channel homolog 2) (CLIC homolog 2) (Glutathione-dependent dehydroascorbate reductase 2) (AtDHAR2) (CytDHAR) (GSH-dependent dehydroascorbate reductase 2)	-0.162	0.267	1.996	0.023	0	1	1
Q8W428	Basic endochitinase B (EC 3.2.1.14) (Pathogenesis-related protein 3) (AtChiB) (PR-3)	-0.796	0.074	0.976	0.047	0	1	1
W5C275	Superoxide dismutase [Mn] 1, mitochondrial (EC 1.15.1.1) (Protein MANGANESE SUPEROXIDE DISMUTASE 1) (AtMSD1) (Protein MATERNAL EFFECT EMBRYO ARREST 33)	-0.522	0.103	1.374	0.045	0	1	1
Q9AUJ7	Eukaryotic translation initiation factor 4B1 (AtTif4B1) (eIF4B1)	-0.241	0.156	2.689	0.005	0	1	1
Q9FT38	Phenylalanine ammonia-lyase 1 (EC 4.3.1.24)	0.072	0.295	3.008	0.024	0	1	1
W4ZNI1	Bifunctional aspartate aminotransferase and glutamate/aspartate-prephenate aminotransferase (AtAAT) (AtPPA-AT) (EC 2.6.1.1) (EC 2.6.1.78) (EC 2.6.1.79) (Protein MATERNAL EFFECT EMBRYO ARREST 17)	-0.185	0.16	0.506	0.03	0	1	1
W4ZSZ3	AT2G14260 protein	0.031	0.274	2.807	0.002	0	1	1
W5A0E2	Mitochondrial outer membrane protein porin 3 (Protein HYPERSENSITIVE RESPONSE 2) (Athsr2) (Voltage-dependent anion-selective channel protein 3) (AtVDAC3) (VDAC-3)	-0.594	0.073	0.684	0.033	0	1	1
W5A687	EDGP	-0.14	0.25	2.977	0.001	0	1	1
W5AK05	Glucose-6-phosphate isomerase, cytosolic (GPI) (EC 5.3.1.9) (Phosphoglucose isomerase) (PGI) (Phosphohexose isomerase) (PHI)	-0.362	0.061	2.732	0.002	0	1	1
W5AP10	Amidase 1 (AtAMI1) (EC 3.5.1.4) (Translocon at the outer membrane of chloroplasts 64-I) (AtTOC64-I)	-0.634	0.154	2.153	0.006	0	1	1
W5BDE7	Putative uncharacterized protein	-0.859	0.07	6.259	0.005	0	1	1
W5AP83	ATP synthase subunit delta', mitochondrial (F-ATPase delta' subunit)	0.045	0.34	0.905	0.027	0	1	1
W5AQS1	Aminomethyltransferase, mitochondrial (EC 2.1.2.10) (Glycine cleavage system T protein) (GCVT)	-0.247	0.186	1.839	0.003	0	1	1
W5BCV8	Glutamate--glyoxylate aminotransferase 2 (AtGGT2) (EC 2.6.1.4) (Alanine aminotransferase GGT2) (EC 2.6.1.2) (Alanine--glyoxylate aminotransferase GGT2) (EC 2.6.1.44) (Alanine-2-oxoglutarate aminotransferase 2) (EC 2.6.1.-)	0.315	0.154	4.588	0.007	0	1	1
W5AZ53	L-ascorbate peroxidase 1, cytosolic (AP) (AtAPx01) (EC 1.11.1.11)	-0.37	0.143	1.308	0.03	0	1	1
W5B080	Putative uncharacterized protein	-0.716	0.139	4.129	0.001	0	1	1
W5B9Q2	Prohibitin-3, mitochondrial (Atphb3) (Protein ENHANCED ETHYLENE RESPONSE 3)	-0.179	0.128	1.629	0.013	0	1	1
W5BEV6	26S proteasome non-ATPase regulatory subunit 1 homolog A (26S proteasome regulatory subunit RPN2a) (AtRPN2a) (26S proteasome regulatory subunit S1 homolog A)	0.04	0.318	3.425	0.002	0	1	1
W5BV35	Adenine nucleotide alpha hydrolases-like superfamily protein (At1g68300) (Putative uncharacterized protein At1g68300) (Putative uncharacterized protein T22E19.7)	-0.104	0.242	3.945	0.004	0	1	1
W5BGW0	Dirigent protein 1 (AtDIR1)	-0.069	0.305	3.966	0.001	0	1	1
W5BLH7	Cysteine-rich receptor-like protein kinase 6 (Cysteine-rich RLK6) (EC 2.7.11.-) (Receptor-like protein kinase 5)	-0.109	0.331	3.434	0.006	0	1	1
W5C3E3	Pyruvate dehydrogenase E1 component subunit alpha-3, chloroplastic (EC 1.2.4.1)	-0.209	0.115	2.406	0.048	0	1	1
W5CFH1	(DL)-glycerol-3-phosphatase 2 (EC 3.1.3.21) (Glycerol-1-phosphatase 2) (Haloacid dehalogenase-like hydrolase domain-containing protein GPP2)	0.329	0.14	1.797	0.013	0	1	1
W5CY88	Peroxiredoxin-2B (EC 1.11.1.15) (Peroxiredoxin IIB) (Peroxiredoxin TPx1) (Thioredoxin reductase 2B) (Thioredoxin-dependent peroxidase 1)	0.216	0.131	1.004	0.041	0	1	1
W5D7B8	60S ribosomal protein L18a-2	0.028	0.354	3.262	0.003	0	1	1
W5H1G1	V-type proton ATPase subunit B2	1.199	0.103	2.878	0.013	0	1	1
W5DYW5	Phosphoserine aminotransferase 1, chloroplastic (AtPSAT1) (EC 2.6.1.52) (Phosphohydroxythreonine aminotransferase)	-0.322	0.267	3.147	0.002	0	1	1
W5DZX9	Tropinone reductase homolog At5g06060 (EC 1.1.1.-)	-0.089	0.285	2.76	0.002	0	1	1
W5ECL0	At2g33830/T1B8.13 (Dormancy-associated protein homolog) (Dormancy/auxin associated protein)	-0.495	0.126	4.767	0.002	0	1	1
W5EA83	Glycosyltransferase (Fragment)	0.162	0.112	2.569	0.166	0	1	1
W5EJW9	Uric acid degradation bifunctional protein TTL (Transthyretin-like protein) [Includes: 2-oxo-4-hydroxy-4-carboxy-5-ureidoimidazoline decarboxylase (OHCU decarboxylase) (EC 4.1.1.97); 5-hydroxyisourate hydrolase (HIU hydrolase) (HIUHase) (EC 3.5.2.17)]	-0.371	0.287	3.257	0.001	0	1	1
W5EL62	40S ribosomal protein S21-2	0.447	0.119	3.973	0.007	0	1	1
W5EPN6	Aminomethyltransferase, mitochondrial (EC 2.1.2.10) (Glycine cleavage system T protein) (GCVT)	0.128	0.307	4.88	0.001	0	1	1
W5FZJ6	Uncharacterized protein	0.331	0.286	1.81	0.01	0	1	1
W5F3Q5	Importin subunit beta-1 (Karyopherin subunit beta-1) (ATKPNB1)	0.023	0.346	2.267	0.007	0	1	1
W5F815	Aluminum induced protein with YGL and LRDR motifs (Putative aluminium-induced protein)	1.39	0.066	2.937	0.003	0	1	1
W5G0B1	Nuclear transport factor 2 (NTF-2)	-0.045	0.309	0.611	0.013	0	1	1
W5FG88	Beta-ureidopropionase (EC 3.5.1.6) (N-carbamoyl-beta-alanine amidohydrolase) (Protein PYRIMIDINE 3)	-0.016	0.331	0.803	0.045	0	1	1
W5FHK3	2Fe-2S ferredoxin-like protein (F21O3.19 protein) (Putative uncharacterized protein At3g07480) (Putative uncharacterized protein F21O3.19)	0.011	0.352	3.639	0.012	0	1	1
W5FSR5	Ubiquitin-conjugating enzyme E2 36 (EC 2.3.2.23) (E2 ubiquitin-conjugating enzyme 36) (Ubiquitin carrier protein 36)	0.062	0.321	1.283	0.012	0	1	1
W5FT70	Dihydrolipoyllysine-residue acetyltransferase component 5 of pyruvate dehydrogenase complex, chloroplastic (EC 2.3.1.12) (Dihydrolipoamide S-acetyltransferase component 5 of pyruvate dehydrogenase complex) (Protein EMBRYO DEFECTIVE 3003) (Pyruvate dehydrogenase complex component E2 5) (PDC-E2 5) (PDCE2 5)	0.038	0.34	3.928	0	0	1	1
W5FT73	Probable plastid-lipid-associated protein 2, chloroplastic (AtPap2) (Fibrillin-1b)	-0.389	0.069	2.007	0.01	0	1	1
W5FXB0	AT5g10730/MAJ23_90 (Putative uncharacterized protein AT5g10730) (Rossmann-fold NAD(P)-binding domain-containing protein)	1.127	0.139	0.691	0.012	0	1	1
W5G1U8	At5g45170 (Haloacid dehalogenase-like hydrolase (HAD) superfamily protein) (Putative uncharacterized protein At5g45170)	0.349	0.089	3.21	0.021	0	1	1
W5GBY2	Gamma carbonic anhydrase-like 1, mitochondrial (AtCAL1) (GAMMA CAL1)	0.791	0.063	1.669	0.008	0	1	1
W5GDR6	Histone deacetylase complex subunit SAP18 (18 kDa Sin3-associated polypeptide)	0.269	0.162	3.079	0.011	0	1	1
W5GFV6	Bifunctional protein FolD 4, chloroplastic (Protein EMBRYO DEFECTIVE 3127) (Tetrahydrofolate dehydrogenase/cyclohydrolase 4) [Includes: Methylenetetrahydrofolate dehydrogenase (EC 1.5.1.5); Methenyltetrahydrofolate cyclohydrolase (EC 3.5.4.9)]	0.023	0.331	2.932	0.001	0	1	1
W5GPG2	Gamma carbonic anhydrase-like 2, mitochondrial (AtCAL2) (GAMMA CAL2)	-0.298	0.205	3.74	0.004	0	1	1
W5GTE2	Glyoxylate/succinic semialdehyde reductase 1 (AtGLYR1) (AtGR1) (SSA reductase 1) (EC 1.1.1.79) (EC 1.1.1.n11) (Gamma-hydroxybutyrate dehydrogenase) (AtGHBDH)	-0.455	0.185	3.073	0.001	0	1	1
W5GZ83	Putative uncharacterized protein At3g25780	0.704	0.077	2.563	0.032	0	1	1
W5H0T0	Probable phospholipid hydroperoxide glutathione peroxidase 6, mitochondrial (AtGPX1) (PHGPx) (EC 1.11.1.12)	-0.761	0.061	3.824	0.001	0	1	1
W5H1R3	Glyoxylate/succinic semialdehyde reductase 1 (AtGLYR1) (AtGR1) (SSA reductase 1) (EC 1.1.1.79) (EC 1.1.1.n11) (Gamma-hydroxybutyrate dehydrogenase) (AtGHBDH)	-0.237	0.264	3.132	0.013	0	1	1
W5H6Q5	Glyceraldehyde-3-phosphate dehydrogenase GAPCP2, chloroplastic (EC 1.2.1.12) (Glyceraldehyde-3-phosphate dehydrogenase of plastid 2) (NAD-dependent glyceraldehydephosphate dehydrogenase chloroplastic 2)	-0.172	0.145	2.258	0.004	0	1	1
W5HEW7	Pyrophosphate--fructose 6-phosphate 1-phosphotransferase subunit beta 1 (PFP 1) (EC 2.7.1.90) (6-phosphofructokinase, pyrophosphate dependent 1) (PPi-PFK 1) (Pyrophosphate-dependent 6-phosphofructose-1-kinase 1)	0.098	0.327	2.685	0.013	0	1	1
W5HFM0	Endo-polygalacturonase-like protein (Glycoside hydrolase family 28 protein) (Pectin lyase-like superfamily protein)	-0.336	0.229	2.841	0.001	0	1	1
W5HKP5	Calcium-binding transporter-like protein (Mitochondrial substrate carrier family protein)	-0.229	0.177	3.064	0.001	0	1	1
W5HV87	UV excision repair protein RAD23C	-0.151	0.285	3.032	0.001	0	1	1
W5HWM1	Profilin	-0.293	0.129	1.289	0.012	0	1	1
W5I0T4	Proteasome subunit beta type-3-A (EC 3.4.25.1) (20S proteasome beta subunit C-1) (Proteasome component T)	0.527	0.117	0.766	0.047	0	1	1
W5AGE2	Isopentenyl-diphosphate Delta-isomerase I, chloroplastic (EC 5.3.3.2) (Isopentenyl pyrophosphate isomerase I) (IPP isomerase I)	0.284	0.182	-1.815	0.001	0	-1	2
F6K744	At2g34420/T31E10.24 (Photosystem II light harvesting complex protein B1B2) (Photosystem II type I chlorophyll a /b binding protein) (Photosystem II type I chlorophyll a b binding protein) (Photosystem II type I chlorophyll a/b binding protein) (Putative photosystem II type I chlorophyll a/b binding protein)	-0.55	0.097	-5.874	0.18	0	-1	2
W5EIR1	At3g43810 (Calmodulin 7)	0.164	0.202	-3.753	0.01	0	-1	2
W5D2I6	Non-specific lipid-transfer protein 4 (LTP 4)	0.183	0.161	-3.803	0.055	0	-1	2
W4ZNN3	Enoyl-CoA delta isomerase 3 (EC 5.3.3.8) (3-hydroxyacyl-CoA dehydratase 1) (Delta(3),Delta(2)-enoyl CoA isomerase 3) (AtECI3)	-0.464	0.161	-4.398	0.031	0	-1	2
W5AHT3	Hexokinase (EC 2.7.1.1)	-0.045	0.322	-2.89	0.03	0	-1	2
W5C3Z7	Germin-like protein subfamily 3 member 3 (AtGER3) (AtGLP2)	-0.919	0.091	-5.237	0.006	0	-1	2
W5D4R0	Photosystem II chlorophyll-binding protein PsbS	-0.246	0.208	-5.523	0.082	0	-1	2
W5EJM3	At5g42970	-0.104	0.026	-2.749	0.003	0	-1	2
W5E5N6	LysM domain-containing GPI-anchored protein 2 (Chitin elicitor-binding protein LYM2) (CEBiP LYM2)	-0.237	0.154	-5.575	0.009	0	-1	2
W5F8Z5	At2g05100/F15L11.2 (Photosystem II light harvesting complex protein 2.1) (Putative chlorophyll a/b binding protein)	-0.101	0.21	-2.209	0.327	0	-1	2
W5G736	Soluble inorganic pyrophosphatase 6, chloroplastic (EC 3.6.1.1) (Inorganic pyrophosphatase 6) (Pyrophosphate phospho-hydrolase 6) (PPase 6)	-0.412	0.114	-0.593	0.047	0	-1	2
W5GJP3	Heat shock 70 kDa protein 17 (Heat shock protein 70-17) (AtHsp70-17)	-0.302	0.142	-1.698	0.004	0	-1	2
W5H5T3	Choline-phosphate cytidylyltransferase 1 (AtCCT1) (EC 2.7.7.15) (CTP:phosphocholine cytidylyltransferase 1) (Phosphorylcholine transferase 1)	0.308	0.264	-0.945	0.048	0	-1	2
W5GDM7	Peroxidase 52 (Atperox P52) (EC 1.11.1.7) (ATP49)	0.364	0.134	-4.956	0.006	0	-1	2
W5GYL0	Probable histone H2AXb (HTA3)	-0.343	0.131	-2.845	0.236	0	-1	2
W5HCM6	NA	-0.155	0.226	-2.211	0.003	0	-1	2
W5HG18	Uridine kinase-like protein 2, chloroplastic [Includes: Uridine kinase (UK) (EC 2.7.1.48); Putative uracil phosphoribosyltransferase (UPRTase) (EC 2.4.2.9) (UMP pyrophosphorylase)]	-0.349	0.136	-0.517	0.014	0	-1	2
W5HXM7	Phosphoenolpyruvate carboxylase 2 (AtPPC2) (PEPC 2) (PEPCase 2) (EC 4.1.1.31)	0.159	0.189	-3.798	0.033	0	-1	2
W5I7Q3	O-methyltransferase family protein (O-methyltransferase-like protein)	0.467	0.102	-2.982	0.01	0	-1	2
A0A077RQ33	Sphingosine-1-phosphate lyase (AtSPL1) (S1PL) (SP-lyase) (SPL) (EC 4.1.2.27) (Dihydrosphingosine phosphate lyase 1) (AtDPL1) (Sphingosine-1-phosphate aldolase)	2.247	0.002	0.234	0.44	1	0	3
A0A077RQA1	DEAD-box ATP-dependent RNA helicase 20 (EC 3.6.4.13)	1.998	0.01	-0.041	0.408	1	0	3
A0A077RWS5	S-adenosylmethionine synthase 2 (AdoMet synthase 2) (EC 2.5.1.6) (Methionine adenosyltransferase 2) (MAT 2)	1.886	0.037	0.343	0.399	1	0	3
A0A077RYW2	AT3G02090 protein	2.473	0.006	-0.169	0.306	1	0	3
W5AHD6	Splicing factor U2af small subunit B (U2 auxiliary factor 35 kDa subunit B) (U2 small nuclear ribonucleoprotein auxiliary factor small subunit B) (U2 snRNP auxiliary factor small subunit B) (Zinc finger CCCH domain-containing protein 60) (AtC3H60)	3.104	0.003	0.682	0.266	1	0	3
D8L9K7	Histone H3	2.05	0.1	0.067	0.477	1	0	3
A0A096UKG6	Malate dehydrogenase 1, mitochondrial (EC 1.1.1.37) (mNAD-MDH 1)	0.76	0.035	0.083	0.171	1	0	3
A0A0C4BJN8	Nascent polypeptide-associated complex subunit beta	0.869	0.042	0.395	0.111	1	0	3
Q84N28	Flavone 3'-O-methyltransferase 1 (AtOMT1) (EC 2.1.1.42) (Caffeate O-methyltransferase 1) (EC 2.1.1.68) (Quercetin 3'-O-methyltransferase 1)	1.095	0.017	0.83	0.082	1	0	3
Q8GTB8	Glutathione S-transferase F13 (AtGSTF13) (EC 2.5.1.18) (GST class-phi member 13)	1.479	0.027	0.877	0.085	1	0	3
Q8W429	Basic endochitinase B (EC 3.2.1.14) (Pathogenesis-related protein 3) (AtChiB) (PR-3)	3.543	0.002	0.371	0.239	1	0	3
Q9XHL9	Histone H1.2	3.719	0.053	0.641	0.373	1	0	3
W4ZMA7	Hexokinase	2.428	0.003	-0.103	0.387	1	0	3
W5A0L9	ARM repeat superfamily protein (At3g15180) (Putative uncharacterized protein At3g15180)	1.394	0.022	-0.281	0.32	1	0	3
W5A6S2	Annexin D3 (AnnAt3)	2.798	0.002	0.162	0.485	1	0	3
W4ZS47	Enoyl-CoA delta isomerase 3 (EC 5.3.3.8) (3-hydroxyacyl-CoA dehydratase 1) (Delta(3),Delta(2)-enoyl CoA isomerase 3) (AtECI3)	2.963	0.023	0.455	0.066	1	0	3
W4ZVM3	Alanine aminotransferase 2, mitochondrial (AtAlaAT2) (AtAlaATm) (EC 2.6.1.2) (Alanine-2-oxoglutarate aminotransferase 3) (EC 2.6.1.-)	3.742	0.009	-0.477	0.325	1	0	3
W5A8K7	Peroxidase 47 (Atperox P47) (EC 1.11.1.7) (ATP32)	3.906	0.007	0.188	0.344	1	0	3
W5AIF8	AT3g23600/MDB19_9 (Alpha/beta-Hydrolases superfamily protein) (Contains similarity to endo-1,3-1,4-beta-D-glucanase) (Uncharacterized protein)	0.719	0.042	0.336	0.106	1	0	3
W5AMP4	Heat shock 70 kDa protein 14 (Heat shock protein 70-14) (AtHsp70-14) (Heat shock protein 91)	1.905	0.003	1.674	0.076	1	0	3
W5BXP4	Apospory-associated protein C (Galactose mutarotase-like superfamily protein) (Putative uncharacterized protein At5g57330)	3.367	0.003	-0.255	0.163	1	0	3
W5BP58	At5g47540	2.285	0.006	-0.349	0.236	1	0	3
W5BBW7	D-3-phosphoglycerate dehydrogenase 1, chloroplastic (EC 1.1.1.95) (Protein EMBRYO SAC DEVELOPMENT ARREST 9)	0.503	0.039	0.214	0.169	1	0	3
W5CM94	Exportin-2 (Exp2) (Cellular apoptosis susceptibility protein homolog) (Importin-alpha re-exporter)	2.36	0.089	-0.001	0.563	1	0	3
W5D6R4	Cytosolic isocitrate dehydrogenase [NADP] (EC 1.1.1.42)	2.285	0.004	0.442	0.361	1	0	3
W5CR66	AP-4 complex subunit epsilon (AP-4 adaptor complex subunit epsilon) (Adaptor-related protein complex 4 subunit epsilon) (Epsilon subunit of AP-4) (Epsilon-adaptin)	2.836	0.002	-0.052	0.476	1	0	3
W5DDM7	ATP synthase subunit beta (EC 3.6.3.14) (Fragment)	0.859	0.029	0.166	0.405	1	0	3
W5HEJ0	5'-methylthioadenosine/S-adenosylhomocysteine nucleosidase 2 (AtMTN2) (EC 3.2.2.9) (5'-methylthioadenosine nucleosidase) (MTA nucleosidase) (MTA/SAH nucleosidase 2) (AtMTAN2) (S-adenosylhomocysteine nucleosidase) (AdoHcy nucleosidase) (SAH nucleosidase) (SRH nucleosidase)	0.57	0.024	0.558	0.128	1	0	3
W5DSE4	Flavone 3'-O-methyltransferase 1 (AtOMT1) (EC 2.1.1.42) (Caffeate O-methyltransferase 1) (EC 2.1.1.68) (Quercetin 3'-O-methyltransferase 1)	0.978	0.045	0.44	0.284	1	0	3
W5DSH1	Probable calcium-binding protein CML49 (Calmodulin-like protein 49)	2.963	0.001	0.987	0.132	1	0	3
W5DVW4	Probable glucan 1,3-alpha-glucosidase (EC 3.2.1.84) (Glucosidase II subunit alpha) (Protein PRIORITY IN SWEET LIFE 5) (Protein RADIAL SWELLING 3)	2.918	0.001	-0.141	0.289	1	0	3
W5DWR1	Alpha-L-fucosidase 2 (EC 3.2.1.51) (Alpha-1,2-fucosidase 2) (Alpha-L-fucosidase 95A) (AtFuc95A) (Alpha-L-fucoside fucohydrolase 2) (Protein ALTERED XYLOGLUCAN 8)	3.415	0.022	0.015	0.542	1	0	3
W5DZZ4	At1g05520/T25N20_16 (Sec23/sec24-like transport protein)	3.816	0.044	0.413	0.288	1	0	3
W5E4N7	Alanine--tRNA ligase (EC 6.1.1.7) (Alanyl-tRNA synthetase) (AlaRS)	2.098	0.012	-0.219	0.24	1	0	3
W5EH87	ADP-RIBOSYLATION FACTOR-like protein (ADP-ribosylation factor-like A1C) (ADP-ribosylation factor-like protein)	2.572	0.002	0.723	0.131	1	0	3
W5ES37	Glyceraldehyde-3-phosphate dehydrogenase GAPC2, cytosolic (EC 1.2.1.12) (NAD-dependent glyceraldehydephosphate dehydrogenase C subunit 2)	5.702	0.002	0.341	0.158	1	0	3
W5ETH4	40S ribosomal protein S6-2	2.153	0.041	1.301	0.077	1	0	3
W5FSW8	Uridine kinase-like protein 2, chloroplastic [Includes: Uridine kinase (UK) (EC 2.7.1.48); Putative uracil phosphoribosyltransferase (UPRTase) (EC 2.4.2.9) (UMP pyrophosphorylase)]	2.201	0.002	0.167	0.338	1	0	3
W5FT14	Proteasome subunit alpha type-7-B (EC 3.4.25.1) (20S proteasome alpha subunit D-2) (Proteasome component 6B) (Proteasome component 6C) (Proteasome subunit alpha type-4)	3.833	0.001	-0.449	0.2	1	0	3
W5FTJ5	Alcohol dehydrogenase-like protein (At5g19440)	1.286	0.036	0.188	0.241	1	0	3
W5FK52	Glycine-rich RNA-binding protein 3, mitochondrial (AtGR-RBP3) (AtRBG3) (Mitochondrial RNA-binding protein 2a) (At-mRBP2a)	3.868	0.003	-0.033	0.489	1	0	3
W5FWU9	Aluminum induced protein with YGL and LRDR motifs (Putative aluminium-induced protein)	1.835	0.006	0.618	0.273	1	0	3
W5G4X3	Probable aquaporin PIP1-4 (Plasma membrane intrinsic protein 1-4) (AtPIP1;4) (Transmembrane protein C) (TMP-C)	4.363	0.021	-0.356	0.145	1	0	3
W5GAS6	Probable voltage-gated potassium channel subunit beta (K(+) channel subunit beta) (Potassium voltage beta 1) (KV-beta1)	3.333	0.006	-0.265	0.357	1	0	3
W5GVB1	NA	2.904	0.018	0.132	0.294	1	0	3
W5H7C9	Probable fructokinase-5 (EC 2.7.1.4)	2.438	0.009	0.028	0.53	1	0	3
W5H9E2	Putative signal sequence receptor, alpha subunit (SSR-alpha)	3.291	0.083	0.204	0.419	1	0	3
W5HA31	Elongation factor like protein (F9P14.8 protein) (Splicing factor Snu114-like protein GFA1)	2.127	0.002	0.233	0.271	1	0	3
W5HBT0	Phosphoglycerate kinase (EC 2.7.2.3)	1.482	0.012	0.194	0.408	1	0	3
W5HF31	Aconitate hydratase 2, mitochondrial (Aconitase 2) (EC 4.2.1.3) (Citrate hydro-lyase 2)	1.693	0.039	0.777	0.306	1	0	3
W5I1U8	Indole-3-acetaldehyde oxidase (IAA oxidase) (EC 1.2.3.7) (Aldehyde oxidase 1) (AO-1) (AtAO-1) (AtAO1)	1.295	0.012	0.213	0.302	1	0	3
W5I901	Sorbitol dehydrogenase (EC 1.1.1.14) (L-iditol 2-dehydrogenase)	1.336	0.029	-0.866	0.097	1	0	3
W5IAF2	AT4g02340 protein (AT4g02340/T14P8_15) (At4g02340/T14P8_15) (Putative epoxide hydrolase) (T14P8.15)	3.43	0.075	0.094	0.5	1	0	3
A0A077RT78	Pyruvate decarboxylase 2 (AtPDC2) (EC 4.1.1.1)	-2.118	0.002	0.114	0.46	-1	0	4
A0A096USM9	Cytochrome b-c1 complex subunit 7-2 (Complex III subunit VII)	-0.57	0.043	-0.285	0.387	-1	0	4
Q7X748	Putative uncharacterized protein At1g43170	-0.802	0.021	-0.043	0.529	-1	0	4
Q93W25	Peptidyl-prolyl cis-trans isomerase CYP19-2 (PPIase CYP19-2) (EC 5.2.1.8) (Cyclophilin of 19 kDa 2) (Cyclophilin-2) (Rotamase cyclophilin-6)	-7.229	0.052	-0.049	0.53	-1	0	4
W5F5J8	At1g19910	-0.65	0.03	0.888	0.224	-1	0	4
D2KZ09	F24J8.3 protein (Putative uncharacterized protein At1g21380) (Target of Myb protein 1)	-2.777	0	-0.163	0.452	-1	0	4
D7PGW0	Cinnamyl alcohol dehydrogenase 4 (AtCAD4) (EC 1.1.1.195) (Cinnamyl alcohol dehydrogenase C)	-4.314	0.006	0.147	0.248	-1	0	4
D8L9A7	Protein disulfide-isomerase 5-2 (AtPDIL5-2) (Protein disulfide-isomerase 7-1) (AtPDIL7-1) (Protein disulfide-isomerase 8) (PDI8)	-2.786	0.032	0.197	0.377	-1	0	4
P38076	Cysteine synthase 1 (EC 2.5.1.47) (At.OAS.5-8) (Beta-substituted Ala synthase 1;1) (ARAth-Bsas1;1) (CSase A) (AtCS-A) (Cys-3A) (O-acetylserine (thiol)-lyase 1) (OAS-TL A) (O-acetylserine sulfhydrylase) (Protein ONSET OF LEAF DEATH 3)	-0.903	0.044	0.069	0.283	-1	0	4
Q8H6X0	Thioredoxin H9 (AtTrxh9) (Thioredoxin 9) (AtTRX9)	-0.936	0.014	-0.338	0.053	-1	0	4
W5H637	AT3g26420/F20C19_14	-2.263	0.017	-0.164	0.24	-1	0	4
W5GBB3	Eukaryotic translation initiation factor 3 subunit G (eIF3g) (Eukaryotic translation initiation factor 3 RNA-binding subunit) (Eukaryotic translation initiation factor 3 subunit 4)	-1.026	0.05	-0.595	0.092	-1	0	4
W4ZSD1	AT5G05010 protein	-2.366	0.006	-0.064	0.38	-1	0	4
W5AGX0	3-ketoacyl-CoA thiolase 2, peroxisomal (EC 2.3.1.16) (Acetyl-CoA acyltransferase 2) (Beta-ketothiolase 2) (Peroxisomal 3-oxoacyl-CoA thiolase 2) (Peroxisome defective protein 1)	-3.585	0.023	-0.323	0.21	-1	0	4
W5ANF5	Peroxidase 12 (Atperox P12) (EC 1.11.1.7) (ATP4a) (PRXR6)	-0.816	0.032	-0.285	0.239	-1	0	4
W5ACA2	Chaperonin CPN60, mitochondrial (HSP60)	-2.241	0.039	-0.423	0.344	-1	0	4
W5ADX0	U-box protein MAC3B	-2.495	0.004	-0.256	0.44	-1	0	4
W5B8A1	Thioredoxin-like protein CXXS1 (AtCXXS1) (Mono-cysteine thioredoxin 1)	-1.647	0.027	0.548	0.083	-1	0	4
W5C5P4	Putative uncharacterized protein At1g20220 (Putative uncharacterized protein At1g20220; T20H2.2) (Thioredoxin superfamily protein)	-1.334	0.026	0.96	0.146	-1	0	4
W5C9U7	Gamma carbonic anhydrase 2, mitochondrial (AtCA2) (GAMMA CA2) (EC 4.2.1.-) (Transcription factor APFI)	-0.584	0.047	0.089	0.413	-1	0	4
W5CHQ6	Fructose-bisphosphate aldolase (EC 4.1.2.13)	-4.13	0.02	-0.133	0.343	-1	0	4
W5CJ48	ATP-citrate synthase beta chain protein 2 (ATP-citrate synthase B-2) (EC 2.3.3.8) (ATP-citrate lyase B-2) (Citrate cleavage enzyme B-2)	-2.528	0.022	0.007	0.559	-1	0	4
W5D8T9	Bifunctional 3-dehydroquinate dehydratase/shikimate dehydrogenase, chloroplastic (DHQ-SDH protein) (DHQase-SORase) (Protein EMBRYO DEFECTIVE 3004) [Includes: Dehydroquinate dehydratase (DHQ) (EC 4.2.1.10); Shikimate dehydrogenase (SDH) (EC 1.1.1.25)]	-2.901	0.024	0.154	0.236	-1	0	4
W5DYF8	Probable mediator of RNA polymerase II transcription subunit 37e (Heat shock 70 kDa protein 1) (Heat shock cognate 70 kDa protein 1) (Heat shock cognate protein 70-1) (AtHsc70-1) (Heat shock protein 70-1) (AtHsp70-1) (Protein EARLY-RESPONSIVE TO DEHYDRATION 2)	-1.483	0.05	-0.415	0.217	-1	0	4
W5DZT2	Putative uncharacterized protein At5g15270 (RNA-binding KH domain-containing protein)	-2.933	0.075	-0.159	0.353	-1	0	4
W5E3I4	Chaperonin CPN60, mitochondrial (HSP60)	-0.546	0.038	-0.345	0.048	-1	0	4
W5FY59	ATP sulfurylase 4, chloroplastic (EC 2.7.7.4)	-2.267	0.02	-0.298	0.249	-1	0	4
W5FEL1	Glycosyltransferase (EC 2.4.1.-) (Fragment)	-0.871	0.042	-0.21	0.259	-1	0	4
W5F9X5	Probable carboxylesterase 12 (AtCXE12) (EC 3.1.1.1)	-3.429	0.002	-0.011	0.553	-1	0	4
W5FNK9	Mitochondrial Rho GTPase 2 (AtMIRO2) (EC 3.6.5.-) (Calcium-binding GTPase) (AtCBG) (Miro-related GTPase 2)	-2.425	0.048	1.551	0.095	-1	0	4
W5FP48	Osmotin-like protein OSM34	-0.706	0.05	-0.599	0.236	-1	0	4
W5FPK2	Thiosulfate/3-mercaptopyruvate sulfurtransferase 1, mitochondrial (EC 2.8.1.1) (EC 2.8.1.2) (AtMST1) (Rhodanese homolog protein 1) (AtRDH1) (Sulfurtransferase 1) (AtStr1)	-3.021	0.001	-0.275	0.217	-1	0	4
W5FR78	Similar to late embryogenesis abundant proteins	-0.575	0.035	-0.28	0.402	-1	0	4
W5GIG6	F28N24.26 protein	-1.683	0.022	-0.406	0.134	-1	0	4
W5GJF8	Tripeptidyl-peptidase 2 (EC 3.4.14.10) (Tripeptidyl-peptidase II) (TPPII)	-2.105	0.079	-0.395	0.056	-1	0	4
W5H5H3	Histone H2B	-0.527	0.043	0.038	0.553	-1	0	4
W5HGD1	Putative proteasome subunit alpha type-4-B (EC 3.4.25.1) (20S proteasome alpha subunit C-2) (Proteasome subunit alpha type-3)	-0.885	0.024	0.016	0.552	-1	0	4
W5HGK8	T29M8.1 protein (Uncharacterized protein)	-3.058	0.001	-0.368	0.075	-1	0	4
W5HZ47	Fructose-bisphosphate aldolase (EC 4.1.2.13)	-0.596	0.023	-0.211	0.46	-1	0	4
W5HZ68	40S ribosomal protein S27-2	-1.567	0.009	0.409	0.249	-1	0	4
W5HZV7	At5g24165 (Putative uncharacterized protein At5g24165) (Uncharacterized protein)	-1.079	0.026	0.626	0.231	-1	0	4
A0A077RZ13	GTP-binding protein SAR1A	3.289	0.012	2.015	0.054	1	1	5
W5I9L6	Mitochondrial pyruvate carrier 4	1.657	0.037	0.83	0.028	1	1	5
W4ZZV9	Pre-mRNA cleavage factor Im 25 kDa subunit 2	0.974	0.014	0.553	0.026	1	1	5
W5A7F4	26S proteasome non-ATPase regulatory subunit 13 homolog B (26S proteasome regulatory subunit RPN9b) (AtRNP9b) (26S proteasome regulatory subunit S11 homolog B)	2.543	0.002	3.018	0.042	1	1	5
W5AIR4	Cyclic phosphodiesterase (CPDase) (EC 3.1.4.-)	3.518	0.003	3.703	0.001	1	1	5
W5BHH8	Aldose 1-epimerase (Aldose 1-epimerase family protein) (Putative aldose 1-epimerase-like protein)	2.243	0.015	2.774	0.001	1	1	5
W5CQ97	Cysteine proteinase inhibitor 6 (AtCYS-6) (PIP-M) (PRLI-interacting factor M)	1.403	0.027	0.821	0.023	1	1	5
W5D698	Mitochondrial import inner membrane translocase subunit TIM50 (Protein EMBRYO DEFECTIVE 1860)	2.031	0.004	2.682	0.001	1	1	5
W5EJK0	L-ascorbate peroxidase 1, cytosolic (AP) (AtAPx01) (EC 1.11.1.11)	3.895	0.008	0.834	0.042	1	1	5
W5ESI8	Cyclase-associated protein 1 (AtCAP1) (Adenylyl cyclase-associated protein)	0.907	0.026	3.453	0.001	1	1	5
W5ETK1	Clathrin heavy chain 1	2.911	0.109	4.128	0.001	1	1	5
W5HCJ9	Glutathione S-transferase DHAR3, chloroplastic (EC 2.5.1.18) (Chloride intracellular channel homolog 3) (CLIC homolog 3) (Glutathione-dependent dehydroascorbate reductase 3) (AtDHAR3) (ChlDHAR) (GSH-dependent dehydroascorbate reductase 3)	4.194	0.001	5.287	0.008	1	1	5
A0A077RX33	Probable carboxylesterase 2 (AtCXE2) (EC 3.1.1.1)	-3.004	0.012	-2.427	0.005	-1	-1	6
W5A2E3	Monothiol glutaredoxin-S17 (AtGrxS17)	-2.803	0.001	-3.118	0.001	-1	-1	6
W5BWS6	Protein kinase protein with tetratricopeptide repeat domain	-0.531	0.03	-3.507	0.002	-1	-1	6
W5G8V6	AT5G43430 protein	-0.775	0.022	-2.324	0.012	-1	-1	6
W5GAR0	O-methyltransferase family protein (O-methyltransferase-like protein)	-2.68	0.003	-6.52	0.028	-1	-1	6
W5H7S0	At2g20820 (At2g20820/F5H14.21) (Putative uncharacterized protein At2g20820) (Uncharacterized protein)	-3.796	0.001	-3.943	0.05	-1	-1	6
B8YNY7	Ferredoxin--nitrite reductase, chloroplastic (NiR) (EC 1.7.7.1)	-0.616	0.029	1.918	0.019	-1	1	7
Q9SQG3	Hevein-like preproprotein [Cleaved into: CB-HEL; CD-HEL (EC 3.1.-.-) (RNase)]	-2.551	0.029	3.393	0.007	-1	1	7
W5B6T2	L-ascorbate peroxidase S	-2.682	0.027	2.255	0.044	-1	1	7
W5DP86	At4g11650 (Osmotin like protein)	-1.237	0.009	2.858	0.001	-1	1	7
W5D2R4	Small ubiquitin-related modifier 1 (AtSUMO1) (Ubiquitin-like protein SMT3)	3.625	0.008	-2.961	0.001	1	-1	8
W5FVU1	Eukaryotic translation initiation factor 3 subunit C (eIF3c) (Eukaryotic translation initiation factor 3 subunit 8) (eIF3 p110) (p105)	1.778	0.006	-3.113	0.001	1	-1	8
W5HU50	At2g04690/F28I8.27 (Pyridoxamine 5'-phosphate oxidase family protein)	1.751	0.02	-3.494	0.003	1	-1	8
