# Supplementary material for: Transcriptome and proteome analysis reveal new insight into proximal and distal responses of wheat to foliar infection by Xanthomonas translucens
Source: Sci Rep. 2017 Aug 31;7:10157. doi: 10.1038/s41598-017-10568-8 (PMC5579275; doi:10.1038/s41598-017-10568-8)
Supplement: Supplementary file 9 — Table S8 [file 41598_2017_10568_MOESM9_ESM.xls]

## Sheet: LEAVES
Transcriptome and proteome analysis reveal new insight into proximal and distal responses of wheat to foliar infection by Xanthomonas translucens. Garcia-Seco, D., Chiapello, M., Bracale, M., Pesce, C., Bagnaresi, P., Dubois, E., Moulin, L., Vannini, C., Koebnik, R.
BinCode	BinName	id	description	log2FC
1	PS	tc373655	NA	-0.645
1.1.1.1	PS.lightreaction.photosystem II.LHC-II	tc375724	NA	-9.414
1.1.1.1	PS.lightreaction.photosystem II.LHC-II	tc374034	NA	3.125
1.1.1.2	PS.lightreaction.photosystem II.PSII polypeptide subunits	tc387429	NA	1.168
1.1.1.2	PS.lightreaction.photosystem II.PSII polypeptide subunits	tc452429	NA	2.635
1.1.1.2	PS.lightreaction.photosystem II.PSII polypeptide subunits	tc422031	NA	-4.089
1.1.1.2	PS.lightreaction.photosystem II.PSII polypeptide subunits	tc376207	NA	-2.563
1.1.3.3	PS.lightreaction.cytochrome b6/f.cytochrome b6 (CYB6)	tc450118	NA	-0.534
1.1.3.3	PS.lightreaction.cytochrome b6/f.cytochrome b6 (CYB6)	np337728	NA	2.194
1.1.6	PS.lightreaction.NADH DH	tc384666	NA	-0.614
1.3.1	PS.calvin cycle.rubisco large subunit	tc461954	NA	2.329
1.3.3	PS.calvin cycle.phosphoglycerate kinase	tc381278	NA	1.24
1.3.3	PS.calvin cycle.phosphoglycerate kinase	tc383821	NA	1.482
1.3.6	PS.calvin cycle.aldolase	tc372882	NA	0.955
1.3.6	PS.calvin cycle.aldolase	tc432185	NA	-4.13
NA	NA	NA	NA	NA
2.1.2.1	major CHO metabolism.synthesis.starch.AGPase	tc370686	NA	0.343
2.1.2.2	major CHO metabolism.synthesis.starch.starch synthase	ck163628	NA	-1.9
2.2.1.1	major CHO metabolism.degradation.sucrose.fructokinase	tc373473	NA	2.438
2.2.1.3.2	major CHO metabolism.degradation.sucrose.invertases.cell wall	tc395749	NA	-3.406
2.2.1.4	major CHO metabolism.degradation.sucrose.hexokinase	tc393115	NA	2.428
2.2.2.1	major CHO metabolism.degradation.starch.starch cleavage	tc388232	NA	2.918
NA	NA	NA	NA	NA
3.3	minor CHO metabolism.sugar alcohols	tc446175	NA	1.336
3.5	minor CHO metabolism.others	tc432908	NA	-1.87
3.5	minor CHO metabolism.others	tc386783	NA	3.367
3.5	minor CHO metabolism.others	tc377459	NA	2.344
3.5	minor CHO metabolism.others	tc381919	NA	-3.276
3.5	minor CHO metabolism.others	tc432855	NA	2.243
3.5	minor CHO metabolism.others	tc409979	NA	-3.312
8.1.1.3	TCA / org. transformation.TCA.pyruvate DH.E3	tc371259	highly similar to ( 697) AT1G48030 | Symbols: mtLPD1 | mtLPD1 (mitochondrial lipoamide dehydrogenase 1); ATP binding / dihydrolipoyl dehydrogenase | chr1:17717432-17719141 REVERSEhighly similar to ( 697) DLDH_PEA Dihydrolipoyl dehydrogenase, mitochondrial precursor (EC 1.8.1.4) (Dihydrolipoamide dehydrogenase) (Pyruvate dehydrogenase complex E3 subunit) (PDC-E3) (E3) (Glycine cleavage system L pr…	1.602
8.1.3	TCA / org. transformation.TCA.aconitase	tc415669	highly similar to ( 679) AT2G05710 | Symbols: | aconitate hydratase, cytoplasmic, putative / citrate hydro-lyase/aconitase, putative | chr2:2141591-2146350 FORWARDhighly similar to ( 713) ACOC_ORYSA Putative aconitate hydratase, cytoplasmic (EC 4.2.1.3) (Citrate hydro-lyase) (Aconitase) - Oryza sativa (Rice)highly similar to ( 713) loc_os08g09200 12008.m05055 protein aconitate hydratase, cytoplas…	-0.613
8.1.3	TCA / org. transformation.TCA.aconitase	tc388049	highly similar to ( 975) AT2G05710 | Symbols: | aconitate hydratase, cytoplasmic, putative / citrate hydro-lyase/aconitase, putative | chr2:2141591-2146350 FORWARDnearly identical (1029) ACOC_ORYSA Putative aconitate hydratase, cytoplasmic (EC 4.2.1.3) (Citrate hydro-lyase) (Aconitase) - Oryza sativa (Rice)nearly identical (1029) loc_os08g09200 12008.m05055 protein aconitate hydratase, cytoplasmi…	1.693
8.1.4	TCA / org. transformation.TCA.IDH	tc397099	highly similar to ( 719) AT1G65930 | Symbols: | isocitrate dehydrogenase, putative / NADP+ isocitrate dehydrogenase, putative | chr1:24539088-24541861 FORWARDhighly similar to ( 729) IDHC_TOBAC Isocitrate dehydrogenase [NADP] (EC 1.1.1.42) (Oxalosuccinate decarboxylase) (IDH) (NADP(+)-specific ICDH) (IDP) - Nicotiana tabacum (Common tobacco)highly similar to ( 799) loc_os01g14580 12001.m08061 pro…	2.285
8.1.9	TCA / org. transformation.TCA.malate DH	tc372363	highly similar to ( 536) AT3G47520 | Symbols: MDH | MDH (MALATE DEHYDROGENASE); L-malate dehydrogenase/ binding / catalytic/ malate dehydrogenase/ oxidoreductase/ oxidoreductase, acting on the CH-OH group of donors, NAD or NADP as acceptor | chr3:17513657-17514868 FORWARDmoderately similar to ( 404) MDHM_FRAAN Malate dehydrogenase, mitochondrial precursor (EC 1.1.1.37) - Fragaria ananassa (Strawb…	-3.103
8.1.9	TCA / org. transformation.TCA.malate DH	tc375673	moderately similar to ( 378) AT1G53240 | Symbols: | malate dehydrogenase (NAD), mitochondrial | chr1:19854966-19856802 REVERSEmoderately similar to ( 373) MDHM_FRAAN Malate dehydrogenase, mitochondrial precursor (EC 1.1.1.37) - Fragaria ananassa (Strawberry)moderately similar to ( 426) loc_os01g46070 12001.m10806 protein malate dehydrogenase, mitochondrial precursor, putative, expressed homologue…	0.76
8.2.11	TCA / org. transformation.other organic acid transformaitons.atp-citrate lyase	tc378848	nearly identical (1053) AT5G49460 | Symbols: ACLB-2 | ACLB-2 (ATP CITRATE LYASE SUBUNIT B 2); ATP citrate synthase | chr5:20055048-20058195 FORWARDweakly similar to ( 107) SUCA_ORYSA Probable succinyl-CoA ligase [GDP-forming] subunit alpha, mitochondrial precursor (EC 6.2.1.4) (Succinyl-CoA synthetase subunit alpha) (SCS-alpha) - Oryza sativa (Rice)nearly identical (1093) loc_os01g19450 12001.m42…	-2.528
8.2.99	TCA / org. transformation.other organic acid transformaitons.misc	tc439001	highly similar to ( 896) AT2G24270 | Symbols: ALDH11A3 | ALDH11A3; 3-chloroallyl aldehyde dehydrogenase/ glyceraldehyde-3-phosphate dehydrogenase (NADP+) | chr2:10327325-10329601 REVERSEhighly similar to ( 959) GAPN_MAIZE NADP-dependent glyceraldehyde-3-phosphate dehydrogenase (EC 1.2.1.9) (Non-phosphorylating glyceraldehyde 3-phosphate dehydrogenase) (Glyceraldehyde-3-phosphate dehydrogenase [NA…	3.739
8.3	TCA / org. transformation.carbonic anhydrases	tc417881	moderately similar to ( 250) AT5G14740 | Symbols: CA2, CA18, BETA CA2 | CA2 (CARBONIC ANHYDRASE 2); carbonate dehydratase/ zinc ion binding | chr5:4758257-4762315 FORWARDmoderately similar to ( 410) CAHC_HORVU Carbonic anhydrase, chloroplast precursor (EC 4.2.1.1) (Carbonate dehydratase) - Hordeum vulgare (Barley)moderately similar to ( 364) loc_os01g45274 12001.m150428 protein carbonic anhydrase…	5.112
9.1.1.5	mitochondrial electron transport / ATP synthesis.NADH-DH.complex I.carbonic anhydrase	tc374069	NA	-0.584
9.2.1	mitochondrial electron transport / ATP synthesis.NADH-DH.type II.internal matrix	tc384627	NA	1.893
9.3	mitochondrial electron transport / ATP synthesis.electron transfer flavoprotein	tc425928	NA	-0.775
9.5	mitochondrial electron transport / ATP synthesis.cytochrome c reductase	tc386505	NA	-0.57
9.9	mitochondrial electron transport / ATP synthesis.F1-ATPase	tc411944	NA	0.859
9.9	mitochondrial electron transport / ATP synthesis.F1-ATPase	tc391631	NA	-3.798
NA	NA	NA	NA	NA
10.1.5	cell wall.precursor synthesis.UXS	tc397785	NA	2.185
10.5.5	cell wall.cell wall proteins.RGP	tc399081	NA	0.641
10.6.3	cell wall.degradation.pectate lyases and polygalacturonases	tc440129	NA	2.934
10.7	cell wall.modification	tc410807	NA	1.887
10.8.2	cell wall.pectin*esterases.acetyl esterase	tc403413	NA	-2.592
11.1.9	lipid metabolism.FA synthesis and FA elongation.long chain fatty acid CoA ligase	tc390829	highly similar to ( 840) AT3G05970 | Symbols: LACS6, ATLACS6 | LACS6 (long-chain acyl-CoA synthetase 6); long-chain-fatty-acid-CoA ligase | chr3:1786510-1791746 REVERSEweakly similar to ( 118) 4CL2_PETCR 4-coumarate--CoA ligase 1 (EC 6.2.1.12) (4CL 1) (4-coumaroyl-CoA synthase 1) - Petroselinum crispum (Parsley) (Petroselinum hortense)highly similar to ( 906) loc_os12g04990 12012.m073908 protein …	-1.149
11.8.1	lipid metabolism.''exotics'' (steroids, squalene etc).sphingolipids	tc386552	highly similar to ( 733) AT1G27980 | Symbols: DPL1, ATDPL1 | DPL1; carboxy-lyase/ catalytic/ pyridoxal phosphate binding | chr1:9748812-9752618 FORWARDhighly similar to ( 844) SGPL_ORYSA Sphingosine-1-phosphate lyase precursor (EC 4.1.2.27) (SP-lyase) (SPL) (Sphingosine-1-phosphate aldolase) - Oryza sativa (Rice)highly similar to ( 853) loc_os01g01080 12001.m150454 protein sphingosine-1-phosphate…	2.247
11.8.1.1	lipid metabolism.''exotics'' (steroids, squalene etc).sphingolipids.ceramidase	tc368943	nearly identical (1055) AT2G38010 | Symbols: | ceramidase family protein | chr2:15906862-15909867 FORWARDnearly identical (1348) loc_os01g43520 12001.m150425 protein ceramidase, putative, expressed UniRef100_A9YFM2 Cluster: Neutral ceramidase; n=1; Triticum aestivum|Rep: Neutral ceramidase - Triticum aestivum (Wheat), complete	3.076
11.9.3.2	lipid metabolism.lipid degradation.lysophospholipases.carboxylesterase	tc406948	weakly similar to ( 147) AT5G06570 | Symbols: | hydrolase | chr5:2008075-2011013 REVERSEvery weakly similar to (81.6) GID1_ORYSA Gibberellin receptor GID1 (EC 3.-.-.-) (Gibberellin-insensitive dwarf protein 1) (Protein GIBBERELLIN INSENSITIVE DWARF1) - Oryza sativa (Rice)moderately similar to ( 461) loc_os05g33940 12005.m07626 protein hsr203J, putative, expressed similar to UniRef100_Q6J657 Clust…	2.42
11.9.3.3	lipid metabolism.lipid degradation.lysophospholipases.glycerophosphodiester phosphodiesterase	tc410236	moderately similar to ( 346) AT3G02040 | Symbols: SRG3 | SRG3 (senescence-related gene 3); glycerophosphodiester phosphodiesterase/ phosphoric diester hydrolase | chr3:348505-349909 REVERSEmoderately similar to ( 485) loc_os02g31030 12002.m08246 protein glycerophosphodiester phosphodiesterase, putative, expressed similar to UniRef100_A7P9Z4 Cluster: Chromosome chr14 scaffold_9, whole genome shotg…	-2.681
11.9.4.3	lipid metabolism.lipid degradation.beta-oxidation.enoyl CoA hydratase	tc389288	weakly similar to ( 169) AT4G14430 | Symbols: IBR10, ATECI2, ECI2, ECHIB, PEC12 | IBR10 (INDOLE-3-BUTYRIC ACID RESPONSE 10); catalytic/ dodecenoyl-CoA delta-isomerase | chr4:8304910-8305632 REVERSEmoderately similar to ( 259) loc_os05g45300 12005.m08655 protein carnitine racemase/ catalytic, putative, expressed weakly similar to UniRef100_Q2HUF7 Cluster: Enoyl-CoA hydratase/isomerase; n=1; Medica…	2.963
11.9.4.9	lipid metabolism.lipid degradation.beta-oxidation.multifunctional	tc380416	highly similar to ( 687) AT3G06860 | Symbols: MFP2, ATMFP2 | MFP2 (MULTIFUNCTIONAL PROTEIN 2); 3-hydroxyacyl-CoA dehydrogenase/ enoyl-CoA hydratase | chr3:2161926-2166009 FORWARDhighly similar to ( 693) MFPA_CUCSA Glyoxysomal fatty acid beta-oxidation multifunctional protein MFP-a [Includes: Enoyl-CoA hydratase (EC 4.2.1.17); 3-2-trans-enoyl-CoA isomerase (EC 5.3.3.8); 3-hydroxybutyryl-CoA epimer…	3.146
12.1.1	N-metabolism.nitrate metabolism.NR	tc446165	moderately similar to ( 221) AT2G32720 | Symbols: B5 #4, ATCB5-B, CB5-B | CB5-B (CYTOCHROME B5 ISOFORM B); heme binding | chr2:13877013-13878447 REVERSEmoderately similar to ( 244) CYB5_ORYSA Cytochrome b5 - Oryza sativa (Rice)moderately similar to ( 253) loc_os01g73990 12001.m13426 protein cytochrome b5, putative, expressed similar to UniRef100_P49100 Cluster: Cytochrome b5; n=3; Oryza sativa|Re…	-2.758
12.1.2	N-metabolism.nitrate metabolism.nitrite reductase	tc392193	highly similar to ( 684) AT2G15620 | Symbols: NIR1, NIR, ATHNIR | NIR1 (NITRITE REDUCTASE 1); ferredoxin-nitrate reductase/ nitrite reductase (NO-forming) | chr2:6810552-6812666 FORWARDhighly similar to ( 755) NIR_ORYSA Ferredoxin--nitrite reductase, chloroplast precursor (EC 1.7.7.1) - Oryza sativa (Rice)highly similar to ( 755) loc_os01g25484 12001.m43466 protein ferredoxin--nitrite reductase, …	-0.616
13.1.1.3.1	amino acid metabolism.synthesis.central amino acid metabolism.alanine.alanine aminotransferase	tc395235	moderately similar to ( 320) AT1G17290 | Symbols: AlaAT1 | AlaAT1 (ALANINE AMINOTRANSFERAS); ATP binding / L-alanine:2-oxoglutarate aminotransferase | chr1:5922771-5926093 FORWARDmoderately similar to ( 409) ALA2_HORVU Alanine aminotransferase 2 (EC 2.6.1.2) (GPT) (Glutamic--pyruvic transaminase 2) (Glutamic--alanine transaminase 2) (ALAAT-2) - Hordeum vulgare (Barley)moderately similar to ( 379)…	3.742
13.1.3.4	amino acid metabolism.synthesis.aspartate family.methionine	tc393451	moderately similar to ( 326) AT4G38800 | Symbols: ATMTN1, ATMTAN1, MTN1, MTAN1 | ATMTN1; catalytic/ methylthioadenosine nucleosidase | chr4:18113355-18114996 REVERSEmoderately similar to ( 427) loc_os06g02220 12006.m04956 protein MTA/SAH nucleosidase, putative, expressed similar to UniRef100_Q9LHZ0 Cluster: Methylthioadenosine/S-adenosyl homocysteine nucleosidase; n=1; Oryza sativa Japonica Group…	0.57
13.1.3.4	amino acid metabolism.synthesis.aspartate family.methionine	tc417106	highly similar to ( 887) AT5G17920 | Symbols: ATCIMS | ATMS1; 5-methyltetrahydropteroyltriglutamate-homocysteine S-methyltransferase/ methionine synthase | chr5:5935771-5939195 FORWARDhighly similar to ( 888) METE_MESCR 5-methyltetrahydropteroyltriglutamate--homocysteine methyltransferase (EC 2.1.1.14) (Vitamin-B12-independent methionine synthase isozyme) (Cobalamin-independent methionine synthas…	3.475
13.1.3.4	amino acid metabolism.synthesis.aspartate family.methionine	tc377868	highly similar to ( 697) AT4G01850 | Symbols: SAM-2, MAT2 | SAM-2 (S-ADENOSYLMETHIONINE SYNTHETASE 2); methionine adenosyltransferase | chr4:796298-797479 REVERSEhighly similar to ( 762) METK_HORVU S-adenosylmethionine synthetase 1 (EC 2.5.1.6) (Methionine adenosyltransferase 1) (AdoMet synthetase 1) - Hordeum vulgare (Barley)highly similar to ( 734) loc_os01g22010 12001.m42990 protein S-adenosyl…	1.886
13.1.3.4.2	amino acid metabolism.synthesis.aspartate family.methionine.cystathionine beta-lyase	tc374631	highly similar to ( 620) AT3G57050 | Symbols: CBL | CBL (cystathionine beta-lyase); cystathionine beta-lyase | chr3:21111939-21114521 REVERSEhighly similar to ( 723) loc_os06g07860 12006.m05508 protein cystathionine gamma-synthase, putative, expressed similar to UniRef100_A7QJK0 Cluster: Chromosome chr8 scaffold_106, whole genome shotgun sequence; n=1; Vitis vinifera|Rep: Chromosome chr8 scaffold…	-2.449
13.1.5.1.1	amino acid metabolism.synthesis.serine-glycine-cysteine group.serine.phosphoglycerate dehydrogenase	tc450657	highly similar to ( 803) AT4G34200 | Symbols: EDA9 | EDA9 (embryo sac development arrest 9); ATP binding | chr4:16374041-16376561 REVERSEweakly similar to ( 109) DHGY_CUCSA Glycerate dehydrogenase (EC 1.1.1.29) (NADH-dependent hydroxypyruvate reductase) (HPR) (GDH) - Cucumis sativus (Cucumber)highly similar to ( 873) loc_os04g55720 12004.m35214 protein D-3-phosphoglycerate dehydrogenase, chloropl…	0.503
13.1.5.3.1	amino acid metabolism.synthesis.serine-glycine-cysteine group.cysteine.OASTL	tc369358	moderately similar to ( 493) AT4G14880 | Symbols: OASA1, CYTACS1, ATCYS-3A | OASA1 (O-ACETYLSERINE (THIOL) LYASE (OAS-TL) ISOFORM A1); cysteine synthase | chr4:8518209-8520050 REVERSEhighly similar to ( 588) CYSK_WHEAT Cysteine synthase (EC 2.5.1.47) (O-acetylserine sulfhydrylase) (O-acetylserine (Thiol)-lyase) (CSase A) (OAS-TL A) - Triticum aestivum (Wheat)highly similar to ( 552) loc_os12g4298…	-0.903
13.1.5.3.1	amino acid metabolism.synthesis.serine-glycine-cysteine group.cysteine.OASTL	tc397724	moderately similar to ( 500) AT2G43750 | Symbols: OASB, ACS1, CPACS1, ATCS-B | OASB (O-ACETYLSERINE (THIOL) LYASE B); cysteine synthase | chr2:18129604-18132322 REVERSEhighly similar to ( 518) CYSKP_SOLTU Cysteine synthase, chloroplast precursor (EC 2.5.1.47) (O-acetylserine sulfhydrylase) (O-acetylserine (Thiol)-lyase) (CSase B) (CS-B) (OAS-TL B) - Solanum tuberosum (Potato)highly similar to ( 5…	-2.032
13.1.6.1.10	amino acid metabolism.synthesis.aromatic aa.chorismate.dehydroquinate/shikimate dehydrogenase	tc382123	moderately similar to ( 343) AT3G06350 | Symbols: EMB3004, MEE32 | MEE32 (MATERNAL EFFECT EMBRYO ARREST 32); 3-dehydroquinate dehydratase/ NADP or NADPH binding / binding / catalytic/ shikimate 5-dehydrogenase | chr3:1924536-1927701 REVERSEhighly similar to ( 521) loc_os01g27750 12001.m09223 protein shikimate biosynthesis protein aroDE, putative, expressed similar to UniRef100_Q0JMN4 Cluster: Os0…	-2.901
13.1.6.3.1	amino acid metabolism.synthesis.aromatic aa.phenylalanine.arogenate dehydratase / prephenate dehydratase	tc388442	highly similar to ( 522) AT1G08250 | Symbols: ADT6 | ADT6 (arogenate dehydratase 6); arogenate dehydratase/ prephenate dehydratase | chr1:2588994-2590235 REVERSEhighly similar to ( 575) loc_os04g33390 12004.m08428 protein P-protein, putative, expressed	-1.249
13.1.6.3.1	amino acid metabolism.synthesis.aromatic aa.phenylalanine.arogenate dehydratase / prephenate dehydratase	tc419010	moderately similar to ( 429) AT3G07630 | Symbols: ADT2 | ADT2 (arogenate dehydratase 2); arogenate dehydratase/ prephenate dehydratase | chr3:2435457-2437530 FORWARDhighly similar to ( 557) loc_os07g49390 12007.m28919 protein P-protein, putative, expressed homologue to UniRef100_A8CF65 Cluster: Arogenate dehydratase mutant; n=1; Oryza sativa Japonica Group|Rep: Arogenate dehydratase mutant - Oryz…	3.068
13.1.6.5.5	amino acid metabolism.synthesis.aromatic aa.tryptophan.tryptophan synthase	tc372583	moderately similar to ( 335) AT4G02610 | Symbols: | tryptophan synthase, alpha subunit, putative | chr4:1147662-1149217 FORWARDmoderately similar to ( 458) TRPA_MAIZE Indole-3-glycerol phosphate lyase, chloroplast precursor (EC 4.1.2.8) (Indole synthase) (Tryptophan synthase alpha chain) (EC 4.2.1.20) (Benzoxazineless 1) - Zea mays (Maize)moderately similar to ( 387) loc_os03g58320 12003.m10742 p…	1.241
13.2.2.3	amino acid metabolism.degradation.glutamate family.arginine	tc392594	moderately similar to ( 449) AT2G34470 | Symbols: UREG, PSKF109 | UREG (UREASE ACCESSORY PROTEIN G); ATP binding / metal ion binding / nickel ion binding / nucleotide binding | chr2:14530900-14532411 REVERSEmoderately similar to ( 475) loc_os05g49050 12005.m08975 protein urease accessory protein ureG, putative, expressed similar to UniRef100_Q9AR63 Cluster: Urease accessory protein G; n=1; Solanu…	3.425
13.2.3.4	amino acid metabolism.degradation.aspartate family.methionine	tc408863	moderately similar to ( 409) AT1G66520 | Symbols: pde194 | pde194 (pigment defective 194); catalytic/ formyltetrahydrofolate deformylase/ hydroxymethyl-, formyl- and related transferase | chr1:24816330-24818693 REVERSEhighly similar to ( 541) loc_os01g49330 12001.m11119 protein methionyl-tRNA formyltransferase, putative, expressed similar to UniRef100_A7PR59 Cluster: Chromosome chr14 scaffold_26,…	-2.64
13.2.4.1	amino acid metabolism.degradation.branched-chain group.shared	tc371401	moderately similar to ( 314) AT2G33150 | Symbols: PKT3, PED1, KAT2 | PKT3 (PEROXISOMAL 3-KETOACYL-COA THIOLASE 3); acetyl-CoA C-acyltransferase | chr2:14047814-14050983 REVERSEmoderately similar to ( 351) loc_os10g31950 12010.m06045 protein 3-ketoacyl-CoA thiolase 2, peroxisomal precursor, putative, expressed similar to UniRef100_P93112 Cluster: 3-ketoacyl-CoA thiolase precursor; n=1; Cucurbita c…	-3.585
13.2.4.4	amino acid metabolism.degradation.branched-chain group.leucine	tc428121	highly similar to ( 665) AT3G45300 | Symbols: IVD, ATIVD | IVD (ISOVALERYL-COA-DEHYDROGENASE); ATP binding / isovaleryl-CoA dehydrogenase | chr3:16621659-16624848 REVERSEhighly similar to ( 655) IVD2_SOLTU Isovaleryl-CoA dehydrogenase 2, mitochondrial precursor (EC 1.3.99.10) (IVD 2) (Fragment) - Solanum tuberosum (Potato)highly similar to ( 728) loc_os05g03480 12005.m083606 protein isovaleryl-Co…	-0.744
13.2.4.4	amino acid metabolism.degradation.branched-chain group.leucine	tc400426	highly similar to ( 522) AT1G03090 | Symbols: MCCA | MCCA; methylcrotonoyl-CoA carboxylase | chr1:739715-743819 FORWARDhighly similar to ( 717) MCCA_ORYSA Methylcrotonoyl-CoA carboxylase subunit alpha, mitochondrial precursor (EC 6.4.1.4) (3-methylcrotonyl-CoA carboxylase 1) (MCCase subunit alpha) (3-methylcrotonyl-CoA:carbon dioxide ligase subunit alpha) - Oryza sativa (Rice)highly similar to ( …	-0.823
13.2.5.3	amino acid metabolism.degradation.serine-glycine-cysteine group.cysteine	tc371915	moderately similar to ( 495) AT1G79230 | Symbols: ST1, ATMST1, MST1, ATRDH1 | MST1 (MERCAPTOPYRUVATE SULFURTRANSFERASE 1); 3-mercaptopyruvate sulfurtransferase/ sulfurtransferase/ thiosulfate sulfurtransferase | chr1:29801358-29803679 FORWARDhighly similar to ( 606) loc_os12g41500 12012.m07931 protein thiosulfate sulfurtransferase, putative, expressed homologue to UniRef100_Q0IM09 Cluster: Os12g0…	-3.021
13.2.6.3	amino acid metabolism.degradation.aromatic aa.tryptophan	tc389288	weakly similar to ( 169) AT4G14430 | Symbols: IBR10, ATECI2, ECI2, ECHIB, PEC12 | IBR10 (INDOLE-3-BUTYRIC ACID RESPONSE 10); catalytic/ dodecenoyl-CoA delta-isomerase | chr4:8304910-8305632 REVERSEmoderately similar to ( 259) loc_os05g45300 12005.m08655 protein carnitine racemase/ catalytic, putative, expressed weakly similar to UniRef100_Q2HUF7 Cluster: Enoyl-CoA hydratase/isomerase; n=1; Medica…	2.963
13.2.6.3	amino acid metabolism.degradation.aromatic aa.tryptophan	tc413094	moderately similar to ( 482) AT4G31810 | Symbols: | enoyl-CoA hydratase/isomerase family protein | chr4:15387365-15390290 REVERSEhighly similar to ( 647) loc_os10g40540 12010.m06821 protein 3-hydroxyisobutyryl-CoA hydrolase/ catalytic, putative, expressed weakly similar to UniRef100_A7P647 Cluster: Chromosome chr4 scaffold_6, whole genome shotgun sequence; n=1; Vitis vinifera|Rep: Chromosome chr4…	-1.308
14.1	S-assimilation.ATPS	tc399245	highly similar to ( 572) AT3G22890 | Symbols: APS1 | APS1 (ATP SULFURYLASE 1); sulfate adenylyltransferase (ATP) | chr3:8112837-8114734 FORWARDhighly similar to ( 637) loc_os03g53230 12003.m10296 protein bifunctional 3-phosphoadenosine 5-phosphosulfate synthetase, putative, expressed homologue to UniRef100_O48888 Cluster: ATP sulfurylase; n=1; Zea mays|Rep: ATP sulfurylase - Zea mays (Maize), par…	-2.267
NA	NA	NA	NA	NA
16.1.1.6	secondary metabolism.isoprenoids.non-mevalonate pathway.HDS	tc437515	highly similar to ( 844) AT5G60600 | Symbols: GCPE, ISPG, CSB3, CLB4, HDS | HDS (4-HYDROXY-3-METHYLBUT-2-ENYL DIPHOSPHATE SYNTHASE); 4 iron, 4 sulfur cluster binding / 4-hydroxy-3-methylbut-2-en-1-yl diphosphate synthase | chr5:24359447-24363019 FORWARDhighly similar to ( 948) loc_os02g39160 12002.m09004 protein hydroxymethylbutenyl 4-diphosphate synthase, putative, expressed homologue to UniRef1…	3.474
16.1.2.6	secondary metabolism.isoprenoids.mevalonate pathway.mevalonate diphosphate decarboxylase	tc385469	highly similar to ( 566) AT3G54250 | Symbols: | mevalonate diphosphate decarboxylase, putative | chr3:20082468-20084688 REVERSEhighly similar to ( 695) loc_os02g01920 12002.m05542 protein diphosphomevalonate decarboxylase, putative, expressed similar to UniRef100_Q944G0 Cluster: Mevalonate disphosphate decarboxylase; n=1; Hevea brasiliensis|Rep: Mevalonate disphosphate decarboxylase - Hevea brasi…	-2.698
16.1.2.7	secondary metabolism.isoprenoids.mevalonate pathway.isopentenyl pyrophosphate:dimethyllallyl pyrophosphate isomerase	tc378957	moderately similar to ( 404) AT3G02780 | Symbols: IPP2, IPIAT1, IDI2 | IPP2 (ISOPENTENYL PYROPHOSPHATE:DIMETHYLALLYL PYROPHOSPHATE ISOMERASE 2); isopentenyl-diphosphate delta-isomerase | chr3:602578-604648 REVERSEmoderately similar to ( 436) loc_os07g36190 12007.m07872 protein isopentenyl-diphosphate delta-isomerase II, putative, expressed homologue to UniRef100_Q71RX2 Cluster: Isopentenyl pyroph…	-3.733
16.2	secondary metabolism.phenylpropanoids	tc438096	weakly similar to ( 126) AT4G35160 | Symbols: | O-methyltransferase family 2 protein | chr4:16730989-16732808 REVERSEweakly similar to ( 200) ZRP4_MAIZE O-methyltransferase ZRP4 (EC 2.1.1.-) (OMT) - Zea mays (Maize)moderately similar to ( 408) loc_os11g20090 12011.m06084 protein O-methyltransferase ZRP4, putative, expressed weakly similar to UniRef100_Q2R6G9 Cluster: O-methyltransferase family pr…	0.978
16.2	secondary metabolism.phenylpropanoids	tc371576	weakly similar to ( 142) AT4G35160 | Symbols: | O-methyltransferase family 2 protein | chr4:16730989-16732808 REVERSEmoderately similar to ( 231) ZRP4_MAIZE O-methyltransferase ZRP4 (EC 2.1.1.-) (OMT) - Zea mays (Maize)moderately similar to ( 489) loc_os11g20090 12011.m06084 protein O-methyltransferase ZRP4, putative, expressed similar to UniRef100_Q2R6G9 Cluster: O-methyltransferase family prote…	-2.037
16.2	secondary metabolism.phenylpropanoids	ck204200	very weakly similar to (80.5) ZRP4_MAIZE O-methyltransferase ZRP4 (EC 2.1.1.-) (OMT) - Zea mays (Maize)moderately similar to ( 222) loc_os11g20090 12011.m06084 protein O-methyltransferase ZRP4, putative, expressed weakly similar to UniRef100_Q2R6G9 Cluster: O-methyltransferase family protein, expressed; n=2; Oryza sativa|Rep: O-methyltransferase family protein, expressed - Oryza sativa subsp. jap…	-2.68
16.2	secondary metabolism.phenylpropanoids	tc402293	weakly similar to ( 197) AT3G62160 | Symbols: | transferase family protein | chr3:23014333-23015808 REVERSEhighly similar to ( 503) loc_os01g42880 12001.m10552 protein 3-N-debenzoyl-2-deoxytaxol N-benzoyltransferase, putative, expressed similar to UniRef100_Q9FTH0 Cluster: 10-deacetylbaccatin III-10-O-acetyl transferase-like; n=1; Oryza sativa Japonica Group|Rep: 10-deacetylbaccatin III-10-O-acet…	0.951
16.2.1.6	secondary metabolism.phenylpropanoids.lignin biosynthesis.CCoAOMT	cd934106	moderately similar to ( 206) AT4G34050 | Symbols: | caffeoyl-CoA 3-O-methyltransferase, putative | chr4:16310844-16311973 FORWARDmoderately similar to ( 214) CAMT1_MAIZE Caffeoyl-CoA O-methyltransferase 1 (EC 2.1.1.104) (Trans-caffeoyl-CoA 3-O-methyltransferase 1) (CCoAMT-1) (CCoAOMT-1) - Zea mays (Maize)moderately similar to ( 279) loc_os08g38900 12008.m26733 protein caffeoyl-CoA O-methyltransfe…	2.776
16.2.1.9	secondary metabolism.phenylpropanoids.lignin biosynthesis.COMT	tc368870	moderately similar to ( 426) AT5G54160 | Symbols: ATOMT1, OMT1 | ATOMT1 (O-METHYLTRANSFERASE 1); caffeate O-methyltransferase/ myricetin 3'-O-methyltransferase/ quercetin 3-O-methyltransferase | chr5:21982075-21984167 FORWARDhighly similar to ( 546) OMT1_ORYSA Quercetin 3-O-methyltransferase 1 precursor (EC 2.1.1.76) (Flavonol 3-O-methyltransferase 1) - Oryza sativa (Rice)highly similar to ( 546)…	1.095
16.2.1.10	secondary metabolism.phenylpropanoids.lignin biosynthesis.CAD	tc379496	moderately similar to ( 362) AT3G19450 | Symbols: CAD4, ATCAD4, CAD, CAD-C | ATCAD4; cinnamyl-alcohol dehydrogenase | chr3:6744859-6747005 FORWARDmoderately similar to ( 421) CADH_MAIZE Cinnamyl alcohol dehydrogenase (EC 1.1.1.195) (CAD) (Brown-midrib 1 protein) - Zea mays (Maize)moderately similar to ( 424) loc_os02g09490 12002.m06246 protein cinnamyl alcohol dehydrogenase, putative, expressed h…	-4.314
16.8.2	secondary metabolism.flavonoids.chalcones	tc381113	weakly similar to ( 147) AT1G53520 | Symbols: | chalcone-flavanone isomerase-related | chr1:19976485-19977915 REVERSEmoderately similar to ( 267) loc_os02g21520 12002.m07391 protein chalcone isomerase 3, putative, expressed similar to UniRef100_Q6EQW2 Cluster: Chalcone isomerase-like; n=2; Oryza sativa|Rep: Chalcone isomerase-like - Oryza sativa subsp. japonica (Rice), partial (62%)	-2.713
16.8.3	secondary metabolism.flavonoids.dihydroflavonols	tc381771	moderately similar to ( 493) AT5G19440 | Symbols: | cinnamyl-alcohol dehydrogenase, putative (CAD) | chr5:6556493-6558123 FORWARDmoderately similar to ( 238) DFRA_DIACA Dihydroflavonol-4-reductase (EC 1.1.1.219) (DFR) (Dihydrokaempferol 4-reductase) - Dianthus caryophyllus (Carnation) (Clove pink)highly similar to ( 583) loc_os01g34480 12001.m150871 protein dihydroflavonol-4-reductase, putative, …	1.286
16.8.5.1	secondary metabolism.flavonoids.isoflavones.isoflavone reductase	tc382943	moderately similar to ( 346) AT1G75290 | Symbols: | oxidoreductase, acting on NADH or NADPH | chr1:28253890-28255173 FORWARDmoderately similar to ( 451) IFRH_MAIZE Isoflavone reductase homolog IRL (EC 1.3.1.-) - Zea mays (Maize)moderately similar to ( 420) loc_os01g01660 12001.m06810 protein isoflavone reductase homolog IRL, putative, expressed similar to UniRef100_P52580 Cluster: Isoflavone redu…	3.604
17.1.1	hormone metabolism.abscisic acid.synthesis-degradation	tc454526	highly similar to ( 674) AT2G27150 | Symbols: AAO3 | AAO3 (Abscisic ALDEHYDE OXIDASE 3); abscisic aldehyde oxidase/ aldehyde oxidase/ indole-3-acetaldehyde oxidase | chr2:11601952-11607014 FORWARDhighly similar to ( 900) ALDO3_ORYSA Probable aldehyde oxidase 3 (EC 1.2.3.1) (AO-3) - Oryza sativa (Rice)highly similar to ( 900) loc_os03g57690 12003.m10683 protein aldehyde oxidase 1, putative, expres…	1.295
17.2.3	hormone metabolism.auxin.induced-regulated-responsive-activated	tc368782	highly similar to ( 526) AT1G04690 | Symbols: KAB1, KV-BETA1 | KAB1 (POTASSIUM CHANNEL BETA SUBUNIT); oxidoreductase/ potassium channel | chr1:1313662-1315420 FORWARDhighly similar to ( 561) KCAB_ORYSA Probable voltage-gated potassium channel subunit beta (K(+) channel subunit beta) - Oryza sativa (Rice)highly similar to ( 561) loc_os02g57240 12002.m10746 protein voltage-gated potassium channel b…	3.333
17.2.3	hormone metabolism.auxin.induced-regulated-responsive-activated	tc369543	moderately similar to ( 318) AT5G19140 | Symbols: ATAILP1, AILP1 | AILP1 | chr5:6423398-6425785 FORWARDweakly similar to ( 105) TSJT1_TOBAC Stem-specific protein TSJT1 - Nicotiana tabacum (Common tobacco)moderately similar to ( 395) loc_os11g05050 12011.m28725 protein stem-specific protein TSJT1, putative, expressed UniRef100_Q43661 Cluster: Wali7 protein; n=1; Triticum aestivum|Rep: Wali7 protei…	1.835
17.4.2	hormone metabolism.cytokinin.signal transduction	tc416246	moderately similar to ( 249) AT4G10750 | Symbols: | HpcH/HpaI aldolase family protein | chr4:6618724-6619800 FORWARDmoderately similar to ( 319) loc_os09g36030 12009.m06554 protein 4-hydroxy-2-oxovalerate aldolase, putative, expressed	-3.666
17.5.1	hormone metabolism.ethylene.synthesis-degradation	tc439693	moderately similar to ( 224) AT1G06640 | Symbols: | 2-oxoglutarate-dependent dioxygenase, putative | chr1:2032366-2033527 FORWARDweakly similar to ( 191) DV4H_CATRO Desacetoxyvindoline 4-hydroxylase (EC 1.14.11.20) - Catharanthus roseus (Rosy periwinkle) (Madagascar periwinkle)moderately similar to ( 248) loc_os03g48430 12003.m09851 protein 1-aminocyclopropane-1-carboxylate oxidase, putative, exp…	3.261
17.7.1.2	hormone metabolism.jasmonate.synthesis-degradation.lipoxygenase	tc371699	highly similar to ( 857) AT1G55020 | Symbols: LOX1 | LOX1; lipoxygenase | chr1:20525798-20530143 FORWARDnearly identical (1047) LOX3_ORYSA Putative lipoxygenase 3 (EC 1.13.11.12) - Oryza sativa (Rice)nearly identical (1036) loc_os03g49260 12003.m09928 protein lipoxygenase 1, putative, expressed UniRef100_Q41520 Cluster: Lipoxygenase; n=1; Triticum aestivum|Rep: Lipoxygenase - Triticum aestivum (W…	2.074
17.7.1.2	hormone metabolism.jasmonate.synthesis-degradation.lipoxygenase	tc411049	highly similar to ( 811) AT3G45140 | Symbols: LOX2, ATLOX2 | LOX2 (LIPOXYGENASE 2); lipoxygenase | chr3:16525437-16529233 FORWARDnearly identical (1570) LOX21_HORVU Lipoxygenase 2.1, chloroplast precursor (EC 1.13.11.12) (LOX-100) (LOX2:Hv:1) - Hordeum vulgare (Barley)nearly identical (1014) loc_os12g37260 12012.m07511 protein lipoxygenase 2.1, chloroplast precursor, putative, expressed homologue…	2.036
17.7.1.5	hormone metabolism.jasmonate.synthesis-degradation.12-Oxo-PDA-reductase	tc398536	highly similar to ( 530) AT1G76680 | Symbols: OPR1, ATOPR1 | OPR1; 12-oxophytodienoate reductase | chr1:28776982-28778271 FORWARDhighly similar to ( 548) loc_os06g11210 12006.m05838 protein 12-oxophytodienoate reductase 2, putative, expressed similar to UniRef100_Q49HE1 Cluster: 12-oxo-phytodienoic acid reductase; n=1; Zea mays|Rep: 12-oxo-phytodienoic acid reductase - Zea mays (Maize), partial (…	1.486
18	Co-factor and vitamine metabolism	tc390472	moderately similar to ( 486) AT5G01410 | Symbols: PDX1, ATPDX1.3, RSR4, PDX1.3, ATPDX1 | RSR4 (REDUCED SUGAR RESPONSE 4); protein heterodimerization/ protein homodimerization | chr5:172576-173505 REVERSEmoderately similar to ( 486) PDX1_PHAVU Probable pyridoxin biosynthesis protein PDX1 (pvPDX1) - Phaseolus vulgaris (Kidney bean) (French bean)highly similar to ( 512) loc_os07g01020 12007.m04583 p…	-0.608
18.2	Co-factor and vitamine metabolism.thiamine	tc419039	moderately similar to ( 371) AT1G53280 | Symbols: | DJ-1 family protein | chr1:19864942-19867341 REVERSEhighly similar to ( 506) loc_os06g34040 12006.m07940 protein 4-methyl-5-thiazole monophosphate biosynthesis protein, putative, expressed similar to UniRef100_A7P1Y5 Cluster: Chromosome chr19 scaffold_4, whole genome shotgun sequence; n=1; Vitis vinifera|Rep: Chromosome chr19 scaffold_4, whole g…	-2.928
18.7	Co-factor and vitamine metabolism.iron-sulphur clusters	tc416540	moderately similar to ( 215) AT4G26500 | Symbols: EMB1374, CPSUFE, ATSUFE, SUFE1 | CPSUFE (CHLOROPLAST SULFUR E); enzyme activator/ transcription regulator | chr4:13382456-13383571 REVERSEmoderately similar to ( 365) loc_os09g09790 12009.m04244 protein EMB1374, putative, expressed similar to UniRef100_Q0J318 Cluster: Os09g0270800 protein; n=1; Oryza sativa Japonica Group|Rep: Os09g0270800 protein…	-2.977
19.1	tetrapyrrole synthesis.magnesium chelatase	tc381074	moderately similar to ( 481) AT1G08520 | Symbols: PDE166, CHLD | CHLD; ATP binding / magnesium chelatase/ nucleoside-triphosphatase/ nucleotide binding | chr1:2696538-2700819 FORWARDmoderately similar to ( 491) CHLD_PEA Magnesium-chelatase subunit chlD, chloroplast precursor (EC 6.6.1.1) (Mg-protoporphyrin IX chelatase) (Mg-chelatase subunit D) - Pisum sativum (Garden pea)moderately similar to ( …	-2.434
19.32	tetrapyrrole synthesis.sirohydrochlorin ferrochelatase	tc386642	moderately similar to ( 227) AT1G50170 | Symbols: ATSIRB | ATSIRB (ARABIDOPSIS THALIANA SIROHYDROCHLORIN FERROCHELATASE B); sirohydrochlorin ferrochelatase | chr1:18582087-18583514 FORWARDmoderately similar to ( 320) loc_os02g19440 12002.m77796 protein sirohydrochlorin ferrochelatase, putative, expressed	-2.136
19.99	tetrapyrrole synthesis.unspecified	tc370986	weakly similar to ( 160) AT1G19670 | Symbols: ATCLH1, CORI1, ATHCOR1 | ATCLH1 (ARABIDOPSIS THALIANA CORONATINE-INDUCED PROTEIN 1); chlorophyllase | chr1:6803796-6804923 REVERSEweakly similar to ( 136) CLH1_CITSI Chlorophyllase-1, chloroplast precursor (EC 3.1.1.14) (Chlorophyll-chlorophyllido hydrolase 1) (Chlase 1) - Citrus sinensis (Sweet orange)weakly similar to ( 145) loc_os02g18500 12002.m07…	1.899
20.1	stress.biotic	tc433257	weakly similar to ( 164) AT5G24090 | Symbols: | acidic endochitinase (CHIB1) | chr5:8143805-8145153 REVERSEhighly similar to ( 586) XIP1_WHEAT Xylanase inhibitor protein 1 precursor (Class III chitinase homolog) (XIP-I protein) - Triticum aestivum (Wheat)moderately similar to ( 338) loc_os06g25010 12006.m07149 protein xylanase inhibitor protein 1 precursor, putative, expressed UniRef100_Q8L5C6 Cl…	3.153
20.1	stress.biotic	tc369488	moderately similar to ( 288) AT3G12500 | Symbols: ATHCHIB, PR3, PR-3, CHI-B, B-CHI | ATHCHIB (ARABIDOPSIS THALIANA BASIC CHITINASE); chitinase | chr3:3962501-3963945 REVERSEmoderately similar to ( 315) CHIQ_TOBAC Acidic endochitinase Q precursor (EC 3.2.1.14) (Pathogenesis-related protein Q) (PR-Q) - Nicotiana tabacum (Common tobacco)moderately similar to ( 401) loc_os10g39680 12010.m06737 protei…	3.543
20.1	stress.biotic	tc379581	moderately similar to ( 258) AT2G46520 | Symbols: | cellular apoptosis susceptibility protein, putative / importin-alpha re-exporter, putative | chr2:19096867-19099785 FORWARDmoderately similar to ( 427) loc_os01g13430 12001.m07952 protein importin-alpha re-exporter, putative, expressed similar to UniRef100_Q0JP92 Cluster: Os01g0235400 protein; n=2; Oryza sativa Japonica Group|Rep: Os01g0235400 p…	2.36
20.1	stress.biotic	tc424586	moderately similar to ( 256) AT5G24090 | Symbols: | acidic endochitinase (CHIB1) | chr5:8143805-8145153 REVERSEmoderately similar to ( 259) CHIA_TOBAC Acidic endochitinase precursor (EC 3.2.1.14) - Nicotiana tabacum (Common tobacco)moderately similar to ( 273) loc_os07g19040 12007.m06343 protein acidic endochitinase precursor, putative	-2.844
20.1	stress.biotic	tc432217	moderately similar to ( 270) AT4G11650 | Symbols: ATOSM34 | ATOSM34 (osmotin 34) | chr4:7025127-7026113 REVERSEmoderately similar to ( 321) ZEAM_MAIZE Zeamatin precursor - Zea mays (Maize)moderately similar to ( 374) loc_os03g45960 12003.m09617 protein protein P21, putative, expressed homologue to UniRef100_Q946Y8 Cluster: Thaumatin-like protein TLP8; n=1; Hordeum vulgare|Rep: Thaumatin-like prot…	-1.237
20.1	stress.biotic	tc452934	weakly similar to ( 185) AT3G04720 | Symbols: PR4, HEL, PR-4 | PR4 (PATHOGENESIS-RELATED 4); chitin binding | chr3:1285691-1286531 REVERSEmoderately similar to ( 259) WHW2_WHEAT Wheatwin-2 precursor (Pathogenesis-related protein 4b) - Triticum aestivum (Wheat)moderately similar to ( 231) loc_os11g37950 12011.m07642 protein win2 precursor, putative, expressed UniRef100_O64393 Cluster: Wheatwin-2 p…	-2.551
20.1	stress.biotic	tc377752	weakly similar to ( 149) PR1_ASPOF Pathogenesis-related protein 1 (AOPR1) - Asparagus officinalis (Garden asparagus)moderately similar to ( 262) loc_os03g18850 12003.m07305 protein pathogenesis-related protein 1, putative, expressed similar to UniRef100_Q945E9 Cluster: Pathogen-related protein; n=3; Oryza sativa|Rep: Pathogen-related protein - Oryza sativa (Rice), complete	-0.649
20.1	stress.biotic	tc393826	moderately similar to ( 232) AT4G11650 | Symbols: ATOSM34 | ATOSM34 (osmotin 34) | chr4:7025127-7026113 REVERSEmoderately similar to ( 256) ZEAM_MAIZE Zeamatin precursor - Zea mays (Maize)moderately similar to ( 350) loc_os12g43490 12012.m08122 protein alpha-amylase/trypsin inhibitor, putative, expressed homologue to UniRef100_Q5MBN2 Cluster: Thaumatin-like protein TLP5; n=1; Hordeum vulgare|Rep:…	-0.706
20.1.7	stress.biotic.PR-proteins	tc424593	weakly similar to ( 158) AT1G58170 | Symbols: | disease resistance-responsive protein-related / dirigent protein-related | chr1:21536188-21536745 FORWARDmoderately similar to ( 241) loc_os11g07690 12011.m04965 protein disease resistance response protein 206, putative	3.297
20.2.1	stress.abiotic.heat	tc390486	highly similar to ( 525) AT1G79930 | Symbols: HSP91 | HSP91; ATP binding | chr1:30063924-30067067 REVERSEmoderately similar to ( 221) HSP7C_PETHY Heat shock cognate 70 kDa protein - Petunia hybrida (Petunia)highly similar to ( 571) loc_os01g08560 12001.m150497 protein heat shock 70 kDa protein 4, putative, expressed similar to UniRef100_Q96269 Cluster: Heat-shock protein; n=1; Arabidopsis thalian…	1.905
20.2.1	stress.abiotic.heat	tc405511	nearly identical (1123) AT3G12580 | Symbols: HSP70 | HSP70 (heat shock protein 70); ATP binding | chr3:3991487-3993689 REVERSEnearly identical (1117) HSP7C_PETHY Heat shock cognate 70 kDa protein - Petunia hybrida (Petunia)nearly identical (1155) loc_os05g38530 12005.m08032 protein heat shock cognate 70 kDa protein, putative, expressed UniRef100_Q9SAU8 Cluster: HSP70; n=1; Triticum aestivum|Rep: …	-1.483
20.2.1	stress.abiotic.heat	tc382873	nearly identical (1012) AT5G49910 | Symbols: CPHSC70-2EAT SHOCK PROTEIN 70-2, HSC70-7 | CPHSC70-2EAT SHOCK PROTEIN 70-2 (CHLOROPLAST HEAT SHOCK PROTEIN 70-2); ATP binding / unfolded protein binding | chr5:20303470-20306295 FORWARDnearly identical (1023) HSP7S_PEA Stromal 70 kDa heat shock-related protein, chloroplast precursor - Pisum sativum (Garden pea)nearly identical (1109) loc_os05g23740 120…	-2.167
20.2.2	stress.abiotic.cold	tc408822	weakly similar to ( 182) AT3G17020 | Symbols: | universal stress protein (USP) family protein | chr3:5802728-5804063 REVERSEmoderately similar to ( 267) loc_os01g07590 12001.m07386 protein universal stress protein family protein, expressed similar to UniRef100_Q0JQC2 Cluster: Os01g0170600 protein; n=1; Oryza sativa Japonica Group|Rep: Os01g0170600 protein - Oryza sativa subsp. japonica (Rice), pa…	0.68
21.1	redox.thioredoxin	tc378738	moderately similar to ( 474) AT1G35620 | Symbols: ATPDIL5-2, ATPDI8, PDI8 | ATPDIL5-2 (PDI-LIKE 5-2); protein disulfide isomerase | chr1:13156504-13158280 FORWARDweakly similar to ( 110) PDI_RICCO Protein disulfide-isomerase precursor (EC 5.3.4.1) (PDI) - Ricinus communis (Castor bean)highly similar to ( 679) loc_os04g35290 12004.m08619 protein OsPDIL5-2 - Oryza sativa protein disulfide isomerase…	-2.786
21.1	redox.thioredoxin	tc399600	highly similar to ( 503) AT4G04950 | Symbols: | thioredoxin family protein | chr4:2517882-2519924 REVERSEhighly similar to ( 593) loc_os10g35720 12010.m22006 protein OsGrx_S17 - glutaredoxin subgroup II, expressed similar to UniRef100_Q0IWL9 Cluster: Monothiol glutaredoxin-S11; n=2; Oryza sativa Japonica Group|Rep: Monothiol glutaredoxin-S11 - Oryza sativa subsp. japonica (Rice), partial (67%)	-2.803
21.1	redox.thioredoxin	tc396636	weakly similar to ( 114) AT2G35010 | Symbols: ATO1 | ATO1 (Arabidopsis thioredoxin O1) | chr2:14754398-14755888 FORWARDweakly similar to ( 166) loc_os06g45510 12006.m32140 protein thioredoxin domain-containing protein 2, putative, expressed similar to UniRef100_Q655X0 Cluster: Thioredoxin-like; n=1; Oryza sativa Japonica Group|Rep: Thioredoxin-like - Oryza sativa subsp. japonica (Rice), partial (…	-3.807
21.1	redox.thioredoxin	tc377396	very weakly similar to (87.8) AT1G11530 | Symbols: ATCXXS1 | ATCXXS1 (C-terminal cysteine residue is changed to a serine 1); protein disulfide isomerase | chr1:3874518-3875311 FORWARDweakly similar to ( 160) loc_os04g53740 12004.m35046 protein thioredoxin-like 4, putative, expressed similar to UniRef100_Q0J9V5 Cluster: Os04g0629500 protein; n=2; Oryza sativa|Rep: Os04g0629500 protein - Oryza sati…	-1.647
21.1	redox.thioredoxin	tc376559	weakly similar to ( 187) AT3G08710 | Symbols: ATH9 | ATH9 (thioredoxin H-type 9) | chr3:2645590-2646304 FORWARDweakly similar to ( 108) TRXH_WHEAT Thioredoxin H-type (TRX-H) (TrxTa) - Triticum aestivum (Wheat)moderately similar to ( 249) loc_os05g07690 12005.m27714 protein thioredoxin H-type, putative, expressed UniRef100_Q84X91 Cluster: Thioredoxin h; n=2; Triticeae|Rep: Thioredoxin h - Leymus c…	-0.936
21.1	redox.thioredoxin	tc452341	weakly similar to ( 153) AT5G06690 | Symbols: WCRKC1 | WCRKC1 (WCRKC THIOREDOXIN 1) | chr5:2060852-2061956 REVERSEweakly similar to ( 187) loc_os02g53400 12002.m10369 protein thioredoxin-like 5, chloroplast precursor, putative, expressed similar to UniRef100_A6N1I7 Cluster: Thioredoxin-like 5; n=1; Oryza sativa Indica Group|Rep: Thioredoxin-like 5 - Oryza sativa subsp. indica (Rice), partial (74%)	-3.5
21.1	redox.thioredoxin	tc393349	highly similar to ( 596) AT5G60640 | Symbols: ATPDIL1-4 | ATPDIL1-4 (PDI-LIKE 1-4); protein disulfide isomerase | chr5:24371416-24373993 REVERSEmoderately similar to ( 223) PDI_MEDSA Protein disulfide-isomerase precursor (EC 5.3.4.1) (PDI) - Medicago sativa (Alfalfa)highly similar to ( 767) loc_os02g01010 12002.m05451 protein OsPDIL1-4 - Oryza sativa protein disulfide isomerase, expressed similar…	-1.852
21.2	redox.ascorbate and glutathione	tc446165	moderately similar to ( 221) AT2G32720 | Symbols: B5 #4, ATCB5-B, CB5-B | CB5-B (CYTOCHROME B5 ISOFORM B); heme binding | chr2:13877013-13878447 REVERSEmoderately similar to ( 244) CYB5_ORYSA Cytochrome b5 - Oryza sativa (Rice)moderately similar to ( 253) loc_os01g73990 12001.m13426 protein cytochrome b5, putative, expressed similar to UniRef100_P49100 Cluster: Cytochrome b5; n=3; Oryza sativa|Re…	-2.758
21.2.1	redox.ascorbate and glutathione.ascorbate	tc420730	moderately similar to ( 344) AT5G16710 | Symbols: DHAR3 | DHAR3 (dehydroascorbate reductase 1); glutathione dehydrogenase (ascorbate) | chr5:5483312-5484926 FORWARDmoderately similar to ( 384) loc_os06g12630 12006.m091563 protein dehydroascorbate reductase, putative, expressed similar to UniRef100_Q4JR85 Cluster: Dehydroascorbate reductase; n=1; Medicago truncatula|Rep: Dehydroascorbate reductase…	4.194
21.2.1	redox.ascorbate and glutathione.ascorbate	tc371467	moderately similar to ( 378) AT4G35000 | Symbols: APX3 | APX3 (ASCORBATE PEROXIDASE 3); L-ascorbate peroxidase | chr4:16665007-16667541 REVERSEmoderately similar to ( 450) APX4_ORYSA Probable L-ascorbate peroxidase 4 (EC 1.11.1.11) (OsAPx04) - Oryza sativa (Rice)moderately similar to ( 450) loc_os08g43560 12008.m26783 protein OsAPx4 - Peroxisomal Ascorbate Peroxidase encoding gene, expressed homo…	-2.356
21.2.1	redox.ascorbate and glutathione.ascorbate	tc368649	highly similar to ( 552) AT1G77490 | Symbols: TAPX | TAPX (THYLAKOIDAL ASCORBATE PEROXIDASE); L-ascorbate peroxidase | chr1:29117688-29120046 FORWARDhighly similar to ( 714) APX8_ORYSA Probable L-ascorbate peroxidase 8, chloroplast precursor (EC 1.11.1.11) (OsAPx08) - Oryza sativa (Rice)highly similar to ( 714) loc_os02g34810 12002.m08570 protein OsAPx8 - Thylakoid-bound Ascorbate Peroxidase enco…	-0.899
21.2.1	redox.ascorbate and glutathione.ascorbate	tc371993	moderately similar to ( 395) AT1G07890 | Symbols: APX1, CS1 | APX1 (ascorbate peroxidase 1); L-ascorbate peroxidase | chr1:2438005-2439435 FORWARDmoderately similar to ( 457) APX1_ORYSA L-ascorbate peroxidase 1, cytosolic (EC 1.11.1.11) (APXa) (OsAPx01) - Oryza sativa (Rice)moderately similar to ( 459) loc_os03g17690 12003.m101302 protein OsAPx1 - Cytosolic Ascorbate Peroxidase encoding gene, exp…	3.895
21.2.1	redox.ascorbate and glutathione.ascorbate	tc449822	moderately similar to ( 342) AT4G08390 | Symbols: SAPX | SAPX (STROMAL ASCORBATE PEROXIDASE); L-ascorbate peroxidase | chr4:5315071-5317071 FORWARDmoderately similar to ( 378) APX7_ORYSA Probable L-ascorbate peroxidase 7, chloroplast precursor (EC 1.11.1.11) (OsAPx07) - Oryza sativa (Rice)moderately similar to ( 378) loc_os04g35520 12004.m101533 protein OsAPx7 - Stromal Ascorbate Peroxidase encod…	-2.682
21.2.2	redox.ascorbate and glutathione.glutathione	tc428069	weakly similar to ( 166) AT4G11600 | Symbols: ATGPX6, PHGPX, LSC803 | ATGPX6 (GLUTATHIONE PEROXIDASE 6); glutathione peroxidase | chr4:7010021-7011330 REVERSEweakly similar to ( 174) GPX4_CITSI Probable phospholipid hydroperoxide glutathione peroxidase (EC 1.11.1.12) (PHGPx) (Salt-associated protein) - Citrus sinensis (Sweet orange)weakly similar to ( 173) loc_os04g46960 12004.m101614 protein pho…	-3.147
21.5	redox.peroxiredoxin	tc404022	moderately similar to ( 257) AT1G65980 | Symbols: TPX1 | TPX1 (thioredoxin-dependent peroxidase 1); antioxidant/ oxidoreductase | chr1:24559595-24560753 REVERSEmoderately similar to ( 289) loc_os01g48420 12001.m11033 protein peroxiredoxin-5, mitochondrial precursor, putative, expressed similar to UniRef100_A3FPF4 Cluster: Thioredoxin-dependent peroxidase; n=1; Nelumbo nucifera|Rep: Thioredoxin-de…	0.62
21.6	redox.dismutases and catalases	tc381980	highly similar to ( 757) AT4G35090 | Symbols: CAT2 | CAT2 (CATALASE 2); catalase | chr4:16701105-16703215 REVERSEnearly identical (1008) CATA2_HORVU Catalase isozyme 2 (EC 1.11.1.6) - Hordeum vulgare (Barley)highly similar to ( 915) loc_os02g02400 12002.m77750 protein catalase isozyme A, putative, expressed UniRef100_P55308 Cluster: Catalase isozyme 2; n=2; Hordeum vulgare|Rep: Catalase isozyme 2…	-5.086
22.1.6	polyamine metabolism.synthesis.spermidine synthase	tc380973	moderately similar to ( 491) AT5G53120 | Symbols: SPDS3, SPMS | SPDS3 (SPERMIDINE SYNTHASE 3); spermidine synthase/ spermine synthase | chr5:21535429-21537653 FORWARDmoderately similar to ( 396) SPD1_ORYSA Spermidine synthase 1 (EC 2.5.1.16) (Putrescine aminopropyltransferase 1) (SPDSY 1) - Oryza sativa (Rice)highly similar to ( 614) loc_os06g33710 12006.m091716 protein spermidine synthase 1, put…	-3.315
23.1.1.4	nucleotide metabolism.synthesis.pyrimidine.dihydroorotate dehydrogenase	tc397767	moderately similar to ( 285) AT5G23300 | Symbols: PYRD | PYRD (pyrimidine d); dihydroorotate dehydrogenase | chr5:7847792-7850243 REVERSEmoderately similar to ( 308) loc_os04g57950 12004.m10679 protein dihydroorotate dehydrogenase, mitochondrial precursor, putative, expressed similar to UniRef100_A7QV01 Cluster: Chromosome undetermined scaffold_183, whole genome shotgun sequence; n=1; Vitis vinif…	-2.677
23.1.2.8	nucleotide metabolism.synthesis.purine.SAICAR lyase	ca641528	very weakly similar to (94.0) AT1G36280 | Symbols: | adenylosuccinate lyase, putative / adenylosuccinase, putative | chr1:13640600-13642908 FORWARDweakly similar to ( 129) loc_os03g19930 12003.m35190 protein adenylosuccinate lyase, putative, expressed weakly similar to UniRef100_Q8VZX0 Cluster: Adenylosuccinate-AMP lyase; n=1; Vigna unguiculata|Rep: Adenylosuccinate-AMP lyase - Vigna unguiculata …	2.089
23.2	nucleotide metabolism.degradation	tc457432	moderately similar to ( 232) AT3G04080 | Symbols: ATAPY1 | ATAPY1 (APYRASE 1); ATPase/ calmodulin binding / nucleotide diphosphatase | chr3:1068068-1070917 REVERSEmoderately similar to ( 235) NTPA_PEA Nucleoside-triphosphatase (EC 3.6.1.15) (Nucleoside triphosphate phosphohydrolase) (NTPase) (Apyrase) - Pisum sativum (Garden pea)moderately similar to ( 347) loc_os11g03290 12011.m04525 protein nuc…	-0.927
23.2	nucleotide metabolism.degradation	dr740404	moderately similar to ( 240) AT5G18280 | Symbols: ATAPY2, APY2 | ATAPY2 (ARABIDOPSIS THALIANA APYRASE 2); ATPase/ nucleotide diphosphatase | chr5:6050799-6054875 REVERSEmoderately similar to ( 261) NTPA_PEA Nucleoside-triphosphatase (EC 3.6.1.15) (Nucleoside triphosphate phosphohydrolase) (NTPase) (Apyrase) - Pisum sativum (Garden pea)moderately similar to ( 370) loc_os11g03290 12011.m04525 prote…	4.971
23.3.1.3	nucleotide metabolism.salvage.phosphoribosyltransferases.upp	tc410630	highly similar to ( 669) AT5G40870 | Symbols: AtUK/UPRT1 | AtUK/UPRT1 (Uridine kinase/Uracil phosphoribosyltransferase 1); ATP binding / kinase/ uracil phosphoribosyltransferase/ uridine kinase | chr5:16375021-16378384 FORWARDhighly similar to ( 776) loc_os09g32820 12009.m06368 protein uridine/cytidine kinase-like 1, putative, expressed homologue to UniRef100_Q0J0L4 Cluster: Os09g0505800 protein;…	2.201
23.3.2.1	nucleotide metabolism.salvage.nucleoside kinases.adenosine kinase	tc404993	highly similar to ( 517) AT5G03300 | Symbols: ADK2 | ADK2 (ADENOSINE KINASE 2); adenosine kinase/ copper ion binding / kinase | chr5:796573-798997 FORWARDmoderately similar to ( 416) ADK_PHYPA Adenosine kinase (EC 2.7.1.20) (AK) (Adenosine 5'-phosphotransferase) - Physcomitrella patens (Moss)highly similar to ( 568) loc_os02g41590 12002.m09195 protein adenosine kinase 2, putative, expressed homol…	3.543
23.4.1	nucleotide metabolism.phosphotransfer and pyrophosphatases.adenylate kinase	tc441636	moderately similar to ( 420) AT5G35170 | Symbols: | adenylate kinase family protein | chr5:13419278-13423381 FORWARDhighly similar to ( 524) loc_os08g19140 12008.m05984 protein ATP binding protein, putative, expressed similar to UniRef100_A7QS12 Cluster: Chromosome undetermined scaffold_155, whole genome shotgun sequence; n=1; Vitis vinifera|Rep: Chromosome undetermined scaffold_155, whole genome…	1.573
23.5.3	nucleotide metabolism.deoxynucleotide metabolism.cytosine deaminase	tc373737	moderately similar to ( 257) AT4G20960 | Symbols: | cytidine/deoxycytidylate deaminase family protein | chr4:11212077-11213530 FORWARDmoderately similar to ( 447) loc_os03g02600 12003.m34720 protein riboflavin biosynthesis protein ribD, putative, expressed similar to UniRef100_Q10SM6 Cluster: Riboflavin biosynthesis protein RibD containing protein, expressed; n=1; Oryza sativa Japonica Group|Rep:…	-1.783
26.1	misc.misc2	tc412073	moderately similar to ( 300) AT4G02340 | Symbols: | epoxide hydrolase, putative | chr4:1035722-1037403 FORWARDmoderately similar to ( 398) loc_os05g19150 12005.m06318 protein epoxide hydrolase 2, putative, expressed similar to UniRef100_Q0DJJ0 Cluster: Os05g0273800 protein; n=2; Oryza sativa|Rep: Os05g0273800 protein - Oryza sativa subsp. japonica (Rice), partial (67%)	3.43
26.1	misc.misc2	tc371850	moderately similar to ( 298) AT3G23600 | Symbols: | dienelactone hydrolase family protein | chr3:8473833-8475655 FORWARDweakly similar to ( 182) E134_MAIZE Endo-1,3;1,4-beta-D-glucanase precursor (EC 3.2.1.-) - Zea mays (Maize)moderately similar to ( 418) loc_os05g33100 12005.m07542 protein endo-1,3;1,4-beta-D-glucanase precursor, putative, expressed similar to UniRef100_Q0DID5 Cluster: Os05g0399…	0.719
26.2	misc.UDP glucosyl and glucoronyl transferases	tc372848	moderately similar to ( 242) AT3G16520 | Symbols: UGT88A1 | UDP-glucoronosyl/UDP-glucosyl transferase family protein | chr3:5618847-5620833 REVERSEweakly similar to ( 142) ZOX_PHAVU Zeatin O-xylosyltransferase (EC 2.4.2.40) (Zeatin O-beta-D-xylosyltransferase) - Phaseolus vulgaris (Kidney bean) (French bean)moderately similar to ( 387) loc_os01g53330 12001.m11501 protein anthocyanidin 5,3-O-gluco…	0.75
26.2	misc.UDP glucosyl and glucoronyl transferases	tc395072	moderately similar to ( 343) AT2G15480 | Symbols: UGT73B5 | UGT73B5 (UDP-glucosyl transferase 73B5); UDP-glucosyltransferase/ UDP-glycosyltransferase/ quercetin 3-O-glucosyltransferase/ transferase, transferring glycosyl groups | chr2:6758817-6760452 FORWARDweakly similar to ( 163) ZOX_PHAVU Zeatin O-xylosyltransferase (EC 2.4.2.40) (Zeatin O-beta-D-xylosyltransferase) - Phaseolus vulgaris (Kidne…	-0.871
26.3.1	misc.gluco-, galacto- and mannosidases.alpha-galactosidase	tc430163	highly similar to ( 630) AT5G11720 | Symbols: | alpha-glucosidase 1 (AGLU1) | chr5:3776840-3780025 FORWARDhighly similar to ( 967) AGLU_HORVU Alpha-glucosidase precursor (EC 3.2.1.20) (Maltase) - Hordeum vulgare (Barley)highly similar to ( 845) loc_os06g46284 12006.m091810 protein alpha-glucosidase precursor, putative, expressed homologue to UniRef100_Q9LLY2 Cluster: High pI alpha-glucosidase; n=…	-0.66
26.4.1	misc.beta 1,3 glucan hydrolases.glucan endo-1,3-beta-glucosidase	tc368669	moderately similar to ( 281) AT4G16260 | Symbols: | catalytic/ cation binding / hydrolase, hydrolyzing O-glycosyl compounds | chr4:9200180-9201441 REVERSEhighly similar to ( 600) E13B_HORVU Glucan endo-1,3-beta-glucosidase GII precursor (EC 3.2.1.39) ((1->3)-beta-glucan endohydrolase GII) ((1->3)-beta-glucanase isoenzyme GII) (Beta-1,3-endoglucanase GII) - Hordeum vulgare (Barley)moderately simil…	-1.053
26.6	misc.O-methyl transferases	tc368870	moderately similar to ( 426) AT5G54160 | Symbols: ATOMT1, OMT1 | ATOMT1 (O-METHYLTRANSFERASE 1); caffeate O-methyltransferase/ myricetin 3'-O-methyltransferase/ quercetin 3-O-methyltransferase | chr5:21982075-21984167 FORWARDhighly similar to ( 546) OMT1_ORYSA Quercetin 3-O-methyltransferase 1 precursor (EC 2.1.1.76) (Flavonol 3-O-methyltransferase 1) - Oryza sativa (Rice)highly similar to ( 546)…	1.095
26.7	misc.oxidases - copper, flavone etc.	tc396849	moderately similar to ( 433) AT1G23740 | Symbols: | oxidoreductase, zinc-binding dehydrogenase family protein | chr1:8398245-8399656 REVERSEweakly similar to ( 110) QORH_SPIOL Chloroplastic quinone-oxidoreductase homolog (EC 1.-.-.-) (ceQORH) - Spinacia oleracea (Spinach)moderately similar to ( 471) loc_os08g29170 12008.m06921 protein quinone oxidoreductase-like protein At1g23740, chloroplast pre…	-6.424
26.8	misc.nitrilases, *nitrile lyases, berberine bridge enzymes, reticuline oxidases, troponine reductases	tc383900	moderately similar to ( 355) AT1G44820 | Symbols: | aminoacylase, putative / N-acyl-L-amino-acid amidohydrolase, putative | chr1:16926351-16928354 FORWARDmoderately similar to ( 462) loc_os06g10770 12006.m05794 protein aminoacylase-1, putative, expressed weakly similar to UniRef100_A7NVA7 Cluster: Chromosome chr18 scaffold_1, whole genome shotgun sequence; n=1; Vitis vinifera|Rep: Chromosome chr1…	-2.238
26.9	misc.glutathione S transferases	tc370729	weakly similar to ( 182) AT3G62760 | Symbols: ATGSTF13 | ATGSTF13; glutathione transferase | chr3:23217425-23218246 REVERSEmoderately similar to ( 280) GSTF3_MAIZE Glutathione S-transferase III (EC 2.5.1.18) (GST-III) (GST class-phi) - Zea mays (Maize)moderately similar to ( 300) loc_os01g70770 12001.m13122 protein glutathione S-transferase III, putative, expressed UniRef100_Q8GTB8 Cluster: Gluta…	1.479
26.9	misc.glutathione S transferases	tc394253	weakly similar to ( 189) AT3G09270 | Symbols: ATGSTU8 | ATGSTU8 (GLUTATHIONE S-TRANSFERASE TAU 8); glutathione transferase | chr3:2848407-2849226 REVERSEweakly similar to ( 194) GSTX3_TOBAC Probable glutathione S-transferase (EC 2.5.1.18) (Auxin-induced protein PCNT103) - Nicotiana tabacum (Common tobacco)moderately similar to ( 285) loc_os01g72150 12001.m13251 protein glutathione S-transferase, …	1.454
26.9	misc.glutathione S transferases	tc378783	weakly similar to ( 178) AT3G62760 | Symbols: ATGSTF13 | ATGSTF13; glutathione transferase | chr3:23217425-23218246 REVERSEmoderately similar to ( 285) GSTF4_MAIZE Glutathione S-transferase IV (EC 2.5.1.18) (GST-IV) (GST-27) (GST class-phi) - Zea mays (Maize)moderately similar to ( 272) loc_os01g27210 12001.m09172 protein glutathione S-transferase IV, putative, expressed homologue to UniRef100_Q8…	-1.772
26.1	misc.cytochrome P450	tc445053	highly similar to ( 730) AT3G53130 | Symbols: LUT1, CYP97C1 | LUT1 (LUTEIN DEFICIENT 1); epsilon hydroxylase/ oxygen binding | chr3:19692812-19695278 FORWARDmoderately similar to ( 371) C97B2_SOYBN Cytochrome P450 97B2 (EC 1.14.-.-) - Glycine max (Soybean)highly similar to ( 842) loc_os10g39930 12010.m065331 protein cytochrome P450 97B2, putative, expressed	2.585
26.11.1	misc.alcohol dehydrogenases	tc456072	moderately similar to ( 273) AT1G22440 | Symbols: | alcohol dehydrogenase, putative | chr1:7922560-7924759 FORWARDmoderately similar to ( 204) ADH1_PETHY Alcohol dehydrogenase 1 (EC 1.1.1.1) - Petunia hybrida (Petunia)moderately similar to ( 380) loc_os03g09020 12003.m35056 protein alcohol dehydrogenase 3, putative, expressed similar to UniRef100_Q10QN9 Cluster: Oxidoreductase, zinc-binding dehyd…	-1.359
26.12	misc.peroxidases	dr734531	very weakly similar to (89.7) AT4G30170 | Symbols: | peroxidase, putative | chr4:14762922-14764482 FORWARDvery weakly similar to (86.7) PER1_ORYSA Peroxidase 1 precursor (EC 1.11.1.7) - Oryza sativa (Rice)weakly similar to ( 193) loc_os12g34524 12012.m07246 protein peroxidase 24 precursor, putative, expressed weakly similar to UniRef100_Q66RM0 Cluster: Peroxidase a; n=1; Eucommia ulmoides|Rep: Pe…	-1.546
26.12	misc.peroxidases	tc382734	weakly similar to ( 166) AT1G71695 | Symbols: | peroxidase 12 (PER12) (P12) (PRXR6) | chr1:26964359-26966557 FORWARDweakly similar to ( 159) PER2_ORYSA Peroxidase 2 precursor (EC 1.11.1.7) - Oryza sativa (Rice)moderately similar to ( 324) loc_os04g59160 12004.m10793 protein peroxidase 12 precursor, putative, expressed	-0.816
26.12	misc.peroxidases	ck202001	weakly similar to ( 135) AT5G64120 | Symbols: | peroxidase, putative | chr5:25659551-25660946 REVERSEweakly similar to ( 124) PER2_ORYSA Peroxidase 2 precursor (EC 1.11.1.7) - Oryza sativa (Rice)weakly similar to ( 187) loc_os01g22230 12001.m150572 protein peroxidase 1 precursor, putative, expressed UniRef100_Q5I3F0 Cluster: Peroxidase 8; n=1; Triticum monococcum|Rep: Peroxidase 8 - Triticum mono…	4.339
26.12	misc.peroxidases	tc384018	weakly similar to ( 190) AT4G33420 | Symbols: | peroxidase, putative | chr4:16084856-16086105 FORWARDweakly similar to ( 175) PERX_NICSY Lignin-forming anionic peroxidase precursor (EC 1.11.1.7) - Nicotiana sylvestris (Wood tobacco)highly similar to ( 511) loc_os01g19020 12001.m08439 protein peroxidase 1 precursor, putative, expressed	3.906
26.13	misc.acid and other phosphatases	tc389522	moderately similar to ( 307) AT4G16580 | Symbols: | catalytic | chr4:9341152-9342555 REVERSEmoderately similar to ( 483) loc_os03g59470 12003.m10845 protein fos intronic gene CG7615-PA, putative, expressed similar to UniRef100_Q6ATQ2 Cluster: Expressed protein; n=1; Oryza sativa Japonica Group|Rep: Expressed protein - Oryza sativa subsp. japonica (Rice), partial (63%)	2.101
26.16	misc.myrosinases-lectin-jacalin	ck217267	very weakly similar to (81.6) SALT_ORYSA Salt stress-induced protein (Salt protein) (Protein lectin-like) (Protein mannose-binding lectin) - Oryza sativa (Rice)weakly similar to ( 117) loc_os11g39420 12011.m07789 protein jacalin-like lectin domain containing protein, expressed similar to UniRef100_Q7XJ79 Cluster: High light protein; n=1; Hordeum vulgare|Rep: High light protein - Hordeum vulgare (…	2.585
26.19	misc.plastocyanin-like	tc451968	weakly similar to ( 101) AT2G32300 | Symbols: UCC1 | UCC1 (UCLACYANIN 1); copper ion binding / electron carrier | chr2:13722510-13723464 FORWARDweakly similar to ( 120) BCP_PEA Blue copper protein precursor - Pisum sativum (Garden pea)weakly similar to ( 142) loc_os02g52180 12002.m10249 protein uclacyanin-2 precursor, putative, expressed	2.843
26.22	misc.short chain dehydrogenase/reductase (SDR)	tc401932	moderately similar to ( 252) AT2G24190 | Symbols: | short-chain dehydrogenase/reductase (SDR) family protein | chr2:10283740-10284934 REVERSEmoderately similar to ( 427) loc_os07g48640 12007.m079798 protein oxidoreductase, putative, expressed weakly similar to UniRef100_A7PG61 Cluster: Chromosome chr6 scaffold_15, whole genome shotgun sequence; n=1; Vitis vinifera|Rep: Chromosome chr6 scaffold_15…	-1.442
26.23	misc.rhodanese	tc384742	moderately similar to ( 211) AT2G42220 | Symbols: | rhodanese-like domain-containing protein | chr2:17592105-17593305 FORWARDmoderately similar to ( 237) loc_os09g10750 12009.m04339 protein rhodanese family protein, putative, expressed similar to UniRef100_Q6H444 Cluster: Rhodanese family protein-like; n=1; Oryza sativa Japonica Group|Rep: Rhodanese family protein-like - Oryza sativa subsp. japon…	-3.258
26.27	misc.calcineurin-like phosphoesterase family protein	ca647880	moderately similar to ( 215) AT3G47810 | Symbols: MAG1 | MAG1 (MAIGO 1); hydrolase/ protein serine/threonine phosphatase | chr3:17637256-17639017 REVERSEmoderately similar to ( 233) loc_os02g16550 12002.m06898 protein vacuolar protein sorting 29, putative, expressed homologue to UniRef100_A7QEI2 Cluster: Chromosome chr1 scaffold_84, whole genome shotgun sequence; n=1; Vitis vinifera|Rep: Chromoso…	-3.061
26.28	misc.GDSL-motif lipase	tc381920	moderately similar to ( 339) AT5G45910 | Symbols: | GDSL-motif lipase/hydrolase family protein | chr5:18620420-18622264 REVERSEweakly similar to ( 169) EST_HEVBR Esterase precursor (EC 3.1.1.-) (Early nodule-specific protein homolog) (Latex allergen Hev b 13) - Hevea brasiliensis (Para rubber tree)highly similar to ( 662) loc_os06g34120 12006.m07948 protein esterase precursor, putative, expressed	1.079
26.3	misc. other Ferredoxins and Rieske domain	tc371752	moderately similar to ( 315) AT1G71500 | Symbols: | Rieske (2Fe-2S) domain-containing protein | chr1:26936084-26937331 FORWARDmoderately similar to ( 357) loc_os11g13850 12011.m28764 protein rieske domain containing protein, expressed similar to UniRef100_A7PPZ6 Cluster: Chromosome chr18 scaffold_24, whole genome shotgun sequence; n=1; Vitis vinifera|Rep: Chromosome chr18 scaffold_24, whole genom…	-0.766
26.3	misc. other Ferredoxins and Rieske domain	tc424102	moderately similar to ( 352) AT4G25650 | Symbols: ACD1-LIKE | ACD1-LIKE (ACD1-LIKE); 2 iron, 2 sulfur cluster binding / electron carrier/ oxidoreductase | chr4:13081021-13083153 REVERSEmoderately similar to ( 455) loc_os03g59110 12003.m10812 protein pheophorbide a oxygenase, chloroplast precursor, putative, expressed similar to UniRef100_Q0DMJ4 Cluster: Os03g0805600 protein; n=1; Oryza sativa Jap…	2.456
27.1	RNA.processing	tc441145	weakly similar to ( 172) AT1G76860 | Symbols: | small nuclear ribonucleoprotein, putative / snRNP, putative / Sm protein, putative | chr1:28854594-28855637 REVERSEweakly similar to ( 188) loc_os01g64690 12001.m12583 protein U6 snRNA-associated Sm-like protein LSm3, putative, expressed homologue to UniRef100_Q5N9F1 Cluster: Small nuclear ribonucleoprotein-like; n=2; Oryza sativa|Rep: Small nuclear…	-2.692
27.1	RNA.processing	tc387452	weakly similar to ( 164) AT4G20440 | Symbols: | smB (small nuclear ribonucleoprotein associated protein B) | chr4:11022843-11023616 REVERSEweakly similar to ( 196) loc_os07g07220 12007.m05181 protein small nuclear ribonucleoprotein-associated protein B, putative, expressed	3.106
27.1.1	RNA.processing.splicing	tc378888	moderately similar to ( 341) AT5G42820 | Symbols: ATU2AF35B, U2AF35B | U2AF35B; RNA binding / nucleic acid binding / nucleotide binding / zinc ion binding | chr5:17170445-17171296 REVERSEmoderately similar to ( 380) loc_os05g48960 12005.m27978 protein splicing factor U2af 38 kDa subunit, putative, expressed similar to UniRef100_A9TES1 Cluster: Predicted protein; n=1; Physcomitrella patens subsp. …	3.104
27.1.1	RNA.processing.splicing	tc391637	highly similar to ( 554) AT4G36690 | Symbols: ATU2AF65A | ATU2AF65A; RNA binding / nucleic acid binding / nucleotide binding | chr4:17294591-17297609 REVERSEhighly similar to ( 682) loc_os11g45590 12011.m08391 protein splicing factor U2AF 65 kDa subunit, putative, expressed UniRef100_Q2QKB4 Cluster: U2AF large subunit; n=1; Triticum aestivum|Rep: U2AF large subunit - Triticum aestivum (Wheat), co…	2.391
27.1.1	RNA.processing.splicing	tc381076	moderately similar to ( 321) AT2G33340 | Symbols: | nucleotide binding / ubiquitin-protein ligase | chr2:14126703-14131000 REVERSEmoderately similar to ( 408) loc_os10g32880 12010.m21914 protein pre-mRNA-splicing factor 19, putative, expressed	-2.495
27.1.2	RNA.processing.RNA helicase	tc399352	highly similar to ( 861) AT3G62310 | Symbols: | RNA helicase, putative | chr3:23057516-23060561 REVERSEhighly similar to ( 946) loc_os03g19960 12003.m07409 protein pre-mRNA-splicing factor ATP-dependent RNA helicase, putative, expressed	2.308
27.1.2	RNA.processing.RNA helicase	tc384121	highly similar to ( 696) AT1G55150 | Symbols: | DEAD box RNA helicase, putative (RH20) | chr1:20574634-20577141 FORWARDmoderately similar to ( 412) DB10_NICSY ATP-dependent RNA helicase-like protein DB10 (EC 3.6.1.-) - Nicotiana sylvestris (Wood tobacco)highly similar to ( 726) loc_os01g10050 12001.m07627 protein ATP-dependent RNA helicase dbp2, putative, expressed homologue to UniRef100_Q5QMN3 C…	1.998
27.2	RNA.transcription	tc370220	nearly identical (1058) AT4G19210 | Symbols: ATRLI2, RLI2 | ATRLI2; transporter | chr4:10501906-10504776 FORWARDvery weakly similar to (82.0) CYSA_CHLVU Probable sulfate/thiosulfate import ATP-binding protein cysA (EC 3.6.3.25) (Sulfate-transporting ATPase) - Chlorella vulgaris (Green alga)nearly identical (1129) loc_os11g34350 12011.m07293 protein ATP-binding cassette sub-family E member 1, puta…	2.757
27.3.12	RNA.regulation of transcription.C3H zinc finger family	tc409776	moderately similar to ( 208) AT3G12130 | Symbols: | KH domain-containing protein / zinc finger (CCCH type) family protein | chr3:3864486-3866406 REVERSEmoderately similar to ( 451) loc_os04g57010 12004.m79001 protein zinc finger C-x8-C-x5-C-x3-H type family protein, expressed similar to UniRef100_Q7F8R0 Cluster: KH domain-containing protein-like; n=2; Oryza sativa|Rep: KH domain-containing protei…	-1.791
27.3.15	RNA.regulation of transcription.CCAAT box binding factor family, HAP3	tc379184	moderately similar to ( 203) AT4G14540 | Symbols: NF-YB3 | NF-YB3 (NUCLEAR FACTOR Y, SUBUNIT B3); transcription factor | chr4:8344663-8345148 FORWARDweakly similar to ( 179) NFYB_MAIZE Nuclear transcription factor Y subunit B (NF-YB) (CAAT-box DNA-binding protein subunit B) - Zea mays (Maize)moderately similar to ( 253) loc_os03g29970 12003.m08258 protein nuclear transcription factor Y subunit B-…	1.072
27.3.15	RNA.regulation of transcription.CCAAT box binding factor family, HAP3	tc389739	weakly similar to ( 196) AT3G53340 | Symbols: NF-YB10 | NF-YB10 (NUCLEAR FACTOR Y, SUBUNIT B10); transcription factor | chr3:19774667-19775991 REVERSEmoderately similar to ( 262) NFYB3_ORYSA Nuclear transcription factor Y subunit B-3 (OsNF-YB-3) (Transcriptional activator HAP3B) - Oryza sativa (Rice)moderately similar to ( 266) loc_os01g61810 12001.m12304 protein nuclear transcription factor Y su…	-1.982
27.3.39	RNA.regulation of transcription.AtSR Transcription Factor family	tc368893	moderately similar to ( 295) AT4G35450 | Symbols: AKR2, AFT, AKR2A | AKR2 (ANKYRIN REPEAT-CONTAINING PROTEIN 2); protein binding | chr4:16839862-16841759 FORWARDmoderately similar to ( 367) loc_os09g33810 12009.m060082 protein ankyrin repeat domain-containing protein 2, putative, expressed similar to UniRef100_Q84P56 Cluster: TGB12K interacting protein 2; n=1; Nicotiana tabacum|Rep: TGB12K intera…	-2.223
27.3.44	RNA.regulation of transcription.Chromatin Remodeling Factors	tc388543	weakly similar to ( 108) AT2G14880 | Symbols: | SWIB complex BAF60b domain-containing protein | chr2:6393686-6394841 REVERSEweakly similar to ( 168) loc_os12g32280 12012.m07033 protein expressed protein similar to UniRef100_Q2QQ44 Cluster: SWIB/MDM2 domain containing protein, expressed; n=1; Oryza sativa Japonica Group|Rep: SWIB/MDM2 domain containing protein, expressed - Oryza sativa subsp. japo…	-1.858
27.3.50	RNA.regulation of transcription.General Transcription	tc381127	moderately similar to ( 237) AT1G73230 | Symbols: | nascent polypeptide-associated complex (NAC) domain-containing protein | chr1:27540506-27541364 REVERSEmoderately similar to ( 265) loc_os03g01910 12003.m78794 protein transcription factor BTF3, putative, expressed similar to UniRef100_Q6DQ93 Cluster: BTF3b-like transcription factor; n=1; Musa acuminata|Rep: BTF3b-like transcription factor - Mus…	0.869
27.3.67	RNA.regulation of transcription.putative transcription regulator	tc381127	moderately similar to ( 237) AT1G73230 | Symbols: | nascent polypeptide-associated complex (NAC) domain-containing protein | chr1:27540506-27541364 REVERSEmoderately similar to ( 265) loc_os03g01910 12003.m78794 protein transcription factor BTF3, putative, expressed similar to UniRef100_Q6DQ93 Cluster: BTF3b-like transcription factor; n=1; Musa acuminata|Rep: BTF3b-like transcription factor - Mus…	0.869
27.3.67	RNA.regulation of transcription.putative transcription regulator	tc410943	moderately similar to ( 233) AT1G53670 | Symbols: MSRB1, ATMSRB1 | MSRB1 (methionine sulfoxide reductase B 1); peptide-methionine-(S)-S-oxide reductase | chr1:20036687-20038074 FORWARDmoderately similar to ( 251) loc_os06g27760 12006.m32078 protein peptide methionine sulfoxide reductase msrB, putative, expressed similar to UniRef100_A7P298 Cluster: Chromosome chr19 scaffold_4, whole genome shotgu…	-3.5
27.3.69	RNA.regulation of transcription.SET-domain transcriptional regulator family	tc401658	highly similar to ( 594) AT3G07670 | Symbols: | SET domain-containing protein | chr3:2451651-2454617 FORWARDweakly similar to ( 107) RBCMT_TOBAC Ribulose-1,5 bisphosphate carboxylase/oxygenase large subunit N-methyltransferase, chloroplast precursor (EC 2.1.1.127) ([Ribulose-bisphosphate carboxylase]-lysine N-methyltransferase) (RuBisCO methyltransferase) (RuBisCO LSMT) (rbcMT)highly similar to (…	2.941
27.3.99	RNA.regulation of transcription.unclassified	tc372062	weakly similar to ( 178) AT3G15680 | Symbols: | zinc finger (Ran-binding) family protein | chr3:5315437-5316048 FORWARDmoderately similar to ( 250) loc_os02g10920 12002.m100134 protein RNA-binding protein cabeza, putative, expressed homologue to UniRef100_Q6Z6E6 Cluster: Zinc finger transcription factor ZFP30; n=1; Oryza sativa Japonica Group|Rep: Zinc finger transcription factor ZFP30 - Oryza sa…	-0.974
27.3.99	RNA.regulation of transcription.unclassified	tc374177	weakly similar to ( 199) AT5G10770 | Symbols: | chloroplast nucleoid DNA-binding protein, putative | chr5:3403331-3405331 REVERSEmoderately similar to ( 313) loc_os06g40818 12006.m08616 protein aspartic proteinase nepenthesin-1 precursor, putative, expressed weakly similar to UniRef100_Q2L3E7 Cluster: Chloroplast nucleoid binding protein; n=1; Brachypodium sylvaticum|Rep: Chloroplast nucleoid bin…	-2.286
27.3.99	RNA.regulation of transcription.unclassified	tc415023	moderately similar to ( 474) AT3G63140 | Symbols: CSP41A | CSP41A (CHLOROPLAST STEM-LOOP BINDING PROTEIN OF 41 KDA); mRNA binding / poly(U) binding | chr3:23327006-23328620 REVERSEhighly similar to ( 509) loc_os07g11110 12007.m05566 protein mRNA binding protein precursor, putative, expressed similar to UniRef100_Q7X998 Cluster: MRNA-binding protein; n=1; Nicotiana tabacum|Rep: MRNA-binding protei…	3.541
27.4	RNA.RNA binding	tc388556	weakly similar to ( 183) AT5G04280 | Symbols: | glycine-rich RNA-binding protein | chr5:1192461-1195413 FORWARDvery weakly similar to (98.6) GRP10_BRANA Glycine-rich RNA-binding protein 10 - Brassica napus (Rape)moderately similar to ( 420) loc_os07g08960 12007.m05352 protein glycine-rich RNA-binding protein 7, putative, expressed similar to UniRef100_Q7XI13 Cluster: Glycine-rich RNA-binding prot…	-2.277
27.4	RNA.RNA binding	tc449758	weakly similar to ( 160) AT1G76940 | Symbols: | RNA recognition motif (RRM)-containing protein | chr1:28902707-28904085 REVERSEmoderately similar to ( 293) loc_os06g03690 12006.m091584 protein nucleic acid binding protein, putative, expressed similar to UniRef100_Q10NQ5 Cluster: Harpin-induced protein 1 containing protein, expressed; n=1; Oryza sativa Japonica Group|Rep: Harpin-induced protein 1 …	-1.265
27.4	RNA.RNA binding	tc371452	weakly similar to ( 170) AT4G09040 | Symbols: | RNA recognition motif (RRM)-containing protein | chr4:5795075-5797193 REVERSEweakly similar to ( 103) ROC5_NICSY 33 kDa ribonucleoprotein, chloroplast precursor - Nicotiana sylvestris (Wood tobacco)moderately similar to ( 303) loc_os08g37700 12008.m080189 protein ribonucleoprotein, chloroplast precursor, putative, expressed weakly similar to UniRef1…	1.259
27.4	RNA.RNA binding	tc393861	moderately similar to ( 307) AT5G15270 | Symbols: | KH domain-containing protein | chr5:4958738-4960947 FORWARDhighly similar to ( 535) loc_os03g25970 12003.m34871 protein nucleic acid binding protein, putative, expressed similar to UniRef100_A7QEB2 Cluster: Chromosome chr1 scaffold_84, whole genome shotgun sequence; n=1; Vitis vinifera|Rep: Chromosome chr1 scaffold_84, whole genome shotgun seque…	-2.933
27.4	RNA.RNA binding	dr741626	weakly similar to ( 148) AT3G26420 | Symbols: ATRZ-1A | ATRZ-1A; RNA binding / nucleotide binding | chr3:9671953-9673055 FORWARDweakly similar to ( 111) GRP1_DAUCA Glycine-rich RNA-binding protein - Daucus carota (Carrot)weakly similar to ( 165) loc_os03g61990 12003.m101556 protein glycine-rich RNA-binding protein 8, putative, expressed homologue to UniRef100_Q9AXN2 Cluster: RNA-binding protein; …	-2.263
27.4	RNA.RNA binding	tc389698	moderately similar to ( 353) AT1G17370 | Symbols: UBP1B | UBP1B (oligouridylate binding protein 1B); mRNA 3'-UTR binding | chr1:5951842-5954825 REVERSEmoderately similar to ( 498) loc_os08g40880 12008.m08067 protein mRNA 3-UTR binding protein, putative, expressed similar to UniRef100_A7P528 Cluster: Chromosome chr4 scaffold_6, whole genome shotgun sequence; n=1; Vitis vinifera|Rep: Chromosome chr…	2.277
27.4	RNA.RNA binding	tc370710	weakly similar to ( 136) AT5G61030 | Symbols: GR-RBP3 | GR-RBP3 (glycine-rich RNA-binding protein 3); ATP binding / RNA binding | chr5:24560870-24562152 FORWARDvery weakly similar to (98.6) ROC1_NICSY 29 kDa ribonucleoprotein A, chloroplast precursor (CP29A) - Nicotiana sylvestris (Wood tobacco)weakly similar to ( 185) loc_os10g17454 12010.m065240 protein RNA-binding protein precursor, putative, …	3.868
28.1	DNA.synthesis/chromatin structure	tc369597	highly similar to ( 754) AT4G00660 | Symbols: | DEAD/DEAH box helicase, putative | chr4:274638-277438 FORWARDmoderately similar to ( 275) IF4A3_NICPL Eukaryotic initiation factor 4A-3 (EC 3.6.1.-) (ATP-dependent RNA helicase eIF4A-3) (eIF-4A-3) - Nicotiana plumbaginifolia (Leadwort-leaved tobacco)highly similar to ( 793) loc_os02g42860 12002.m09321 protein ATP-dependent RNA helicase dhh1, putativ…	-2.122
28.1.3	DNA.synthesis/chromatin structure.histone	dy741504	very weakly similar to (91.7) AT2G18050 | Symbols: HIS1-3 | HIS1-3 (HISTONE H1-3); DNA binding / nucleosomal DNA binding | chr2:7846254-7846670 FORWARDweakly similar to ( 112) H1_WHEAT Histone H1 - Triticum aestivum (Wheat)weakly similar to ( 107) loc_os03g58470 12003.m10753 protein histone H1, putative, expressed homologue to UniRef100_Q9XHL9 Cluster: Histone H1 WH1B.1; n=1; Triticum aestivum|Re…	3.719
28.1.3	DNA.synthesis/chromatin structure.histone	tc437299	weakly similar to ( 174) AT5G22880 | Symbols: H2B, HTB2 | HTB2; DNA binding | chr5:7652130-7652567 REVERSEweakly similar to ( 178) H2B5_WHEAT Histone H2B.5 (wcH2B-6) - Triticum aestivum (Wheat)weakly similar to ( 178) loc_os01g05950 12001.m07226 protein histone H2B.1, putative, expressed UniRef100_Q43216 Cluster: Histone H2B.5; n=1; Triticum aestivum|Rep: Histone H2B.5 - Triticum aestivum (Wheat)…	-0.527
28.1.3	DNA.synthesis/chromatin structure.histone	tc405447	moderately similar to ( 261) AT5G65360 | Symbols: | histone H3 | chr5:26120099-26120509 REVERSEmoderately similar to ( 260) H32_WHEAT Histone H3.2 - Triticum aestivum (Wheat)moderately similar to ( 261) loc_os11g05730 12011.m04769 protein histone H3, putative, expressed UniRef100_P68428 Cluster: Histone H3.2; n=5; Magnoliophyta|Rep: Histone H3.2 - Triticum aestivum (Wheat), complete	2.05
28.99	DNA.unspecified	tc389340	highly similar to ( 530) AT4G34490 | Symbols: ATCAP1, CAP 1, CAP1 | ATCAP1 (ARABIDOPSIS THALIANA CYCLASE ASSOCIATED PROTEIN 1); actin binding | chr4:16484896-16487355 REVERSEhighly similar to ( 609) loc_os03g51250 12003.m10106 protein adenylyl cyclase-associated protein 1, putative, expressed similar to UniRef100_Q10DR8 Cluster: Adenylyl cyclase-associated protein; n=1; Oryza sativa Japonica Grou…	3.233
29.1	protein.aa activation	tc374273	moderately similar to ( 255) AT5G66410 | Symbols: PLP3b | PLP3b (Phosducin-like protein 3 homolog); beta-tubulin binding | chr5:26519909-26521459 FORWARDmoderately similar to ( 291) loc_os05g16630 12005.m27752 protein thioredoxin domain-containing protein 9, putative, expressed similar to UniRef100_Q6NPL9 Cluster: At3g50960; n=1; Arabidopsis thaliana|Rep: At3g50960 - Arabidopsis thaliana (Mouse-e…	-3.118
29.1	protein.aa activation	tc372266	moderately similar to ( 285) AT4G33760 | Symbols: | tRNA synthetase class II (D, K and N) family protein | chr4:16189285-16193260 REVERSEmoderately similar to ( 337) loc_os01g06020 12001.m07233 protein aspartyl-tRNA synthetase, putative, expressed	2.483
29.1.7	protein.aa activation.alanine-tRNA ligase	tc383447	highly similar to ( 632) AT1G50200 | Symbols: ALATS, ACD | ALATS (ALANYL-TRNA SYNTHETASE); ATP binding / alanine-tRNA ligase/ ligase, forming aminoacyl-tRNA and related compounds / nucleic acid binding / nucleotide binding | chr1:18591429-18598311 REVERSEhighly similar to ( 833) loc_os10g10244 12010.m04361 protein alanyl-tRNA synthetase, mitochondrial precursor, putative, expressed similar to Uni…	2.098
29.2.1.1.1.1.16	protein.synthesis.ribosomal protein.prokaryotic.chloroplast.30S subunit.S16	np341164	weakly similar to ( 122) ATCG00050 | Symbols: RPS16 | Homologous to the bacterial ribosomal protein S16 | chrC:5084-6188 REVERSEweakly similar to ( 171) RR16_WHEAT Chloroplast 30S ribosomal protein S16 - Triticum aestivum (Wheat)weakly similar to ( 108) loc_osp1g00130 11562.m00002 protein ribosomal protein S16 GB|AB042240.3|BAB47016.1 ribosomal protein s16 [Triticum aestivum]	4.048
29.2.1.1.1.1.20	protein.synthesis.ribosomal protein.prokaryotic.chloroplast.30S subunit.S20	dr740288	weakly similar to ( 130) AT3G15190 | Symbols: | chloroplast 30S ribosomal protein S20, putative | chr3:5116216-5117412 FORWARDmoderately similar to ( 240) loc_os01g48690 12001.m150433 protein ribosomal protein rpS20, putative, expressed weakly similar to UniRef100_A7P1S0 Cluster: Chromosome chr19 scaffold_4, whole genome shotgun sequence; n=1; Vitis vinifera|Rep: Chromosome chr19 scaffold_4, whol…	-3.168
29.2.1.1.1.2.1	protein.synthesis.ribosomal protein.prokaryotic.chloroplast.50S subunit.L1	tc447005	moderately similar to ( 405) AT3G63490 | Symbols: | ribosomal protein L1 family protein | chr3:23444269-23445777 FORWARDmoderately similar to ( 387) RK1_SPIOL 50S ribosomal protein L1, chloroplast precursor (CL1) - Spinacia oleracea (Spinach)moderately similar to ( 450) loc_os05g32220 12005.m07455 protein 50S ribosomal protein L1, putative, expressed similar to UniRef100_Q9LY66 Cluster: 50S ribos…	4.582
29.2.1.1.3.99	protein.synthesis.ribosomal protein.prokaryotic.unknown organellar.unknown	tc394877	moderately similar to ( 216) AT5G08180 | Symbols: | ribosomal protein L7Ae/L30e/S12e/Gadd45 family protein | chr5:2631843-2633374 REVERSEmoderately similar to ( 266) loc_os06g16290 12006.m06342 protein h/ACA ribonucleoprotein complex subunit 2, putative, expressed similar to UniRef100_A6MZZ6 Cluster: H/ACA ribonucleoprotein complex subunit 2; n=2; Oryza sativa|Rep: H/ACA ribonucleoprotein complex…	2.066
29.2.1.2.1.6	protein.synthesis.ribosomal protein.eukaryotic.40S subunit.S6	be417909	moderately similar to ( 272) AT5G10360 | Symbols: EMB3010 | EMB3010 (embryo defective 3010); structural constituent of ribosome | chr5:3258734-3260142 REVERSEmoderately similar to ( 277) RS6_ASPOF 40S ribosomal protein S6 - Asparagus officinalis (Garden asparagus)moderately similar to ( 278) loc_os03g27260 12003.m08053 protein 40S ribosomal protein S6, putative, expressed homologue to UniRef100_Q…	2.153
29.2.1.2.1.15	protein.synthesis.ribosomal protein.eukaryotic.40S subunit.S15	tc389089	moderately similar to ( 249) AT5G09510 | Symbols: | 40S ribosomal protein S15 (RPS15D) | chr5:2955698-2956353 REVERSEmoderately similar to ( 260) RS15_ORYSA 40S ribosomal protein S15 - Oryza sativa (Rice)moderately similar to ( 260) loc_os07g08660 12007.m05322 protein 40S ribosomal protein S15, putative, expressed similar to UniRef100_A6MZB5 Cluster: 40S ribosomal protein S15; n=3; Oryza sativa|R…	2.097
29.2.1.2.1.27	protein.synthesis.ribosomal protein.eukaryotic.40S subunit.S27	tc414530	weakly similar to ( 152) AT3G61110 | Symbols: ARS27A | ARS27A (ARABIDOPSIS RIBOSOMAL PROTEIN S27); structural constituent of ribosome | chr3:22611710-22612632 FORWARDweakly similar to ( 159) RS27_HORVU 40S ribosomal protein S27 (Manganese efficiency-related protein 1) - Hordeum vulgare (Barley)weakly similar to ( 157) loc_os02g27769 12002.m100798 protein 40S ribosomal protein S27, putative, expre…	-1.567
29.2.1.2.2.3	protein.synthesis.ribosomal protein.eukaryotic.60S subunit.L3	tc459643	highly similar to ( 702) AT1G43170 | Symbols: ARP1, RPL3A | ARP1 (ARABIDOPSIS RIBOSOMAL PROTEIN 1); structural constituent of ribosome | chr1:16267519-16268631 FORWARDhighly similar to ( 775) RL3_ORYSJ 60S ribosomal protein L3 OS=Oryza sativa subsp. japonica GN=RPL3 PE=2 SV=2highly similar to ( 775) loc_os12g07010 12012.m04691 protein 60S ribosomal protein L3, putative, expressed UniRef100_A1YE28…	-0.802
29.2.1.2.2.19	protein.synthesis.ribosomal protein.eukaryotic.60S subunit.L19	tc374936	moderately similar to ( 239) AT3G16780 | Symbols: | 60S ribosomal protein L19 (RPL19B) | chr3:5708982-5710249 FORWARDweakly similar to ( 101) RL19_MAIZE 60S ribosomal protein L19 (Fragment) - Zea mays (Maize)moderately similar to ( 261) loc_os03g38260 12003.m08925 protein 60S ribosomal protein L19-3, putative, expressed homologue to UniRef100_Q6RYC4 Cluster: 60S ribosomal protein L19; n=1; Capsic…	-4.342
29.2.3	protein.synthesis.initiation	tc372322	moderately similar to ( 326) AT4G33250 | Symbols: EIF3K, TIF3K1, ATTIF3K1 | EIF3K (EUKARYOTIC TRANSLATION INITIATION FACTOR 3K); translation initiation factor | chr4:16039066-16040617 REVERSEmoderately similar to ( 423) IF3C_ORYSA Eukaryotic translation initiation factor 3 subunit 12 (eIF-3 p25) (eIF3k) - Oryza sativa (Rice)moderately similar to ( 423) loc_os03g08450 12003.m06353 protein eukaryot…	2.431
29.2.3	protein.synthesis.initiation	tc377966	highly similar to ( 748) AT3G56150 | Symbols: EIF3C, ATEIF3C-1, EIF3C-1, ATTIF3C1, TIF3C1 | EIF3C (EUKARYOTIC TRANSLATION INITIATION FACTOR 3C); translation initiation factor | chr3:20833790-20836820 REVERSEhighly similar to ( 754) IF38_MEDTR Eukaryotic translation initiation factor 3 subunit 8 (eIF3 p110) (eIF3c) - Medicago truncatula (Barrel medic)highly similar to ( 957) loc_os07g03230 12007.m…	1.778
29.2.3	protein.synthesis.initiation	tc402961	moderately similar to ( 330) AT3G11400 | Symbols: EIF3G1, ATEIF3G1 | eukaryotic translation initiation factor 3G / eIF3g | chr3:3578536-3580366 FORWARDmoderately similar to ( 375) loc_os02g54700 12002.m10498 protein eukaryotic translation initiation factor 3 subunit 4, putative, expressed eukaryotic translation initiation factor 3 subunit g;eIF3g; translation factor	-1.026
29.2.4	protein.synthesis.elongation	tc380780	highly similar to ( 524) AT1G06220 | Symbols: MEE5, CLO, GFA1 | MEE5 (MATERNAL EFFECT EMBRYO ARREST 5); GTP binding / GTPase/ translation elongation factor/ translation factor, nucleic acid binding | chr1:1900524-1904583 FORWARDmoderately similar to ( 242) EF2_BETVU Elongation factor 2 (EF-2) - Beta vulgaris (Sugar beet)highly similar to ( 580) loc_os06g40600 12006.m08596 protein U5 small nuclear…	2.127
29.3.1	protein.targeting.nucleus	tc379581	moderately similar to ( 258) AT2G46520 | Symbols: | cellular apoptosis susceptibility protein, putative / importin-alpha re-exporter, putative | chr2:19096867-19099785 FORWARDmoderately similar to ( 427) loc_os01g13430 12001.m07952 protein importin-alpha re-exporter, putative, expressed similar to UniRef100_Q0JP92 Cluster: Os01g0235400 protein; n=2; Oryza sativa Japonica Group|Rep: Os01g0235400 p…	2.36
29.3.2	protein.targeting.mitochondria	tc380332	moderately similar to ( 282) AT3G02090 | Symbols: MPPBETA | mitochondrial processing peptidase beta subunit, putative | chr3:365624-368534 FORWARDmoderately similar to ( 428) loc_os01g51390 12001.m11318 protein mitochondrial-processing peptidase beta subunit, mitochondrial precursor, putative, expressed similar to UniRef100_Q93XG5 Cluster: C3meo4; n=1; Oryza sativa|Rep: C3meo4 - Oryza sativa (Ric…	2.473
29.3.3	protein.targeting.chloroplast	tc378109	highly similar to ( 514) AT4G01800 | Symbols: | preprotein translocase secA subunit, putative | chr4:770926-776131 REVERSEhighly similar to ( 512) SECA_SPIOL Preprotein translocase secA subunit, chloroplast precursor - Spinacia oleracea (Spinach)highly similar to ( 544) loc_os01g21820 12001.m08666 protein preprotein translocase secA subunit, chloroplast precursor, putative, expressed homologue to…	-1.95
29.3.3	protein.targeting.chloroplast	tc447034	weakly similar to ( 155) AT4G02510 | Symbols: TOC159, TOC86, PPI2, TOC160, ATTOC159 | TOC159 (TRANSLOCON AT THE OUTER ENVELOPE MEMBRANE OF CHLOROPLASTS 159); transmembrane receptor | chr4:1104766-1109360 FORWARDmoderately similar to ( 339) loc_os05g05950 12005.m05122 protein TOC159, putative, expressed similar to UniRef100_Q0DKN6 Cluster: Os05g0151400 protein; n=2; Oryza sativa Japonica Group|Rep…	-1.674
29.3.4.2	protein.targeting.secretory pathway.golgi	tc388477	highly similar to ( 614) AT3G23660 | Symbols: | transport protein, putative | chr3:8513666-8517729 REVERSEhighly similar to ( 815) loc_os11g24560 12011.m06382 protein protein transport protein Sec23A, putative, expressed homologue to UniRef100_Q53NR8 Cluster: At1g05520/T25N20_16; n=2; Oryza sativa Japonica Group|Rep: At1g05520/T25N20_16 - Oryza sativa subsp. japonica (Rice), partial (62%)	3.816
29.3.4.3	protein.targeting.secretory pathway.vacuole	tc402917	highly similar to ( 558) AT1G75850 | Symbols: VPS35B | VPS35B (VPS35 HOMOLOG B) | chr1:28478053-28483874 REVERSEhighly similar to ( 684) loc_os03g58700 12003.m10774 protein vacuolar protein sorting 35, putative, expressed similar to UniRef100_A7NSS5 Cluster: Chromosome chr18 scaffold_1, whole genome shotgun sequence; n=1; Vitis vinifera|Rep: Chromosome chr18 scaffold_1, whole genome shotgun seque…	-1.654
29.3.4.99	protein.targeting.secretory pathway.unspecified	tc431408	moderately similar to ( 324) AT3G49870 | Symbols: ATARLA1C | ATARLA1C (ADP-ribosylation factor-like A1C); GTP binding | chr3:18492674-18494021 REVERSEweakly similar to ( 110) ARF1_CHLRE ADP-ribosylation factor 1 - Chlamydomonas reinhardtiimoderately similar to ( 367) loc_os03g10370 12003.m06490 protein ADP-ribosylation factor-like protein 8B, putative, expressed homologue to UniRef100_Q10QD5 Clus…	2.572
29.4	protein.postranslational modification	tc378872	highly similar to ( 584) AT2G24360 | Symbols: | serine/threonine/tyrosine kinase, putative | chr2:10364742-10366075 REVERSEweakly similar to ( 103) CIPK1_ORYSA CIPK-like protein 1 (EC 2.7.11.1) (OsCK1) - Oryza sativa (Rice)highly similar to ( 725) loc_os08g12750 12008.m080037 protein serine/threonine protein kinase, putative, expressed homologue to UniRef100_Q94C42 Cluster: Serine/threonine prote…	2.898
29.4	protein.postranslational modification	tc382931	highly similar to ( 585) AT2G39840 | Symbols: TOPP4 | TOPP4; protein serine/threonine phosphatase | chr2:16627430-16628789 FORWARDhighly similar to ( 611) PP1_ORYSA Serine/threonine-protein phosphatase PP1 (EC 3.1.3.16) - Oryza sativa (Rice)highly similar to ( 611) loc_os03g16110 12003.m34828 protein serine/threonine-protein phosphatase PP1, putative, expressed homologue to UniRef100_P48489 Clust…	-1.429
29.4	protein.postranslational modification	tc377247	moderately similar to ( 442) AT1G10940 | Symbols: ASK1, SNRK2-4, SNRK2.4, SRK2A | SNRK2.4 (SNF1-RELATED PROTEIN KINASE 2.4); kinase | chr1:3656050-3658170 REVERSEhighly similar to ( 514) SAPK7_ORYSA Serine/threonine-protein kinase SAPK7 (EC 2.7.11.1) (Osmotic stress/abscisic acid-activated protein kinase 7) - Oryza sativa (Rice)highly similar to ( 514) loc_os04g35240 12004.m08614 protein serine/t…	3.391
29.4	protein.postranslational modification	tc395025	highly similar to ( 552) AT5G67380 | Symbols: CKA1, ATCKA1 | CKA1 (CASEIN KINASE ALPHA 1); kinase | chr5:26881156-26883383 REVERSEhighly similar to ( 555) CSK2A_MAIZE Casein kinase II subunit alpha (EC 2.7.11.1) (CK II) (CK2-alpha) - Zea mays (Maize)highly similar to ( 570) loc_os07g02350 12007.m04707 protein casein kinase II subunit alpha-2, putative, expressed UniRef100_Q0KKA5 Cluster: Casein k…	3.071
29.4	protein.postranslational modification	tc373400	highly similar to ( 557) AT4G31860 | Symbols: | protein phosphatase 2C, putative / PP2C, putative | chr4:15406685-15408589 REVERSEhighly similar to ( 665) loc_os06g44210 12006.m31910 protein protein phosphatase type-2C, putative, expressed similar to UniRef100_Q9FQY2 Cluster: Protein phosphatase type-2C; n=1; Zea mays|Rep: Protein phosphatase type-2C - Zea mays (Maize), partial (93%)	1.328
29.4.1.57	protein.postranslational modification.kinase.receptor like cytoplasmatic kinase VII	tc438775	moderately similar to ( 420) AT3G25690 | Symbols: CHUP1 | CHUP1 (CHLOROPLAST UNUSUAL POSITIONING 1) | chr3:9354061-9357757 FORWARDmoderately similar to ( 486) loc_os12g01449 12012.m04148 protein expressed protein similar to UniRef100_Q0IQR5 Cluster: Os12g0105300 protein; n=1; Oryza sativa Japonica Group|Rep: Os12g0105300 protein - Oryza sativa subsp. japonica (Rice), partial (46%)	1.858
29.4.1.57	protein.postranslational modification.kinase.receptor like cytoplasmatic kinase VII	tc387683	highly similar to ( 675) AT1G63500 | Symbols: | ATP binding / binding / protein kinase/ protein serine/threonine kinase/ protein tyrosine kinase | chr1:23556015-23558403 FORWARDweakly similar to ( 107) CRI4_MAIZE Putative receptor protein kinase CRINKLY4 precursor (EC 2.7.11.1) - Zea mays (Maize)highly similar to ( 626) loc_os04g58750 12004.m35529 protein protein kinase APK1B, chloroplast precurs…	-0.531
29.5	protein.degradation	tc403564	highly similar to ( 773) AT1G63770 | Symbols: | peptidase M1 family protein | chr1:23657791-23663476 REVERSEhighly similar to ( 938) loc_os08g44860 12008.m080051 protein aminopeptidase N, putative, expressed similar to UniRef100_A7QIZ0 Cluster: Chromosome chr2 scaffold_105, whole genome shotgun sequence; n=1; Vitis vinifera|Rep: Chromosome chr2 scaffold_105, whole genome shotgun sequence - Vitis …	-3.022
29.5	protein.degradation	tc377407	moderately similar to ( 306) AT4G04210 | Symbols: PUX4 | PUX4; protein binding | chr4:2030391-2031670 FORWARDmoderately similar to ( 423) loc_os04g39040 12004.m08893 protein UBA and UBX domain-containing protein, putative, expressed similar to UniRef100_Q0JCK5 Cluster: Os04g0464500 protein; n=2; Oryza sativa Japonica Group|Rep: Os04g0464500 protein - Oryza sativa subsp. japonica (Rice), partial (…	3.222
29.5	protein.degradation	tc378163	highly similar to ( 758) AT4G33090 | Symbols: APM1, ATAPM1 | APM1 (AMINOPEPTIDASE M1); aminopeptidase | chr4:15965915-15970418 REVERSEnearly identical (1002) loc_os02g12650 12002.m33362 protein puromycin-sensitive aminopeptidase, putative, expressed similar to UniRef100_A7P4P1 Cluster: Chromosome chr4 scaffold_6, whole genome shotgun sequence; n=1; Vitis vinifera|Rep: Chromosome chr4 scaffold_6, …	1.008
29.5	protein.degradation	tc390444	moderately similar to ( 357) AT1G76140 | Symbols: | serine-type endopeptidase/ serine-type peptidase | chr1:28571187-28574852 FORWARDmoderately similar to ( 370) loc_os01g01830 12001.m06826 protein prolyl endopeptidase, putative, expressed similar to UniRef100_A7NVR2 Cluster: Chromosome chr18 scaffold_1, whole genome shotgun sequence; n=1; Vitis vinifera|Rep: Chromosome chr18 scaffold_1, whole ge…	2.48
29.5.1	protein.degradation.subtilases	tc400351	moderately similar to ( 495) AT3G14067 | Symbols: | subtilase family protein | chr3:4658421-4660754 REVERSEhighly similar to ( 561) loc_os02g53860 12002.m10415 protein subtilisin-like protease precursor, putative, expressed weakly similar to UniRef100_A7P6H1 Cluster: Chromosome chr9 scaffold_7, whole genome shotgun sequence; n=1; Vitis vinifera|Rep: Chromosome chr9 scaffold_7, whole genome shotgu…	2.904
29.5.3	protein.degradation.cysteine protease	tc369135	moderately similar to ( 272) AT3G12490 | Symbols: ATCYSB | cysteine protease inhibitor, putative / cystatin, putative | chr3:3960523-3961777 REVERSEweakly similar to ( 128) CYTI_VIGUN Cysteine proteinase inhibitor (Cystatin) - Vigna unguiculata (Cowpea)moderately similar to ( 378) loc_os01g16430 12001.m08239 protein multidomain cystatin, putative, expressed UniRef100_Q1XHC6 Cluster: Multidomain c…	1.403
29.5.3	protein.degradation.cysteine protease	be217029	moderately similar to ( 216) AT5G45890 | Symbols: SAG12 | SAG12 (SENESCENCE-ASSOCIATED GENE 12); cysteine-type peptidase | chr5:18613300-18614759 FORWARDweakly similar to ( 192) CYSP2_HORVU Cysteine proteinase EP-B 2 precursor (EC 3.4.22.-) - Hordeum vulgare (Barley)moderately similar to ( 325) loc_os03g54130 12003.m10379 protein cysteine protease 1 precursor, putative, expressed similar to UniRe…	-2.854
29.5.4	protein.degradation.aspartate protease	ck214789	weakly similar to ( 102) AT5G48430 | Symbols: | aspartic-type endopeptidase | chr5:19627892-19629112 REVERSEweakly similar to ( 180) loc_os01g71080 12001.m13152 protein xylanase inhibitor TAXI-IV, putative, expressed similar to UniRef100_A7UME5 Cluster: Xylanase inhibitor 801OS; n=1; Triticum aestivum|Rep: Xylanase inhibitor 801OS - Triticum aestivum (Wheat), partial (25%)	3.646
29.5.4	protein.degradation.aspartate protease	tc393289	highly similar to ( 710) AT1G11910 | Symbols: | aspartyl protease family protein | chr1:4017119-4019874 REVERSEhighly similar to ( 920) ASPR_HORVU Phytepsin precursor (EC 3.4.23.40) (Aspartic proteinase) [Contains: Phytepsin 32 kDa subunit; Phytepsin 29 kDa subunit; Phytepsin 16 kDa subunit; Phytepsin 11 kDa subunit] - Hordeum vulgare (Barley)highly similar to ( 832) loc_os05g49200 12005.m27639 p…	-3.625
29.5.5	protein.degradation.serine protease	tc391947	highly similar to ( 511) AT5G50920 | Symbols: CLPC, ATHSP93-V, HSP93-V, DCA1, CLPC1 | CLPC1; ATP binding / ATP-dependent peptidase/ ATPase | chr5:20715710-20719800 REVERSEhighly similar to ( 516) CLPC_PEA ATP-dependent Clp protease ATP-binding subunit clpC homolog, chloroplast precursor - Pisum sativum (Garden pea)highly similar to ( 625) loc_os12g12850 12012.m56478 protein ATP-dependent Clp prot…	2.439
29.5.5	protein.degradation.serine protease	tc408025	highly similar to ( 779) AT4G20850 | Symbols: TPP2 | TPP2 (TRIPEPTIDYL PEPTIDASE II); tripeptidyl-peptidase | chr4:11160935-11169889 REVERSEweakly similar to ( 103) IBB3_WHEAT Bowman-Birk type trypsin inhibitor (WTI) - Triticum aestivum (Wheat)nearly identical (1063) loc_os02g44520 12002.m09492 protein tripeptidyl-peptidase 2, putative, expressed similar to UniRef100_A7QXF8 Cluster: Chromosome un…	-2.105
29.5.5	protein.degradation.serine protease	tc379356	nearly identical (1077) AT5G50920 | Symbols: CLPC, ATHSP93-V, HSP93-V, DCA1, CLPC1 | CLPC1; ATP binding / ATP-dependent peptidase/ ATPase | chr5:20715710-20719800 REVERSEnearly identical (1086) CLPC_PEA ATP-dependent Clp protease ATP-binding subunit clpC homolog, chloroplast precursor - Pisum sativum (Garden pea)nearly identical (1156) loc_os04g32560 12004.m101433 protein ATP-dependent Clp protea…	-5.872
29.5.5	protein.degradation.serine protease	tc391040	moderately similar to ( 337) AT1G33360 | Symbols: | ATP-dependent Clp protease ATP-binding subunit ClpX, putative | chr1:12092111-12095789 FORWARDmoderately similar to ( 439) loc_os02g35630 12002.m08651 protein CLPX, putative, expressed	1.344
29.5.5	protein.degradation.serine protease	tc377445	moderately similar to ( 480) AT5G42240 | Symbols: scpl42 | scpl42 (serine carboxypeptidase-like 42); serine-type carboxypeptidase | chr5:16888717-16890931 FORWARDmoderately similar to ( 202) CBP21_HORVU Serine carboxypeptidase II-1 precursor (EC 3.4.16.6) (CP-MII.1) [Contains: Serine carboxypeptidase II-1 chain A; Serine carboxypeptidase II-1 chain B] (Fragment) - Hordeum vulgare (Barley)highly s…	2.627
29.5.9	protein.degradation.AAA type	tc368623	moderately similar to ( 492) AT5G40010 | Symbols: AATP1 | AATP1 (AAA-ATPase 1); ATP binding / ATPase/ nucleoside-triphosphatase/ nucleotide binding | chr5:16020218-16021762 REVERSEhighly similar to ( 650) loc_os12g24320 12012.m06266 protein cell Division Protein AAA ATPase family, putative, expressed UniRef100_Q5BHR6 Cluster: Cell Division Protein AAA ATPase family; n=1; Triticum aestivum|Rep: Ce…	3.295
29.5.9	protein.degradation.AAA type	tc376496	nearly identical (1323) AT5G03340 | Symbols: | cell division cycle protein 48, putative / CDC48, putative | chr5:810091-813133 REVERSEnearly identical (1318) CDC48_SOYBN Cell division cycle protein 48 homolog (Valosin-containing protein homolog) (VCP) - Glycine max (Soybean)nearly identical (1368) loc_os03g05730 12003.m06095 protein cell division control protein 48 homolog E, putative, expressed …	-3.34
29.5.11.1	protein.degradation.ubiquitin.ubiquitin	tc395650	weakly similar to ( 166) AT4G26840 | Symbols: SUM1, SUMO 1, SUMO1, ATSUMO1 | SUMO1 (SMALL UBIQUITIN-LIKE MODIFIER 1); protein binding / protein tag | chr4:13497466-13498458 FORWARDweakly similar to ( 181) SMT3_ORYSA Ubiquitin-like protein SMT3 - Oryza sativa (Rice)weakly similar to ( 182) loc_os01g68940 12001.m12995 protein ubiquitin-like protein SMT3, putative, expressed homologue to UniRef100_P…	3.625
29.5.11.2	protein.degradation.ubiquitin.E1	tc391884	highly similar to ( 545) AT5G19180 | Symbols: ECR1 | ECR1 (E1 C-terminal related 1); NEDD8 activating enzyme/ protein heterodimerization/ small protein activating enzyme | chr5:6453375-6455750 FORWARDvery weakly similar to (80.9) UBE12_WHEAT Ubiquitin-activating enzyme E1 2 - Triticum aestivum (Wheat)highly similar to ( 650) loc_os01g16540 12001.m08250 protein NEDD8-activating enzyme E1 catalytic…	3.09
29.5.11.2	protein.degradation.ubiquitin.E1	tc369618	nearly identical (1586) AT2G30110 | Symbols: ATUBA1, MOS5 | ATUBA1; ubiquitin activating enzyme/ ubiquitin-protein ligase | chr2:12852632-12857369 REVERSEnearly identical (2002) UBE11_WHEAT Ubiquitin-activating enzyme E1 1 - Triticum aestivum (Wheat)nearly identical (1823) loc_os11g01510 12011.m079908 protein ubiquitin-activating enzyme E1 2, putative, expressed UniRef100_P20973 Cluster: Ubiquiti…	0.747
29.5.11.3	protein.degradation.ubiquitin.E2	cv761471	moderately similar to ( 270) AT3G46460 | Symbols: UBC13 | UBC13 (ubiquitin-conjugating enzyme 13); ubiquitin-protein ligase | chr3:17096120-17097315 REVERSEmoderately similar to ( 270) UBC7_WHEAT Ubiquitin-conjugating enzyme E2 7 (EC 6.3.2.19) (Ubiquitin-protein ligase 7) (Ubiquitin carrier protein 7) - Triticum aestivum (Wheat)moderately similar to ( 291) loc_os01g62244 12001.m43509 protein ubiq…	-3.926
29.5.11.20	protein.degradation.ubiquitin.proteasom	tc441663	moderately similar to ( 405) AT5G66140 | Symbols: PAD2 | PAD2 (PROTEASOME ALPHA SUBUNIT D 2); endopeptidase/ peptidase/ threonine-type endopeptidase | chr5:26437445-26438677 REVERSEmoderately similar to ( 438) PSA7_ORYSA Proteasome subunit alpha type 7 (EC 3.4.25.1) (20S proteasome alpha subunit D) (20S proteasome subunit alpha-4) - Oryza sativa (Rice)moderately similar to ( 443) loc_os08g43540 1…	3.833
29.5.11.20	protein.degradation.ubiquitin.proteasom	tc385711	moderately similar to ( 401) AT3G15180 | Symbols: | proteasome-related | chr3:5111952-5115803 FORWARDhighly similar to ( 759) loc_os05g48340 12005.m27964 protein expressed protein weakly similar to UniRef100_A7P1S2 Cluster: Chromosome chr19 scaffold_4, whole genome shotgun sequence; n=1; Vitis vinifera|Rep: Chromosome chr19 scaffold_4, whole genome shotgun sequence - Vitis vinifera (Grape), parti…	1.394
29.5.11.20	protein.degradation.ubiquitin.proteasom	bj239128	weakly similar to ( 110) AT3G22110 | Symbols: PAC1 | PAC1; endopeptidase/ peptidase/ threonine-type endopeptidase | chr3:7792819-7793571 REVERSEweakly similar to ( 156) PSA4A_ORYSA Proteasome subunit alpha type 4-1 (EC 3.4.25.1) (20S proteasome alpha subunit C) (20S proteasome subunit alpha-3) - Oryza sativa (Rice)weakly similar to ( 156) loc_os06g07978 12006.m05520 protein proteasome subunit alp…	-0.885
29.5.11.20	protein.degradation.ubiquitin.proteasom	tc385969	highly similar to ( 533) AT4G19006 | Symbols: | 26S proteasome regulatory subunit, putative (RPN9) | chr4:10409349-10411347 REVERSEhighly similar to ( 629) loc_os01g32800 12001.m43033 protein 26S proteasome non-ATPase regulatory subunit 13, putative, expressed homologue to UniRef100_Q10Q05 Cluster: PCI domain containing protein, expressed; n=2; Oryza sativa Japonica Group|Rep: PCI domain containi…	2.543
29.6	protein.folding	tc385679	weakly similar to ( 132) AT2G30410 | Symbols: KIS, TFCA | KIS (KIESEL); unfolded protein binding | chr2:12959812-12960552 FORWARDweakly similar to ( 145) loc_os02g57150 12002.m10737 protein tubulin-specific chaperone A, putative, expressed UniRef100_A5CFZ2 Cluster: Tubulin folding cofactor A; n=1; Hordeum vulgare subsp. vulgare|Rep: Tubulin folding cofactor A - Hordeum vulgare var. distichum (Two…	3.389
29.6	protein.folding	tc428099	highly similar to ( 930) AT3G23990 | Symbols: HSP60, HSP60-3B | HSP60 (HEAT SHOCK PROTEIN 60); ATP binding | chr3:8669013-8672278 FORWARDnearly identical (1001) CH61_MAIZE Chaperonin CPN60-1, mitochondrial precursor (HSP60-1) - Zea mays (Maize)highly similar to ( 999) loc_os10g32550 12010.m06092 protein chaperonin CPN60-1, mitochondrial precursor, putative, expressed homologue to UniRef100_P29185…	-2.241
29.6	protein.folding	tc396726	moderately similar to ( 261) AT2G43560 | Symbols: | immunophilin / FKBP-type peptidyl-prolyl cis-trans isomerase family protein | chr2:18073995-18075385 REVERSEmoderately similar to ( 281) loc_os08g42850 12008.m080225 protein FKBP-type peptidyl-prolyl cis-trans isomerase 2, chloroplast precursor, putative, expressed similar to UniRef100_A7QAN1 Cluster: Peptidyl-prolyl cis-trans isomerase; n=1; Vi…	-0.717
29.8	protein.assembly and cofactor ligation	tc378896	moderately similar to ( 358) AT3G20970 | Symbols: NFU4, ATNFU2 | NFU4; structural molecule | chr3:7348277-7349627 FORWARDmoderately similar to ( 441) loc_os05g06330 12005.m05160 protein HIRA-interacting protein 5, putative, expressed similar to UniRef100_Q9C8J2 Cluster: NifU-like protein 5, mitochondrial precursor; n=1; Arabidopsis thaliana|Rep: NifU-like protein 5, mitochondrial precursor - Arab…	-3.209
30.2.2	signalling.receptor kinases.leucine rich repeat II	tc438775	moderately similar to ( 420) AT3G25690 | Symbols: CHUP1 | CHUP1 (CHLOROPLAST UNUSUAL POSITIONING 1) | chr3:9354061-9357757 FORWARDmoderately similar to ( 486) loc_os12g01449 12012.m04148 protein expressed protein similar to UniRef100_Q0IQR5 Cluster: Os12g0105300 protein; n=1; Oryza sativa Japonica Group|Rep: Os12g0105300 protein - Oryza sativa subsp. japonica (Rice), partial (46%)	1.858
30.3	signalling.calcium	tc374560	moderately similar to ( 295) AT3G43810 | Symbols: CAM7 | CAM7 (CALMODULIN 7); calcium ion binding | chr3:15664619-15666355 REVERSEmoderately similar to ( 294) CALM_MEDSA Calmodulin (CaM) - Medicago sativa (Alfalfa)moderately similar to ( 296) loc_os07g48780 12007.m29366 protein calmodulin, putative, expressed UniRef100_Q7DLR7 Cluster: Calmodulin; n=3; Magnoliophyta|Rep: Calmodulin - Zea mays (Mai…	3.806
30.3	signalling.calcium	tc385215	moderately similar to ( 253) AT5G04170 | Symbols: | calcium-binding EF hand family protein | chr5:1145579-1147519 FORWARDmoderately similar to ( 274) loc_os12g04240 12012.m26827 protein grancalcin, putative, expressed	2.963
30.4	signalling.phosphinositides	tc432614	moderately similar to ( 219) AT5G05710 | Symbols: | pleckstrin homology (PH) domain-containing protein | chr5:1715943-1716377 FORWARDmoderately similar to ( 246) loc_os01g63800 12001.m12495 protein pleckstrin homology domain-containing protein 1, putative, expressed	-2.934
30.5	signalling.G-proteins	tc410024	weakly similar to ( 185) AT2G26060 | Symbols: emb1345 | emb1345 (embryo defective 1345); nucleotide binding | chr2:11102400-11105081 FORWARDmoderately similar to ( 272) loc_os07g14830 12007.m05927 protein WD-repeat protein 39, putative, expressed weakly similar to UniRef100_UPI0000162B75 Cluster: transducin family protein / WD-40 repeat family protein; n=1; Arabidopsis thaliana|Rep: transducin fa…	-2.263
30.5	signalling.G-proteins	tc376279	moderately similar to ( 323) AT4G02080 | Symbols: ASAR1, ATSARA1C, ATSAR2 | ATSAR2 (ARABIDOPSIS THALIANA SECRETION-ASSOCIATED RAS SUPER FAMILY 2); GTP binding | chr4:921554-922547 FORWARDmoderately similar to ( 317) SAR1A_BRACM GTP-binding protein SAR1A - Brassica campestris (Field mustard)moderately similar to ( 333) loc_os01g15010 12001.m08102 protein GTP-binding protein SAR1A, putative, expres…	3.289
30.7	signalling.14-3-3 proteins	tc369229	moderately similar to ( 421) AT3G02520 | Symbols: GRF7, GF14 NU | GRF7 (GENERAL REGULATORY FACTOR 7); protein binding / protein phosphorylated amino acid binding | chr3:526800-527915 REVERSEhighly similar to ( 509) 1433B_HORVU 14-3-3-like protein B (14-3-3B) - Hordeum vulgare (Barley)moderately similar to ( 491) loc_os02g36974 12002.m100253 protein 14-3-3-like protein B, putative, expressed UniRe…	-3.893
31.1	cell.organisation	tc447167	highly similar to ( 636) AT1G74790 | Symbols: | catalytic | chr1:28098912-28101673 FORWARDhighly similar to ( 822) loc_os12g44230 12012.m26790 protein expressed protein	-2.246
31.1	cell.organisation	tc368718	moderately similar to ( 242) AT3G23400 | Symbols: | plastid-lipid associated protein PAP / fibrillin family protein | chr3:8376636-8378225 REVERSEmoderately similar to ( 283) loc_os11g38260 12011.m07673 protein harpin binding protein 1, putative, expressed UniRef100_Q5QJA6 Cluster: Harpin binding protein 1; n=1; Triticum aestivum|Rep: Harpin binding protein 1 - Triticum aestivum (Wheat), complete	-0.641
31.1	cell.organisation	tc370443	highly similar to ( 502) AT4G14960 | Symbols: TUA6 | TUA6; structural constituent of cytoskeleton | chr4:8548769-8550319 REVERSEhighly similar to ( 507) TBA1_PEA Tubulin alpha-1 chain - Pisum sativum (Garden pea)highly similar to ( 501) loc_os03g51600 12003.m10138 protein tubulin alpha-3 chain, putative, expressed UniRef100_A4K4Y8 Cluster: Alpha tubulin-4A; n=1; Triticum aestivum|Rep: Alpha tubul…	1.251
31.1	cell.organisation	tc418307	weakly similar to ( 155) AT2G38760 | Symbols: ANNAT3 | ANNAT3 (ANNEXIN ARABIDOPSIS 3); calcium ion binding / calcium-dependent phospholipid binding | chr2:16201086-16202490 FORWARDweakly similar to ( 141) ANX4_FRAAN Annexin-like protein RJ4 - Fragaria ananassa (Strawberry)moderately similar to ( 329) loc_os05g31760 12005.m07410 protein annexin-like protein RJ4, putative, expressed weakly similar …	2.798
31.2	cell.division	tc376496	nearly identical (1323) AT5G03340 | Symbols: | cell division cycle protein 48, putative / CDC48, putative | chr5:810091-813133 REVERSEnearly identical (1318) CDC48_SOYBN Cell division cycle protein 48 homolog (Valosin-containing protein homolog) (VCP) - Glycine max (Soybean)nearly identical (1368) loc_os03g05730 12003.m06095 protein cell division control protein 48 homolog E, putative, expressed …	-3.34
31.2	cell.division	tc377408	moderately similar to ( 360) AT5G55280 | Symbols: FTSZ1-1, ATFTSZ1-1, CPFTSZ | FTSZ1-1; protein binding / structural molecule | chr5:22420740-22422527 REVERSEmoderately similar to ( 402) loc_os04g56970 12004.m35221 protein cell division protein ftsZ homolog, chloroplast precursor, putative, expressed homologue to UniRef100_Q9LKX6 Cluster: FtsZ1; n=1; Tagetes erecta|Rep: FtsZ1 - Tagetes erecta (Af…	-2.503
31.3.1	cell.cycle.peptidylprolyl isomerase	tc403491	moderately similar to ( 261) AT2G21130 | Symbols: | peptidyl-prolyl cis-trans isomerase / cyclophilin (CYP2) / rotamase | chr2:9055619-9056143 REVERSEmoderately similar to ( 277) CYPH_MAIZE Peptidyl-prolyl cis-trans isomerase (EC 5.2.1.8) (PPIase) (Rotamase) (Cyclophilin) (Cyclosporin A-binding protein) - Zea mays (Maize)moderately similar to ( 283) loc_os02g02890 12002.m05639 protein peptidyl-pr…	-7.229
31.3.1	cell.cycle.peptidylprolyl isomerase	tc434039	moderately similar to ( 266) AT1G01940 | Symbols: | peptidyl-prolyl cis-trans isomerase cyclophilin-type family protein | chr1:323082-324719 FORWARDweakly similar to ( 101) CYPH_CATRO Peptidyl-prolyl cis-trans isomerase (EC 5.2.1.8) (PPIase) (Rotamase) (Cyclophilin) (Cyclosporin A-binding protein) - Catharanthus roseus (Rosy periwinkle) (Madagascar periwinkle)moderately similar to ( 277) loc_os06…	1.851
31.4	cell.vesicle transport	tc413061	moderately similar to ( 280) AT3G11130 | Symbols: | clathrin heavy chain, putative | chr3:3482575-3491667 REVERSEmoderately similar to ( 304) loc_os12g01390 12012.m04143 protein clathrin heavy chain, putative, expressed	2.911
31.4	cell.vesicle transport	tc398064	highly similar to ( 592) AT1G31730 | Symbols: | epsilon-adaptin, putative | chr1:11359907-11363916 FORWARDhighly similar to ( 680) loc_os01g68750 12001.m12977 protein clathrin binding protein, putative, expressed similar to UniRef100_A7QKM8 Cluster: Chromosome chr2 scaffold_113, whole genome shotgun sequence; n=1; Vitis vinifera|Rep: Chromosome chr2 scaffold_113, whole genome shotgun sequence - V…	2.836
31.4	cell.vesicle transport	tc370120	moderately similar to ( 341) AT3G17440 | Symbols: NPSN13, ATNPSN13 | NPSN13 (NOVEL PLANT SNARE 13) | chr3:5970153-5972290 REVERSEmoderately similar to ( 404) loc_os07g44350 12007.m08656 protein novel plant SNARE 11, putative, expressed similar to UniRef100_Q8H5R6 Cluster: Vesicle soluble NSF attachment protein receptor-like protein; n=1; Oryza sativa Japonica Group|Rep: Vesicle soluble NSF attach…	1.743
31.4	cell.vesicle transport	tc409453	highly similar to ( 537) AT5G05010 | Symbols: | clathrin adaptor complexes medium subunit-related | chr5:1477137-1479872 FORWARDhighly similar to ( 679) COPD_ORYSA Coatomer subunit delta (Delta-coat protein) (Delta-COP) (Archain) - Oryza sativa (Rice)highly similar to ( 786) loc_os05g24594 12005.m06753 protein coatomer subunit delta, putative, expressed similar to UniRef100_Q9M640 Cluster: Delta-…	-2.366
31.4	cell.vesicle transport	tc401887	weakly similar to ( 193) AT1G21380 | Symbols: | VHS domain-containing protein / GAT domain-containing protein | chr1:7485806-7488032 REVERSEhighly similar to ( 599) loc_os11g09329 12011.m079960 protein VHS and GAT domain protein, putative, expressed similar to UniRef100_Q2R9B5 Cluster: VHS domain containing protein, expressed; n=2; Oryza sativa Japonica Group|Rep: VHS domain containing protein, e…	-2.777
33.2	development.late embryogenesis abundant	tc376968	weakly similar to ( 111) LEA1_HORVU ABA-inducible protein PHV A1 - Hordeum vulgare (Barley)weakly similar to ( 106) loc_os05g46480 12005.m27634 protein late embryogenesis abundant protein, group 3, putative, expressed homologue to UniRef100_P93614 Cluster: Cold acclimation protein WCOR615; n=1; Triticum aestivum|Rep: Cold acclimation protein WCOR615 - Triticum aestivum (Wheat), complete	2.512
33.2	development.late embryogenesis abundant	tc392819	moderately similar to ( 409) AT2G44060 | Symbols: | late embryogenesis abundant family protein / LEA family protein | chr2:18226922-18227988 FORWARDvery weakly similar to (83.6) LEA14_GOSHI Late embryogenesis abundant protein Lea14-A - Gossypium hirsutum (Upland cotton)moderately similar to ( 498) loc_os03g62620 12003.m101565 protein salt tolerance protein, putative, expressed similar to UniRef10…	-0.575
33.99	development.unspecified	tc383364	highly similar to ( 741) AT5G58230 | Symbols: MSI1, MEE70, ATMSI1 | MSI1 (MULTICOPY SUPRESSOR OF IRA1); protein binding | chr5:23556112-23557994 FORWARDhighly similar to ( 802) loc_os03g43890 12003.m09430 protein WD-40 repeat protein MSI1, putative, expressed UniRef100_Q2V4Z9 Cluster: MSI; n=1; Triticum aestivum|Rep: MSI - Triticum aestivum (Wheat), complete	-2.515
33.99	development.unspecified	tc375346	highly similar to ( 578) AT2G34040 | Symbols: | apoptosis inhibitory 5 (API5) family protein | chr2:14378571-14382246 REVERSEhighly similar to ( 886) loc_os02g20930 12002.m07333 protein apoptosis inhibitor 5, putative, expressed similar to UniRef100_A7P1V9 Cluster: Chromosome chr19 scaffold_4, whole genome shotgun sequence; n=1; Vitis vinifera|Rep: Chromosome chr19 scaffold_4, whole genome shotgu…	-1.683
33.99	development.unspecified	tc458542	weakly similar to ( 135) AT4G20020 | Symbols: | unknown protein | chr4:10844360-10846085 REVERSEvery weakly similar to (81.6) DAG_ANTMA DAG protein, chloroplast precursor - Antirrhinum majus (Garden snapdragon)moderately similar to ( 270) loc_os11g11020 12011.m05295 protein DAG protein, chloroplast precursor, putative, expressed similar to UniRef100_A7QCN5 Cluster: Chromosome chr12 scaffold_78, w…	-1.781
34.1.1	transport.p- and v-ATPases.H+-transporting two-sector ATPase	tc408197	moderately similar to ( 222) AT1G19910 | Symbols: AVA-P2, AVA-2PE, ATVHA-C2 | AVA-P2; ATPase/ proton-transporting ATPase, rotational mechanism | chr1:6913317-6914322 FORWARDmoderately similar to ( 229) VATL_ORYSA Vacuolar ATP synthase 16 kDa proteolipid subunit (EC 3.6.3.14) - Oryza sativa (Rice)moderately similar to ( 229) loc_os11g06890 12011.m28741 protein vacuolar ATP synthase 16 kDa proteoli…	-0.65
34.1.1	transport.p- and v-ATPases.H+-transporting two-sector ATPase	bg906514	moderately similar to ( 222) AT4G02620 | Symbols: | vacuolar ATPase subunit F family protein | chr4:1149419-1151132 REVERSEmoderately similar to ( 237) loc_os02g57854 12002.m100691 protein vacuolar ATP synthase subunit F, putative, expressed homologue to UniRef100_Q0JF69 Cluster: Os04g0137500 protein; n=1; Oryza sativa Japonica Group|Rep: Os04g0137500 protein - Oryza sativa subsp. japonica (Rice)…	-2.524
34.9	transport.metabolite transporters at the mitochondrial membrane	tc454865	moderately similar to ( 352) AT1G55900 | Symbols: TIM50, emb1860 | TIM50 | chr1:20903163-20905420 FORWARDmoderately similar to ( 469) loc_os01g55700 12001.m120915 protein import inner membrane translocase subunit TIM50, mitochondrial precursor, putative, expressed similar to UniRef100_A7Q313 Cluster: Chromosome chr12 scaffold_47, whole genome shotgun sequence; n=1; Vitis vinifera|Rep: Chromosome …	2.031
34.14	transport.unspecified cations	tc380747	moderately similar to ( 243) AT1G44790 | Symbols: | ChaC-like family protein | chr1:16912403-16913582 REVERSEmoderately similar to ( 340) loc_os04g37580 12004.m08747 protein cation transport protein chaC, putative, expressed weakly similar to UniRef100_A7NVB6 Cluster: Chromosome chr18 scaffold_1, whole genome shotgun sequence; n=1; Vitis vinifera|Rep: Chromosome chr18 scaffold_1, whole genome sho…	-0.551
34.16	transport.ABC transporters and multidrug resistance systems	tc370220	nearly identical (1058) AT4G19210 | Symbols: ATRLI2, RLI2 | ATRLI2; transporter | chr4:10501906-10504776 FORWARDvery weakly similar to (82.0) CYSA_CHLVU Probable sulfate/thiosulfate import ATP-binding protein cysA (EC 3.6.3.25) (Sulfate-transporting ATPase) - Chlorella vulgaris (Green alga)nearly identical (1129) loc_os11g34350 12011.m07293 protein ATP-binding cassette sub-family E member 1, puta…	2.757
34.16	transport.ABC transporters and multidrug resistance systems	tc386580	moderately similar to ( 276) AT1G32500 | Symbols: ATNAP6 | ATNAP6 (NON-INTRINSIC ABC PROTEIN 6); protein binding / transporter | chr1:11750091-11751994 REVERSEmoderately similar to ( 372) loc_os01g03650 12001.m07003 protein expressed protein similar to UniRef100_Q9LQK7 Cluster: Protein NAP6, chloroplast precursor; n=2; Arabidopsis thaliana|Rep: Protein NAP6, chloroplast precursor - Arabidopsis th…	-0.637
34.16	transport.ABC transporters and multidrug resistance systems	tc373197	highly similar to ( 560) AT2G01320 | Symbols: | ABC transporter family protein | chr2:154669-158063 REVERSEweakly similar to ( 105) PDR3_ORYSA Pleiotropic drug resistance protein 3 - Oryza sativa (Rice)highly similar to ( 695) loc_os01g03144 12001.m06953 protein ABC-2 type transporter family protein, expressed similar to UniRef100_A0NAA8 Cluster: Protein At2g01320; n=1; Arabidopsis thaliana|Rep: …	3.883
34.18.1	transport.unspecified anions.arsenite-transporting ATPase	tc389954	moderately similar to ( 288) AT1G01910 | Symbols: | anion-transporting ATPase, putative | chr1:313595-315644 REVERSEmoderately similar to ( 356) loc_os09g34970 12009.m06497 protein arsenical pump-driving ATPase, putative, expressed similar to UniRef100_A6MCZ4 Cluster: Arsencial pump-driving ATPase; n=1; Oryza brachyantha|Rep: Arsencial pump-driving ATPase - Oryza brachyantha, partial (54%)	-2.58
34.19.1	transport.Major Intrinsic Proteins.PIP	tc369912	moderately similar to ( 474) AT4G00430 | Symbols: TMP-C, PIP1;4, PIP1E | PIP1;4 (PLASMA MEMBRANE INTRINSIC PROTEIN 1;4); water channel | chr4:186143-187531 REVERSEhighly similar to ( 504) PIP13_ORYSA Aquaporin PIP 1.3 (Plasma membrane intrinsic protein 1.3) (OsPIP1.3) (Water channel protein RWC3) (RWC-3) - Oryza sativa (Rice)highly similar to ( 504) loc_os02g57720 12002.m10793 protein aquaporin P…	4.363
34.99	transport.misc	tc404951	moderately similar to ( 240) AT5G58070 | Symbols: ATTIL, TIL | TIL (TEMPERATURE-INDUCED LIPOCALIN); binding / transporter | chr5:23500512-23501156 REVERSEmoderately similar to ( 291) loc_os08g34150 12008.m07404 protein OsTIL-2 - Oryza sativa Temperature-induced lipocalin-2, expressed UniRef100_Q38JE5 Cluster: Temperature-induced lipocalin-2; n=1; Triticum aestivum|Rep: Temperature-induced lipocal…	2.727
34.99	transport.misc	tc377238	moderately similar to ( 292) AT5G58070 | Symbols: ATTIL, TIL | TIL (TEMPERATURE-INDUCED LIPOCALIN); binding / transporter | chr5:23500512-23501156 REVERSEmoderately similar to ( 342) loc_os02g39930 12002.m09079 protein OsTIL-1 - Oryza sativa Temperature-induced lipocalin-1, expressed homologue to UniRef100_Q8S9H0 Cluster: Temperature stress-induced lipocalin; n=1; Triticum aestivum|Rep: Temperatu…	-4.711
NA	NA	NA	NA	NA
35.2	not assigned.unknown	tc415299	weakly similar to ( 162) AT4G14100 | Symbols: | transferase, transferring glycosyl groups | chr4:8120749-8122288 FORWARDmoderately similar to ( 280) loc_os07g29240 12007.m07195 protein expressed protein	-1.875
35.2	not assigned.unknown	tc391516	highly similar to ( 583) loc_os05g15510 12005.m27566 protein cellulase containing protein, expressed	-2.425
35.2	not assigned.unknown	tc378831	weakly similar to ( 186) AT1G48320 | Symbols: | thioesterase family protein | chr1:17855024-17855577 REVERSEmoderately similar to ( 224) loc_os03g48480 12003.m09857 protein acyl-CoA thioesterase/ catalytic/ hydrolase, acting on ester bonds, putative, expressed weakly similar to UniRef100_A7NW05 Cluster: Chromosome chr5 scaffold_2, whole genome shotgun sequence; n=1; Vitis vinifera|Rep: Chromosome…	2.695
35.2	not assigned.unknown	tc394646	moderately similar to ( 355) AT4G25550 | Symbols: | protein binding | chr4:13048519-13050873 FORWARDmoderately similar to ( 399) loc_os04g58640 12004.m35057 protein cleavage and polyadenylation specificity factor 5, putative, expressed homologue to UniRef100_A7PZ92 Cluster: Chromosome chr15 scaffold_40, whole genome shotgun sequence; n=1; Vitis vinifera|Rep: Chromosome chr15 scaffold_40, whole ge…	0.974
35.2	not assigned.unknown	tc438615	moderately similar to ( 386) AT5G23890 | Symbols: | LOCATED IN: mitochondrion, chloroplast thylakoid membrane, chloroplast, plastid, chloroplast envelope; EXPRESSED IN: 24 plant structures; EXPRESSED DURING: 14 growth stages; CONTAINS InterPro DOMAIN/s: S-layer homology region (InterPro:IPR001119); BEST Arabidopsis thaliana protein match is: unknown protein (TAIR:AT5G52410.2); Has 47782 Blast hit…	-0.764
35.2	not assigned.unknown	tc453637	moderately similar to ( 281) AT3G01060 | Symbols: | unknown protein | chr3:16831-18782 REVERSEmoderately similar to ( 317) loc_os05g43650 12005.m08492 protein expressed protein similar to UniRef100_A7PN24 Cluster: Chromosome chr14 scaffold_21, whole genome shotgun sequence; n=1; Vitis vinifera|Rep: Chromosome chr14 scaffold_21, whole genome shotgun sequence - Vitis vinifera (Grape), partial (37%)	-2.677
35.2	not assigned.unknown	tc417518	weakly similar to ( 138) AT4G21445 | Symbols: | unknown protein | chr4:11424781-11425590 FORWARDweakly similar to ( 147) loc_os04g54320 12004.m10323 protein expressed protein similar to UniRef100_A7R3G9 Cluster: Chromosome undetermined scaffold_521, whole genome shotgun sequence; n=1; Vitis vinifera|Rep: Chromosome undetermined scaffold_521, whole genome shotgun sequence - Vitis vinifera (Grape),…	-1.482
35.2	not assigned.unknown	tc381479	weakly similar to ( 162) AT1G64770 | Symbols: NDF2 | NDF2 (NDH-DEPENDENT CYCLIC ELECTRON FLOW 1) | chr1:24057549-24058565 FORWARDmoderately similar to ( 254) loc_os03g06230 12003.m06143 protein expressed protein similar to UniRef100_A7PW57 Cluster: Chromosome chr8 scaffold_34, whole genome shotgun sequence; n=1; Vitis vinifera|Rep: Chromosome chr8 scaffold_34, whole genome shotgun sequence - Viti…	-0.62
35.2	not assigned.unknown	tc376881	weakly similar to ( 151) AT1G08780 | Symbols: AIP3, PDF4 | AIP3 (ABI3-INTERACTING PROTEIN 3); unfolded protein binding | chr1:2809925-2811126 REVERSEweakly similar to ( 192) loc_os03g43020 12003.m09353 protein prefoldin subunit 4, putative, expressed homologue to UniRef100_Q9M4C4 Cluster: Probable prefoldin subunit 4; n=1; Avena fatua|Rep: Probable prefoldin subunit 4 - Avena fatua (Wild oats), c…	-3.245
35.2	not assigned.unknown	tc423827	NA	3.289
35.2	not assigned.unknown	tc389894	moderately similar to ( 203) AT4G28080 | Symbols: | binding | chr4:13948993-13957840 REVERSEmoderately similar to ( 458) loc_os02g15660 12002.m100714 protein expressed protein similar to UniRef100_Q6EN40 Cluster: Tetratricopeptide repeat (TPR)-containing protein-like; n=1; Oryza sativa Japonica Group|Rep: Tetratricopeptide repeat (TPR)-containing protein-like - Oryza sativa subsp. japonica (Rice)…	3.415
35.2	not assigned.unknown	tc371844	weakly similar to ( 142) AT2G21530 | Symbols: | forkhead-associated domain-containing protein / FHA domain-containing protein | chr2:9219372-9220464 FORWARDmoderately similar to ( 212) loc_os11g03390 12011.m28715 protein FHA domain containing protein, expressed similar to UniRef100_Q2QYD2 Cluster: FHA domain containing protein, expressed; n=1; Oryza sativa Japonica Group|Rep: FHA domain containin…	-3.652
35.2	not assigned.unknown	tc396084	very weakly similar to (84.0) AT1G28150 | Symbols: | unknown protein | chr1:9835122-9835842 REVERSEweakly similar to ( 109) loc_os04g44590 12004.m101593 protein expressed protein similar to UniRef100_Q9FZ89 Cluster: UPF0426 protein At1g28150, chloroplast precursor; n=1; Arabidopsis thaliana|Rep: UPF0426 protein At1g28150, chloroplast precursor - Arabidopsis thaliana (Mouse-ear cress), partial (46…	0.707
35.2	not assigned.unknown	tc417892	weakly similar to ( 179) AT1G72640 | Symbols: | binding / catalytic | chr1:27346409-27348147 REVERSEmoderately similar to ( 277) loc_os03g29730 12003.m101371 protein expressed protein similar to UniRef100_Q75K33 Cluster: Expressed protein; n=1; Oryza sativa Japonica Group|Rep: Expressed protein - Oryza sativa subsp. japonica (Rice), partial (83%)	-2.551
35.2	not assigned.unknown	tc368597	moderately similar to ( 296) PPOB_SOLTU Catechol oxidase B, chloroplast precursor (EC 1.10.3.1) (Polyphenol oxidase) (PPO) (Fragment) - Solanum tuberosum (Potato)moderately similar to ( 310) loc_os01g58100 12001.m11955 protein polyphenol oxidase, chloroplast precursor, putative, expressed UniRef100_Q6PLR1 Cluster: Polyphenol oxidase; n=1; Triticum aestivum|Rep: Polyphenol oxidase - Triticum aesti…	-3.32
35.2	not assigned.unknown	tc379814	moderately similar to ( 250) AT1G51730 | Symbols: | RWD domain-containing protein | chr1:19186812-19188638 REVERSEmoderately similar to ( 325) loc_os01g37770 12001.m10063 protein RWD domain-containing protein 1, putative, expressed similar to UniRef100_Q5JKR6 Cluster: RWD domain containing 1-like protein; n=1; Oryza sativa Japonica Group|Rep: RWD domain containing 1-like protein - Oryza sativa su…	2.506
35.2	not assigned.unknown	tc420995	moderately similar to ( 410) AT5G03880 | Symbols: | electron carrier | chr5:1038674-1041453 REVERSEmoderately similar to ( 460) loc_os08g44400 12008.m080235 protein glutathione S-transferase, N-terminal domain containing protein, expressed similar to UniRef100_A7PPD1 Cluster: Chromosome chr8 scaffold_23, whole genome shotgun sequence; n=1; Vitis vinifera|Rep: Chromosome chr8 scaffold_23, whole ge…	2.746
35.2	not assigned.unknown	tc405418	weakly similar to ( 143) AT2G04940 | Symbols: | scramblase-related | chr2:1736671-1740254 REVERSEweakly similar to ( 195) loc_os04g51080 12004.m10005 protein scramblase family protein, expressed similar to UniRef100_Q0E2H5 Cluster: Os02g0238500 protein; n=2; Oryza sativa Japonica Group|Rep: Os02g0238500 protein - Oryza sativa subsp. japonica (Rice), partial (41%)	-1.958
35.2	not assigned.unknown	cj554377	moderately similar to ( 359) AT2G21960 | Symbols: | unknown protein | chr2:9354990-9356958 FORWARDmoderately similar to ( 405) loc_os04g54640 12004.m35479 protein expressed protein similar to UniRef100_A7PL17 Cluster: Chromosome chr7 scaffold_20, whole genome shotgun sequence; n=1; Vitis vinifera|Rep: Chromosome chr7 scaffold_20, whole genome shotgun sequence - Vitis vinifera (Grape), partial (72…	-2.419
35.2	not assigned.unknown	tc382032	weakly similar to ( 186) AT4G22310 | Symbols: | unknown protein | chr4:11791443-11792638 FORWARDmoderately similar to ( 210) loc_os07g26700 12007.m06947 protein brain protein 44, putative, expressed UniRef100_Q7XY22 Cluster: Probable light-induced protein; n=1; Triticum aestivum|Rep: Probable light-induced protein - Triticum aestivum (Wheat), complete	1.657
35.2	not assigned.unknown	tc385781	moderately similar to ( 399) AT2G39080 | Symbols: | binding / catalytic | chr2:16309981-16312475 REVERSEmoderately similar to ( 459) loc_os01g26920 12001.m150421 protein expressed protein similar to UniRef100_A7NW86 Cluster: Chromosome chr5 scaffold_2, whole genome shotgun sequence; n=1; Vitis vinifera|Rep: Chromosome chr5 scaffold_2, whole genome shotgun sequence - Vitis vinifera (Grape), partia…	-0.551
35.2	not assigned.unknown	tc374015	moderately similar to ( 278) AT5G38900 | Symbols: | DSBA oxidoreductase family protein | chr5:15573745-15574945 REVERSEmoderately similar to ( 400) loc_os03g40194 12003.m09103 protein disease resistance RPP13-like protein 1, putative, expressed similar to UniRef100_Q10H75 Cluster: DSBA-like thioredoxin domain containing protein, expressed; n=1; Oryza sativa Japonica Group|Rep: DSBA-like thioredox…	3.801
35.2	not assigned.unknown	tc427556	moderately similar to ( 332) AT3G08030 | Symbols: | unknown protein | chr3:2564517-2565819 FORWARDhighly similar to ( 521) loc_os03g59300 12003.m34946 protein expressed protein weakly similar to UniRef100_A7Q261 Cluster: Chromosome chr13 scaffold_45, whole genome shotgun sequence; n=1; Vitis vinifera|Rep: Chromosome chr13 scaffold_45, whole genome shotgun sequence - Vitis vinifera (Grape), partia…	-0.981
35.2	not assigned.unknown	tc373575	moderately similar to ( 330) AT5G03880 | Symbols: | electron carrier | chr5:1038674-1041453 REVERSEmoderately similar to ( 397) loc_os08g44400 12008.m080235 protein glutathione S-transferase, N-terminal domain containing protein, expressed similar to UniRef100_A7PPD1 Cluster: Chromosome chr8 scaffold_23, whole genome shotgun sequence; n=1; Vitis vinifera|Rep: Chromosome chr8 scaffold_23, whole ge…	1.031
35.2	not assigned.unknown	tc400437	weakly similar to ( 177) AT4G34700 | Symbols: | complex 1 family protein / LVR family protein | chr4:16556874-16558362 FORWARDmoderately similar to ( 216) loc_os06g50000 12006.m091792 protein NADH ubiquinone oxidoreductase B22-like subunit, putative, expressed	-3.343
35.2	not assigned.unknown	tc461327	very weakly similar to (89.7) AT2G20820 | Symbols: | unknown protein | chr2:8964450-8965237 FORWARDvery weakly similar to (94.7) loc_os03g38520 12003.m08945 protein expressed protein	-3.796
35.2	not assigned.unknown	tc435225	highly similar to ( 729) AT2G35155 | Symbols: | catalytic | chr2:14819209-14821330 REVERSEhighly similar to ( 993) loc_os08g31470 12008.m26683 protein expressed protein similar to UniRef100_A7P2T6 Cluster: Chromosome chr1 scaffold_5, whole genome shotgun sequence; n=1; Vitis vinifera|Rep: Chromosome chr1 scaffold_5, whole genome shotgun sequence - Vitis vinifera (Grape), partial (73%)	2.723
35.2	not assigned.unknown	tc371963	highly similar to ( 659) AT4G34260 | Symbols: FUC95A | FUC95A; 1,2-alpha-L-fucosidase | chr4:16398130-16401591 FORWARDhighly similar to ( 891) loc_os10g19880 12010.m05016 protein large secreted protein, putative, expressed similar to UniRef100_A8J657 Cluster: Alpha-1,2-fucosidase; n=1; Lilium longiflorum|Rep: Alpha-1,2-fucosidase - Lilium longiflorum (Trumpet lily), partial (72%)	3.415
35.2	not assigned.unknown	tc377378	moderately similar to ( 440) AT5G61820 | Symbols: | FUNCTIONS IN: molecular_function unknown; INVOLVED IN: biological_process unknown; LOCATED IN: vacuole; EXPRESSED IN: 24 plant structures; EXPRESSED DURING: 15 growth stages; CONTAINS InterPro DOMAIN/s: Stress up-regulated Nod 19 (InterPro:IPR011692); Has 27 Blast hits to 27 proteins in 10 species: Archae - 0; Bacteria - 0; Metazoa - 0; Fungi - …	-0.54
35.2	not assigned.unknown	tc440111	moderately similar to ( 374) AT5G57460 | Symbols: | unknown protein | chr5:23275321-23277261 FORWARDhighly similar to ( 613) loc_os08g14620 12008.m05586 protein expressed protein similar to UniRef100_A7Q6E7 Cluster: Chromosome chr11 scaffold_56, whole genome shotgun sequence; n=1; Vitis vinifera|Rep: Chromosome chr11 scaffold_56, whole genome shotgun sequence - Vitis vinifera (Grape), partial (44…	0.989
35.2	not assigned.unknown	tc427470	moderately similar to ( 266) AT1G79790 | Symbols: | haloacid dehalogenase-like hydrolase family protein | chr1:30016987-30017904 REVERSEmoderately similar to ( 379) loc_os11g19460 12011.m06021 protein catalytic/ hydrolase, putative, expressed weakly similar to UniRef100_A7PVA9 Cluster: Chromosome chr4 scaffold_32, whole genome shotgun sequence; n=1; Vitis vinifera|Rep: Chromosome chr4 scaffold_32…	1.011
35.2	not assigned.unknown	tc375172	weakly similar to ( 199) AT3G46220 | Symbols: | unknown protein | chr3:16979174-16983970 FORWARDmoderately similar to ( 290) loc_os05g02650 12005.m04801 protein expressed protein weakly similar to UniRef100_A7NZ85 Cluster: Chromosome chr6 scaffold_3, whole genome shotgun sequence; n=1; Vitis vinifera|Rep: Chromosome chr6 scaffold_3, whole genome shotgun sequence - Vitis vinifera (Grape), partial …	-3.076
35.2	not assigned.unknown	tc421829	very weakly similar to (80.9) ICI2_HORVU Subtilisin-chymotrypsin inhibitor-2A (CI-2A) - Hordeum vulgare (Barley)very weakly similar to (87.8) loc_os12g25090 12012.m56494 protein expressed protein similar to UniRef100_Q6E648 Cluster: MPI; n=1; Tripsacum dactyloides|Rep: MPI - Tripsacum dactyloides (Gama grass), partial (80%)	-3.4
35.2	not assigned.unknown	tc408412	weakly similar to ( 106) AT5G64130 | Symbols: | FUNCTIONS IN: molecular_function unknown; INVOLVED IN: biological_process unknown; LOCATED IN: plasma membrane; EXPRESSED IN: 24 plant structures; EXPRESSED DURING: 15 growth stages; CONTAINS InterPro DOMAIN/s: Lg106-like (InterPro:IPR012482); BEST Arabidopsis thaliana protein match is: unknown protein (TAIR:AT1G69510.3); Has 91 Blast hits to 91 pro…	-3.425
35.2	not assigned.unknown	tc400872	highly similar to ( 885) AT3G50590 | Symbols: | nucleotide binding | chr3:18771292-18779220 FORWARDnearly identical (1139) loc_os09g24260 12009.m05582 protein nucleotide binding protein, putative, expressed similar to UniRef100_UPI0000196FB7 Cluster: transducin family protein / WD-40 repeat family protein; n=1; Arabidopsis thaliana|Rep: transducin family protein / WD-40 repeat family protein - Ar…	0.797
35.2	not assigned.unknown	tc424358	moderately similar to ( 330) AT4G26860 | Symbols: | pyridoxal phosphate binding | chr4:13503291-13504693 REVERSEmoderately similar to ( 332) loc_os05g05740 12005.m05101 protein proline synthetase co-transcribed bacterial homolog protein, putative, expressed similar to UniRef100_Q0DKP7 Cluster: Os05g0150000 protein; n=1; Oryza sativa Japonica Group|Rep: Os05g0150000 protein - Oryza sativa subsp. j…	-1.938
35.2	not assigned.unknown	tc372797	moderately similar to ( 231) AT2G21160 | Symbols: | translocon-associated protein alpha (TRAP alpha) family protein | chr2:9068428-9070310 FORWARDmoderately similar to ( 358) loc_os06g50154 12006.m71456 protein translocon-associated protein alpha subunit precursor, putative, expressed	3.291
35.2	not assigned.unknown	tc427920	weakly similar to ( 149) loc_os06g33920 12006.m31802 protein expressed protein weakly similar to UniRef100_A7QUA1 Cluster: Chromosome chr2 scaffold_176, whole genome shotgun sequence; n=1; Vitis vinifera|Rep: Chromosome chr2 scaffold_176, whole genome shotgun sequence - Vitis vinifera (Grape), partial (44%)	-1.079
35.2	not assigned.unknown	tc373656	moderately similar to ( 204) AT3G21200 | Symbols: | unknown protein | chr3:7436091-7437845 FORWARDmoderately similar to ( 322) loc_os08g15500 12008.m05673 protein expressed protein	-1.637
35.2	not assigned.unknown	tc388465	moderately similar to ( 346) AT3G63460 | Symbols: | WD-40 repeat family protein | chr3:23431009-23437241 REVERSEhighly similar to ( 577) loc_os07g46370 12007.m08854 protein EMB2221, putative, expressed similar to UniRef100_Q94LY4 Cluster: Sec31p; n=3; Oryza sativa|Rep: Sec31p - Oryza sativa (Rice), partial (43%)	2.955
35.2	not assigned.unknown	tc377026	weakly similar to ( 140) AT1G18730 | Symbols: NDF6 | NDF6 (NDH DEPENDENT FLOW 6) | chr1:6460625-6461464 FORWARDmoderately similar to ( 205) loc_os02g51020 12002.m10136 protein expressed protein weakly similar to UniRef100_A7PDK3 Cluster: Chromosome chr17 scaffold_12, whole genome shotgun sequence; n=1; Vitis vinifera|Rep: Chromosome chr17 scaffold_12, whole genome shotgun sequence - Vitis vinifer…	-2.863
35.2	not assigned.unknown	tc391769	weakly similar to ( 155) AT5G37360 | Symbols: | unknown protein | chr5:14805437-14808113 REVERSEmoderately similar to ( 273) loc_os02g57030 12002.m33934 protein expressed protein weakly similar to UniRef100_A7PZ32 Cluster: Chromosome chr4 scaffold_39, whole genome shotgun sequence; n=1; Vitis vinifera|Rep: Chromosome chr4 scaffold_39, whole genome shotgun sequence - Vitis vinifera (Grape), partia…	-0.692
35.2	not assigned.unknown	tc428842	moderately similar to ( 392) AT3G59780 | Symbols: | FUNCTIONS IN: molecular_function unknown; INVOLVED IN: biological_process unknown; LOCATED IN: nucleus, chloroplast; EXPRESSED IN: guard cell; BEST Arabidopsis thaliana protein match is: CaS (Calcium sensing receptor) (TAIR:AT5G23060.1); Has 1338 Blast hits to 316 proteins in 95 species: Archae - 0; Bacteria - 274; Metazoa - 264; Fungi - 88; Pla…	3.025
35.2	not assigned.unknown	tc447783	weakly similar to ( 103) AT4G15802 | Symbols: | FUNCTIONS IN: molecular_function unknown; INVOLVED IN: biological_process unknown; LOCATED IN: cellular_component unknown; CONTAINS InterPro DOMAIN/s: Heat shock factor binding 1 (InterPro:IPR009643); Has 178 Blast hits to 178 proteins in 62 species: Archae - 0; Bacteria - 0; Metazoa - 122; Fungi - 0; Plants - 37; Viruses - 0; Other Eukaryotes - 19 …	-4.14
35.2	not assigned.unknown	tc440621	weakly similar to ( 117) AT4G18930 | Symbols: | cyclic phosphodiesterase | chr4:10370797-10371885 FORWARDmoderately similar to ( 233) loc_os05g44170 12005.m08543 protein cyclic phosphodiesterase, putative, expressed UniRef100_P62809 Cluster: Cyclic phosphodiesterase; n=1; Triticum aestivum|Rep: Cyclic phosphodiesterase - Triticum aestivum (Wheat), partial (98%)	3.518
35.2	not assigned.unknown	tc369541	moderately similar to ( 422) AT2G35450 | Symbols: | catalytic/ hydrolase | chr2:14903201-14905361 REVERSEmoderately similar to ( 478) loc_os04g32150 12004.m08313 protein amidohydrolase family protein, expressed	-0.551
35.2	not assigned.unknown	tc397026	moderately similar to ( 438) AT5G47540 | Symbols: | binding | chr5:19283265-19285328 REVERSEmoderately similar to ( 493) loc_os07g39630 12007.m08205 protein calcium-binding protein 39, putative, expressed homologue to UniRef100_Q0D536 Cluster: Os07g0585100 protein; n=1; Oryza sativa Japonica Group|Rep: Os07g0585100 protein - Oryza sativa subsp. japonica (Rice), partial (80%)	2.285
35.2	not assigned.unknown	tc407276	weakly similar to ( 200) AT4G14100 | Symbols: | transferase, transferring glycosyl groups | chr4:8120749-8122288 FORWARDmoderately similar to ( 295) loc_os07g09140 12007.m29089 protein expressed protein	2.804
35.2	not assigned.unknown	tc373009	moderately similar to ( 303) AT2G43950 | Symbols: OEP37 | OEP37; ion channel | chr2:18200830-18202644 REVERSEmoderately similar to ( 473) loc_os12g12370 12012.m05211 protein outer envelope protein, putative, expressed	-2.733
35.2	not assigned.unknown	tc395766	weakly similar to ( 144) AT3G27050 | Symbols: | unknown protein | chr3:9978286-9979636 REVERSEmoderately similar to ( 223) loc_os11g29700 12011.m080003 protein expressed protein similar to UniRef100_Q2R450 Cluster: Expressed protein; n=1; Oryza sativa Japonica Group|Rep: Expressed protein - Oryza sativa subsp. japonica (Rice), partial (98%)	2.65
35.2	not assigned.unknown	tc371595	moderately similar to ( 215) AT5G43750 | Symbols: | unknown protein | chr5:17580100-17581145 REVERSEmoderately similar to ( 320) loc_os01g70400 12001.m43437 protein expressed protein similar to UniRef100_Q0JGD3 Cluster: Os01g0929100 protein; n=1; Oryza sativa Japonica Group|Rep: Os01g0929100 protein - Oryza sativa subsp. japonica (Rice), partial (93%)	3.259
35.2	not assigned.unknown	tc397452	moderately similar to ( 253) AT2G40600 | Symbols: | appr-1-p processing enzyme family protein | chr2:16947012-16948537 REVERSEmoderately similar to ( 331) loc_os03g21830 12003.m07587 protein protein LRP16, putative, expressed weakly similar to UniRef100_A7Q3W6 Cluster: Chromosome chr13 scaffold_48, whole genome shotgun sequence; n=2; Vitis vinifera|Rep: Chromosome chr13 scaffold_48, whole genome …	-1.974
35.2	not assigned.unknown	tc385410	moderately similar to ( 227) AT2G04690 | Symbols: | cellular repressor of E1A-stimulated genes (CREG) family | chr2:1644628-1646035 FORWARDmoderately similar to ( 331) loc_os06g13100 12006.m091657 protein CREG1 protein precursor, putative, expressed similar to UniRef100_A7PMG6 Cluster: Chromosome chr14 scaffold_21, whole genome shotgun sequence; n=1; Vitis vinifera|Rep: Chromosome chr14 scaffold_…	1.751
35.2	not assigned.unknown	tc391253	highly similar to ( 594) loc_os10g22520 12010.m05260 protein glucan 1,3-beta-glucosidase precursor, putative, expressed	-0.565
35.2	not assigned.unknown	tc429694	moderately similar to ( 216) AT2G25870 | Symbols: | haloacid dehalogenase-like hydrolase family protein | chr2:11031159-11034302 FORWARDmoderately similar to ( 217) loc_os01g53720 12001.m11538 protein expressed protein similar to UniRef100_Q0JJG8 Cluster: Os01g0739400 protein; n=1; Oryza sativa Japonica Group|Rep: Os01g0739400 protein - Oryza sativa subsp. japonica (Rice), partial (30%)	-2.265
35.2	not assigned.unknown	tc402755	moderately similar to ( 300) AT1G19140 | Symbols: | FUNCTIONS IN: molecular_function unknown; INVOLVED IN: ubiquinone biosynthetic process; LOCATED IN: mitochondrion; EXPRESSED IN: 24 plant structures; EXPRESSED DURING: 15 growth stages; CONTAINS InterPro DOMAIN/s: COQ9 (InterPro:IPR013718), Ubiquinone biosynthesis protein COQ9 (InterPro:IPR012762); Has 607 Blast hits to 607 proteins in 177 speci…	-3.058
35.2	not assigned.unknown	tc414722	moderately similar to ( 439) AT3G21360 | Symbols: | electron carrier/ oxidoreductase | chr3:7522865-7524036 FORWARDmoderately similar to ( 495) loc_os01g09430 12001.m07568 protein syringomycin biosynthesis enzyme, putative, expressed homologue to UniRef100_Q5SNI3 Cluster: Syringomycin biosynthesis enzyme-like; n=2; Oryza sativa|Rep: Syringomycin biosynthesis enzyme-like - Oryza sativa subsp. japo…	1.91
NA	NA	NA	NA	NA
NA	NA	NA	NA	NA
NA	NA	NA	NA	NA
NA	NA	NA	NA	NA
NA	NA	NA	NA	NA
NA	NA	NA	NA	NA
NA	NA	NA	NA	NA
NA	NA	NA	NA	NA
NA	NA	NA	NA	NA
NA	NA	NA	NA	NA
NA	NA	NA	NA	NA
NA	NA	NA	NA	NA
NA	NA	NA	NA	NA
NA	NA	NA	NA	NA
NA	NA	NA	NA	NA
NA	NA	NA	NA	NA
NA	NA	NA	NA	NA
NA	NA	NA	NA	NA
NA	NA	NA	NA	NA
NA	NA	NA	NA	NA
NA	NA	NA	NA	NA
NA	NA	NA	NA	NA
NA	NA	NA	NA	NA

## Sheet: ROOTS
Transcriptome and proteome analysis reveal new insight into proximal and distal responses of wheat to foliar infection by Xanthomonas translucens. Garcia-Seco, D., Chiapello, M., Bracale, M., Pesce, C., Bagnaresi, P., Dubois, E., Moulin, L., Vannini, C., Koebnik, R.
BinCode	BinName	id	description	log2FC
2.1.1.1	major CHO metabolism.synthesis.sucrose.SPS	tc368562	nearly identical (1301) AT5G20280 | Symbols: ATSPS1F | ATSPS1F (sucrose phosphate synthase 1F); sucrose-phosphate synthase/ transferase, transferring glycosyl groups | chr5:6844994-6849997 REVERSEnearly identical (1339) SPS_SOLTU Sucrose-phosphate synthase (EC 2.4.1.14) (UDP-glucose-fructose-phosphate glucosyltransferase) - Solanum tuberosum (Potato)nearly identical (1734) loc_os08g20660 12008.m2…	1.844
2.2.1.3.1	major CHO metabolism.degradation.sucrose.invertases.neutral	tc390520	highly similar to ( 914) AT4G09510 | Symbols: CINV2 | beta-fructofuranosidase, putative / invertase, putative / saccharase, putative / beta-fructosidase, putative | chr4:6021679-6023310 REVERSEnearly identical (1066) loc_os02g34560 12002.m33716 protein neutral/alkaline invertase, putative, expressed similar to UniRef100_A7Q7F4 Cluster: Chromosome chr18 scaffold_59, whole genome shotgun sequence; …	-3.28
2.2.1.4	major CHO metabolism.degradation.sucrose.hexokinase	tc410010	highly similar to ( 629) AT4G29130 | Symbols: ATHXK1, GIN2, HXK1 | HXK1 (HEXOKINASE 1); ATP binding / fructokinase/ glucokinase/ hexokinase | chr4:14352338-14354865 REVERSEhighly similar to ( 737) HXK2_ORYSA Hexokinase-2 (EC 2.7.1.1) (Hexokinase-3) - Oryza sativa (Rice)highly similar to ( 737) loc_os05g45590 12005.m08684 protein hexokinase-2, putative, expressed similar to UniRef100_Q2KNB9 Cluste…	-2.89
2.2.1.5	major CHO metabolism.degradation.sucrose.Susy	tc370347	nearly identical (1194) AT3G43190 | Symbols: SUS4, ATSUS4 | SUS4; UDP-glycosyltransferase/ sucrose synthase/ transferase, transferring glycosyl groups | chr3:15179204-15182577 REVERSEnearly identical (1555) SUS1_HORVU Sucrose synthase 1 (EC 2.4.1.13) (Sucrose-UDP glucosyltransferase 1) - Hordeum vulgare (Barley)nearly identical (1500) loc_os06g09450 12006.m091637 protein sucrose synthase 1, putat…	-0.918
2.2.1.99	major CHO metabolism.degradation.sucrose.misc	tc393628	moderately similar to ( 246) AT4G26620 | Symbols: | sucrase-related | chr4:13427599-13429877 REVERSEmoderately similar to ( 342) loc_os02g49320 12002.m09966 protein sucrose cleavage protein-like, putative, expressed similar to UniRef100_Q6Z5K5 Cluster: Sucrase-like protein; n=2; Oryza sativa|Rep: Sucrase-like protein - Oryza sativa subsp. japonica (Rice), partial (46%)	1.853
3.5	minor CHO metabolism.others	tc372098	weakly similar to ( 175) AT5G37850 | Symbols: SOS4 | SOS4 (SALT OVERLY SENSITIVE 4); kinase/ pyridoxal kinase | chr5:15065621-15068783 FORWARDmoderately similar to ( 233) loc_os12g40830 12012.m26961 protein pyridoxal kinase, putative, expressed homologue to UniRef100_Q69G22 Cluster: Pyridoxal kinase; n=1; Triticum aestivum|Rep: Pyridoxal kinase - Triticum aestivum (Wheat), partial (47%)	3.176
3.5	minor CHO metabolism.others	tc432855	moderately similar to ( 327) AT5G15140 | Symbols: | aldose 1-epimerase family protein | chr5:4908686-4910670 FORWARDhighly similar to ( 503) loc_os04g38530 12004.m08843 protein aldose 1-epimerase precursor, putative, expressed	2.774
3.8.1	minor CHO metabolism.galactose.galactokinases	tc437542	moderately similar to ( 344) AT4G16130 | Symbols: ARA1, ISA1, ATISA1 | ARA1 (ARABINOSE KINASE); ATP binding / L-arabinokinase/ galactokinase | chr4:9120875-9127656 FORWARDmoderately similar to ( 381) loc_os02g04840 12002.m05832 protein ARA1, putative, expressed homologue to UniRef100_Q6YX79 Cluster: GHMP kinase-like protein; n=1; Oryza sativa Japonica Group|Rep: GHMP kinase-like protein - Oryza s…	2.307
3.8.3	minor CHO metabolism.galactose.galactose-1-phosphate uridyl transferases	tc409065	moderately similar to ( 249) AT5G18200 | Symbols: | UTP:galactose-1-phosphate uridylyltransferase/ ribose-5-phosphate adenylyltransferase | chr5:6015270-6016555 FORWARDmoderately similar to ( 389) loc_os07g07550 12007.m05214 protein galactose-1-phosphate uridyl transferase-like protein, putative, expressed similar to UniRef100_Q0D8B4 Cluster: Os07g0171200 protein; n=2; Oryza sativa Japonica Group…	1.836
4.1.8	glycolysis.cytosolic branch.glyceraldehyde 3-phosphate dehydrogenase (GAP-DH)	tc389514	moderately similar to ( 461) AT1G79530 | Symbols: GAPCP-1 | GAPCP-1 (GLYCERALDEHYDE-3-PHOSPHATE DEHYDROGENASE OF PLASTID 1); NAD or NADH binding / binding / catalytic/ glyceraldehyde-3-phosphate dehydrogenase (phosphorylating)/ glyceraldehyde-3-phosphate dehydrogenase | chr1:29916232-29919088 REVERSEmoderately similar to ( 395) G3PC_GINBI Glyceraldehyde-3-phosphate dehydrogenase, cytosolic (EC 1.…	2.937
4.1.13	glycolysis.cytosolic branch.enolase	tc383884	highly similar to ( 785) AT2G36530 | Symbols: LOS2 | LOS2; copper ion binding / phosphopyruvate hydratase | chr2:15321081-15323786 REVERSEhighly similar to ( 854) ENO_ORYSA Enolase (EC 4.2.1.11) (2-phosphoglycerate dehydratase) (2-phospho-D-glycerate hydro-lyase) (OSE1) - Oryza sativa (Rice)highly similar to ( 860) loc_os10g08550 12010.m065231 protein enolase, putative, expressed homologue to Uni…	5.98
4.2.3	glycolysis.plastid branch.glucose-6-phosphate isomerase	tc369668	highly similar to ( 859) AT5G42740 | Symbols: | glucose-6-phosphate isomerase, cytosolic (PGIC) | chr5:17136080-17140622 FORWARDnearly identical (1010) G6PI_MAIZE Glucose-6-phosphate isomerase, cytosolic (EC 5.3.1.9) (GPI) (Phosphoglucose isomerase) (PGI) (Phosphohexose isomerase) (PHI) - Zea mays (Maize)highly similar to ( 980) loc_os06g14510 12006.m091669 protein glucose-6-phosphate isomerase, …	2.732
4.3.3	glycolysis.unclear/dually targeted.glucose-6-phosphate isomerase	tc369668	highly similar to ( 859) AT5G42740 | Symbols: | glucose-6-phosphate isomerase, cytosolic (PGIC) | chr5:17136080-17140622 FORWARDnearly identical (1010) G6PI_MAIZE Glucose-6-phosphate isomerase, cytosolic (EC 5.3.1.9) (GPI) (Phosphoglucose isomerase) (PGI) (Phosphohexose isomerase) (PHI) - Zea mays (Maize)highly similar to ( 980) loc_os06g14510 12006.m091669 protein glucose-6-phosphate isomerase, …	2.732
7.1.3	OPP.oxidative PP.6-phosphogluconate dehydrogenase	tc388950	moderately similar to ( 277) AT3G25530 | Symbols: GHBDH, ATGHBDH, GLYR1, GR1 | GLYR1 (GLYOXYLATE REDUCTASE 1); 3-hydroxybutyrate dehydrogenase/ phosphogluconate dehydrogenase (decarboxylating) | chr3:9271949-9273514 REVERSEmoderately similar to ( 308) loc_os02g35500 12002.m08638 protein 2-hydroxy-3-oxopropionate reductase, putative, expressed similar to UniRef100_A7R5T2 Cluster: Chromosome undete…	3.073
7.3	OPP.electron transfer	tc374523	highly similar to ( 537) AT1G30510 | Symbols: ATRFNR2 | ATRFNR2 (ROOT FNR 2); FAD binding / NADP or NADPH binding / electron carrier/ ferredoxin-NADP+ reductase/ oxidoreductase | chr1:10807150-10808984 REVERSEhighly similar to ( 596) FENR2_ORYSA Ferredoxin--NADP reductase, root isozyme, chloroplast precursor (EC 1.18.1.2) (FNR) - Oryza sativa (Rice)highly similar to ( 596) loc_os03g57120 12003.m3…	4.527
8.1.1.1	TCA / org. transformation.TCA.pyruvate DH.E1	tc374506	highly similar to ( 543) AT1G01090 | Symbols: PDH-E1 ALPHA | PDH-E1 ALPHA (PYRUVATE DEHYDROGENASE E1 ALPHA); pyruvate dehydrogenase (acetyl-transferring) | chr1:47705-49166 REVERSEmoderately similar to ( 235) ODPA_SOLTU Pyruvate dehydrogenase E1 component subunit alpha, mitochondrial precursor (EC 1.2.4.1) (PDHE1-A) - Solanum tuberosum (Potato)highly similar to ( 617) loc_os04g02900 12004.m101452…	2.406
8.1.1.2	TCA / org. transformation.TCA.pyruvate DH.E2	tc390831	moderately similar to ( 369) AT1G34430 | Symbols: EMB3003 | EMB3003 (embryo defective 3003); acyltransferase/ dihydrolipoyllysine-residue acetyltransferase/ protein binding | chr1:12588027-12590084 REVERSEmoderately similar to ( 385) loc_os12g08170 12012.m04804 protein dihydrolipoyllysine-residue acetyltransferase component of pyruvatedehydrogenase complex, mitochondrial precursor, putative, expr…	3.928
8.1.1.2	TCA / org. transformation.TCA.pyruvate DH.E2	tc377964	highly similar to ( 510) AT3G13930 | Symbols: | dihydrolipoamide S-acetyltransferase, putative | chr3:4596240-4600143 FORWARDhighly similar to ( 677) loc_os06g01630 12006.m091571 protein dihydrolipoyllysine-residue acetyltransferase component of pyruvatedehydrogenase complex, putative, expressed	4.425
8.1.9	TCA / org. transformation.TCA.malate DH	tc370105	moderately similar to ( 424) AT1G53240 | Symbols: | malate dehydrogenase (NAD), mitochondrial | chr1:19854966-19856802 REVERSEmoderately similar to ( 404) MDHM_FRAAN Malate dehydrogenase, mitochondrial precursor (EC 1.1.1.37) - Fragaria ananassa (Strawberry)moderately similar to ( 450) loc_os01g46070 12001.m10806 protein malate dehydrogenase, mitochondrial precursor, putative, expressed similar t…	-0.763
8.2.10	TCA / org. transformation.other organic acid transformaitons.malic	tc376568	highly similar to ( 878) AT2G13560 | Symbols: | malate oxidoreductase, putative | chr2:5650089-5655103 FORWARDhighly similar to ( 883) MAOM_SOLTU NAD-dependent malic enzyme 62 kDa isoform, mitochondrial precursor (EC 1.1.1.39) (NAD-ME) - Solanum tuberosum (Potato)highly similar to ( 999) loc_os07g31380 12007.m07407 protein NAD-dependent malic enzyme 62 kDa isoform, mitochondrial precursor, putati…	-3.742
8.3	TCA / org. transformation.carbonic anhydrases	tc388004	moderately similar to ( 213) AT1G08080 | Symbols: ATACA7, ACA7 | ACA7 (ALPHA CARBONIC ANHYDRASE 7); carbonate dehydratase/ zinc ion binding | chr1:2517022-2518546 REVERSEmoderately similar to ( 264) loc_os08g36630 12008.m07651 protein carbonic anhydrase precursor, putative, expressed	-3.762
8.3	TCA / org. transformation.carbonic anhydrases	tc376409	moderately similar to ( 276) AT1G08080 | Symbols: ATACA7, ACA7 | ACA7 (ALPHA CARBONIC ANHYDRASE 7); carbonate dehydratase/ zinc ion binding | chr1:2517022-2518546 REVERSEmoderately similar to ( 372) loc_os08g36630 12008.m07651 protein carbonic anhydrase precursor, putative, expressed weakly similar to UniRef100_A7NZL9 Cluster: Chromosome chr6 scaffold_3, whole genome shotgun sequence; n=1; Vitis …	3.131
9.1.1	mitochondrial electron transport / ATP synthesis.NADH-DH.complex I	tc380420	moderately similar to ( 349) AT5G40770 | Symbols: ATPHB3 | ATPHB3 (PROHIBITIN 3) | chr5:16315589-16316621 REVERSEmoderately similar to ( 372) loc_os02g37000 12002.m08788 protein mitochondrial prohibitin complex protein 1, putative, expressed homologue to UniRef100_Q9M588 Cluster: Prohibitin; n=1; Zea mays|Rep: Prohibitin - Zea mays (Maize), partial (85%)	1.629
9.1.1.5	mitochondrial electron transport / ATP synthesis.NADH-DH.complex I.carbonic anhydrase	tc385958	moderately similar to ( 324) AT3G48680 | Symbols: GAMMA CAL2 | GAMMA CAL2 (GAMMA CARBONIC ANHYDRASE-LIKE 2); transferase | chr3:18035107-18036773 FORWARDmoderately similar to ( 376) loc_os02g30460 12002.m08189 protein mitochondrial NADH ubiquinone oxidoreductase 29 kDa subunit, putative, expressed similar to UniRef100_A7PHI5 Cluster: Chromosome chr17 scaffold_16, whole genome shotgun sequence; n=…	3.74
9.1.1.5	mitochondrial electron transport / ATP synthesis.NADH-DH.complex I.carbonic anhydrase	tc402188	moderately similar to ( 248) AT3G48680 | Symbols: GAMMA CAL2 | GAMMA CAL2 (GAMMA CARBONIC ANHYDRASE-LIKE 2); transferase | chr3:18035107-18036773 FORWARDmoderately similar to ( 273) loc_os02g30460 12002.m08189 protein mitochondrial NADH ubiquinone oxidoreductase 29 kDa subunit, putative, expressed similar to UniRef100_A7PHI5 Cluster: Chromosome chr17 scaffold_16, whole genome shotgun sequence; n=…	1.669
9.1.2	mitochondrial electron transport / ATP synthesis.NADH-DH.localisation not clear	ca616632	weakly similar to ( 162) AT5G11770 | Symbols: | NADH-ubiquinone oxidoreductase 20 kDa subunit, mitochondrial | chr5:3791148-3792929 REVERSEweakly similar to ( 162) NDUS7_BRAOL NADH-ubiquinone oxidoreductase 20 kDa subunit, mitochondrial precursor (EC 1.6.5.3) (EC 1.6.99.3) (Complex I-20kD) (CI-20kD) - Brassica oleracea (Wild cabbage)weakly similar to ( 166) loc_os01g52214 12001.m11395 protein NAD…	1.267
9.1.2	mitochondrial electron transport / ATP synthesis.NADH-DH.localisation not clear	tc428448	highly similar to ( 550) ATMG01275 | Symbols: NAD1A, NAD1, ND1 | Encodes subunit of mitochondrial NAD(P)H dehydrogenase that is trans-spliced from three precursors, NAD1A, NAD1B, and NAD1C. | chrM:318004-318390 REVERSEhighly similar to ( 564) NU1M_WHEAT NADH-ubiquinone oxidoreductase chain 1 (EC 1.6.5.3) (NADH dehydrogenase subunit 1) - Triticum aestivum (Wheat)moderately similar to ( 201) loc_os…	2.054
9.3	mitochondrial electron transport / ATP synthesis.electron transfer flavoprotein	tc425928	weakly similar to ( 150) AT5G43430 | Symbols: ETFBETA | ETFBETA; electron carrier | chr5:17453831-17455111 FORWARDweakly similar to ( 175) loc_os04g10400 12004.m06292 protein electron transfer flavoprotein beta-subunit, putative, expressed similar to UniRef100_A7NX80 Cluster: Chromosome chr5 scaffold_2, whole genome shotgun sequence; n=1; Vitis vinifera|Rep: Chromosome chr5 scaffold_2, whole geno…	-2.324
9.9	mitochondrial electron transport / ATP synthesis.F1-ATPase	tc372661	moderately similar to ( 265) AT5G47030 | Symbols: | ATP synthase delta' chain, mitochondrial | chr5:19090384-19092034 FORWARDmoderately similar to ( 277) ATP4_IPOBA ATP synthase delta' chain, mitochondrial precursor (EC 3.6.3.14) - Ipomoea batatas (Sweet potato) (Batate)moderately similar to ( 299) loc_os07g31300 12007.m07398 protein ATP synthase delta chain, mitochondrial precursor, putative, ex…	0.905
10.5.3	cell wall.cell wall proteins.LRR	tc408544	moderately similar to ( 270) AT4G13340 | Symbols: | leucine-rich repeat family protein / extensin family protein | chr4:7758610-7760892 FORWARDvery weakly similar to (91.7) RPK1_IPONI Receptor-like protein kinase precursor (EC 2.7.11.1) - Ipomoea nil (Japanese morning glory) (Pharbitis nil)moderately similar to ( 355) loc_os05g08770 12005.m05391 protein receptor-like protein kinase precursor, put…	3.046
10.5.5	cell wall.cell wall proteins.RGP	tc386312	highly similar to ( 664) AT5G15650 | Symbols: RGP2, ATRGP2 | RGP2 (REVERSIBLY GLYCOSYLATED POLYPEPTIDE 2); transferase, transferring hexosyl groups | chr5:5092203-5094093 FORWARDhighly similar to ( 712) UPTG_MAIZE Alpha-1,4-glucan-protein synthase [UDP-forming] (EC 2.4.1.112) (UDP-glucose:protein transglucosylase) (UPTG) (Amylogenin) (Golgi-associated protein se-wap41) - Zea mays (Maize)highly si…	2.569
10.6.1	cell wall.degradation.cellulases and beta -1,4-glucanases	tc416902	highly similar to ( 607) AT1G19940 | Symbols: AtGH9B5 | AtGH9B5 (Arabidopsis thaliana Glycosyl Hydrolase 9B5); catalytic/ hydrolase, hydrolyzing O-glycosyl compounds | chr1:6918323-6920268 REVERSEhighly similar to ( 843) GUN24_ORYSA Endoglucanase 24 precursor (EC 3.2.1.4) (Endo-1,4-beta glucanase 24) - Oryza sativa (Rice)highly similar to ( 843) loc_os09g36350 12009.m22181 protein endoglucanase 1…	2.745
10.6.2	cell wall.degradation.mannan-xylose-arabinose-fucose	tc387346	highly similar to ( 657) AT1G09010 | Symbols: | glycoside hydrolase family 2 protein | chr1:2895259-2899287 REVERSEhighly similar to ( 671) EBM_LILLO Mannosylglycoprotein endo-beta-mannosidase (EC 3.2.1.152) (Endo-beta-mannosidase) [Contains: Mannosylglycoprotein endo-beta-mannosidase 31 kDa subunit; Mannosylglycoprotein endo-beta-mannosidase 28 kDa subunit; Mannosylglycoprotein endo-highly simil…	3.19
10.6.3	cell wall.degradation.pectate lyases and polygalacturonases	tc440129	moderately similar to ( 435) AT3G61490 | Symbols: | glycoside hydrolase family 28 protein / polygalacturonase (pectinase) family protein | chr3:22758439-22760137 FORWARDvery weakly similar to (81.3) PGLR_ACTCH Polygalacturonase precursor (EC 3.2.1.15) (PG) (Pectinase) - Actinidia chinensis (Kiwi) (Yangtao)moderately similar to ( 397) loc_os03g03350 12003.m05870 protein glycoside hydrolase, family…	2.841
11.1.8	lipid metabolism.FA synthesis and FA elongation.acyl coa ligase	tc432158	moderately similar to ( 345) AT5G23050 | Symbols: AAE17 | AAE17 (ACYL-ACTIVATING ENZYME 17); catalytic/ ligase | chr5:7731513-7735399 REVERSEmoderately similar to ( 411) loc_os09g21230 12009.m22077 protein catalytic/ ligase, putative, expressed similar to UniRef100_A7PGK3 Cluster: Chromosome chr17 scaffold_16, whole genome shotgun sequence; n=1; Vitis vinifera|Rep: Chromosome chr17 scaffold_16, w…	2.022
11.1.9	lipid metabolism.FA synthesis and FA elongation.long chain fatty acid CoA ligase	tc378615	highly similar to ( 570) AT2G04350 | Symbols: | long-chain-fatty-acid--CoA ligase family protein / long-chain acyl-CoA synthetase family protein (LACS8) | chr2:1516086-1519178 FORWARDhighly similar to ( 675) loc_os05g25310 12005.m083690 protein acyl-CoA synthetase long-chain family member 3, putative, expressed similar to UniRef100_A7Q2X7 Cluster: Chromosome chr12 scaffold_47, whole genome shotgu…	0.768
11.1.9	lipid metabolism.FA synthesis and FA elongation.long chain fatty acid CoA ligase	tc390829	highly similar to ( 840) AT3G05970 | Symbols: LACS6, ATLACS6 | LACS6 (long-chain acyl-CoA synthetase 6); long-chain-fatty-acid-CoA ligase | chr3:1786510-1791746 REVERSEweakly similar to ( 118) 4CL2_PETCR 4-coumarate--CoA ligase 1 (EC 6.2.1.12) (4CL 1) (4-coumaroyl-CoA synthase 1) - Petroselinum crispum (Parsley) (Petroselinum hortense)highly similar to ( 906) loc_os12g04990 12012.m073908 protein …	3.122
11.1.12	lipid metabolism.FA synthesis and FA elongation.ACP protein	tc406803	weakly similar to ( 140) AT2G44620 | Symbols: MTACP-1, MTACP1 | MTACP-1 (MITOCHONDRIAL ACYL CARRIER PROTEIN 1); acyl carrier/ cofactor binding / phosphopantetheine binding | chr2:18414320-18415065 FORWARDweakly similar to ( 176) loc_os07g12150 12007.m05668 protein acyl carrier protein, mitochondrial precursor, putative, expressed similar to UniRef100_A7PK33 Cluster: Acyl carrier protein; n=1; Vit…	1.084
11.3.6	lipid metabolism.Phospholipid synthesis.choline-phosphate cytidylyltransferase	tc380794	moderately similar to ( 407) AT2G32260 | Symbols: ATCCT1, CCT1 | cholinephosphate cytidylyltransferase, putative / phosphorylcholine transferase, putative / CTP:phosphocholine cytidylyltransferase, putative | chr2:13697645-13700241 FORWARDmoderately similar to ( 493) loc_os02g07720 12002.m100116 protein choline-phosphate cytidylyltransferase B, putative, expressed similar to UniRef100_Q42619 Clus…	-0.945
11.5.2	lipid metabolism.glyceral metabolism.Glycerol-3-phosphate dehydrogenase (NAD+)	tc390533	moderately similar to ( 365) AT2G41540 | Symbols: GPDHC1 | GPDHC1; NAD or NADH binding / glycerol-3-phosphate dehydrogenase (NAD+) | chr2:17326801-17328654 FORWARDmoderately similar to ( 430) loc_os01g58740 12001.m43232 protein glycerol-3-phosphate dehydrogenase, putative, expressed homologue to UniRef100_Q8S2G5 Cluster: Glycerol-3-phosphate dehydrogenase-like protein; n=1; Oryza sativa Japonica …	0.1
11.6	lipid metabolism.lipid transfer proteins etc	tc387922	weakly similar to ( 105) AT5G59310 | Symbols: LTP4 | LTP4 (LIPID TRANSFER PROTEIN 4); lipid binding | chr5:23925296-23925772 REVERSEweakly similar to ( 160) NLTP8_HORVU Nonspecific lipid-transfer protein Cw18 precursor (LTP Cw-18) (PKG2316) - Hordeum vulgare (Barley)weakly similar to ( 122) loc_os11g24070 12011.m06333 protein nonspecific lipid-transfer protein 1 precursor, putative, expressed Uni…	-3.803
11.8.10	lipid metabolism.'exotics' (steroids, squalene etc).phosphatidylcholinesterol O-acyltransferase	tc391488	moderately similar to ( 261) AT1G27480 | Symbols: | lecithin:cholesterol acyltransferase family protein / LACT family protein | chr1:9544607-9546168 FORWARDmoderately similar to ( 280) loc_os03g13030 12003.m34714 protein 1-O-acylceramide synthase precursor, putative, expressed weakly similar to UniRef100_Q71CE5 Cluster: Lecithine cholesterol acyltransferase-like protein; n=1; Medicago truncatula|…	3.856
11.9.3.1	lipid metabolism.lipid degradation.lysophospholipases.phospholipase D	tc402373	highly similar to ( 945) AT4G35790 | Symbols: ATPLDDELTA, PLDDELTA | ATPLDDELTA; phospholipase D | chr4:16955774-16959875 REVERSEhighly similar to ( 617) PLDA1_ORYSA Phospholipase D alpha 1 precursor (EC 3.1.4.4) (PLD alpha 1) (Choline phosphatase 1) (Phosphatidylcholine-hydrolyzing phospholipase D 1) - Oryza sativa (Rice)nearly identical (1196) loc_os09g37100 12009.m06658 protein phospholipase D…	1.767
11.9.3.2	lipid metabolism.lipid degradation.lysophospholipases.carboxylesterase	tc378141	moderately similar to ( 364) AT5G20060 | Symbols: | phospholipase/carboxylesterase family protein | chr5:6776800-6779447 FORWARDmoderately similar to ( 433) loc_os01g07960 12001.m42883 protein acyl-protein thioesterase 2, putative, expressed homologue to UniRef100_Q84VJ1 Cluster: Biostress-resistance-related protein; n=1; Triticum aestivum|Rep: Biostress-resistance-related protein - Triticum aest…	2.685
11.9.4.2	lipid metabolism.lipid degradation.beta-oxidation.acyl CoA DH	tc389443	nearly identical (1042) AT5G65110 | Symbols: ACX2, ATACX2 | ACX2 (ACYL-COA OXIDASE 2); acyl-CoA oxidase | chr5:26010060-26012482 REVERSEnearly identical (1020) ACOX2_CUCMA Acyl-coenzyme A oxidase, peroxisomal precursor (EC 1.3.3.6) (AOX) (Long-chain acyl-CoA oxidase) - Cucurbita maxima (Pumpkin) (Winter squash)nearly identical (1179) loc_os11g39220 12011.m28844 protein acyl-coenzyme A oxidase 1, …	1.995
11.9.4.3	lipid metabolism.lipid degradation.beta-oxidation.enoyl CoA hydratase	cd862794	very weakly similar to (90.5) AT4G14440 | Symbols: ATECI3, ECI3, HCD1 | HCD1 (3-HYDROXYACYL-COA DEHYDRATASE 1); carnitine racemase/ catalytic/ dodecenoyl-CoA delta-isomerase | chr4:8306946-8307662 REVERSEweakly similar to ( 168) loc_os05g45300 12005.m08655 protein carnitine racemase/ catalytic, putative, expressed weakly similar to UniRef100_Q3JKQ7 Cluster: SctT; n=1; Burkholderia pseudomallei 17…	-4.398
11.9.4.9	lipid metabolism.lipid degradation.beta-oxidation.multifunctional	tc388277	highly similar to ( 631) AT4G29010 | Symbols: AIM1 | AIM1 (ABNORMAL INFLORESCENCE MERISTEM); enoyl-CoA hydratase | chr4:14297312-14302016 REVERSEhighly similar to ( 795) MFP_ORYSA Peroxisomal fatty acid beta-oxidation multifunctional protein (MFP) [Includes: Enoyl-CoA hydratase (EC 4.2.1.17); 3-2-trans-enoyl-CoA isomerase (EC 5.3.3.8); 3-hydroxybutyryl-CoA epimerase (EC 5.1.2.3); 3-hydroxyacyl-Co…	2.468
12.1.2	N-metabolism.nitrate metabolism.nitrite reductase	tc392193	highly similar to ( 684) AT2G15620 | Symbols: NIR1, NIR, ATHNIR | NIR1 (NITRITE REDUCTASE 1); ferredoxin-nitrate reductase/ nitrite reductase (NO-forming) | chr2:6810552-6812666 FORWARDhighly similar to ( 755) NIR_ORYSA Ferredoxin--nitrite reductase, chloroplast precursor (EC 1.7.7.1) - Oryza sativa (Rice)highly similar to ( 755) loc_os01g25484 12001.m43466 protein ferredoxin--nitrite reductase, …	1.918
12.2.99	N-metabolism.ammonia metabolism.unspecified	tc443512	moderately similar to ( 332) AT4G25840 | Symbols: GPP1 | GPP1 (glycerol-3-phosphatase 1); catalytic/ hydrolase | chr4:13139026-13140719 FORWARDmoderately similar to ( 431) loc_os08g14580 12008.m05582 protein haloacid dehalogenase-like hydrolase domain-containing protein 1A, putative, expressed similar to UniRef100_A7Q6E1 Cluster: Chromosome chr11 scaffold_56, whole genome shotgun sequence; n=1; V…	1.797
13.1.1.3.1	amino acid metabolism.synthesis.central amino acid metabolism.alanine.alanine aminotransferase	tc405186	highly similar to ( 827) AT1G23310 | Symbols: GGT1, AOAT1 | GGT1 (GLUTAMATE:GLYOXYLATE AMINOTRANSFERASE); L-alanine:2-oxoglutarate aminotransferase/ glycine:2-oxoglutarate aminotransferase | chr1:8268808-8271329 REVERSEmoderately similar to ( 495) ALA2_HORVU Alanine aminotransferase 2 (EC 2.6.1.2) (GPT) (Glutamic--pyruvic transaminase 2) (Glutamic--alanine transaminase 2) (ALAAT-2) - Hordeum vulg…	4.588
13.1.3.4	amino acid metabolism.synthesis.aspartate family.methionine	tc417106	highly similar to ( 887) AT5G17920 | Symbols: ATCIMS | ATMS1; 5-methyltetrahydropteroyltriglutamate-homocysteine S-methyltransferase/ methionine synthase | chr5:5935771-5939195 FORWARDhighly similar to ( 888) METE_MESCR 5-methyltetrahydropteroyltriglutamate--homocysteine methyltransferase (EC 2.1.1.14) (Vitamin-B12-independent methionine synthase isozyme) (Cobalamin-independent methionine synthas…	1.023
13.1.5.1.2	amino acid metabolism.synthesis.serine-glycine-cysteine group.serine.phosphoserine aminotransferase	tc425969	highly similar to ( 532) AT4G35630 | Symbols: PSAT | PSAT; O-phospho-L-serine:2-oxoglutarate aminotransferase | chr4:16904205-16905497 FORWARDhighly similar to ( 516) SERC_SPIOL Phosphoserine aminotransferase, chloroplast precursor (EC 2.6.1.52) (PSAT) - Spinacia oleracea (Spinach)highly similar to ( 699) loc_os03g06200 12003.m06140 protein phosphoserine aminotransferase, chloroplast precursor, p…	3.147
13.1.6.1.6	amino acid metabolism.synthesis.aromatic aa.chorismate.5-enolpyruvylshikimate-3-phosphate synthase	tc423597	moderately similar to ( 439) AT2G45300 | Symbols: | 3-phosphoshikimate 1-carboxyvinyltransferase / 5-enolpyruvylshikimate-3-phosphate / EPSP synthase | chr2:18677518-18679868 FORWARDmoderately similar to ( 429) AROA_PETHY 3-phosphoshikimate 1-carboxyvinyltransferase, chloroplast precursor (EC 2.5.1.19) (5-enolpyruvylshikimate-3-phosphate synthase) (EPSP synthase) - Petunia hybrida (Petunia)modera…	-1.866
13.1.6.5	amino acid metabolism.synthesis.aromatic aa.tryptophan	tc439381	highly similar to ( 930) AT1G22610 | Symbols: | C2 domain-containing protein | chr1:7994478-7997567 FORWARDnearly identical (1234) loc_os05g35480 12005.m07778 protein phosphoribosylanthranilate transferase, putative, expressed	2.752
13.1.7.2	amino acid metabolism.synthesis.histidine.bifunctional phosphoribosyl-ATP diphosphatase and phosphoribosyl-AMP cyclohydrolase	tc439732	moderately similar to ( 318) AT1G31860 | Symbols: AT-IE, HISN2 | AT-IE; phosphoribosyl-AMP cyclohydrolase/ phosphoribosyl-ATP diphosphatase | chr1:11434250-11436530 REVERSEmoderately similar to ( 392) loc_os01g16940 12001.m08290 protein histidine biosynthesis bifunctional protein hisIE, chloroplast precursor, putative, expressed similar to UniRef100_A7PA48 Cluster: Chromosome chr14 scaffold_9, wh…	1.448
13.2.2.3	amino acid metabolism.degradation.glutamate family.arginine	tc371861	moderately similar to ( 400) AT1G67550 | Symbols: URE | URE (UREASE); urease | chr1:25312842-25316911 FORWARDmoderately similar to ( 209) UREA_SOYBN Urease (EC 3.5.1.5) (Urea amidohydrolase) (Fragment) - Glycine max (Soybean) similar to UniRef100_Q8W3L6 Cluster: Urease; n=1; Oryza sativa Indica Group|Rep: Urease - Oryza sativa subsp. indica (Rice), partial (31%)	2.781
13.2.3.5	amino acid metabolism.degradation.aspartate family.lysine	tc370040	moderately similar to ( 285) AT4G16210 | Symbols: ECHIA, E-COAH-2 | ECHIA (ENOYL-COA HYDRATASE/ISOMERASE A); catalytic | chr4:9176864-9177978 REVERSEmoderately similar to ( 414) loc_os03g19680 12003.m07384 protein 3-hydroxybutyryl-CoA dehydratase, putative, expressed similar to UniRef100_A7Q8R3 Cluster: Chromosome chr5 scaffold_64, whole genome shotgun sequence; n=2; Vitis vinifera|Rep: Chromosom…	2.683
13.2.4.4	amino acid metabolism.degradation.branched-chain group.leucine	tc400426	highly similar to ( 522) AT1G03090 | Symbols: MCCA | MCCA; methylcrotonoyl-CoA carboxylase | chr1:739715-743819 FORWARDhighly similar to ( 717) MCCA_ORYSA Methylcrotonoyl-CoA carboxylase subunit alpha, mitochondrial precursor (EC 6.4.1.4) (3-methylcrotonyl-CoA carboxylase 1) (MCCase subunit alpha) (3-methylcrotonyl-CoA:carbon dioxide ligase subunit alpha) - Oryza sativa (Rice)highly similar to ( …	3.191
13.2.5.2	amino acid metabolism.degradation.serine-glycine-cysteine group.glycine	tc390353	highly similar to ( 560) AT1G11860 | Symbols: | aminomethyltransferase, putative | chr1:4001801-4003245 FORWARDhighly similar to ( 585) GCST_SOLTU Aminomethyltransferase, mitochondrial precursor (EC 2.1.2.10) (Glycine cleavage system T protein) (GCVT) - Solanum tuberosum (Potato)highly similar to ( 646) loc_os04g53230 12004.m10214 protein aminomethyltransferase, mitochondrial precursor, putative,…	1.839
13.2.5.2	amino acid metabolism.degradation.serine-glycine-cysteine group.glycine	tc386035	moderately similar to ( 269) AT1G11860 | Symbols: | aminomethyltransferase, putative | chr1:4001801-4003245 FORWARDmoderately similar to ( 253) GCST_MESCR Aminomethyltransferase, mitochondrial precursor (EC 2.1.2.10) (Glycine cleavage system T protein) (GCVT) - Mesembryanthemum crystallinum (Common ice plant)moderately similar to ( 299) loc_os04g53230 12004.m10214 protein aminomethyltransferase, …	4.88
13.2.6.2	amino acid metabolism.degradation.aromatic aa.tyrosine	tc403278	highly similar to ( 586) AT2G22250 | Symbols: ATAAT, AAT, MEE17 | aminotransferase class I and II family protein | chr2:9458011-9460297 REVERSEhighly similar to ( 719) loc_os01g65090 12001.m42770 protein aspartate aminotransferase, putative, expressed similar to UniRef100_A7PL66 Cluster: Chromosome chr7 scaffold_20, whole genome shotgun sequence; n=1; Vitis vinifera|Rep: Chromosome chr7 scaffold_…	0.506
13.2.6.3	amino acid metabolism.degradation.aromatic aa.tryptophan	cd862794	very weakly similar to (90.5) AT4G14440 | Symbols: ATECI3, ECI3, HCD1 | HCD1 (3-HYDROXYACYL-COA DEHYDRATASE 1); carnitine racemase/ catalytic/ dodecenoyl-CoA delta-isomerase | chr4:8306946-8307662 REVERSEweakly similar to ( 168) loc_os05g45300 12005.m08655 protein carnitine racemase/ catalytic, putative, expressed weakly similar to UniRef100_Q3JKQ7 Cluster: SctT; n=1; Burkholderia pseudomallei 17…	-4.398
13.2.6.3	amino acid metabolism.degradation.aromatic aa.tryptophan	tc392094	moderately similar to ( 483) AT2G30660 | Symbols: | 3-hydroxyisobutyryl-coenzyme A hydrolase, putative / CoA-thioester hydrolase, putative | chr2:13058500-13061665 REVERSEhighly similar to ( 642) loc_os12g16350 12012.m073804 protein CHY1, putative, expressed similar to UniRef100_Q0IP17 Cluster: Os12g0264500 protein; n=2; Oryza sativa Japonica Group|Rep: Os12g0264500 protein - Oryza sativa subsp. …	2.099
16.1.2.4	secondary metabolism.isoprenoids.mevalonate pathway.mevalonate kinase	tc403242	moderately similar to ( 385) AT5G27450 | Symbols: MVK, MK | MK (MEVALONATE KINASE); mevalonate kinase | chr5:9691051-9692975 FORWARDhighly similar to ( 566) loc_os10g18220 12010.m04902 protein mevalonate kinase, putative, expressed	4.082
16.1.2.7	secondary metabolism.isoprenoids.mevalonate pathway.isopentenyl pyrophosphate:dimethyllallyl pyrophosphate isomerase	tc387406	moderately similar to ( 405) AT5G16440 | Symbols: IPP1 | IPP1 (ISOPENTENYL DIPHOSPHATE ISOMERASE 1); isopentenyl-diphosphate delta-isomerase | chr5:5371765-5373575 FORWARDmoderately similar to ( 454) loc_os05g34180 12005.m07649 protein isopentenyl-diphosphate delta-isomerase I, putative, expressed similar to UniRef100_Q8S3L8 Cluster: Isopentenyl pyrophosphate isomerase IDI2; n=1; Melaleuca altern…	-1.815
16.1.2.9	secondary metabolism.isoprenoids.mevalonate pathway.farnesyl pyrophosphate synthetase	tc397576	highly similar to ( 508) AT5G47770 | Symbols: FPS1 | FPS1 (FARNESYL DIPHOSPHATE SYNTHASE 1); dimethylallyltranstransferase/ geranyltranstransferase | chr5:19345297-19347415 FORWARDhighly similar to ( 619) FPPS_MAIZE Farnesyl pyrophosphate synthetase (FPP synthetase) (FPS) (Farnesyl diphosphate synthetase) [Includes: Dimethylallyltranstransferase (EC 2.5.1.1); Geranyltranstransferase (EC 2.5.1.10)…	-2.635
16.2	secondary metabolism.phenylpropanoids	tc406620	moderately similar to ( 293) AT5G17540 | Symbols: | transferase family protein | chr5:5782061-5783682 REVERSEweakly similar to ( 119) HCBT1_DIACA Anthranilate N-benzoyltransferase protein 1 (EC 2.3.1.144) (Anthranilate N-hydroxycinnamoyl/benzoyltransferase 1) - Dianthus caryophyllus (Carnation) (Clove pink)highly similar to ( 627) loc_os06g49660 12006.m09490 protein taxadien-5-alpha-ol O-acetyltr…	2.97
16.2	secondary metabolism.phenylpropanoids	ck204200	very weakly similar to (80.5) ZRP4_MAIZE O-methyltransferase ZRP4 (EC 2.1.1.-) (OMT) - Zea mays (Maize)moderately similar to ( 222) loc_os11g20090 12011.m06084 protein O-methyltransferase ZRP4, putative, expressed weakly similar to UniRef100_Q2R6G9 Cluster: O-methyltransferase family protein, expressed; n=2; Oryza sativa|Rep: O-methyltransferase family protein, expressed - Oryza sativa subsp. jap…	-6.52
16.2	secondary metabolism.phenylpropanoids	tc395021	weakly similar to ( 127) AT4G35160 | Symbols: | O-methyltransferase family 2 protein | chr4:16730989-16732808 REVERSEweakly similar to ( 198) ZRP4_MAIZE O-methyltransferase ZRP4 (EC 2.1.1.-) (OMT) - Zea mays (Maize)moderately similar to ( 318) loc_os11g20090 12011.m06084 protein O-methyltransferase ZRP4, putative, expressed similar to UniRef100_Q2R6G9 Cluster: O-methyltransferase family protein, …	-2.982
16.2.1.1	secondary metabolism.phenylpropanoids.lignin biosynthesis.PAL	tc369518	highly similar to ( 912) AT2G37040 | Symbols: pal1, ATPAL1 | pal1 (Phe ammonia lyase 1); phenylalanine ammonia-lyase | chr2:15557602-15560237 REVERSEnearly identical (1043) PAL2_ORYSA Phenylalanine ammonia-lyase (EC 4.3.1.5) - Oryza sativa (Rice)nearly identical (1109) loc_os02g41650 12002.m33781 protein phenylalanine ammonia-lyase, putative, expressed homologue to UniRef100_Q7M1Q5 Cluster: Pheny…	3.008
16.2.1.9	secondary metabolism.phenylpropanoids.lignin biosynthesis.COMT	tc369087	moderately similar to ( 440) AT5G54160 | Symbols: ATOMT1, OMT1 | ATOMT1 (O-METHYLTRANSFERASE 1); caffeate O-methyltransferase/ myricetin 3'-O-methyltransferase/ quercetin 3-O-methyltransferase | chr5:21982075-21984167 FORWARDhighly similar to ( 560) OMT1_ORYSA Quercetin 3-O-methyltransferase 1 precursor (EC 2.1.1.76) (Flavonol 3-O-methyltransferase 1) - Oryza sativa (Rice)highly similar to ( 560)…	2.842
16.2.1.10	secondary metabolism.phenylpropanoids.lignin biosynthesis.CAD	tc388778	highly similar to ( 538) AT1G72680 | Symbols: ATCAD1, CAD1 | cinnamyl-alcohol dehydrogenase, putative | chr1:27359346-27360876 REVERSEmoderately similar to ( 370) MTDH_MESCR Probable mannitol dehydrogenase (EC 1.1.1.255) (NAD-dependent mannitol dehydrogenase) - Mesembryanthemum crystallinum (Common ice plant)highly similar to ( 623) loc_os10g11810 12010.m21843 protein mannitol dehydrogenase, puta…	4.284
16.4.1	secondary metabolism.N misc.alkaloid-like	tc400722	weakly similar to ( 128) AT3G51420 | Symbols: SSL4, ATSSL4 | SSL4 (STRICTOSIDINE SYNTHASE-LIKE 4); strictosidine synthase | chr3:19084082-19085451 FORWARDmoderately similar to ( 318) loc_os07g42250 12007.m08460 protein strictosidine synthase 1 precursor, putative, expressed weakly similar to UniRef100_A7PDV0 Cluster: Chromosome chr11 scaffold_13, whole genome shotgun sequence; n=1; Vitis vinifera…	2.354
16.4.1	secondary metabolism.N misc.alkaloid-like	tc412487	moderately similar to ( 291) AT1G08470 | Symbols: | strictosidine synthase family protein | chr1:2682262-2683977 REVERSEvery weakly similar to (95.5) STSY_CATRO Strictosidine synthase precursor (EC 4.3.3.2) - Catharanthus roseus (Rosy periwinkle) (Madagascar periwinkle)moderately similar to ( 380) loc_os03g53950 12003.m10360 protein strictosidine synthase precursor, putative, expressed similar to…	-0.809
16.8.5.1	secondary metabolism.flavonoids.isoflavones.isoflavone reductase	tc382858	weakly similar to ( 141) AT1G75280 | Symbols: | isoflavone reductase, putative | chr1:28252030-28253355 FORWARDweakly similar to ( 149) IFRH_MAIZE Isoflavone reductase homolog IRL (EC 1.3.1.-) - Zea mays (Maize)weakly similar to ( 171) loc_os06g27770 12006.m07322 protein isoflavone reductase, putative, expressed weakly similar to UniRef100_P52577 Cluster: Isoflavone reductase homolog P3; n=1; Ara…	2.827
16.1	secondary metabolism.simple phenols	tc392888	weakly similar to ( 142) AT4G39830 | Symbols: | L-ascorbate oxidase, putative | chr4:18479103-18481184 FORWARDweakly similar to ( 124) ASO_CUCSA L-ascorbate oxidase precursor (EC 1.10.3.3) (Ascorbase) (ASO) - Cucumis sativus (Cucumber)weakly similar to ( 174) loc_os09g32952 12009.m06383 protein L-ascorbate oxidase precursor, putative, expressed similar to UniRef100_Q0J0J1 Cluster: Os09g0507300 pr…	2.398
16.1	secondary metabolism.simple phenols	tc401817	moderately similar to ( 313) AT2G40370 | Symbols: LAC5 | LAC5 (laccase 5); laccase | chr2:16858192-16860593 REVERSEweakly similar to ( 118) ASO_CUCSA L-ascorbate oxidase precursor (EC 1.10.3.3) (Ascorbase) (ASO) - Cucumis sativus (Cucumber)moderately similar to ( 380) loc_os01g61160 12001.m12243 protein L-ascorbate oxidase precursor, putative, expressed similar to UniRef100_Q8L4Y3 Cluster: Diphen…	4.062
17.2.3	hormone metabolism.auxin.induced-regulated-responsive-activated	tc439715	moderately similar to ( 318) AT5G19140 | Symbols: ATAILP1, AILP1 | AILP1 | chr5:6423398-6425785 FORWARDweakly similar to ( 104) TSJT1_TOBAC Stem-specific protein TSJT1 - Nicotiana tabacum (Common tobacco)moderately similar to ( 389) loc_os11g05050 12011.m28725 protein stem-specific protein TSJT1, putative, expressed homologue to UniRef100_Q43661 Cluster: Wali7 protein; n=1; Triticum aestivum|Rep:…	2.937
17.3.1.2.5	hormone metabolism.brassinosteroid.synthesis-degradation.sterols.HYD1	cn009733	weakly similar to ( 172) AT1G20050 | Symbols: HYD1 | HYD1 (HYDRA1); C-8 sterol isomerase | chr1:6949160-6950135 FORWARDmoderately similar to ( 211) EBP_ORYSA Probable 3-beta-hydroxysteroid-Delta(8),Delta(7)-isomerase (EC 5.3.3.5) (Cholestenol Delta-isomerase) (Delta(8)-Delta(7) sterol isomerase) (D8-D7 sterol isomerase) - Oryza sativa (Rice)moderately similar to ( 211) loc_os01g01369 12001.m15088…	1.995
17.5.1	hormone metabolism.ethylene.synthesis-degradation	tc388684	moderately similar to ( 296) AT3G21420 | Symbols: | oxidoreductase, 2OG-Fe(II) oxygenase family protein | chr3:7541579-7543221 FORWARDweakly similar to ( 162) FL3H_HORVU Naringenin,2-oxoglutarate 3-dioxygenase (EC 1.14.11.9) (Flavonone-3-hydroxylase) (F3H) (FHT) - Hordeum vulgare (Barley)moderately similar to ( 351) loc_os01g70930 12001.m13137 protein flavonol synthase/flavanone 3-hydroxylase, pu…	3.859
17.5.3	hormone metabolism.ethylene.induced-regulated-responsive-activated	tc390032	moderately similar to ( 232) AT2G42680 | Symbols: MBF1A, ATMBF1A | MBF1A (MULTIPROTEIN BRIDGING FACTOR 1A); DNA binding / transcription coactivator | chr2:17774972-17776116 FORWARDmoderately similar to ( 256) loc_os08g27850 12008.m080145 protein endothelial differentiation-related factor 1, putative, expressed	0.78
17.7.1.2	hormone metabolism.jasmonate.synthesis-degradation.lipoxygenase	ca731909	weakly similar to ( 115) AT1G72520 | Symbols: | lipoxygenase, putative | chr1:27308611-27312589 FORWARDweakly similar to ( 128) LOX4_SOYBN Lipoxygenase-4 (EC 1.13.11.12) (L-4) (VSP94) - Glycine max (Soybean)moderately similar to ( 278) loc_os05g23880 12005.m06682 protein lipoxygenase A, putative, expressed similar to UniRef100_A2Y2Z3 Cluster: Lipoxygenase; n=1; Oryza sativa Indica Group|Rep: Lipo…	3.689
17.7.3	hormone metabolism.jasmonate.induced-regulated-responsive-activated	tc389469	moderately similar to ( 325) AT3G07720 | Symbols: | kelch repeat-containing protein | chr3:2465439-2467033 FORWARDmoderately similar to ( 449) loc_os09g07460 12009.m04015 protein tip elongation aberrant protein 1, putative, expressed homologue to UniRef100_Q8VWY8 Cluster: D-protein; n=1; Hordeum vulgare|Rep: D-protein - Hordeum vulgare (Barley), partial (91%)	-3.413
20.1	stress.biotic	tc387756	moderately similar to ( 209) loc_os10g18820 12010.m04957 protein dirigent-like protein, putative, expressed similar to UniRef100_O22528 Cluster: 32 kDa protein; n=1; Hordeum vulgare|Rep: 32 kDa protein - Hordeum vulgare (Barley), partial (11%)	3.615
20.1	stress.biotic	tc461073	weakly similar to ( 115) AT1G50180 | Symbols: | disease resistance protein (CC-NBS-LRR class), putative | chr1:18584235-18587136 FORWARDmoderately similar to ( 357) loc_os11g28950 12011.m06811 protein pollen signalling protein with adenylyl cyclase activity, putative, expressed weakly similar to UniRef100_Q0ISQ9 Cluster: Os11g0479100 protein; n=1; Oryza sativa Japonica Group|Rep: Os11g0479100 pro…	3.139
20.1	stress.biotic	tc433257	weakly similar to ( 164) AT5G24090 | Symbols: | acidic endochitinase (CHIB1) | chr5:8143805-8145153 REVERSEhighly similar to ( 586) XIP1_WHEAT Xylanase inhibitor protein 1 precursor (Class III chitinase homolog) (XIP-I protein) - Triticum aestivum (Wheat)moderately similar to ( 338) loc_os06g25010 12006.m07149 protein xylanase inhibitor protein 1 precursor, putative, expressed UniRef100_Q8L5C6 Cl…	-0.781
20.1	stress.biotic	tc451377	weakly similar to ( 157) AT4G11650 | Symbols: ATOSM34 | ATOSM34 (osmotin 34) | chr4:7025127-7026113 REVERSEmoderately similar to ( 246) TLP_ORYSA Thaumatin-like protein precursor - Oryza sativa (Rice)moderately similar to ( 247) loc_os12g43430 12012.m08116 protein thaumatin-like protein precursor, putative, expressed homologue to UniRef100_Q41584 Cluster: Thaumatin-like protein; n=1; Triticum aes…	2.978
20.1	stress.biotic	tc398986	weakly similar to ( 124) AT5G42510 | Symbols: | disease resistance-responsive family protein | chr5:16998268-16998816 REVERSEmoderately similar to ( 213) loc_os07g01660 12007.m29035 protein disease resistance response protein 206, putative, expressed weakly similar to UniRef100_Q6ZDJ2 Cluster: Disease resistance response protein-like; n=2; Oryza sativa Japonica Group|Rep: Disease resistance respo…	3.966
20.1	stress.biotic	tc395975	weakly similar to ( 107) AT3G07040 | Symbols: RPM1, RPS3 | RPM1 (RESISTANCE TO P. SYRINGAE PV MACULICOLA 1); nucleotide binding / protein binding | chr3:2226244-2229024 REVERSEmoderately similar to ( 318) loc_os11g11990 12011.m05391 protein NB-ARC domain containing protein, expressed similar to UniRef100_Q52QI0 Cluster: NBS-LRR type disease resistance protein; n=1; Zea mays|Rep: NBS-LRR type dise…	-2.588
20.1	stress.biotic	cv760777	weakly similar to ( 157) AT1G77700 | Symbols: | pathogenesis-related thaumatin family protein | chr1:29204747-29206217 FORWARDvery weakly similar to (82.8) PRR2_TOBAC Pathogenesis-related protein R minor form precursor (PR-R) (PROB12) (Thaumatin-like protein E2) - Nicotiana tabacum (Common tobacco)weakly similar to ( 155) loc_os04g59370 12004.m10813 protein thaumatin-like protein precursor, putat…	-0.655
20.1	stress.biotic	tc432217	moderately similar to ( 270) AT4G11650 | Symbols: ATOSM34 | ATOSM34 (osmotin 34) | chr4:7025127-7026113 REVERSEmoderately similar to ( 321) ZEAM_MAIZE Zeamatin precursor - Zea mays (Maize)moderately similar to ( 374) loc_os03g45960 12003.m09617 protein protein P21, putative, expressed homologue to UniRef100_Q946Y8 Cluster: Thaumatin-like protein TLP8; n=1; Hordeum vulgare|Rep: Thaumatin-like prot…	2.858
20.1	stress.biotic	tc452934	weakly similar to ( 185) AT3G04720 | Symbols: PR4, HEL, PR-4 | PR4 (PATHOGENESIS-RELATED 4); chitin binding | chr3:1285691-1286531 REVERSEmoderately similar to ( 259) WHW2_WHEAT Wheatwin-2 precursor (Pathogenesis-related protein 4b) - Triticum aestivum (Wheat)moderately similar to ( 231) loc_os11g37950 12011.m07642 protein win2 precursor, putative, expressed UniRef100_O64393 Cluster: Wheatwin-2 p…	3.393
20.1	stress.biotic	tc378613	moderately similar to ( 242) AT4G11650 | Symbols: ATOSM34 | ATOSM34 (osmotin 34) | chr4:7025127-7026113 REVERSEmoderately similar to ( 260) ZEAM_MAIZE Zeamatin precursor - Zea mays (Maize)moderately similar to ( 335) loc_os12g43490 12012.m08122 protein alpha-amylase/trypsin inhibitor, putative, expressed UniRef100_Q8S4P7 Cluster: Thaumatin-like protein; n=1; Triticum aestivum|Rep: Thaumatin-like …	2.227
20.1	stress.biotic	tc392636	moderately similar to ( 230) AT3G10260 | Symbols: | reticulon family protein | chr3:3171413-3172568 REVERSEmoderately similar to ( 365) loc_os07g04910 12007.m04958 protein seed maturation protein, putative, expressed weakly similar to UniRef100_A7PJR5 Cluster: Chromosome chr12 scaffold_18, whole genome shotgun sequence; n=1; Vitis vinifera|Rep: Chromosome chr12 scaffold_18, whole genome shotgun s…	1.315
20.1	stress.biotic	tc434728	moderately similar to ( 325) AT5G24090 | Symbols: | acidic endochitinase (CHIB1) | chr5:8143805-8145153 REVERSEmoderately similar to ( 343) CHLY_HEVBR Hevamine-A precursor [Includes: Chitinase (EC 3.2.1.14); Lysozyme (EC 3.2.1.17)] - Hevea brasiliensis (Para rubber tree)moderately similar to ( 433) loc_os01g19750 12001.m08512 protein acidic endochitinase precursor, putative, expressed similar to …	2.992
20.1	stress.biotic	tc374801	moderately similar to ( 304) AT3G14460 | Symbols: | disease resistance protein (NBS-LRR class), putative | chr3:4851990-4856264 REVERSEnearly identical (1150) loc_os03g63150 12003.m35535 protein powdery mildew resistance protein PM3b, putative, expressed UniRef100_Q6VUQ9 Cluster: Powdery mildew resistance protein PM3b; n=1; Triticum aestivum|Rep: Powdery mildew resistance protein PM3b - Triticum …	3.09
20.1	stress.biotic	tc375114	moderately similar to ( 409) AT3G12500 | Symbols: ATHCHIB, PR3, PR-3, CHI-B, B-CHI | ATHCHIB (ARABIDOPSIS THALIANA BASIC CHITINASE); chitinase | chr3:3962501-3963945 REVERSEmoderately similar to ( 449) CHIA_SECCE Basic endochitinase A precursor (EC 3.2.1.14) (Rye seed chitinase-a) (RSC-a) - Secale cereale (Rye)moderately similar to ( 451) loc_os05g33130 12005.m07545 protein basic endochitinase A …	0.976
20.1.7	stress.biotic.PR-proteins	bj284006	weakly similar to ( 176) AT1G64160 | Symbols: | disease resistance-responsive family protein / dirigent family protein | chr1:23814063-23814611 FORWARDweakly similar to ( 154) DR206_PEA Disease resistance response protein 206 - Pisum sativum (Garden pea)moderately similar to ( 212) loc_os07g44930 12007.m08714 protein disease resistance response protein 206, putative, expressed	3.731
20.2.1	stress.abiotic.heat	tc390486	highly similar to ( 525) AT1G79930 | Symbols: HSP91 | HSP91; ATP binding | chr1:30063924-30067067 REVERSEmoderately similar to ( 221) HSP7C_PETHY Heat shock cognate 70 kDa protein - Petunia hybrida (Petunia)highly similar to ( 571) loc_os01g08560 12001.m150497 protein heat shock 70 kDa protein 4, putative, expressed similar to UniRef100_Q96269 Cluster: Heat-shock protein; n=1; Arabidopsis thalian…	1.674
20.2.1	stress.abiotic.heat	tc375911	moderately similar to ( 450) AT3G44110 | Symbols: ATJ3, ATJ | ATJ3; protein binding | chr3:15869179-15871059 REVERSEmoderately similar to ( 456) DNJH_CUCSA DnaJ protein homolog (DNAJ-1) - Cucumis sativus (Cucumber)highly similar to ( 560) loc_os02g43930 12002.m33427 protein dnaJ protein homolog 2, putative, expressed similar to UniRef100_Q0JB88 Cluster: Os04g0549600 protein; n=1; Oryza sativa Jap…	-0.595
20.2.1	stress.abiotic.heat	tc389458	highly similar to ( 592) AT4G16660 | Symbols: | heat shock protein 70, putative / HSP70, putative | chr4:9377225-9381232 FORWARDhighly similar to ( 774) loc_os02g48110 12002.m09845 protein oxygen-regulated protein precursor, putative, expressed similar to UniRef100_A7P5I0 Cluster: Chromosome chr4 scaffold_6, whole genome shotgun sequence; n=1; Vitis vinifera|Rep: Chromosome chr4 scaffold_6, whole…	-1.698
20.2.1	stress.abiotic.heat	tc401428	moderately similar to ( 461) AT5G03160 | Symbols: ATP58IPK | ATP58IPK (ARABIDOPSIS HOMOLOG OF MAMALLIAN P58IPK); binding / heat shock protein binding | chr5:750286-752671 FORWARDhighly similar to ( 595) loc_os01g74580 12001.m43398 protein dnaJ homolog subfamily C member 7, putative, expressed similar to UniRef100_Q0JFJ2 Cluster: Os01g0977200 protein; n=1; Oryza sativa Japonica Group|Rep: Os01g097…	-3.988
20.2.2	stress.abiotic.cold	tc380684	weakly similar to ( 151) AT3G17020 | Symbols: | universal stress protein (USP) family protein | chr3:5802728-5804063 REVERSEmoderately similar to ( 215) loc_os05g06500 12005.m05177 protein USP family protein, putative, expressed UniRef100_Q2TN84 Cluster: USP family protein; n=1; Triticum aestivum|Rep: USP family protein - Triticum aestivum (Wheat), complete	4.213
20.2.99	stress.abiotic.unspecified	tc372713	moderately similar to ( 332) AT5G17530 | Symbols: | phosphoglucosamine mutase family protein | chr5:5778168-5781863 FORWARDweakly similar to ( 166) ABP20_PRUPE Auxin-binding protein ABP20 precursor - Prunus persica (Peach)moderately similar to ( 389) loc_os07g26610 12007.m06939 protein phosphoglucomutase/phosphomannomutase family protein, putative, expressed homologue to UniRef100_Q8L686 Cluster:…	2.763
20.2.99	stress.abiotic.unspecified	tc375824	weakly similar to ( 142) AT1G68300 | Symbols: | universal stress protein (USP) family protein | chr1:25598518-25599261 REVERSEmoderately similar to ( 206) loc_os01g32780 12001.m09597 protein ethylene-responsive protein, putative, expressed weakly similar to UniRef100_A7P396 Cluster: Chromosome chr1 scaffold_5, whole genome shotgun sequence; n=1; Vitis vinifera|Rep: Chromosome chr1 scaffold_5, who…	3.945
20.2.99	stress.abiotic.unspecified	tc383073	moderately similar to ( 244) AT5G20630 | Symbols: GLP3, GLP3A, GLP3B, ATGER3, GER3 | GER3 (GERMIN 3); oxalate oxidase | chr5:6975315-6975950 REVERSEmoderately similar to ( 266) ABP20_PRUPE Auxin-binding protein ABP20 precursor - Prunus persica (Peach)moderately similar to ( 371) loc_os08g35760 12008.m07565 protein auxin-binding protein ABP20 precursor, putative, expressed homologue to UniRef100_Q…	-5.237
21.1	redox.thioredoxin	tc410790	highly similar to ( 625) AT1G04980 | Symbols: ATPDIL2-2, ATPDI10, PDI10 | ATPDIL2-2 (PDI-LIKE 2-2); protein disulfide isomerase | chr1:1413869-1416120 REVERSEweakly similar to ( 137) PDIA6_MEDSA Probable protein disulfide-isomerase A6 precursor (EC 5.3.4.1) (P5) - Medicago sativa (Alfalfa)highly similar to ( 731) loc_os09g27830 12009.m22113 protein OsPDIL2-3 - Oryza sativa protein disulfide isome…	3.05
21.1	redox.thioredoxin	tc399600	highly similar to ( 503) AT4G04950 | Symbols: | thioredoxin family protein | chr4:2517882-2519924 REVERSEhighly similar to ( 593) loc_os10g35720 12010.m22006 protein OsGrx_S17 - glutaredoxin subgroup II, expressed similar to UniRef100_Q0IWL9 Cluster: Monothiol glutaredoxin-S11; n=2; Oryza sativa Japonica Group|Rep: Monothiol glutaredoxin-S11 - Oryza sativa subsp. japonica (Rice), partial (67%)	-3.118
21.1	redox.thioredoxin	tc379232	moderately similar to ( 376) AT1G35620 | Symbols: ATPDIL5-2, ATPDI8, PDI8 | ATPDIL5-2 (PDI-LIKE 5-2); protein disulfide isomerase | chr1:13156504-13158280 FORWARDvery weakly similar to ( 100) PDI_RICCO Protein disulfide-isomerase precursor (EC 5.3.4.1) (PDI) - Ricinus communis (Castor bean)moderately similar to ( 497) loc_os02g34530 12002.m08542 protein OsPDIL5-3 - Oryza sativa protein disulfide …	1.437
21.1	redox.thioredoxin	tc384905	weakly similar to ( 137) AT1G19730 | Symbols: ATTRX4, ATH4 | ATTRX4; oxidoreductase, acting on sulfur group of donors, disulfide as acceptor | chr1:6823163-6824020 REVERSEweakly similar to ( 188) TRXH_ORYSA Thioredoxin H-type (TRX-H) (Phloem sap 13 kDa protein 1) - Oryza sativa (Rice)weakly similar to ( 188) loc_os07g08840 12007.m079626 protein thioredoxin H-type, putative, expressed UniRef100_Q8…	4.005
21.1	redox.thioredoxin	cj599806	weakly similar to ( 149) AT1G45145 | Symbols: ATTRX5, ATH5, LIV1 | ATTRX5; oxidoreductase, acting on sulfur group of donors, disulfide as acceptor | chr1:17075264-17076256 REVERSEmoderately similar to ( 225) TRXH_WHEAT Thioredoxin H-type (TRX-H) (TrxTa) - Triticum aestivum (Wheat)weakly similar to ( 136) loc_os07g08840 12007.m079626 protein thioredoxin H-type, putative, expressed UniRef100_O64394…	1.731
21.2	redox.ascorbate and glutathione	tc373089	moderately similar to ( 201) AT5G53560 | Symbols: ATB5-A, B5 #2, ATCB5-E, CB5-E | CB5-E (CYTOCHROME B5 ISOFORM E); heme binding | chr5:21759628-21760353 FORWARDweakly similar to ( 185) CYB5_TOBAC Cytochrome b5 - Nicotiana tabacum (Common tobacco)moderately similar to ( 221) loc_os10g37420 12010.m21998 protein cytochrome b5, putative, expressed similar to UniRef100_Q8H293 Cluster: Cytochrome b5; n…	1.266
21.2.1	redox.ascorbate and glutathione.ascorbate	tc369624	moderately similar to ( 306) AT1G75270 | Symbols: DHAR2 | DHAR2 (DEHYDROASCORBATE REDUCTASE 2); glutathione binding / glutathione dehydrogenase (ascorbate) | chr1:28250255-28251237 REVERSEmoderately similar to ( 390) loc_os05g02530 12005.m04789 protein chloride intracellular channel 6, putative, expressed UniRef100_Q84UH6 Cluster: Dehydroascorbate reductase; n=2; Triticum|Rep: Dehydroascorbate re…	1.996
21.2.1	redox.ascorbate and glutathione.ascorbate	tc420730	moderately similar to ( 344) AT5G16710 | Symbols: DHAR3 | DHAR3 (dehydroascorbate reductase 1); glutathione dehydrogenase (ascorbate) | chr5:5483312-5484926 FORWARDmoderately similar to ( 384) loc_os06g12630 12006.m091563 protein dehydroascorbate reductase, putative, expressed similar to UniRef100_Q4JR85 Cluster: Dehydroascorbate reductase; n=1; Medicago truncatula|Rep: Dehydroascorbate reductase…	5.287
21.2.1	redox.ascorbate and glutathione.ascorbate	tc371993	moderately similar to ( 395) AT1G07890 | Symbols: APX1, CS1 | APX1 (ascorbate peroxidase 1); L-ascorbate peroxidase | chr1:2438005-2439435 FORWARDmoderately similar to ( 457) APX1_ORYSA L-ascorbate peroxidase 1, cytosolic (EC 1.11.1.11) (APXa) (OsAPx01) - Oryza sativa (Rice)moderately similar to ( 459) loc_os03g17690 12003.m101302 protein OsAPx1 - Cytosolic Ascorbate Peroxidase encoding gene, exp…	0.834
21.2.1	redox.ascorbate and glutathione.ascorbate	tc449822	moderately similar to ( 342) AT4G08390 | Symbols: SAPX | SAPX (STROMAL ASCORBATE PEROXIDASE); L-ascorbate peroxidase | chr4:5315071-5317071 FORWARDmoderately similar to ( 378) APX7_ORYSA Probable L-ascorbate peroxidase 7, chloroplast precursor (EC 1.11.1.11) (OsAPx07) - Oryza sativa (Rice)moderately similar to ( 378) loc_os04g35520 12004.m101533 protein OsAPx7 - Stromal Ascorbate Peroxidase encod…	2.255
21.2.1	redox.ascorbate and glutathione.ascorbate	tc369354	moderately similar to ( 365) AT1G07890 | Symbols: APX1, CS1 | APX1 (ascorbate peroxidase 1); L-ascorbate peroxidase | chr1:2438005-2439435 FORWARDmoderately similar to ( 404) APX2_ORYSA L-ascorbate peroxidase 2, cytosolic (EC 1.11.1.11) (APXb) (OsAPx02) - Oryza sativa (Rice)moderately similar to ( 404) loc_os07g49400 12007.m29412 protein OsAPx2 - Cytosolic Ascorbate Peroxidase encoding gene, expr…	1.308
21.2.2	redox.ascorbate and glutathione.glutathione	tc417663	highly similar to ( 501) AT4G39640 | Symbols: GGT1 | GGT1 (GAMMA-GLUTAMYL TRANSPEPTIDASE 1); gamma-glutamyltransferase/ glutathione gamma-glutamylcysteinyltransferase | chr4:18400608-18402861 FORWARDhighly similar to ( 621) loc_os04g38450 12004.m08835 protein gamma-glutamyltranspeptidase 1 precursor, putative, expressed weakly similar to UniRef100_Q8W1X8 Cluster: Gamma-glutamyltransferase; n=2; A…	0.782
21.2.2	redox.ascorbate and glutathione.glutathione	tc379564	moderately similar to ( 283) AT4G11600 | Symbols: ATGPX6, PHGPX, LSC803 | ATGPX6 (GLUTATHIONE PEROXIDASE 6); glutathione peroxidase | chr4:7010021-7011330 REVERSEmoderately similar to ( 276) GPX4_CITSI Probable phospholipid hydroperoxide glutathione peroxidase (EC 1.11.1.12) (PHGPx) (Salt-associated protein) - Citrus sinensis (Sweet orange)moderately similar to ( 342) loc_os02g44500 12002.m09490 …	3.824
21.4	redox.glutaredoxins	tc382756	weakly similar to ( 162) AT3G15660 | Symbols: ATGRX4, GRX4 | GRX4 (GLUTAREDOXIN 4); metal ion binding | chr3:5308134-5309383 REVERSEmoderately similar to ( 246) loc_os01g34620 12001.m43042 protein OsGrx_S15.1 - glutaredoxin subgroup II, expressed similar to UniRef100_Q0JM76 Cluster: Monothiol glutaredoxin-S4 precursor; n=1; Oryza sativa Japonica Group|Rep: Monothiol glutaredoxin-S4 precursor - Or…	3.323
21.5	redox.peroxiredoxin	tc379615	moderately similar to ( 259) AT1G65980 | Symbols: TPX1 | TPX1 (thioredoxin-dependent peroxidase 1); antioxidant/ oxidoreductase | chr1:24559595-24560753 REVERSEmoderately similar to ( 288) loc_os01g48420 12001.m11033 protein peroxiredoxin-5, mitochondrial precursor, putative, expressed similar to UniRef100_A3FPF4 Cluster: Thioredoxin-dependent peroxidase; n=1; Nelumbo nucifera|Rep: Thioredoxin-de…	1.004
21.6	redox.dismutases and catalases	tc430668	moderately similar to ( 342) AT3G10920 | Symbols: MSD1 | MSD1 (MANGANESE SUPEROXIDE DISMUTASE 1); metal ion binding / superoxide dismutase | chr3:3418015-3419581 FORWARDmoderately similar to ( 384) SODM_ORYSA Superoxide dismutase [Mn], mitochondrial precursor (EC 1.15.1.1) - Oryza sativa (Rice)moderately similar to ( 384) loc_os05g25850 12005.m083692 protein superoxide dismutase, mitochondrial pr…	1.374
21.6	redox.dismutases and catalases	tc382824	moderately similar to ( 209) AT5G18100 | Symbols: CSD3 | CSD3 (copper/zinc superoxide dismutase 3); superoxide dismutase | chr5:5987221-5988436 FORWARDmoderately similar to ( 213) SODC2_MESCR Superoxide dismutase [Cu-Zn] 2 (EC 1.15.1.1) - Mesembryanthemum crystallinum (Common ice plant)moderately similar to ( 282) loc_os03g11960 12003.m35095 protein superoxide dismutase 2, putative, expressed sim…	2.439
22.2.1	polyamine metabolism.degradation.polyamin oxidase	tc416005	moderately similar to ( 219) AT5G13700 | Symbols: ATPAO1, APAO, PAO1 | ATPAO1 (ARABIDOPSIS THALIANA POLYAMINE OXIDASE 1); FAD binding / polyamine oxidase | chr5:4420222-4422974 REVERSEmoderately similar to ( 337) PAO_MAIZE Polyamine oxidase precursor (EC 1.5.3.11) - Zea mays (Maize)moderately similar to ( 328) loc_os03g09810 12003.m06436 protein polyamine oxidase precursor, putative similar to Un…	1.687
23.1.2.8	nucleotide metabolism.synthesis.purine.SAICAR lyase	tc387361	weakly similar to ( 185) AT4G18440 | Symbols: | adenylosuccinate lyase, putative / adenylosuccinase, putative | chr4:10186385-10188832 REVERSEmoderately similar to ( 262) loc_os03g19930 12003.m35190 protein adenylosuccinate lyase, putative, expressed weakly similar to UniRef100_Q6T7E9 Cluster: Adenylosuccinate lyase; n=1; Nicotiana tabacum|Rep: Adenylosuccinate lyase - Nicotiana tabacum (Common t…	-2.494
23.1.3	nucleotide metabolism.synthesis.PRS-PP	tc409214	highly similar to ( 501) AT2G44530 | Symbols: | ribose-phosphate pyrophosphokinase, putative / phosphoribosyl diphosphate synthetase, putative | chr2:18383732-18385974 FORWARDhighly similar to ( 545) KPRS1_ORYSA Ribose-phosphate pyrophosphokinase 1 (EC 2.7.6.1) (Phosphoribosyl pyrophosphate synthetase 1) - Oryza sativa (Rice)highly similar to ( 545) loc_os02g03540 12002.m05704 protein ribose-phos…	2.501
23.2	nucleotide metabolism.degradation	tc413271	nearly identical (1026) AT2G38280 | Symbols: FAC1, ATAMPD | FAC1 (EMBRYONIC FACTOR1); AMP deaminase | chr2:16033767-16038793 REVERSEnearly identical (1041) AMPD_ORYSA Probable AMP deaminase (EC 3.5.4.6) - Oryza sativa (Rice)nearly identical (1041) loc_os07g49270 12007.m09136 protein AMP deaminase, putative, expressed similar to UniRef100_Q84NP7 Cluster: Probable AMP deaminase; n=2; Oryza sativa J…	-3.456
23.2	nucleotide metabolism.degradation	tc385166	moderately similar to ( 367) AT3G04080 | Symbols: ATAPY1 | ATAPY1 (APYRASE 1); ATPase/ calmodulin binding / nucleotide diphosphatase | chr3:1068068-1070917 REVERSEmoderately similar to ( 370) APY_SOLTU Apyrase precursor (EC 3.6.1.5) (ATP-diphosphatase) (Adenosine diphosphatase) (ADPase) (ATP-diphosphohydrolase) - Solanum tuberosum (Potato)highly similar to ( 584) loc_os11g03290 12011.m04525 prote…	3.097
23.2.1.5	nucleotide metabolism.degradation.pyrimidine.beta-ureidopropionase	tc384111	highly similar to ( 615) AT5G64370 | Symbols: BETA-UP | BETA-UP (beta-ureidopropionase); beta-ureidopropionase | chr5:25739264-25741031 FORWARDvery weakly similar to (90.1) AGUB_SOLTU N-carbamoylputrescine amidase (EC 3.5.1.53) - Solanum tuberosum (Potato)highly similar to ( 666) loc_os07g30170 12007.m07288 protein beta-ureidopropionase, putative, expressed similar to UniRef100_A1X1E9 Cluster: Be…	0.803
23.3.1.3	nucleotide metabolism.salvage.phosphoribosyltransferases.upp	tc410630	highly similar to ( 669) AT5G40870 | Symbols: AtUK/UPRT1 | AtUK/UPRT1 (Uridine kinase/Uracil phosphoribosyltransferase 1); ATP binding / kinase/ uracil phosphoribosyltransferase/ uridine kinase | chr5:16375021-16378384 FORWARDhighly similar to ( 776) loc_os09g32820 12009.m06368 protein uridine/cytidine kinase-like 1, putative, expressed homologue to UniRef100_Q0J0L4 Cluster: Os09g0505800 protein;…	-0.517
23.4.10	nucleotide metabolism.phosphotransfer and pyrophosphatases.nucleoside diphosphate kinase	tc377524	moderately similar to ( 231) AT4G09320 | Symbols: NDPK1 | NDPK1; ATP binding / nucleoside diphosphate kinase | chr4:5923424-5924366 FORWARDmoderately similar to ( 276) NDK1_ORYSA Nucleoside diphosphate kinase 1 (EC 2.7.4.6) (Nucleoside diphosphate kinase I) (NDK I) (NDP kinase I) (NDPK I) - Oryza sativa (Rice)moderately similar to ( 276) loc_os07g30970 12007.m079686 protein nucleoside diphosphate…	1.374
23.4.99	nucleotide metabolism.phosphotransfer and pyrophosphatases.misc	tc439987	moderately similar to ( 360) AT1G01050 | Symbols: AtPPa1 | AtPPa1 (Arabidopsis thaliana pyrophosphorylase 1); inorganic diphosphatase | chr1:31382-32670 REVERSEmoderately similar to ( 362) IPYR_MAIZE Soluble inorganic pyrophosphatase (EC 3.6.1.1) (Pyrophosphate phospho-hydrolase) (PPase) - Zea mays (Maize)moderately similar to ( 368) loc_os05g36260 12005.m07857 protein soluble inorganic pyrophosp…	3.554
23.4.99	nucleotide metabolism.phosphotransfer and pyrophosphatases.misc	tc406988	moderately similar to ( 352) AT3G53620 | Symbols: AtPPa4 | AtPPa4 (Arabidopsis thaliana pyrophosphorylase 4); inorganic diphosphatase | chr3:19881491-19883308 FORWARDmoderately similar to ( 337) IPYR_ORYSA Soluble inorganic pyrophosphatase (EC 3.6.1.1) (Pyrophosphate phospho-hydrolase) (PPase) - Oryza sativa (Rice)moderately similar to ( 367) loc_os01g74350 12001.m13461 protein soluble inorganic …	2.434
23.4.99	nucleotide metabolism.phosphotransfer and pyrophosphatases.misc	tc394864	moderately similar to ( 211) AT5G09650 | Symbols: AtPPa6 | AtPPa6 (Arabidopsis thaliana pyrophosphorylase 6); inorganic diphosphatase/ pyrophosphatase | chr5:2991331-2993117 REVERSEweakly similar to ( 176) IPYR1_CHLRE Soluble inorganic pyrophosphatase 1, chloroplast precursor (EC 3.6.1.1) (Pyrophosphate phospho-hydrolase 1) (PPase 1) - Chlamydomonas reinhardtiimoderately similar to ( 295) loc_os0…	-0.593
25	C1-metabolism	tc422922	moderately similar to ( 355) AT1G50480 | Symbols: THFS | THFS (10-FORMYLTETRAHYDROFOLATE SYNTHETASE); ATP binding / copper ion binding / formate-tetrahydrofolate ligase | chr1:18702064-18704687 FORWARDmoderately similar to ( 354) FTHS_SPIOL Formate--tetrahydrofolate ligase (EC 6.3.4.3) (Formyltetrahydrofolate synthetase) (10-formyletrahydrofolate synthetase) (FHS) (FTHFS) - Spinacia oleracea (Spi…	3.956
25.5	C1-metabolism.Methylenetetrahydrofolate dehydrogenase & Methenyltetrahydrofolate cyclohydrolase	tc379613	moderately similar to ( 479) AT4G00620 | Symbols: | tetrahydrofolate dehydrogenase/cyclohydrolase, putative | chr4:259265-260788 REVERSEhighly similar to ( 546) loc_os02g02850 12002.m05635 protein C-1-tetrahydrofolate synthase, cytoplasmic, putative, expressed similar to UniRef100_Q2HVK9 Cluster: Tetrahydrofolate dehydrogenase/cyclohydrolase; n=1; Medicago truncatula|Rep: Tetrahydrofolate dehydro…	2.932
26.2	misc.UDP glucosyl and glucoronyl transferases	tc419325	moderately similar to ( 235) AT3G16520 | Symbols: UGT88A1 | UDP-glucoronosyl/UDP-glucosyl transferase family protein | chr3:5618847-5620833 REVERSEweakly similar to ( 159) ZOX_PHAVU Zeatin O-xylosyltransferase (EC 2.4.2.40) (Zeatin O-beta-D-xylosyltransferase) - Phaseolus vulgaris (Kidney bean) (French bean)moderately similar to ( 434) loc_os01g53420 12001.m11510 protein anthocyanidin 5,3-O-gluco…	2.173
26.2	misc.UDP glucosyl and glucoronyl transferases	dr736902	moderately similar to ( 223) AT1G01420 | Symbols: UGT72B3 | UGT72B3 (UDP-GLUCOSYL TRANSFERASE 72B3); UDP-glycosyltransferase/ quercetin 3-O-glucosyltransferase/ transferase, transferring glycosyl groups | chr1:154566-156011 REVERSEmoderately similar to ( 394) loc_os11g38650 12011.m07713 protein hydroquinone glucosyltransferase, putative, expressed similar to UniRef100_Q2R1N0 Cluster: UDP-glucoron…	2.226
26.3	misc.gluco-, galacto- and mannosidases	tc408017	nearly identical (1132) AT5G13980 | Symbols: | glycosyl hydrolase family 38 protein | chr5:4508626-4513928 FORWARDnearly identical (1512) loc_os11g32260 12011.m28814 protein lysosomal alpha-mannosidase precursor, putative, expressed similar to UniRef100_A7PA33 Cluster: Chromosome chr14 scaffold_9, whole genome shotgun sequence; n=1; Vitis vinifera|Rep: Chromosome chr14 scaffold_9, whole genome sh…	5.445
26.3	misc.gluco-, galacto- and mannosidases	tc387346	highly similar to ( 657) AT1G09010 | Symbols: | glycoside hydrolase family 2 protein | chr1:2895259-2899287 REVERSEhighly similar to ( 671) EBM_LILLO Mannosylglycoprotein endo-beta-mannosidase (EC 3.2.1.152) (Endo-beta-mannosidase) [Contains: Mannosylglycoprotein endo-beta-mannosidase 31 kDa subunit; Mannosylglycoprotein endo-beta-mannosidase 28 kDa subunit; Mannosylglycoprotein endo-highly simil…	3.19
26.3.2	misc.gluco-, galacto- and mannosidases.beta-galactosidase	tc431603	moderately similar to ( 463) AT2G32810 | Symbols: BGAL9 | BGAL9 (Beta galactosidase 9); beta-galactosidase/ catalytic/ cation binding / sugar binding | chr2:13919410-13925325 REVERSEmoderately similar to ( 408) BGAL_MALDO Beta-galactosidase precursor (EC 3.2.1.23) (Lactase) (Acid beta-galactosidase) (Exo-(1-->4)-beta-D-galactanase) - Malus domestica (Apple) (Malus sylvestris)highly similar to ( 5…	2.819
26.4.1	misc.beta 1,3 glucan hydrolases.glucan endo-1,3-beta-glucosidase	tc368669	moderately similar to ( 281) AT4G16260 | Symbols: | catalytic/ cation binding / hydrolase, hydrolyzing O-glycosyl compounds | chr4:9200180-9201441 REVERSEhighly similar to ( 600) E13B_HORVU Glucan endo-1,3-beta-glucosidase GII precursor (EC 3.2.1.39) ((1->3)-beta-glucan endohydrolase GII) ((1->3)-beta-glucanase isoenzyme GII) (Beta-1,3-endoglucanase GII) - Hordeum vulgare (Barley)moderately simil…	3.062
26.4.1	misc.beta 1,3 glucan hydrolases.glucan endo-1,3-beta-glucosidase	tc406439	moderately similar to ( 420) AT2G19440 | Symbols: | glycosyl hydrolase family 17 protein | chr2:8418164-8419806 REVERSEweakly similar to ( 147) E13B_WHEAT Glucan endo-1,3-beta-glucosidase precursor (EC 3.2.1.39) ((1->3)-beta-glucan endohydrolase) ((1->3)-beta-glucanase) (Beta-1,3-endoglucanase) - Triticum aestivum (Wheat)highly similar to ( 526) loc_os03g45390 12003.m09567 protein glucan endo-1,3…	3.205
26.6	misc.O-methyl transferases	tc369087	moderately similar to ( 440) AT5G54160 | Symbols: ATOMT1, OMT1 | ATOMT1 (O-METHYLTRANSFERASE 1); caffeate O-methyltransferase/ myricetin 3'-O-methyltransferase/ quercetin 3-O-methyltransferase | chr5:21982075-21984167 FORWARDhighly similar to ( 560) OMT1_ORYSA Quercetin 3-O-methyltransferase 1 precursor (EC 2.1.1.76) (Flavonol 3-O-methyltransferase 1) - Oryza sativa (Rice)highly similar to ( 560)…	2.842
26.7	misc.oxidases - copper, flavone etc.	tc404050	moderately similar to ( 338) AT3G15090 | Symbols: | oxidoreductase, zinc-binding dehydrogenase family protein | chr3:5076847-5078870 FORWARDvery weakly similar to (91.3) QORH_SPIOL Chloroplastic quinone-oxidoreductase homolog (EC 1.-.-.-) (ceQORH) - Spinacia oleracea (Spinach)moderately similar to ( 419) loc_os01g54940 12001.m11655 protein reticulon-4-interacting protein 1, mitochondrial precurso…	2.881
26.8	misc.nitrilases, *nitrile lyases, berberine bridge enzymes, reticuline oxidases, troponine reductases	tc371145	moderately similar to ( 347) AT5G06060 | Symbols: | tropinone reductase, putative / tropine dehydrogenase, putative | chr5:1824066-1825833 REVERSEweakly similar to ( 105) GRDH_ORYSA Glucose and ribitol dehydrogenase homolog (EC 1.1.1.-) - Oryza sativa (Rice)moderately similar to ( 441) loc_os03g16220 12003.m101290 protein tropinone reductase, putative, expressed	2.76
26.8	misc.nitrilases, *nitrile lyases, berberine bridge enzymes, reticuline oxidases, troponine reductases	tc416385	moderately similar to ( 492) AT5G07360 | Symbols: | amidase family protein | chr5:2326925-2330011 REVERSEhighly similar to ( 674) loc_os11g33090 12011.m07210 protein amidase, putative, expressed similar to UniRef100_Q0ISC5 Cluster: Os11g0536800 protein; n=2; Oryza sativa Japonica Group|Rep: Os11g0536800 protein - Oryza sativa subsp. japonica (Rice), partial (63%)	-1.785
26.8	misc.nitrilases, *nitrile lyases, berberine bridge enzymes, reticuline oxidases, troponine reductases	tc368624	moderately similar to ( 404) AT5G44410 | Symbols: | FAD-binding domain-containing protein | chr5:17891246-17892853 REVERSEhighly similar to ( 652) loc_os06g35590 12006.m08096 protein reticuline oxidase precursor, putative, expressed UniRef100_Q5TIW6 Cluster: Pollen allergen Tri a 4 precursor; n=1; Triticum aestivum|Rep: Pollen allergen Tri a 4 precursor - Triticum aestivum (Wheat), complete	1.655
26.9	misc.glutathione S transferases	tc399986	moderately similar to ( 255) AT5G02790 | Symbols: | In2-1 protein, putative | chr5:632877-634858 FORWARDmoderately similar to ( 377) IN21_MAIZE IN2-1 protein - Zea mays (Maize)moderately similar to ( 377) loc_os03g17480 12003.m07175 protein IN2-1 protein, putative, expressed similar to UniRef100_Q9M578 Cluster: XIG; n=3; Oryza sativa|Rep: XIG - Oryza sativa (Rice), complete	3.236
26.9	misc.glutathione S transferases	tc377029	moderately similar to ( 311) AT5G41210 | Symbols: ATGSTT1, GST10, GSTU12 | ATGSTT1 (GLUTATHIONE S-TRANSFERASE THETA 1); glutathione transferase | chr5:16492550-16493884 REVERSEmoderately similar to ( 375) loc_os11g37730 12011.m080028 protein glutathione S-transferase theta-1, putative, expressed similar to UniRef100_A7QIV3 Cluster: Chromosome chr2 scaffold_105, whole genome shotgun sequence; n=1;…	3.192
26.9	misc.glutathione S transferases	tc415774	weakly similar to ( 182) AT1G10370 | Symbols: GST30, ATGSTU17, GST30B, ERD9 | ERD9 (EARLY-RESPONSIVE TO DEHYDRATION 9); glutathione transferase | chr1:3397274-3398273 REVERSEweakly similar to ( 197) GSTU6_ORYSA Probable glutathione S-transferase GSTU6 (EC 2.5.1.18) (28 kDa cold-induced protein) - Oryza sativa (Rice)moderately similar to ( 278) loc_os10g38470 12010.m65372 protein glutathione S-tra…	1.919
26.9	misc.glutathione S transferases	gh732983	weakly similar to ( 112) AT1G10370 | Symbols: GST30, ATGSTU17, GST30B, ERD9 | ERD9 (EARLY-RESPONSIVE TO DEHYDRATION 9); glutathione transferase | chr1:3397274-3398273 REVERSEweakly similar to ( 125) GSTU6_ORYSA Probable glutathione S-transferase GSTU6 (EC 2.5.1.18) (28 kDa cold-induced protein) - Oryza sativa (Rice)weakly similar to ( 152) loc_os10g38710 12010.m06639 protein glutathione S-transfe…	1.866
26.9	misc.glutathione S transferases	tc386426	moderately similar to ( 234) AT2G02390 | Symbols: ATGSTZ1, GST18 | ATGSTZ1 (ARABIDOPSIS THALIANA GLUTATHIONE S-TRANSFERASE ZETA 1); catalytic/ glutathione transferase | chr2:629015-630955 FORWARDmoderately similar to ( 328) GSTZ_WHEAT Glutathione S-transferase (EC 2.5.1.18) (GST class-zeta) - Triticum aestivum (Wheat)moderately similar to ( 334) loc_os12g10720 12012.m26863 protein glutathione S-t…	3.004
26.1	misc.cytochrome P450	cd923850	weakly similar to ( 141) AT2G30770 | Symbols: CYP71A13 | CYP71A13 (cytochrome P450, family 71, subfamily A, polypeptide 13); indoleacetaldoxime dehydratase/ oxygen binding | chr2:13109909-13112006 REVERSEweakly similar to ( 138) C71D8_SOYBN Cytochrome P450 71D8 (EC 1.14.-.-) (P450 CP7) - Glycine max (Soybean)moderately similar to ( 230) loc_os06g43410 12006.m08871 protein cytochrome P450 family p…	-3.688
26.1	misc.cytochrome P450	tc371104	moderately similar to ( 389) AT5G07990 | Symbols: TT7, CYP75B1, D501 | TT7 (TRANSPARENT TESTA 7); flavonoid 3'-monooxygenase/ oxygen binding | chr5:2560437-2562859 FORWARDmoderately similar to ( 396) F3PH_PETHY Flavonoid 3'-monooxygenase (EC 1.14.13.21) (Flavonoid 3'-hydroxylase) (Cytochrome P450 75B2) - Petunia hybrida (Petunia)highly similar to ( 844) loc_os09g26960 12009.m05848 protein flavono…	-1.865
26.12	misc.peroxidases	tc388092	moderately similar to ( 348) AT5G05340 | Symbols: | peroxidase, putative | chr5:1579142-1580819 REVERSEmoderately similar to ( 349) PERP7_BRARA Peroxidase P7 (EC 1.11.1.7) (TP7) - Brassica rapa (Turnip)moderately similar to ( 456) loc_os02g14430 12002.m06688 protein peroxidase 68 precursor, putative, expressed UniRef100_Q5I3F2 Cluster: Peroxidase 6; n=1; Triticum monococcum|Rep: Peroxidase 6 - Tr…	-4.956
26.12	misc.peroxidases	tc383617	moderately similar to ( 231) AT5G06720 | Symbols: | peroxidase, putative | chr5:2077567-2078857 REVERSEmoderately similar to ( 236) PER2_ORYSA Peroxidase 2 precursor (EC 1.11.1.7) - Oryza sativa (Rice)moderately similar to ( 479) loc_os01g22352 12001.m08717 protein peroxidase 2 precursor, putative, expressed homologue to UniRef100_Q5I3F0 Cluster: Peroxidase 8; n=1; Triticum monococcum|Rep: Peroxi…	0.818
26.12	misc.peroxidases	cd878423	weakly similar to ( 183) AT5G05340 | Symbols: | peroxidase, putative | chr5:1579142-1580819 REVERSEweakly similar to ( 196) PER1_ARAHY Cationic peroxidase 1 precursor (EC 1.11.1.7) (PNPC1) - Arachis hypogaea (Peanut)moderately similar to ( 268) loc_os07g48060 12007.m09021 protein cationic peroxidase 1 precursor, putative, expressed similar to UniRef100_A7NY35 Cluster: Chromosome chr6 scaffold_3, …	2.441
26.12	misc.peroxidases	tc456162	very weakly similar to (80.1) AT1G71695 | Symbols: | peroxidase 12 (PER12) (P12) (PRXR6) | chr1:26964359-26966557 FORWARDvery weakly similar to (97.1) loc_os01g73170 12001.m13346 protein peroxidase 12 precursor, putative, expressed weakly similar to UniRef100_Q94IQ1 Cluster: Peroxidase; n=1; Nicotiana tabacum|Rep: Peroxidase - Nicotiana tabacum (Common tobacco), partial (21%)	3.47
26.12	misc.peroxidases	tc386925	moderately similar to ( 246) AT2G39040 | Symbols: | peroxidase, putative | chr2:16299463-16301173 REVERSEmoderately similar to ( 219) PER2_ARAHY Cationic peroxidase 2 precursor (EC 1.11.1.7) (PNPC2) - Arachis hypogaea (Peanut)moderately similar to ( 347) loc_os01g28030 12001.m09249 protein peroxidase 24 precursor, putative, expressed	-2.027
26.12	misc.peroxidases	tc376136	moderately similar to ( 326) AT5G05340 | Symbols: | peroxidase, putative | chr5:1579142-1580819 REVERSEhighly similar to ( 531) PER1_WHEAT Peroxidase precursor (EC 1.11.1.7) (WP2) - Triticum aestivum (Wheat)moderately similar to ( 424) loc_os07g48030 12007.m09018 protein peroxidase 2 precursor, putative, expressed homologue to UniRef100_Q5I3F5 Cluster: Peroxidase 3; n=1; Triticum monococcum|Rep: …	2.829
26.12	misc.peroxidases	tc376695	moderately similar to ( 346) AT5G05340 | Symbols: | peroxidase, putative | chr5:1579142-1580819 REVERSEmoderately similar to ( 401) PER2_ORYSA Peroxidase 2 precursor (EC 1.11.1.7) - Oryza sativa (Rice)moderately similar to ( 408) loc_os07g48010 12007.m09016 protein peroxidase 2 precursor, putative, expressed homologue to UniRef100_Q41577 Cluster: Pox1 protein; n=1; Triticum aestivum|Rep: Pox1 pro…	0.684
26.13	misc.acid and other phosphatases	tc391099	moderately similar to ( 317) AT3G10150 | Symbols: ATPAP16, PAP16 | PAP16 (PURPLE ACID PHOSPHATASE 16); acid phosphatase/ protein serine/threonine phosphatase | chr3:3137502-3139056 REVERSEmoderately similar to ( 399) loc_os01g71420 12001.m13185 protein hydrolase/ protein serine/threonine phosphatase, putative, expressed similar to UniRef100_A7PVS1 Cluster: Chromosome chr8 scaffold_34, whole genom…	2.891
26.13	misc.acid and other phosphatases	tc379062	moderately similar to ( 298) AT2G16430 | Symbols: PAP10, ATPAP10 | PAP10 (PURPLE ACID PHOSPHATASE 10); acid phosphatase/ protein serine/threonine phosphatase | chr2:7120502-7122772 REVERSEmoderately similar to ( 307) PPAF_SOYBN Purple acid phosphatase precursor (EC 3.1.3.2) (Manganese(II) purple acid phosphatase) - Glycine max (Soybean)moderately similar to ( 335) loc_os01g56880 12001.m43218 prot…	3.468
26.13	misc.acid and other phosphatases	tc431669	highly similar to ( 750) AT3G07130 | Symbols: ATPAP15, PAP15 | PAP15 (PURPLE ACID PHOSPHATASE 15); acid phosphatase/ protein serine/threonine phosphatase | chr3:2255763-2257981 REVERSEmoderately similar to ( 236) PPAF_SOYBN Purple acid phosphatase precursor (EC 3.1.3.2) (Manganese(II) purple acid phosphatase) - Glycine max (Soybean)highly similar to ( 926) loc_os03g63074 12003.m35532 protein Ser/…	3.501
26.16	misc.myrosinases-lectin-jacalin	tc425132	highly similar to ( 582) AT2G37710 | Symbols: RLK | RLK (receptor lectin kinase); kinase | chr2:15814934-15816961 REVERSEmoderately similar to ( 210) PSKR_DAUCA Phytosulfokine receptor precursor (EC 2.7.11.1) (Phytosulfokine LRR receptor kinase) - Daucus carota (Carrot)highly similar to ( 723) loc_os07g38810 12007.m08126 protein lectin receptor-type protein kinase, putative, expressed	-3.861
26.16	misc.myrosinases-lectin-jacalin	tc389469	moderately similar to ( 325) AT3G07720 | Symbols: | kelch repeat-containing protein | chr3:2465439-2467033 FORWARDmoderately similar to ( 449) loc_os09g07460 12009.m04015 protein tip elongation aberrant protein 1, putative, expressed homologue to UniRef100_Q8VWY8 Cluster: D-protein; n=1; Hordeum vulgare|Rep: D-protein - Hordeum vulgare (Barley), partial (91%)	-3.413
26.19	misc.plastocyanin-like	tc374315	very weakly similar to (88.2) AT2G32300 | Symbols: UCC1 | UCC1 (UCLACYANIN 1); copper ion binding / electron carrier | chr2:13722510-13723464 FORWARDweakly similar to ( 107) BCP_PEA Blue copper protein precursor - Pisum sativum (Garden pea)weakly similar to ( 126) loc_os08g37660 12008.m07751 protein blue copper protein precursor, putative, expressed weakly similar to UniRef100_Q41001 Cluster: Blu…	1.976
26.22	misc.short chain dehydrogenase/reductase (SDR)	tc403297	moderately similar to ( 245) AT3G61220 | Symbols: | short-chain dehydrogenase/reductase (SDR) family protein | chr3:22663025-22664316 FORWARDmoderately similar to ( 442) loc_os04g44980 12004.m09452 protein carbonyl reductase 3, putative, expressed	3.53
26.22	misc.short chain dehydrogenase/reductase (SDR)	tc377757	moderately similar to ( 380) AT3G12800 | Symbols: SDRB, DECR | SDRB (SHORT-CHAIN DEHYDROGENASE-REDUCTASE B); binding / catalytic/ oxidoreductase | chr3:4063463-4064757 REVERSEmoderately similar to ( 490) loc_os04g52400 12004.m10134 protein peroxisomal 2,4-dienoyl-CoA reductase, putative, expressed similar to UniRef100_A7QMG9 Cluster: Chromosome chr19 scaffold_126, whole genome shotgun sequence; n…	1.109
26.22	misc.short chain dehydrogenase/reductase (SDR)	tc421841	moderately similar to ( 260) AT3G26770 | Symbols: | short-chain dehydrogenase/reductase (SDR) family protein | chr3:9845494-9847079 FORWARDmoderately similar to ( 209) TS2_MAIZE Sex determination protein tasselseed-2 - Zea mays (Maize)moderately similar to ( 347) loc_os07g40250 12007.m08266 protein sex determination protein tasselseed-2, putative, expressed	-4.565
26.24	misc.GCN5-related N-acetyltransferase	tc436675	weakly similar to ( 119) loc_os03g05710 12003.m06093 protein N-acetyltransferase, putative, expressed weakly similar to UniRef100_O22514 Cluster: Proline rich protein; n=1; Santalum album|Rep: Proline rich protein - Santalum album (white sandalwood), partial (17%)	-2.972
27.1	RNA.processing	ca649867	weakly similar to ( 184) AT3G62840 | Symbols: | FUNCTIONS IN: molecular_function unknown; LOCATED IN: small nucleolar ribonucleoprotein complex, nucleus; EXPRESSED IN: 22 plant structures; EXPRESSED DURING: 13 growth stages; CONTAINS InterPro DOMAIN/s: Like-Sm ribonucleoprotein, core (InterPro:IPR001163), Like-Sm ribonucleoprotein, eukaryotic and archaea-type, core (InterPro:IPR006649), Like-Sm r…	-0.783
27.1.1	RNA.processing.splicing	tc372788	moderately similar to ( 357) AT3G50670 | Symbols: U1-70K, U1SNRNP | U1-70K (U1 SMALL NUCLEAR RIBONUCLEOPROTEIN-70K); RNA binding / nucleotide binding | chr3:18828232-18829492 REVERSEmoderately similar to ( 396) loc_os10g02630 12010.m03680 protein U1 snRNP 70K protein, putative, expressed homologue to UniRef100_Q2QKB6 Cluster: U1 snRNP-interacting 70 kDa protein; n=1; Triticum aestivum|Rep: U1 snR…	1.882
27.1.1	RNA.processing.splicing	tc379677	moderately similar to ( 454) AT5G06160 | Symbols: ATO | ATO (ATROPOS); nucleic acid binding / zinc ion binding | chr5:1862623-1866298 REVERSEhighly similar to ( 565) loc_os03g50850 12003.m35395 protein splicing factor 3A subunit 3, putative, expressed similar to UniRef100_A7QEQ1 Cluster: Chromosome chr16 scaffold_86, whole genome shotgun sequence; n=1; Vitis vinifera|Rep: Chromosome chr16 scaffol…	-2.577
27.2	RNA.transcription	tc431547	nearly identical (1170) AT4G21710 | Symbols: NRPB2, EMB1989, RPB2 | NRPB2; DNA binding / DNA-directed RNA polymerase | chr4:11535684-11542200 REVERSEweakly similar to ( 173) RPOB_MESVI DNA-directed RNA polymerase beta chain (EC 2.7.7.6) (PEP) (Plastid-encoded RNA polymerase subunit beta) (RNA polymerase subunit beta) - Mesostigma viridenearly identical (1251) loc_os03g44484 12003.m09487 protein D…	-2.076
27.2	RNA.transcription	tc377945	moderately similar to ( 203) AT3G59600 | Symbols: NRPB8B, NRPD8B, NRPE8B | NRPB8B; DNA-directed RNA polymerase | chr3:22016629-22017923 FORWARDmoderately similar to ( 259) loc_os06g48230 12006.m091774 protein DNA-directed RNA polymerases I, II, and III 17.1 kDa polypeptide, putative, expressed similar to UniRef100_A7QAN3 Cluster: Chromosome chr5 scaffold_72, whole genome shotgun sequence; n=1; Vi…	2.705
27.3.2	RNA.regulation of transcription.Alfin-like	ca485182	weakly similar to ( 194) AT5G26210 | Symbols: AL4 | AL4 (ALFIN-LIKE 4); DNA binding / methylated histone residue binding | chr5:9158566-9160221 REVERSEmoderately similar to ( 239) loc_os11g14010 12011.m28769 protein PHD finger protein, putative, expressed homologue to UniRef100_Q53M06 Cluster: Probable zinc finger protein-alfalfa; n=1; Oryza sativa Japonica Group|Rep: Probable zinc finger protein…	-3.746
27.3.11	RNA.regulation of transcription.C2H2 zinc finger family	tc409422	highly similar to ( 622) AT5G22480 | Symbols: | zinc finger (ZPR1-type) family protein | chr5:7451643-7456168 REVERSEhighly similar to ( 786) loc_os08g36774 12008.m07665 protein protein binding protein, putative, expressed similar to UniRef100_Q1EPF5 Cluster: Zinc finger (ZPR1 type) family protein; n=1; Musa acuminata|Rep: Zinc finger (ZPR1 type) family protein - Musa acuminata (Banana), partial …	1.482
27.3.11	RNA.regulation of transcription.C2H2 zinc finger family	tc400027	moderately similar to ( 365) AT2G27100 | Symbols: SE | SE (SERRATE); DNA binding / transcription factor | chr2:11572587-11576357 FORWARDhighly similar to ( 540) loc_os08g40560 12008.m26744 protein expressed protein similar to UniRef100_Q94FY4 Cluster: C2H2 zinc-finger protein; n=1; Zea mays|Rep: C2H2 zinc-finger protein - Zea mays (Maize), partial (84%)	1.9
27.3.11	RNA.regulation of transcription.C2H2 zinc finger family	tc413818	moderately similar to ( 414) AT4G21160 | Symbols: ZAC | ZAC; ARF GTPase activator/ phospholipid binding | chr4:11284694-11286532 FORWARDhighly similar to ( 520) loc_os02g10480 12002.m33603 protein GTPase activating protein, putative, expressed similar to UniRef100_Q49U73 Cluster: Zinc finger protein F35; n=1; Oryza sativa Japonica Group|Rep: Zinc finger protein F35 - Oryza sativa subsp. japonica …	1.935
27.3.44	RNA.regulation of transcription.Chromatin Remodeling Factors	tc371560	moderately similar to ( 272) AT4G22140 | Symbols: | DNA binding / protein binding / zinc ion binding | chr4:11728093-11730230 REVERSEmoderately similar to ( 352) loc_os07g08880 12007.m079807 protein SHL1, putative, expressed homologue to UniRef100_Q43479 Cluster: ES43 protein; n=1; Hordeum vulgare|Rep: ES43 protein - Hordeum vulgare (Barley), complete	4.328
27.3.59	RNA.regulation of transcription.Methyl binding domain proteins	tc368920	moderately similar to ( 248) AT5G35330 | Symbols: MBD02, MBD2 | MBD02 (METHYL-CPG-BINDING DOMAIN PROTEIN 02); DNA binding / DNA demethylase | chr5:13523725-13525270 REVERSEmoderately similar to ( 431) loc_os09g32090 12009.m50206 protein methyl-binding domain protein MBD111, putative, expressed homologue to UniRef100_A4UQN3 Cluster: MBD2; n=1; Triticum aestivum|Rep: MBD2 - Triticum aestivum (Wheat…	3.958
27.3.67	RNA.regulation of transcription.putative transcription regulator	tc450661	very weakly similar to (82.4) AT5G62260 | Symbols: | DNA binding | chr5:25009331-25011348 FORWARDweakly similar to ( 181) loc_os02g03270 12002.m05677 protein DNA binding protein, putative, expressed	1.954
27.3.67	RNA.regulation of transcription.putative transcription regulator	tc380087	highly similar to ( 503) AT5G18230 | Symbols: | transcription regulator NOT2/NOT3/NOT5 family protein | chr5:6021610-6027031 REVERSEhighly similar to ( 760) loc_os03g44900 12003.m35336 protein CCR4-NOT transcription complex subunit 3, putative, expressed similar to UniRef100_Q10FX7 Cluster: Not1 N-terminal domain, CCR4-Not complex component family protein, expressed; n=1; Oryza sativa Japonica Gr…	1.092
27.3.67	RNA.regulation of transcription.putative transcription regulator	tc375675	highly similar to ( 627) AT3G12860 | Symbols: | nucleolar protein Nop56, putative | chr3:4091678-4093921 FORWARDhighly similar to ( 705) loc_os03g22880 12003.m07686 protein nucleolar protein Nop56, putative, expressed similar to UniRef100_A7PHE5 Cluster: Chromosome chr17 scaffold_16, whole genome shotgun sequence; n=1; Vitis vinifera|Rep: Chromosome chr17 scaffold_16, whole genome shotgun sequenc…	1.605
27.3.69	RNA.regulation of transcription.SET-domain transcriptional regulator family	tc368644	moderately similar to ( 482) AT1G73100 | Symbols: SUVH3, SDG19 | SUVH3 (SU(VAR)3-9 HOMOLOG 3); histone methyltransferase | chr1:27491970-27493979 FORWARDhighly similar to ( 822) loc_os05g41172 12005.m083768 protein histone-lysine N-methyltransferase, H3 lysine-9 specific SUVH1, putative, expressed UniRef100_Q6GV24 Cluster: SET domain protein; n=1; Triticum aestivum|Rep: SET domain protein - Triti…	2.93
27.3.99	RNA.regulation of transcription.unclassified	tc383736	weakly similar to ( 117) loc_os10g36000 12010.m065202 protein remorin, putative, expressed similar to UniRef100_Q9XEX8 Cluster: Remorin 1; n=1; Solanum lycopersicum|Rep: Remorin 1 - Solanum lycopersicum (Tomato) (Lycopersicon esculentum), partial (69%)	2.329
27.3.99	RNA.regulation of transcription.unclassified	tc395410	weakly similar to ( 164) AT5G10770 | Symbols: | chloroplast nucleoid DNA-binding protein, putative | chr5:3403331-3405331 REVERSEmoderately similar to ( 376) loc_os06g03120 12006.m05045 protein aspartic proteinase nepenthesin-2 precursor, putative, expressed similar to UniRef100_Q0DF20 Cluster: Os06g0121800 protein; n=2; Oryza sativa|Rep: Os06g0121800 protein - Oryza sativa subsp. japonica (Rice)…	3.501
27.3.99	RNA.regulation of transcription.unclassified	tc409584	moderately similar to ( 221) AT3G11800 | Symbols: | unknown protein | chr3:3726154-3727562 FORWARDmoderately similar to ( 278) loc_os03g57320 12003.m10650 protein expp1 protein precursor, putative, expressed similar to UniRef100_Q6F3B3 Cluster: Expressed protein; n=1; Oryza sativa Japonica Group|Rep: Expressed protein - Oryza sativa subsp. japonica (Rice), partial (78%)	2.22
27.3.99	RNA.regulation of transcription.unclassified	tc371560	moderately similar to ( 272) AT4G22140 | Symbols: | DNA binding / protein binding / zinc ion binding | chr4:11728093-11730230 REVERSEmoderately similar to ( 352) loc_os07g08880 12007.m079807 protein SHL1, putative, expressed homologue to UniRef100_Q43479 Cluster: ES43 protein; n=1; Hordeum vulgare|Rep: ES43 protein - Hordeum vulgare (Barley), complete	4.328
27.3.99	RNA.regulation of transcription.unclassified	tc390638	weakly similar to ( 170) AT2G45640 | Symbols: SAP18, ATSAP18 | SAP18 (SIN3 ASSOCIATED POLYPEPTIDE P18); protein binding / transcription regulator | chr2:18799881-18801323 REVERSEmoderately similar to ( 223) loc_os02g02960 12002.m33523 protein histone deacetylase complex subunit SAP18, putative, expressed similar to UniRef100_Q6V9I5 Cluster: P18; n=1; Solanum chacoense|Rep: P18 - Solanum chacoense…	3.079
27.3.99	RNA.regulation of transcription.unclassified	tc396605	weakly similar to ( 189) AT4G32720 | Symbols: AtLa1 | AtLa1 (Arabidopsis thaliana La protein 1); RNA binding | chr4:15787313-15789498 FORWARDmoderately similar to ( 272) loc_os04g42010 12004.m09175 protein RNA binding protein, putative, expressed	1.818
27.4	RNA.RNA binding	tc372788	moderately similar to ( 357) AT3G50670 | Symbols: U1-70K, U1SNRNP | U1-70K (U1 SMALL NUCLEAR RIBONUCLEOPROTEIN-70K); RNA binding / nucleotide binding | chr3:18828232-18829492 REVERSEmoderately similar to ( 396) loc_os10g02630 12010.m03680 protein U1 snRNP 70K protein, putative, expressed homologue to UniRef100_Q2QKB6 Cluster: U1 snRNP-interacting 70 kDa protein; n=1; Triticum aestivum|Rep: U1 snR…	1.882
27.4	RNA.RNA binding	tc427045	moderately similar to ( 474) AT5G46190 | Symbols: | KH domain-containing protein | chr5:18723435-18725834 REVERSEhighly similar to ( 667) loc_os08g10030 12008.m05137 protein nucleic acid binding protein, putative, expressed weakly similar to UniRef100_A7Q161 Cluster: Chromosome chr10 scaffold_43, whole genome shotgun sequence; n=1; Vitis vinifera|Rep: Chromosome chr10 scaffold_43, whole genome sh…	-2.074
27.4	RNA.RNA binding	tc396401	weakly similar to ( 127) AT5G04280 | Symbols: | glycine-rich RNA-binding protein | chr5:1192461-1195413 FORWARDvery weakly similar to (91.7) GRP2_SINAL Glycine-rich RNA-binding protein GRP2A - Sinapis alba (White mustard) (Brassica hirta)moderately similar to ( 216) loc_os03g47800 12003.m09792 protein heterogeneous nuclear ribonucleoprotein A2 homolog 2, putative, expressed similar to UniRef100_Q…	2.506
27.4	RNA.RNA binding	tc420683	moderately similar to ( 270) AT2G25970 | Symbols: | KH domain-containing protein | chr2:11071844-11075604 REVERSEmoderately similar to ( 475) loc_os02g13130 12002.m100758 protein DNA-directed RNA polymerase, putative, expressed similar to UniRef100_Q6Z8B6 Cluster: High molecular weight glutenin subunit x-like protein; n=1; Oryza sativa Japonica Group|Rep: High molecular weight glutenin subunit x-…	2.505
28.1	DNA.synthesis/chromatin structure	tc424396	moderately similar to ( 368) AT1G08130 | Symbols: ATLIG1 | ATLIG1 (ARABIDOPSIS THALIANA DNA LIGASE 1); ATP binding / DNA binding / DNA ligase (ATP) | chr1:2542913-2547815 REVERSEvery weakly similar to (89.4) DNL4_ORYSA Putative DNA ligase 4 (EC 6.5.1.1) (DNA ligase IV) (Polydeoxyribonucleotide synthase [ATP] 4) - Oryza sativa (Rice)moderately similar to ( 422) loc_os10g34750 12010.m065295 protein…	1.568
28.1	DNA.synthesis/chromatin structure	tc445503	moderately similar to ( 202) AT5G02820 | Symbols: RHL2, BIN5 | RHL2 (ROOT HAIRLESS 2); ATP binding / DNA binding / DNA topoisomerase (ATP-hydrolyzing)/ identical protein binding / protein binding | chr5:642658-644123 FORWARDmoderately similar to ( 226) loc_os03g17610 12003.m07186 protein RHL2, putative, expressed	1.954
28.1	DNA.synthesis/chromatin structure	tc375864	moderately similar to ( 482) AT5G26680 | Symbols: | endonuclease, putative | chr5:9311882-9315458 REVERSEhighly similar to ( 527) FEN1A_ORYSA Flap endonuclease 1a (EC 3.1.-.-) (OsFEN-1a) - Oryza sativa (Rice)moderately similar to ( 496) loc_os05g46270 12005.m83948 protein flap endonuclease 1a, putative, expressed similar to UniRef100_A7PRG5 Cluster: Chromosome chr14 scaffold_27, whole genome shot…	3.022
28.1	DNA.synthesis/chromatin structure	tc379354	nearly identical (1125) AT4G02060 | Symbols: PRL, MCM7 | PRL (PROLIFERA); ATP binding / DNA binding / DNA-dependent ATPase/ nucleoside-triphosphatase/ nucleotide binding | chr4:901484-905297 FORWARDmoderately similar to ( 284) MCM3_MAIZE DNA replication licensing factor MCM3 homolog (Replication origin activator) (ROA protein) (Fragment) - Zea mays (Maize)nearly identical (1325) loc_os12g37400 12…	2.036
28.1.1.4	DNA.synthesis/chromatin structure.retrotransposon/transposase.hat-like transposase	tc386719	moderately similar to ( 325) AT3G42170 | Symbols: | DNA binding | chr3:14321838-14323928 FORWARDweakly similar to ( 169) TRAC9_MAIZE Putative AC9 transposase - Zea mays (Maize)highly similar to ( 700) loc_os05g50640 12005.m09131 protein transposon protein, putative, unclassified, expressed similar to UniRef100_Q75HY5 Cluster: Unknow protein; n=1; Oryza sativa Japonica Group|Rep: Unknow protein - …	2.649
28.1.3	DNA.synthesis/chromatin structure.histone	tc408666	very weakly similar to (93.2) AT5G59870 | Symbols: HTA6 | HTA6; DNA binding | chr5:24115605-24116144 REVERSEvery weakly similar to ( 100) H2A6_WHEAT Protein H2A.6 (wcH2A-3) - Triticum aestivum (Wheat)very weakly similar to (90.9) loc_os05g38640 12005.m08043 protein histone H2A, putative, expressed homologue to UniRef100_Q43213 Cluster: Protein H2A.5; n=1; Triticum aestivum|Rep: Protein H2A.5 - Tr…	3.011
28.1.3	DNA.synthesis/chromatin structure.histone	ca647884	weakly similar to ( 134) AT5G59970 | Symbols: | histone H4 | chr5:24146352-24146663 REVERSEweakly similar to ( 134) H4_PEA Histone H4 - Pisum sativum (Garden pea)weakly similar to ( 134) loc_os10g39410 12010.m06709 protein histone H4, putative, expressed homologue to UniRef100_UPI00004BF7E8 Cluster: Histone H4; n=3; Canis lupus familiaris|Rep: Histone H4 - Canis familiaris, partial (84%)	4.404
28.1.3	DNA.synthesis/chromatin structure.histone	tc390182	weakly similar to ( 124) AT1G54690 | Symbols: HTA3, H2AXB, G-H2AX, GAMMA-H2AX | GAMMA-H2AX (GAMMA HISTONE VARIANT H2AX); DNA binding | chr1:20414607-20415206 REVERSEweakly similar to ( 126) H2AXB_ORYSA Probable histone H2AXb - Oryza sativa (Rice)weakly similar to ( 126) loc_os12g34510 12012.m07245 protein histone H2A, putative, expressed similar to UniRef100_A5BCX3 Cluster: Histone H2A; n=1; Viti…	-2.845
28.1.3	DNA.synthesis/chromatin structure.histone	tc406358	weakly similar to ( 152) AT5G59870 | Symbols: HTA6 | HTA6; DNA binding | chr5:24115605-24116144 REVERSEweakly similar to ( 169) H2A_PETCR Histone H2A - Petroselinum crispum (Parsley) (Petroselinum hortense)weakly similar to ( 166) loc_os05g02300 12005.m04766 protein histone H2A, putative, expressed homologue to UniRef100_P40280 Cluster: Histone H2A; n=1; Zea mays|Rep: Histone H2A - Zea mays (Maiz…	4.264
28.1.3	DNA.synthesis/chromatin structure.histone	tc415461	moderately similar to ( 236) AT5G65360 | Symbols: | histone H3 | chr5:26120099-26120509 REVERSEmoderately similar to ( 237) H32_WHEAT Histone H3.2 - Triticum aestivum (Wheat)moderately similar to ( 236) loc_os11g05730 12011.m04769 protein histone H3, putative, expressed UniRef100_P68428 Cluster: Histone H3.2; n=5; Magnoliophyta|Rep: Histone H3.2 - Triticum aestivum (Wheat), partial (90%)	4.358
28.1.3	DNA.synthesis/chromatin structure.histone	ca600255	weakly similar to ( 172) AT5G22880 | Symbols: H2B, HTB2 | HTB2; DNA binding | chr5:7652130-7652567 REVERSEweakly similar to ( 187) H2B1_WHEAT Histone H2B.1 - Triticum aestivum (Wheat)weakly similar to ( 179) loc_os01g05900 12001.m07221 protein histone H2B.1, putative, expressed homologue to UniRef100_P30756 Cluster: Histone H2B.2; n=1; Zea mays|Rep: Histone H2B.2 - Zea mays (Maize), partial (86%)	5.208
28.2	DNA.repair	tc422755	weakly similar to ( 194) AT5G38470 | Symbols: | DNA repair protein RAD23, putative | chr5:15404720-15407251 FORWARDweakly similar to ( 183) RAD23_ORYSA Probable DNA repair protein RAD23 (OsRAD23) - Oryza sativa (Rice)moderately similar to ( 339) loc_os06g15360 12006.m091670 protein DNA repair protein RAD23, putative, expressed similar to UniRef100_A7P372 Cluster: Chromosome chr1 scaffold_5, whole…	3.032
28.99	DNA.unspecified	tc389340	highly similar to ( 530) AT4G34490 | Symbols: ATCAP1, CAP 1, CAP1 | ATCAP1 (ARABIDOPSIS THALIANA CYCLASE ASSOCIATED PROTEIN 1); actin binding | chr4:16484896-16487355 REVERSEhighly similar to ( 609) loc_os03g51250 12003.m10106 protein adenylyl cyclase-associated protein 1, putative, expressed similar to UniRef100_Q10DR8 Cluster: Adenylyl cyclase-associated protein; n=1; Oryza sativa Japonica Grou…	3.453
29.1.14	protein.aa activation.glycine-tRNA ligase	tc443352	nearly identical (1049) AT1G29880 | Symbols: | glycyl-tRNA synthetase / glycine--tRNA ligase | chr1:10459662-10462781 REVERSEnearly identical (1254) loc_os08g42560 12008.m08234 protein glycyl-tRNA synthetase 1, mitochondrial precursor, putative, expressed similar to UniRef100_A7PHS0 Cluster: Chromosome chr17 scaffold_16, whole genome shotgun sequence; n=1; Vitis vinifera|Rep: Chromosome chr17 sca…	2.803
29.2.1.2.1.15	protein.synthesis.ribosomal protein.eukaryotic.40S subunit.S15	tc380001	moderately similar to ( 229) AT5G09500 | Symbols: | 40S ribosomal protein S15 (RPS15C) | chr5:2954044-2954850 REVERSEmoderately similar to ( 240) RS15_ORYSA 40S ribosomal protein S15 - Oryza sativa (Rice)moderately similar to ( 240) loc_os07g08660 12007.m05322 protein 40S ribosomal protein S15, putative, expressed similar to UniRef100_A6MZB5 Cluster: 40S ribosomal protein S15; n=3; Oryza sativa|R…	-3.521
29.2.1.2.1.21	protein.synthesis.ribosomal protein.eukaryotic.40S subunit.S21	tc400171	weakly similar to ( 135) AT5G27700 | Symbols: | structural constituent of ribosome | chr5:9807541-9808048 REVERSEweakly similar to ( 157) RS21_ORYSA 40S ribosomal protein S21 - Oryza sativa (Rice)weakly similar to ( 152) loc_os03g46490 12003.m09669 protein 40S ribosomal protein S21, putative homologue to UniRef100_P35687 Cluster: 40S ribosomal protein S21; n=3; Oryza sativa|Rep: 40S ribosomal pro…	3.973
29.2.1.2.2.3	protein.synthesis.ribosomal protein.eukaryotic.60S subunit.L3	tc368695	highly similar to ( 680) AT1G43170 | Symbols: ARP1, RPL3A | ARP1 (ARABIDOPSIS RIBOSOMAL PROTEIN 1); structural constituent of ribosome | chr1:16267519-16268631 FORWARDhighly similar to ( 738) RL3_ORYSJ 60S ribosomal protein L3 OS=Oryza sativa subsp. japonica GN=RPL3 PE=2 SV=2highly similar to ( 738) loc_os12g07010 12012.m04691 protein 60S ribosomal protein L3, putative, expressed UniRef100_Q6V959…	2.729
29.2.1.2.2.32	protein.synthesis.ribosomal protein.eukaryotic.60S subunit.L32	tc405855	moderately similar to ( 227) AT4G18100 | Symbols: | 60S ribosomal protein L32 (RPL32A) | chr4:10035715-10036475 REVERSEmoderately similar to ( 254) loc_os09g32532 12009.m060027 protein 60S ribosomal protein L32, putative, expressed	3.902
29.2.1.2.2.34	protein.synthesis.ribosomal protein.eukaryotic.60S subunit.L34	tc397799	weakly similar to ( 177) AT1G69620 | Symbols: RPL34 | RPL34 (RIBOSOMAL PROTEIN L34); structural constituent of ribosome | chr1:26189900-26191081 FORWARDweakly similar to ( 182) RL34_TOBAC 60S ribosomal protein L34 - Nicotiana tabacum (Common tobacco)weakly similar to ( 192) loc_os09g24690 12009.m05623 protein 60S ribosomal protein L34, putative, expressed homologue to UniRef100_Q5I7K8 Cluster: Ri…	4.321
29.2.1.2.2.36	protein.synthesis.ribosomal protein.eukaryotic.60S subunit.L36	tc418334	weakly similar to ( 186) AT3G53740 | Symbols: | 60S ribosomal protein L36 (RPL36B) | chr3:19913921-19914813 REVERSEweakly similar to ( 137) RL36_DAUCA 60S ribosomal protein L36 - Daucus carota (Carrot)moderately similar to ( 204) loc_os05g38520 12005.m27873 protein 60S ribosomal protein L36-2, putative, expressed homologue to UniRef100_Q5I7L5 Cluster: 60S ribosomal protein L36; n=1; Triticum aest…	4.602
29.2.1.2.2.37	protein.synthesis.ribosomal protein.eukaryotic.60S subunit.L37	tc429700	weakly similar to ( 160) AT1G52300 | Symbols: | 60S ribosomal protein L37 (RPL37B) | chr1:19475213-19476152 REVERSEweakly similar to ( 180) loc_os02g56990 12002.m10721 protein 60S ribosomal protein L37, putative, expressed similar to UniRef100_A7P5C6 Cluster: Ribosomal protein L37; n=1; Vitis vinifera|Rep: Ribosomal protein L37 - Vitis vinifera (Grape), partial (91%)	-3.126
29.2.1.2.2.518	protein.synthesis.ribosomal protein.eukaryotic.60S subunit.L18A	tc372255	moderately similar to ( 337) AT2G34480 | Symbols: | 60S ribosomal protein L18A (RPL18aB) | chr2:14532916-14534161 REVERSEmoderately similar to ( 347) RL18A_ORYSA 60S ribosomal protein L18a - Oryza sativa (Rice)moderately similar to ( 356) loc_os05g49030 12005.m08974 protein 60S ribosomal protein L18a, putative, expressed homologue to UniRef100_Q8RZ90 Cluster: Ribosomal protein L18a-like; n=2; Ory…	3.262
29.2.3	protein.synthesis.initiation	tc387985	weakly similar to ( 144) AT2G13540 | Symbols: ENS, ABH1, CBP80, ATCBP80 | ABH1 (ABA HYPERSENSITIVE 1); RNA cap binding | chr2:5637053-5642813 FORWARDmoderately similar to ( 313) loc_os03g22570 12003.m07658 protein ABH1, putative, expressed similar to UniRef100_Q10LJ0 Cluster: MIF4G domain containing protein, expressed; n=1; Oryza sativa Japonica Group|Rep: MIF4G domain containing protein, express…	-2.539
29.2.3	protein.synthesis.initiation	tc377966	highly similar to ( 748) AT3G56150 | Symbols: EIF3C, ATEIF3C-1, EIF3C-1, ATTIF3C1, TIF3C1 | EIF3C (EUKARYOTIC TRANSLATION INITIATION FACTOR 3C); translation initiation factor | chr3:20833790-20836820 REVERSEhighly similar to ( 754) IF38_MEDTR Eukaryotic translation initiation factor 3 subunit 8 (eIF3 p110) (eIF3c) - Medicago truncatula (Barrel medic)highly similar to ( 957) loc_os07g03230 12007.m…	-3.113
29.2.3	protein.synthesis.initiation	tc368651	moderately similar to ( 209) AT1G13020 | Symbols: | eukaryotic translation initiation factor, putative (EIF4B5) | chr1:4440927-4443520 REVERSEmoderately similar to ( 488) loc_os04g40400 12004.m09023 protein eukaryotic translation initiation factor 4B, putative, expressed UniRef100_Q9AUJ7 Cluster: Eukaryotic translation initiation factor 4B; n=2; Triticum aestivum|Rep: Eukaryotic translation initi…	2.689
29.2.4	protein.synthesis.elongation	tc377295	highly similar to ( 504) AT4G20360 | Symbols: ATRAB8D, ATRABE1B | ATRABE1B (ARABIDOPSIS RAB GTPASE HOMOLOG E1B); GTP binding / GTPase/ translation elongation factor | chr4:10990036-10991466 FORWARDhighly similar to ( 514) EFTU1_SOYBN Elongation factor Tu, chloroplast precursor (EF-Tu) - Glycine max (Soybean)highly similar to ( 553) loc_os02g38210 12002.m08909 protein elongation factor Tu, chlorop…	-1.849
29.2.4	protein.synthesis.elongation	tc374736	moderately similar to ( 333) AT5G60390 | Symbols: | elongation factor 1-alpha / EF-1-alpha | chr5:24289226-24290675 FORWARDmoderately similar to ( 359) EF1A_WHEAT Elongation factor 1-alpha (EF-1-alpha) - Triticum aestivum (Wheat)moderately similar to ( 338) loc_os03g08060 12003.m101211 protein elongation factor 1-alpha, putative, expressed homologue to UniRef100_Q03033 Cluster: Elongation factor …	-4.946
29.3.1	protein.targeting.nucleus	tc425739	highly similar to ( 591) AT5G53480 | Symbols: | importin beta-2, putative | chr5:21714016-21716709 FORWARDhighly similar to ( 690) loc_os12g38110 12012.m07597 protein importin beta-1 subunit, putative, expressed homologue to UniRef100_Q9ZWR4 Cluster: Importin-beta2; n=1; Oryza sativa Japonica Group|Rep: Importin-beta2 - Oryza sativa subsp. japonica (Rice), partial (45%)	2.267
29.3.1	protein.targeting.nucleus	tc426244	moderately similar to ( 389) AT1G14850 | Symbols: NUP155 | NUP155; nucleocytoplasmic transporter | chr1:5116921-5123259 REVERSEhighly similar to ( 613) loc_os06g20090 12006.m06666 protein NUP155, putative, expressed similar to UniRef100_A7P3V0 Cluster: Chromosome chr1 scaffold_5, whole genome shotgun sequence; n=1; Vitis vinifera|Rep: Chromosome chr1 scaffold_5, whole genome shotgun sequence - Vi…	-2.535
29.3.1	protein.targeting.nucleus	tc391118	weakly similar to ( 184) AT1G27970 | Symbols: NTF2B | NTF2B (NUCLEAR TRANSPORT FACTOR 2B); Ran GTPase binding / protein transporter | chr1:9746921-9748306 FORWARDweakly similar to ( 184) NTF2_ORYSA Nuclear transport factor 2 (NTF-2) - Oryza sativa (Rice)weakly similar to ( 184) loc_os08g42000 12008.m08178 protein nuclear transport factor 2, putative, expressed similar to UniRef100_Q9C7F5 Cluster:…	0.611
29.3.2	protein.targeting.mitochondria	tc386100	moderately similar to ( 216) AT5G24650 | Symbols: | mitochondrial import inner membrane translocase subunit Tim17/Tim22/Tim23 family protein | chr5:8437123-8438859 FORWARDmoderately similar to ( 345) loc_os04g33220 12004.m08417 protein SAM domain family protein, expressed similar to UniRef100_Q0JDG5 Cluster: Os04g0405100 protein; n=1; Oryza sativa Japonica Group|Rep: Os04g0405100 protein - Oryza …	3.057
29.3.2	protein.targeting.mitochondria	tc422239	weakly similar to ( 142) AT3G46560 | Symbols: TIM9, emb2474 | TIM9; P-P-bond-hydrolysis-driven protein transmembrane transporter | chr3:17138632-17139301 FORWARDweakly similar to ( 175) TIM9_ORYSA Mitochondrial import inner membrane translocase subunit Tim9 - Oryza sativa (Rice)weakly similar to ( 175) loc_os12g38310 12012.m07617 protein mitochondrial import inner membrane translocase subunit Tim…	1.691
29.3.2	protein.targeting.mitochondria	cj571819	moderately similar to ( 251) AT1G51980 | Symbols: | mitochondrial processing peptidase alpha subunit, putative | chr1:19323929-19326771 REVERSEmoderately similar to ( 257) MPPA_SOLTU Mitochondrial-processing peptidase alpha subunit, mitochondrial precursor (EC 3.4.24.64) (Alpha-MPP) (Ubiquinol-cytochrome-c reductase subunit II) (EC 1.10.2.2) - Solanum tuberosum (Potato)moderately similar to ( 385…	4.356
29.3.3	protein.targeting.chloroplast	bj208977	weakly similar to ( 150) AT1G08980 | Symbols: ATAMI1, AMI1, ATTOC64-I | AMI1 (AMIDASE 1); amidase/ hydrolase, acting on carbon-nitrogen (but not peptide) bonds / indoleacetamide hydrolase | chr1:2884455-2886430 FORWARDmoderately similar to ( 235) loc_os04g02780 12004.m05591 protein ATAMI1, putative, expressed	2.153
29.3.4.2	protein.targeting.secretory pathway.golgi	tc376787	highly similar to ( 962) AT3G07100 | Symbols: | protein transport protein Sec24, putative | chr3:2245689-2250077 REVERSEnearly identical (1227) loc_os04g04020 12004.m05709 protein protein transport protein Sec24-like, putative, expressed homologue to UniRef100_Q0JF82 Cluster: Os04g0129500 protein; n=1; Oryza sativa Japonica Group|Rep: Os04g0129500 protein - Oryza sativa subsp. japonica (Rice), pa…	3.897
29.3.4.3	protein.targeting.secretory pathway.vacuole	tc397769	moderately similar to ( 430) AT5G06140 | Symbols: SNX1, ATSNX1 | SNX1 (SORTING NEXIN 1); phosphoinositide binding / protein binding | chr5:1856212-1858752 REVERSEhighly similar to ( 501) loc_os01g64280 12001.m12543 protein sorting nexin 1, putative, expressed similar to UniRef100_A7PPA3 Cluster: Chromosome chr8 scaffold_23, whole genome shotgun sequence; n=1; Vitis vinifera|Rep: Chromosome chr8 s…	-2.802
29.3.4.3	protein.targeting.secretory pathway.vacuole	tc389299	moderately similar to ( 469) AT5G06140 | Symbols: SNX1, ATSNX1 | SNX1 (SORTING NEXIN 1); phosphoinositide binding / protein binding | chr5:1856212-1858752 REVERSEhighly similar to ( 582) loc_os01g64280 12001.m12543 protein sorting nexin 1, putative, expressed similar to UniRef100_A7PPA3 Cluster: Chromosome chr8 scaffold_23, whole genome shotgun sequence; n=1; Vitis vinifera|Rep: Chromosome chr8 s…	2.501
29.3.4.3	protein.targeting.secretory pathway.vacuole	tc437214	highly similar to ( 950) AT2G05170 | Symbols: ATVPS11 | ATVPS11; binding / protein binding / transporter/ zinc ion binding | chr2:1870020-1873278 FORWARDnearly identical (1246) loc_os04g31390 12004.m08240 protein vacuolar protein sorting 11, putative, expressed similar to UniRef100_A7Q339 Cluster: Chromosome chr12 scaffold_47, whole genome shotgun sequence; n=1; Vitis vinifera|Rep: Chromosome chr…	1.662
29.3.4.4	protein.targeting.secretory pathway.plasma membrane	tc392636	moderately similar to ( 230) AT3G10260 | Symbols: | reticulon family protein | chr3:3171413-3172568 REVERSEmoderately similar to ( 365) loc_os07g04910 12007.m04958 protein seed maturation protein, putative, expressed weakly similar to UniRef100_A7PJR5 Cluster: Chromosome chr12 scaffold_18, whole genome shotgun sequence; n=1; Vitis vinifera|Rep: Chromosome chr12 scaffold_18, whole genome shotgun s…	1.315
29.3.4.99	protein.targeting.secretory pathway.unspecified	tc385202	highly similar to ( 785) AT5G46630 | Symbols: | clathrin adaptor complexes medium subunit family protein | chr5:18920580-18923060 FORWARDhighly similar to ( 816) loc_os02g46510 12002.m09688 protein AP-2 complex subunit mu, putative, expressed homologue to UniRef100_A7PCC1 Cluster: Chromosome chr2 scaffold_11, whole genome shotgun sequence; n=1; Vitis vinifera|Rep: Chromosome chr2 scaffold_11, who…	1.841
29.3.4.99	protein.targeting.secretory pathway.unspecified	tc392485	highly similar to ( 591) AT5G61970 | Symbols: | signal recognition particle-related / SRP-related | chr5:24888920-24893079 FORWARDhighly similar to ( 796) loc_os08g23360 12008.m26659 protein signal recognition particle 68 kDa protein, putative, expressed similar to UniRef100_A7PHQ8 Cluster: Chromosome chr17 scaffold_16, whole genome shotgun sequence; n=2; Vitis vinifera|Rep: Chromosome chr17 scaf…	-1.777
29.3.4.99	protein.targeting.secretory pathway.unspecified	tc380432	moderately similar to ( 314) AT3G07680 | Symbols: | emp24/gp25L/p24 family protein | chr3:2455627-2456652 FORWARDmoderately similar to ( 402) loc_os08g42050 12008.m08183 protein transmembrane emp24 domain-containing protein 3 precursor, putative, expressed UniRef100_A0MAU7 Cluster: Coated vesicle membrane protein-like; n=1; Triticum aestivum|Rep: Coated vesicle membrane protein-like - Triticum ae…	4.193
29.3.4.99	protein.targeting.secretory pathway.unspecified	tc369683	moderately similar to ( 366) AT3G56190 | Symbols: ALPHA-SNAP2, ASNAP | ALPHA-SNAP2 (ALPHA-SOLUBLE NSF ATTACHMENT PROTEIN 2); binding / soluble NSF attachment protein | chr3:20846119-20848213 REVERSEmoderately similar to ( 370) SNAA_SOLTU Alpha-soluble NSF attachment protein (Alpha-SNAP) (N-ethylmaleimide-sensitive factor attachment protein, alpha) - Solanum tuberosum (Potato)highly similar to ( 5…	-0.758
29.3.4.99	protein.targeting.secretory pathway.unspecified	tc379185	moderately similar to ( 361) AT4G24550 | Symbols: | clathrin adaptor complexes medium subunit family protein | chr4:12675873-12678903 FORWARDmoderately similar to ( 416) loc_os07g42810 12007.m29006 protein AP-4 complex subunit mu-1, putative, expressed similar to UniRef100_A7NT73 Cluster: Chromosome chr18 scaffold_1, whole genome shotgun sequence; n=1; Vitis vinifera|Rep: Chromosome chr18 scaffol…	-3.117
29.3.5	protein.targeting.peroxisomes	tc443128	weakly similar to ( 139) AT5G62810 | Symbols: PEX14, ATPEX14, PED2 | PEX14; protein binding / protein transporter | chr5:25220323-25223571 FORWARDmoderately similar to ( 425) loc_os05g01090 12005.m27658 protein peroxin Pex14, putative, expressed similar to UniRef100_Q657X8 Cluster: PEX14-like; n=1; Oryza sativa Japonica Group|Rep: PEX14-like - Oryza sativa subsp. japonica (Rice), partial (28%)	1.729
29.4	protein.postranslational modification	tc446133	weakly similar to ( 124) AT5G50200 | Symbols: WR3, ATNRT3.1, NRT3.1 | WR3 (WOUND-RESPONSIVE 3); nitrate transmembrane transporter | chr5:20436612-20437535 FORWARDweakly similar to ( 197) loc_os04g40410 12004.m09024 protein component of high affinity nitrate transporter, putative, expressed homologue to UniRef100_Q5UBW9 Cluster: NAR2.1; n=1; Triticum aestivum|Rep: NAR2.1 - Triticum aestivum (Wheat…	0.586
29.4	protein.postranslational modification	tc378675	highly similar to ( 602) AT1G17720 | Symbols: ATB BETA | ATB BETA; nucleotide binding / protein phosphatase type 2A regulator | chr1:6093949-6098065 REVERSEhighly similar to ( 692) 2ABA_ORYSA Serine/threonine protein phosphatase 2A 55 kDa regulatory subunit B alpha isoform (PP2A, subunit B, alpha isoform) - Oryza sativa (Rice)highly similar to ( 677) loc_os02g13110 12002.m100149 protein serine/th…	-3.54
29.4	protein.postranslational modification	tc400929	highly similar to ( 788) AT3G01090 | Symbols: AKIN10 | AKIN10 (Arabidopsis SNF1 kinase homolog 10); protein binding / protein kinase | chr3:31437-33977 REVERSEhighly similar to ( 679) RKIN1_SECCE Carbon catabolite derepressing protein kinase (EC 2.7.11.1) - Secale cereale (Rye)highly similar to ( 928) loc_os05g45420 12005.m27631 protein SNF1-related protein kinase catalytic alpha subunit KIN10, p…	2.124
29.4	protein.postranslational modification	tc411796	highly similar to ( 757) AT4G14350 | Symbols: | protein kinase family protein | chr4:8256353-8259934 REVERSEweakly similar to ( 157) G11A_ORYSA Protein kinase G11A (EC 2.7.11.1) - Oryza sativa (Rice)nearly identical (1046) loc_os05g43570 12005.m083775 protein serine/threonine-protein kinase 38-like, putative, expressed UniRef100_Q6L6R7 Cluster: Protein kinase; n=4; Triticeae|Rep: Protein kinase -…	1.671
29.4	protein.postranslational modification	tc455468	moderately similar to ( 424) AT5G53140 | Symbols: | protein phosphatase 2C, putative / PP2C, putative | chr5:21549228-21552132 FORWARDmoderately similar to ( 476) loc_os05g50970 12005.m09164 protein catalytic/ protein phosphatase type 2C/ protein serine/threonine phosphatase, putative, expressed similar to UniRef100_Q6L5C4 Cluster: Protein phosphatase 2C; n=1; Oryza sativa Japonica Group|Rep: Pro…	2.485
29.4.1.57	protein.postranslational modification.kinase.receptor like cytoplasmatic kinase VII	tc410161	moderately similar to ( 269) AT1G51880 | Symbols: | leucine-rich repeat protein kinase, putative | chr1:19270193-19274068 REVERSEweakly similar to ( 200) NORK_MEDTR Nodulation receptor kinase precursor (EC 2.7.11.1) (Does not make infections protein 2) (Symbiosis receptor-like kinase) (MtSYMRK) - Medicago truncatula (Barrel medic)moderately similar to ( 431) loc_os09g17910 12009.m05049 protein pr…	-3.923
29.4.1.57	protein.postranslational modification.kinase.receptor like cytoplasmatic kinase VII	tc387683	highly similar to ( 675) AT1G63500 | Symbols: | ATP binding / binding / protein kinase/ protein serine/threonine kinase/ protein tyrosine kinase | chr1:23556015-23558403 FORWARDweakly similar to ( 107) CRI4_MAIZE Putative receptor protein kinase CRINKLY4 precursor (EC 2.7.11.1) - Zea mays (Maize)highly similar to ( 626) loc_os04g58750 12004.m35529 protein protein kinase APK1B, chloroplast precurs…	-3.507
29.5	protein.degradation	tc398141	moderately similar to ( 372) AT2G14260 | Symbols: PIP | PIP; aminopeptidase | chr2:6041441-6043475 REVERSEmoderately similar to ( 447) loc_os05g43830 12005.m27624 protein proline iminopeptidase, putative, expressed homologue to UniRef100_Q0DGS8 Cluster: Os05g0513900 protein; n=2; Oryza sativa Japonica Group|Rep: Os05g0513900 protein - Oryza sativa subsp. japonica (Rice), partial (90%)	2.807
29.5	protein.degradation	tc377407	moderately similar to ( 306) AT4G04210 | Symbols: PUX4 | PUX4; protein binding | chr4:2030391-2031670 FORWARDmoderately similar to ( 423) loc_os04g39040 12004.m08893 protein UBA and UBX domain-containing protein, putative, expressed similar to UniRef100_Q0JCK5 Cluster: Os04g0464500 protein; n=2; Oryza sativa Japonica Group|Rep: Os04g0464500 protein - Oryza sativa subsp. japonica (Rice), partial (…	2.339
29.5	protein.degradation	tc376182	moderately similar to ( 221) AT2G01470 | Symbols: STL2P, ATSEC12 | STL2P (SEC12P-LIKE 2 PROTEIN); nucleotide binding | chr2:212215-214435 REVERSEmoderately similar to ( 403) loc_os11g39650 12011.m07812 protein sec12-like protein 2, putative, expressed weakly similar to UniRef100_A7P3M7 Cluster: Chromosome chr1 scaffold_5, whole genome shotgun sequence; n=1; Vitis vinifera|Rep: Chromosome chr1 sca…	-3.803
29.5	protein.degradation	tc402066	weakly similar to ( 143) AT1G02170 | Symbols: LOL3, ATMCPB1, MCP1B, AMC1, ATMC1 | AMC1 (METACASPASE 1); cysteine-type endopeptidase | chr1:411883-413426 FORWARDmoderately similar to ( 223) loc_os03g27120 12003.m08043 protein LOL3, putative, expressed similar to UniRef100_Q0DRF7 Cluster: Os03g0388900 protein; n=3; Oryza sativa|Rep: Os03g0388900 protein - Oryza sativa subsp. japonica (Rice), partia…	2.748
29.5	protein.degradation	tc434832	moderately similar to ( 258) loc_os01g56140 12001.m11770 protein expressed protein similar to UniRef100_Q84VB8 Cluster: Nuclear matrix constituent-like protein; n=2; Oryza sativa Japonica Group|Rep: Nuclear matrix constituent-like protein - Oryza sativa subsp. japonica (Rice), partial (28%)	-0.649
29.5	protein.degradation	tc451989	moderately similar to ( 287) AT5G19740 | Symbols: | peptidase M28 family protein | chr5:6673986-6676767 FORWARDmoderately similar to ( 292) loc_os01g54010 12001.m11565 protein glutamate carboxypeptidase 2, putative, expressed weakly similar to UniRef100_A7PEG0 Cluster: Chromosome chr11 scaffold_13, whole genome shotgun sequence; n=1; Vitis vinifera|Rep: Chromosome chr11 scaffold_13, whole genome …	3.523
29.5.3	protein.degradation.cysteine protease	tc369135	moderately similar to ( 272) AT3G12490 | Symbols: ATCYSB | cysteine protease inhibitor, putative / cystatin, putative | chr3:3960523-3961777 REVERSEweakly similar to ( 128) CYTI_VIGUN Cysteine proteinase inhibitor (Cystatin) - Vigna unguiculata (Cowpea)moderately similar to ( 378) loc_os01g16430 12001.m08239 protein multidomain cystatin, putative, expressed UniRef100_Q1XHC6 Cluster: Multidomain c…	0.821
29.5.3	protein.degradation.cysteine protease	tc371450	moderately similar to ( 222) AT5G45890 | Symbols: SAG12 | SAG12 (SENESCENCE-ASSOCIATED GENE 12); cysteine-type peptidase | chr5:18613300-18614759 FORWARDmoderately similar to ( 214) ACTN_ACTCH Actinidain precursor (EC 3.4.22.14) (Actinidin) (Allergen Act c 1) - Actinidia chinensis (Kiwi) (Yangtao)moderately similar to ( 461) loc_os01g24600 12001.m08927 protein bromelain precursor, putative, expre…	2.342
29.5.3	protein.degradation.cysteine protease	tc432306	moderately similar to ( 432) AT4G35350 | Symbols: XCP1 | XCP1 (XYLEM CYSTEINE PEPTIDASE 1); cysteine-type endopeptidase/ cysteine-type peptidase | chr4:16810529-16811578 FORWARDmoderately similar to ( 317) ORYA_ORYSA Oryzain alpha chain precursor (EC 3.4.22.-) - Oryza sativa (Rice)moderately similar to ( 488) loc_os05g01810 12005.m04717 protein xylem cysteine proteinase 2 precursor, putative, exp…	2.74
29.5.4	protein.degradation.aspartate protease	tc390000	highly similar to ( 599) AT1G11910 | Symbols: | aspartyl protease family protein | chr1:4017119-4019874 REVERSEhighly similar to ( 821) ASPRX_ORYSA Aspartic proteinase precursor (EC 3.4.23.-) - Oryza sativa (Rice)highly similar to ( 821) loc_os05g04630 12005.m27692 protein retrotransposon protein, putative, SINE subclass, expressed homologue to UniRef100_Q401N6 Cluster: Aspartic proteinase; n=1; …	3.708
29.5.4	protein.degradation.aspartate protease	tc399004	weakly similar to ( 154) AT1G03220 | Symbols: | extracellular dermal glycoprotein, putative / EDGP, putative | chr1:787143-788444 FORWARDvery weakly similar to (95.9) 7SB1_SOYBN Basic 7S globulin precursor (Bg) (SBg7S) [Contains: Basic 7S globulin high kDa subunit; Basic 7S globulin low kDa subunit] - Glycine max (Soybean)moderately similar to ( 256) loc_os05g33400 12005.m07572 protein basic 7S g…	2.977
29.5.5	protein.degradation.serine protease	tc370791	moderately similar to ( 352) AT4G30810 | Symbols: scpl29 | scpl29 (serine carboxypeptidase-like 29); serine-type carboxypeptidase | chr4:15003474-15006017 FORWARDhighly similar to ( 566) CBP22_HORVU Serine carboxypeptidase II-2 precursor (EC 3.4.16.6) (CP-MII.2) [Contains: Serine carboxypeptidase II-2 chain A; Serine carboxypeptidase II-2 chain B] (Fragment) - Hordeum vulgare (Barley)highly simil…	0.563
29.5.11	protein.degradation.ubiquitin	tc417430	highly similar to ( 715) AT5G15400 | Symbols: | U-box domain-containing protein | chr5:4997764-5002907 REVERSEhighly similar to ( 869) loc_os03g31400 12003.m08387 protein ubiquitin conjugation factor E4 A, putative, expressed similar to UniRef100_Q9LF41 Cluster: Ubiquitin-fusion degradation protein-like; n=1; Arabidopsis thaliana|Rep: Ubiquitin-fusion degradation protein-like - Arabidopsis thalia…	2.555
29.5.11.1	protein.degradation.ubiquitin.ubiquitin	tc395650	weakly similar to ( 166) AT4G26840 | Symbols: SUM1, SUMO 1, SUMO1, ATSUMO1 | SUMO1 (SMALL UBIQUITIN-LIKE MODIFIER 1); protein binding / protein tag | chr4:13497466-13498458 FORWARDweakly similar to ( 181) SMT3_ORYSA Ubiquitin-like protein SMT3 - Oryza sativa (Rice)weakly similar to ( 182) loc_os01g68940 12001.m12995 protein ubiquitin-like protein SMT3, putative, expressed homologue to UniRef100_P…	-2.961
29.5.11.2	protein.degradation.ubiquitin.E1	tc450440	highly similar to ( 539) AT2G21470 | Symbols: SAE2, ATSAE2, EMB2764 | SAE2 (SUMO-ACTIVATING ENZYME 2); SUMO activating enzyme | chr2:9198752-9202136 FORWARDhighly similar to ( 617) loc_os07g39780 12007.m08220 protein ubiquitin-like 1-activating enzyme E1B, putative, expressed similar to UniRef100_A7P8V9 Cluster: Chromosome chr3 scaffold_8, whole genome shotgun sequence; n=1; Vitis vinifera|Rep: C…	2.058
29.5.11.2	protein.degradation.ubiquitin.E1	tc369936	nearly identical (1588) AT2G30110 | Symbols: ATUBA1, MOS5 | ATUBA1; ubiquitin activating enzyme/ ubiquitin-protein ligase | chr2:12852632-12857369 REVERSEnearly identical (2003) UBE12_WHEAT Ubiquitin-activating enzyme E1 2 - Triticum aestivum (Wheat)nearly identical (1828) loc_os11g01510 12011.m079908 protein ubiquitin-activating enzyme E1 2, putative, expressed UniRef100_P31251 Cluster: Ubiquiti…	0.721
29.5.11.3	protein.degradation.ubiquitin.E2	tc372748	moderately similar to ( 298) AT1G16890 | Symbols: UBC36, UBC13B | ubiquitin-conjugating enzyme, putative | chr1:5776550-5778327 REVERSEweakly similar to ( 126) UBC2_WHEAT Ubiquitin-conjugating enzyme E2-17 kDa (EC 6.3.2.19) (Ubiquitin-protein ligase) (Ubiquitin carrier protein) - Triticum aestivum (Wheat)moderately similar to ( 298) loc_os01g48280 12001.m43137 protein ubiquitin-conjugating enzyme…	1.283
29.5.11.4.1	protein.degradation.ubiquitin.E3.HECT	tc415626	moderately similar to ( 204) AT1G55860 | Symbols: UPL1 | UPL1 (UBIQUITIN-PROTEIN LIGASE 1); ubiquitin-protein ligase | chr1:20879900-20895393 REVERSEmoderately similar to ( 264) loc_os12g24080 12012.m06242 protein UPL2, putative, expressed similar to UniRef100_A7NUJ6 Cluster: Chromosome chr18 scaffold_1, whole genome shotgun sequence; n=1; Vitis vinifera|Rep: Chromosome chr18 scaffold_1, whole ge…	1.847
29.5.11.4.2	protein.degradation.ubiquitin.E3.RING	tc394975	moderately similar to ( 474) AT5G63970 | Symbols: | copine-related | chr5:25607006-25608916 REVERSEhighly similar to ( 617) loc_os01g73000 12001.m97576 protein copine-4, putative, expressed similar to UniRef100_Q5JMT9 Cluster: Copine I-like; n=1; Oryza sativa Japonica Group|Rep: Copine I-like - Oryza sativa subsp. japonica (Rice), partial (86%)	0.206
29.5.11.4.2	protein.degradation.ubiquitin.E3.RING	tc387066	moderately similar to ( 440) AT3G01650 | Symbols: RGLG1 | RGLG1 (RING domain Ligase1); protein binding / zinc ion binding | chr3:242734-245062 FORWARDhighly similar to ( 556) loc_os01g68060 12001.m12910 protein copine-6, putative, expressed homologue to UniRef100_Q5N6Z8 Cluster: Copine III-like; n=1; Oryza sativa Japonica Group|Rep: Copine III-like - Oryza sativa subsp. japonica (Rice), partial (…	-2.845
29.5.11.5	protein.degradation.ubiquitin.ubiquitin protease	tc371927	nearly identical (1387) AT5G06600 | Symbols: UBP12 | UBP12 (UBIQUITIN-SPECIFIC PROTEASE 12); ubiquitin thiolesterase/ ubiquitin-specific protease | chr5:2020682-2027834 REVERSEnearly identical (1586) loc_os12g30540 12012.m06866 protein ubiquitin carboxyl-terminal hydrolase 21, putative, expressed homologue to UniRef100_Q2R2A3 Cluster: Ubiquitin carboxyl-terminal hydrolase family protein, expresse…	3.088
29.5.11.20	protein.degradation.ubiquitin.proteasom	tc379266	moderately similar to ( 374) AT1G21720 | Symbols: PBC1 | PBC1 (PROTEASOME BETA SUBUNIT C1); peptidase/ threonine-type endopeptidase | chr1:7626394-7628070 FORWARDmoderately similar to ( 387) PSB3_ORYSA Proteasome subunit beta type 3 (EC 3.4.25.1) (20S proteasome alpha subunit C) (20S proteasome subunit beta-3) - Oryza sativa (Rice)moderately similar to ( 391) loc_os02g08520 12002.m06198 protein p…	3.268
29.5.11.20	protein.degradation.ubiquitin.proteasom	tc385807	moderately similar to ( 486) AT2G32730 | Symbols: | 26S proteasome regulatory subunit, putative | chr2:13880189-13885464 FORWARDhighly similar to ( 528) loc_os04g51910 12004.m10086 protein 26S proteasome non-ATPase regulatory subunit 1, putative, expressed	3.425
29.5.11.20	protein.degradation.ubiquitin.proteasom	tc415199	moderately similar to ( 371) AT1G21720 | Symbols: PBC1 | PBC1 (PROTEASOME BETA SUBUNIT C1); peptidase/ threonine-type endopeptidase | chr1:7626394-7628070 FORWARDmoderately similar to ( 388) PSB3_ORYSA Proteasome subunit beta type 3 (EC 3.4.25.1) (20S proteasome alpha subunit C) (20S proteasome subunit beta-3) - Oryza sativa (Rice)moderately similar to ( 394) loc_os06g43570 12006.m08887 protein p…	0.766
29.5.11.20	protein.degradation.ubiquitin.proteasom	tc393633	highly similar to ( 711) AT4G29040 | Symbols: RPT2a | RPT2a (regulatory particle AAA-ATPase 2a); ATPase | chr4:14312369-14314386 FORWARDhighly similar to ( 729) PRS4_ORYSA 26S protease regulatory subunit 4 homolog (TAT-binding protein homolog 2) - Oryza sativa (Rice)highly similar to ( 731) loc_os03g18690 12003.m07290 protein 26S protease regulatory subunit 4, putative, expressed homologue to Uni…	-1.927
29.5.11.20	protein.degradation.ubiquitin.proteasom	tc385969	highly similar to ( 533) AT4G19006 | Symbols: | 26S proteasome regulatory subunit, putative (RPN9) | chr4:10409349-10411347 REVERSEhighly similar to ( 629) loc_os01g32800 12001.m43033 protein 26S proteasome non-ATPase regulatory subunit 13, putative, expressed homologue to UniRef100_Q10Q05 Cluster: PCI domain containing protein, expressed; n=2; Oryza sativa Japonica Group|Rep: PCI domain containi…	3.018
29.7.4	protein.glycosylation.UDP-glucose glycoprotein glucosyltransferase	tc459325	moderately similar to ( 264) AT1G71220 | Symbols: EBS1 | EBS1 (EMS-mutagenized bri1 suppressor 1); UDP-glucose:glycoprotein glucosyltransferase/ transferase, transferring glycosyl groups / transferase, transferring hexosyl groups | chr1:26841664-26851730 FORWARD similar to UniRef100_A7PYK5 Cluster: Chromosome chr12 scaffold_38, whole genome shotgun sequence; n=1; Vitis vinifera|Rep: Chromosome ch…	3.028
30.2.11	signalling.receptor kinases.leucine rich repeat XI	tc384641	moderately similar to ( 289) AT5G07910 | Symbols: | leucine-rich repeat family protein | chr5:2521937-2523769 REVERSEmoderately similar to ( 403) loc_os03g11360 12003.m06587 protein LAP4 protein, putative, expressed similar to UniRef100_Q10Q27 Cluster: Leucine Rich Repeat family protein, expressed; n=1; Oryza sativa Japonica Group|Rep: Leucine Rich Repeat family protein, expressed - Oryza sativa …	2.112
30.2.17	signalling.receptor kinases.DUF 26	tc370154	moderately similar to ( 206) AT4G05200 | Symbols: | protein kinase family protein | chr4:2679793-2682309 REVERSEweakly similar to ( 141) NORK_MEDTR Nodulation receptor kinase precursor (EC 2.7.11.1) (Does not make infections protein 2) (Symbiosis receptor-like kinase) (MtSYMRK) - Medicago truncatula (Barrel medic)moderately similar to ( 333) loc_os11g11890 12011.m05381 protein protein kinase doma…	3.434
30.2.17	signalling.receptor kinases.DUF 26	tc401612	weakly similar to ( 188) AT2G17120 | Symbols: LYM2 | LYM2 (LYSM DOMAIN GPI-ANCHORED PROTEIN 2 PRECURSOR) | chr2:7459156-7460648 FORWARDmoderately similar to ( 375) loc_os03g04110 12003.m101179 protein receptor-like GPI-anchored protein 2, putative, expressed similar to UniRef100_Q2R2U0 Cluster: Protein kinase domain containing protein, expressed; n=1; Oryza sativa Japonica Group|Rep: Protein kina…	-5.575
30.2.17	signalling.receptor kinases.DUF 26	tc374705	moderately similar to ( 243) AT1G56140 | Symbols: | leucine-rich repeat family protein / protein kinase family protein | chr1:21001708-21007725 REVERSEweakly similar to ( 150) PSKR_DAUCA Phytosulfokine receptor precursor (EC 2.7.11.1) (Phytosulfokine LRR receptor kinase) - Daucus carota (Carrot)moderately similar to ( 313) loc_os04g52606 12004.m101817 protein SHR5-receptor-like kinase, putative, …	2.81
30.2.99	signalling.receptor kinases.misc	ck193412	very weakly similar to (89.4) AT2G01660 | Symbols: PDLP6 | PDLP6 (PLASMODESMATA-LOCATED PROTEIN 6) | chr2:291717-292496 REVERSEweakly similar to ( 182) loc_os06g14280 12006.m06143 protein secretory protein-like, putative, expressed similar to UniRef100_Q652V2 Cluster: 33 kDa secretory protein-like; n=1; Oryza sativa Japonica Group|Rep: 33 kDa secretory protein-like - Oryza sativa subsp. japonica …	1.768
30.3	signalling.calcium	tc369840	moderately similar to ( 371) AT1G05500 | Symbols: SYTE, ATSYTE, NTMC2TYPE2.1, NTMC2T2.1 | NTMC2T2.1 | chr1:1625098-1628940 FORWARDmoderately similar to ( 486) loc_os08g20544 12008.m06119 protein calcium lipid binding protein-like, putative, expressed homologue to UniRef100_Q0J6K9 Cluster: Os08g0300200 protein; n=3; Oryza sativa|Rep: Os08g0300200 protein - Oryza sativa subsp. japonica (Rice), part…	2.477
30.3	signalling.calcium	tc388285	moderately similar to ( 296) AT3G43810 | Symbols: CAM7 | CAM7 (CALMODULIN 7); calcium ion binding | chr3:15664619-15666355 REVERSEmoderately similar to ( 296) CALM_HORVU Calmodulin (CaM) - Hordeum vulgare (Barley)moderately similar to ( 298) loc_os07g48780 12007.m29366 protein calmodulin, putative, expressed UniRef100_P62163 Cluster: Calmodulin-2; n=8; Magnoliophyta|Rep: Calmodulin-2 - Glycine ma…	-3.753
30.4	signalling.phosphinositides	ca597041	moderately similar to ( 335) AT4G36080 | Symbols: | FAT domain-containing protein / phosphatidylinositol 3- and 4-kinase family protein | chr4:17059996-17077628 REVERSEmoderately similar to ( 354) loc_os07g45070 12007.m79880 protein expressed protein homologue to UniRef100_A7QDY4 Cluster: Chromosome chr4 scaffold_83, whole genome shotgun sequence; n=1; Vitis vinifera|Rep: Chromosome chr4 scaffold…	-0.94
30.5	signalling.G-proteins	tc405496	moderately similar to ( 431) AT1G30580 | Symbols: | GTP binding | chr1:10831953-10835454 REVERSEmoderately similar to ( 475) loc_os08g09940 12008.m05128 protein GTP-binding protein PTD004, putative, expressed similar to UniRef100_Q0J7E5 Cluster: Os08g0199300 protein; n=2; Oryza sativa Japonica Group|Rep: Os08g0199300 protein - Oryza sativa subsp. japonica (Rice), partial (66%)	2.508
30.5	signalling.G-proteins	tc376279	moderately similar to ( 323) AT4G02080 | Symbols: ASAR1, ATSARA1C, ATSAR2 | ATSAR2 (ARABIDOPSIS THALIANA SECRETION-ASSOCIATED RAS SUPER FAMILY 2); GTP binding | chr4:921554-922547 FORWARDmoderately similar to ( 317) SAR1A_BRACM GTP-binding protein SAR1A - Brassica campestris (Field mustard)moderately similar to ( 333) loc_os01g15010 12001.m08102 protein GTP-binding protein SAR1A, putative, expres…	2.015
30.5	signalling.G-proteins	tc388574	moderately similar to ( 282) AT5G46070 | Symbols: | GTP binding / GTPase | chr5:18683468-18688397 FORWARDmoderately similar to ( 349) loc_os02g20410 12002.m07283 protein guanylate-binding protein, N-terminal domain containing protein, expressed weakly similar to UniRef100_A7QPR3 Cluster: Chromosome chr10 scaffold_138, whole genome shotgun sequence; n=1; Vitis vinifera|Rep: Chromosome chr10 scaffo…	4.066
30.11.1	signalling.light.COP9 signalosome	tc383804	highly similar to ( 588) AT5G42970 | Symbols: COP8, FUS4, EMB134, COP14, CSN4, FUS8, ATS4 | COP8 (CONSTITUTIVE PHOTOMORPHOGENIC 8); protein binding | chr5:17237470-17240649 REVERSEhighly similar to ( 650) loc_os03g10120 12003.m06466 protein COP9 signalosome complex subunit 4, putative, expressed similar to UniRef100_A7NTF0 Cluster: Chromosome chr18 scaffold_1, whole genome shotgun sequence; n=1; …	-2.749
31.1	cell.organisation	cj838527	weakly similar to ( 144) AT2G19770 | Symbols: PRF5 | PRF5 (PROFILIN5); actin binding / actin monomer binding | chr2:8519885-8521119 REVERSEweakly similar to ( 172) PROF1_HORVU Profilin-1 - Hordeum vulgare (Barley)weakly similar to ( 162) loc_os06g05880 12006.m05314 protein profilin-2, putative, expressed homologue to UniRef100_P52184 Cluster: Profilin-1; n=1; Hordeum vulgare|Rep: Profilin-1 - Hor…	1.289
31.1	cell.organisation	tc382414	moderately similar to ( 246) AT4G04020 | Symbols: FIB | FIB (FIBRILLIN); structural molecule | chr4:1932161-1933546 FORWARDmoderately similar to ( 308) PAP2_ORYSA Probable plastid-lipid-associated protein 2, chloroplast precursor (Fibrillin-like protein 2) - Oryza sativa (Rice)moderately similar to ( 308) loc_os09g04790 12009.m03848 protein plastid-lipid-associated protein 2, chloroplast precurso…	2.007
31.1	cell.organisation	tc389396	weakly similar to ( 191) AT2G19770 | Symbols: PRF5 | PRF5 (PROFILIN5); actin binding / actin monomer binding | chr2:8519885-8521119 REVERSEmoderately similar to ( 238) PROF1_HORVU Profilin-1 - Hordeum vulgare (Barley)moderately similar to ( 220) loc_os06g05880 12006.m05314 protein profilin-2, putative, expressed homologue to UniRef100_P52184 Cluster: Profilin-1; n=1; Hordeum vulgare|Rep: Profilin…	5.133
31.1	cell.organisation	tc386046	moderately similar to ( 299) AT5G10230 | Symbols: ANNAT7, ANN7 | ANNAT7 (ANNEXIN ARABIDOPSIS 7); calcium ion binding / calcium-dependent phospholipid binding | chr5:3209738-3211396 REVERSEmoderately similar to ( 257) ANX4_FRAAN Annexin-like protein RJ4 - Fragaria ananassa (Strawberry)moderately similar to ( 448) loc_os02g51750 12002.m10206 protein annexin-like protein RJ4, putative, expressed sim…	2.156
31.1	cell.organisation	tc383501	moderately similar to ( 226) AT3G03490 | Symbols: PEX19-1 | PEX19-1 (peroxin 19-1) | chr3:830302-831759 REVERSEmoderately similar to ( 320) loc_os02g44220 12002.m09464 protein peroxisomal biogenesis factor 19, putative, expressed similar to UniRef100_Q6H697 Cluster: Peroxisomal protein PEX19-like; n=2; Oryza sativa Japonica Group|Rep: Peroxisomal protein PEX19-like - Oryza sativa subsp. japonica …	-1.402
31.3.1	cell.cycle.peptidylprolyl isomerase	tc408787	highly similar to ( 801) AT3G25230 | Symbols: ROF1, ATFKBP62, FKBP62 | ROF1 (ROTAMASE FKBP 1); FK506 binding / calmodulin binding / peptidyl-prolyl cis-trans isomerase | chr3:9188257-9191175 FORWARDnearly identical (1006) FKB70_WHEAT 70 kDa peptidyl-prolyl isomerase (EC 5.2.1.8) (Peptidyl-prolyl cis-trans isomerase) (PPIase) (Rotamase) - Triticum aestivum (Wheat)highly similar to ( 914) loc_os08g…	3.067
31.3.1	cell.cycle.peptidylprolyl isomerase	tc427742	highly similar to ( 659) AT3G44600 | Symbols: CYP71 | CYP71 (CYCLOPHILIN71); chromatin binding / histone binding / peptidyl-prolyl cis-trans isomerase | chr3:16165368-16169201 REVERSEweakly similar to ( 143) CYPB_VICFA Peptidyl-prolyl cis-trans isomerase, chloroplast precursor (EC 5.2.1.8) (PPIase) (Rotamase) (Cyclophilin) (Cyclosporin A-binding protein) (CYP B) - Vicia faba (Broad bean)highly si…	3.128
31.4	cell.vesicle transport	tc413061	moderately similar to ( 280) AT3G11130 | Symbols: | clathrin heavy chain, putative | chr3:3482575-3491667 REVERSEmoderately similar to ( 304) loc_os12g01390 12012.m04143 protein clathrin heavy chain, putative, expressed	4.128
31.4	cell.vesicle transport	tc371810	moderately similar to ( 252) AT2G45140 | Symbols: PVA12 | PVA12 (PLANT VAP HOMOLOG 12); structural molecule | chr2:18611029-18612971 FORWARDmoderately similar to ( 363) loc_os08g06020 12008.m04743 protein VAP27, putative, expressed weakly similar to UniRef100_A7PYF7 Cluster: Chromosome chr15 scaffold_37, whole genome shotgun sequence; n=1; Vitis vinifera|Rep: Chromosome chr15 scaffold_37, whole g…	2.857
31.4	cell.vesicle transport	tc398343	moderately similar to ( 345) AT5G16880 | Symbols: | VHS domain-containing protein / GAT domain-containing protein | chr5:5549658-5551274 FORWARDmoderately similar to ( 445) loc_os10g42724 12010.m21814 protein protein transporter, putative, expressed homologue to UniRef100_Q8W3G1 Cluster: Hepatocyte growth factor-regulated tyrosine kinase substrate-like protein; n=1; Oryza sativa Japonica Group|Re…	-3.606
33.1	development.storage proteins	tc378007	moderately similar to ( 368) AT2G26560 | Symbols: PLP2, PLA IIA, PLA2A | PLA2A (PHOSPHOLIPASE A 2A); lipase/ nutrient reservoir | chr2:11293912-11295708 REVERSEmoderately similar to ( 221) PAT5_SOLTU Patatin T5 precursor (Potato tuber protein) - Solanum tuberosum (Potato)highly similar to ( 527) loc_os08g37180 12008.m07704 protein patatin T5 precursor, putative, expressed	-4.122
33.99	development.unspecified	tc372788	moderately similar to ( 357) AT3G50670 | Symbols: U1-70K, U1SNRNP | U1-70K (U1 SMALL NUCLEAR RIBONUCLEOPROTEIN-70K); RNA binding / nucleotide binding | chr3:18828232-18829492 REVERSEmoderately similar to ( 396) loc_os10g02630 12010.m03680 protein U1 snRNP 70K protein, putative, expressed homologue to UniRef100_Q2QKB6 Cluster: U1 snRNP-interacting 70 kDa protein; n=1; Triticum aestivum|Rep: U1 snR…	1.882
33.99	development.unspecified	tc401984	moderately similar to ( 273) AT3G08640 | Symbols: | alphavirus core protein family | chr3:2622992-2624005 FORWARDmoderately similar to ( 337) loc_os01g59740 12001.m12108 protein expressed protein	4.244
33.99	development.unspecified	tc383364	highly similar to ( 741) AT5G58230 | Symbols: MSI1, MEE70, ATMSI1 | MSI1 (MULTICOPY SUPRESSOR OF IRA1); protein binding | chr5:23556112-23557994 FORWARDhighly similar to ( 802) loc_os03g43890 12003.m09430 protein WD-40 repeat protein MSI1, putative, expressed UniRef100_Q2V4Z9 Cluster: MSI; n=1; Triticum aestivum|Rep: MSI - Triticum aestivum (Wheat), complete	-2.327
33.99	development.unspecified	tc417579	moderately similar to ( 305) AT3G45600 | Symbols: TET3 | TET3 (TETRASPANIN3) | chr3:16733973-16735854 REVERSEmoderately similar to ( 449) loc_os05g03140 12005.m04848 protein senescence-associated protein, putative, expressed weakly similar to UniRef100_A7NZD6 Cluster: Chromosome chr6 scaffold_3, whole genome shotgun sequence; n=1; Vitis vinifera|Rep: Chromosome chr6 scaffold_3, whole genome shotg…	-2.387
33.99	development.unspecified	bu101210	weakly similar to ( 168) loc_os06g13030 12006.m32250 protein LIM domain containing protein, expressed	-2.211
33.99	development.unspecified	tc385494	weakly similar to ( 107) AT2G33830 | Symbols: | dormancy/auxin associated family protein | chr2:14309768-14310286 REVERSEweakly similar to ( 107) 12KD_FRAAN Auxin-repressed 12.5 kDa protein - Fragaria ananassa (Strawberry)weakly similar to ( 148) loc_os11g44810 12011.m28867 protein auxin-repressed 12.5 kDa protein, putative, expressed similar to UniRef100_O22611 Cluster: Dormancy-associated prote…	4.767
33.99	development.unspecified	bf201741	weakly similar to ( 179) AT5G24520 | Symbols: TTG1, TTG | TTG1 (TRANSPARENT TESTA GLABRA 1); DNA binding / nucleotide binding / protein binding | chr5:8371708-8372733 REVERSEmoderately similar to ( 229) loc_os02g45810 12002.m100317 protein transparent testa glabra 1 protein, putative, expressed homologue to UniRef100_Q3V810 Cluster: Anthocyanin biosynthetic gene regulator PAC1; n=1; Zea mays|Rep:…	4.295
33.99	development.unspecified	tc418858	moderately similar to ( 204) AT3G52190 | Symbols: PHF1 | PHF1 (PHOSPHATE TRANSPORTER TRAFFIC FACILITATOR1); nucleotide binding | chr3:19354117-19356910 REVERSEmoderately similar to ( 354) loc_os07g09000 12007.m05356 protein sec12-like protein 1, putative, expressed similar to UniRef100_Q6Z4F3 Cluster: Transducin / WD-40 repeat protein-like; n=1; Oryza sativa Japonica Group|Rep: Transducin / WD-40…	-3.78
34.1.1	transport.p- and v-ATPases.H+-transporting two-sector ATPase	tc395603	highly similar to ( 911) AT4G38510 | Symbols: | vacuolar ATP synthase subunit B, putative / V-ATPase B subunit, putative / vacuolar proton pump B subunit, putative / V-ATPase 57 kDa subunit, putative | chr4:18011155-18014789 REVERSEhighly similar to ( 931) VATB2_HORVU Vacuolar ATP synthase subunit B isoform 2 (EC 3.6.3.14) (V-ATPase B subunit 2) (Vacuolar proton pump B subunit 2) - Hordeum vulgar…	2.878
34.2	transport.sugars	tc386517	highly similar to ( 532) AT3G18830 | Symbols: ATPLT5 | ATPLT5 (POLYOL TRANSPORTER 5); D-ribose transmembrane transporter/ D-xylose transmembrane transporter/ carbohydrate transmembrane transporter/ galactose transmembrane transporter/ glucose transmembrane transporter/ glycerol transmembrane transporter/ mann | chr3:6489000-6491209 REVERSEweakly similar to ( 150) STC_RICCO Sugar carrier protein C…	2.129
34.2	transport.sugars	tc378936	moderately similar to ( 236) AT3G01280 | Symbols: VDAC1, ATVDAC1 | VDAC1 (VOLTAGE DEPENDENT ANION CHANNEL 1); voltage-gated anion channel | chr3:85754-87612 FORWARDmoderately similar to ( 261) VDAC2_SOLTU 36 kDa outer mitochondrial membrane protein porin (Voltage-dependent anion-selective channel protein) (VDAC) (POM 36) - Solanum tuberosum (Potato)moderately similar to ( 315) loc_os05g45950 1200…	0.684
34.3	transport.amino acids	tc376816	moderately similar to ( 355) AT1G05940 | Symbols: CAT9 | CAT9 (CATIONIC AMINO ACID TRANSPORTER 9); cationic amino acid transmembrane transporter | chr1:1801365-1803942 REVERSEmoderately similar to ( 463) loc_os02g43860 12002.m33803 protein yfnA, putative, expressed similar to UniRef100_A7PKC8 Cluster: Chromosome chr15 scaffold_19, whole genome shotgun sequence; n=1; Vitis vinifera|Rep: Chromosome…	2.282
34.3	transport.amino acids	tc371309	nearly identical (1252) AT1G15690 | Symbols: AVP1, ATAVP3, AVP-3 | AVP1; ATPase/ hydrogen-translocating pyrophosphatase | chr1:5399115-5402185 FORWARDnearly identical (1254) AVP_HORVU Pyrophosphate-energized vacuolar membrane proton pump (EC 3.6.1.1) (Pyrophosphate-energized inorganic pyrophosphatase) (H(+)-PPase) - Hordeum vulgare (Barley)nearly identical (1325) loc_os02g09150 12002.m100123 prot…	-1.551
34.4	transport.nitrate	tc446133	weakly similar to ( 124) AT5G50200 | Symbols: WR3, ATNRT3.1, NRT3.1 | WR3 (WOUND-RESPONSIVE 3); nitrate transmembrane transporter | chr5:20436612-20437535 FORWARDweakly similar to ( 197) loc_os04g40410 12004.m09024 protein component of high affinity nitrate transporter, putative, expressed homologue to UniRef100_Q5UBW9 Cluster: NAR2.1; n=1; Triticum aestivum|Rep: NAR2.1 - Triticum aestivum (Wheat…	0.586
34.5	transport.ammonium	np958347	highly similar to ( 631) AT2G38290 | Symbols: ATAMT2, AMT2;1 | ATAMT2 (AMMONIUM TRANSPORTER 2); ammonium transmembrane transporter/ high affinity secondary active ammonium transmembrane transporter | chr2:16039672-16042291 REVERSEhighly similar to ( 817) loc_os03g62200 12003.m11098 protein ammonium transporter 2, putative, expressed GB|AY428038.1|AAR87397.1 ammonium transporter AMT2.1 [Triticum a…	2.842
34.9	transport.metabolite transporters at the mitochondrial membrane	tc430372	moderately similar to ( 231) AT5G51050 | Symbols: | mitochondrial substrate carrier family protein | chr5:20753381-20755714 FORWARDweakly similar to ( 106) BT1_MAIZE Protein brittle-1, chloroplast precursor - Zea mays (Maize)moderately similar to ( 291) loc_os06g40200 12006.m31890 protein calcium-binding mitochondrial carrier F55A11.4, putative, expressed similar to UniRef100_Q0E2Z9 Cluster: Os02…	3.064
34.9	transport.metabolite transporters at the mitochondrial membrane	tc454865	moderately similar to ( 352) AT1G55900 | Symbols: TIM50, emb1860 | TIM50 | chr1:20903163-20905420 FORWARDmoderately similar to ( 469) loc_os01g55700 12001.m120915 protein import inner membrane translocase subunit TIM50, mitochondrial precursor, putative, expressed similar to UniRef100_A7Q313 Cluster: Chromosome chr12 scaffold_47, whole genome shotgun sequence; n=1; Vitis vinifera|Rep: Chromosome …	2.682
34.9	transport.metabolite transporters at the mitochondrial membrane	tc395838	moderately similar to ( 390) AT5G46800 | Symbols: BOU | BOU (A BOUT DE SOUFFLE); binding / transporter | chr5:18988779-18989810 REVERSEmoderately similar to ( 464) loc_os10g42299 12010.m065349 protein mitochondrial carnitine/acylcarnitine carrier-like protein, putative, expressed similar to UniRef100_Q93XM7 Cluster: Mitochondrial carnitine/acylcarnitine carrier-like protein; n=1; Arabidopsis thal…	2.562
34.9	transport.metabolite transporters at the mitochondrial membrane	tc371428	moderately similar to ( 387) AT5G46800 | Symbols: BOU | BOU (A BOUT DE SOUFFLE); binding / transporter | chr5:18988779-18989810 REVERSEmoderately similar to ( 462) loc_os10g42299 12010.m065349 protein mitochondrial carnitine/acylcarnitine carrier-like protein, putative, expressed similar to UniRef100_Q93XM7 Cluster: Mitochondrial carnitine/acylcarnitine carrier-like protein; n=1; Arabidopsis thal…	1.232
34.16	transport.ABC transporters and multidrug resistance systems	tc420053	highly similar to ( 733) AT1G15520 | Symbols: PDR12, ATPDR12 | PDR12 (PLEIOTROPIC DRUG RESISTANCE 12); ATPase, coupled to transmembrane movement of substances | chr1:5331993-5338175 REVERSEhighly similar to ( 857) PDR4_ORYSA Pleiotropic drug resistance protein 4 - Oryza sativa (Rice)highly similar to ( 857) loc_os01g42410 12001.m10506 protein PDR5-like ABC transporter, putative, expressed	2.887
34.16	transport.ABC transporters and multidrug resistance systems	tc423788	highly similar to ( 513) AT3G54540 | Symbols: ATGCN4 | ATGCN4; transporter | chr3:20190393-20192564 FORWARDhighly similar to ( 627) loc_os03g32630 12003.m08505 protein ATP-binding cassette sub-family F member 1, putative, expressed	3.205
34.18	transport.unspecified anions	tc383157	highly similar to ( 588) AT5G49890 | Symbols: CLC-C, ATCLC-C | CLC-C (CHLORIDE CHANNEL C); anion channel/ voltage-gated chloride channel | chr5:20288489-20292143 REVERSEhighly similar to ( 779) loc_os02g35190 12002.m33720 protein chloride channel protein CLC-c, putative, expressed similar to UniRef100_Q6YVX5 Cluster: Chloride channel; n=1; Oryza sativa Japonica Group|Rep: Chloride channel - Oryza…	-2.894
34.99	transport.misc	tc370273	moderately similar to ( 321) AT5G54750 | Symbols: | transport protein particle (TRAPP) component Bet3, putative | chr5:22242080-22243477 FORWARDmoderately similar to ( 359) loc_os07g44790 12007.m08700 protein trafficking protein particle complex subunit 3, putative, expressed homologue to UniRef100_Q8GRK9 Cluster: Transport protein particle component Bet3-like protein; n=2; Oryza sativa|Rep: Tran…	3.183
35.2	not assigned.unknown	tc379047	weakly similar to ( 113) AT5G64400 | Symbols: | unknown protein | chr5:25748922-25749947 FORWARDweakly similar to ( 152) loc_os03g48080 12003.m09819 protein p8MTCP1, putative, expressed	3.528
35.2	not assigned.unknown	tc419412	moderately similar to ( 389) AT2G15860 | Symbols: | unknown protein | chr2:6905712-6909282 REVERSEhighly similar to ( 540) loc_os03g52780 12003.m10252 protein expressed protein similar to UniRef100_Q10D74 Cluster: Expressed protein; n=1; Oryza sativa Japonica Group|Rep: Expressed protein - Oryza sativa subsp. japonica (Rice), partial (68%)	2.314
35.2	not assigned.unknown	tc385442	moderately similar to ( 325) AT3G43540 | Symbols: | unknown protein | chr3:15431063-15433035 FORWARDweakly similar to ( 119) loc_os09g26580 12009.m60229 protein expressed protein	1.394
35.2	not assigned.unknown	tc375310	moderately similar to ( 372) AT4G12590 | Symbols: | unknown protein | chr4:7451291-7452976 REVERSEmoderately similar to ( 407) loc_os09g32220 12009.m06311 protein protein pob, putative, expressed similar to UniRef100_A9SYV3 Cluster: Predicted protein; n=1; Physcomitrella patens subsp. patens|Rep: Predicted protein - Physcomitrella patens subsp. patens, partial (79%)	1.993
35.2	not assigned.unknown	cj550568	weakly similar to ( 173) AT4G16450 | Symbols: | unknown protein | chr4:9280132-9280541 FORWARDweakly similar to ( 200) loc_os08g33460 12008.m07336 protein expressed protein Human ribosomal DNA complete repeating unit	4.129
35.2	not assigned.unknown	tc413230	moderately similar to ( 273) AT2G42600 | Symbols: ATPPC2 | ATPPC2 (PHOSPHOENOLPYRUVATE CARBOXYLASE 2); catalytic/ phosphoenolpyruvate carboxylase | chr2:17734541-17738679 REVERSEmoderately similar to ( 300) CAPP1_SORBI Phosphoenolpyruvate carboxylase 1 (EC 4.1.1.31) (PEPCase 1) (PEPC 1) (CP21) - Sorghum bicolor (Sorghum) (Sorghum vulgare)moderately similar to ( 304) loc_os02g14770 12002.m100156 p…	-3.798
35.2	not assigned.unknown	tc394646	moderately similar to ( 355) AT4G25550 | Symbols: | protein binding | chr4:13048519-13050873 FORWARDmoderately similar to ( 399) loc_os04g58640 12004.m35057 protein cleavage and polyadenylation specificity factor 5, putative, expressed homologue to UniRef100_A7PZ92 Cluster: Chromosome chr15 scaffold_40, whole genome shotgun sequence; n=1; Vitis vinifera|Rep: Chromosome chr15 scaffold_40, whole ge…	0.553
35.2	not assigned.unknown	tc425262	very weakly similar to ( 100) AT3G02490 | Symbols: | pentatricopeptide (PPR) repeat-containing protein | chr3:513607-515604 FORWARDvery weakly similar to (91.7) loc_os01g73950 12001.m42811 protein expressed protein homologue to UniRef100_Q18UY4 Cluster: Fumarylacetoacetate (FAA) hydrolase; n=1; Desulfitobacterium hafniense DCB-2|Rep: Fumarylacetoacetate (FAA) hydrolase - Desulfitobacterium hafnie…	2.033
35.2	not assigned.unknown	tc426065	moderately similar to ( 464) AT2G30630 | Symbols: | unknown protein | chr2:13046883-13049106 REVERSEhighly similar to ( 541) loc_os03g43010 12003.m09352 protein expressed protein similar to UniRef100_A7NX15 Cluster: Chromosome chr5 scaffold_2, whole genome shotgun sequence; n=1; Vitis vinifera|Rep: Chromosome chr5 scaffold_2, whole genome shotgun sequence - Vitis vinifera (Grape), partial (59%)	2.52
35.2	not assigned.unknown	tc379389	weakly similar to ( 167) AT4G24130 | Symbols: | unknown protein | chr4:12527861-12528423 FORWARDweakly similar to ( 169) loc_os10g37400 12010.m06529 protein expressed protein weakly similar to UniRef100_A7QJ64 Cluster: Chromosome chr2 scaffold_105, whole genome shotgun sequence; n=1; Vitis vinifera|Rep: Chromosome chr2 scaffold_105, whole genome shotgun sequence - Vitis vinifera (Grape), partial …	3.923
35.2	not assigned.unknown	ca719572	weakly similar to ( 159) loc_os10g28120 12010.m05694 protein chitinase 1 precursor, putative, expressed similar to UniRef100_Q7G8Q1 Cluster: Class III chitinase; n=3; Oryza sativa|Rep: Class III chitinase - Oryza sativa (Rice), partial (32%)	4.597
35.2	not assigned.unknown	tc424959	weakly similar to ( 118) AT4G31880 | Symbols: | LOCATED IN: cytosol, chloroplast; EXPRESSED IN: 24 plant structures; EXPRESSED DURING: 14 growth stages; BEST Arabidopsis thaliana protein match is: binding (TAIR:AT1G15940.1); Has 114836 Blast hits to 56273 proteins in 1914 species: Archae - 187; Bacteria - 15478; Metazoa - 53116; Fungi - 16017; Plants - 4342; Viruses - 719; Other Eukaryotes - 2497…	2.014
35.2	not assigned.unknown	tc392051	moderately similar to ( 325) AT5G12410 | Symbols: | THUMP domain-containing protein | chr5:4021974-4023950 REVERSEhighly similar to ( 512) loc_os11g36060 12011.m28682 protein THUMP domain containing protein, expressed similar to UniRef100_A7PQW7 Cluster: Chromosome chr6 scaffold_25, whole genome shotgun sequence; n=1; Vitis vinifera|Rep: Chromosome chr6 scaffold_25, whole genome shotgun sequence …	1.508
35.2	not assigned.unknown	tc423776	weakly similar to ( 131) AT3G24420 | Symbols: | hydrolase, alpha/beta fold family protein | chr3:8863111-8864883 REVERSEmoderately similar to ( 207) loc_os05g51240 12005.m09189 protein sigma factor sigB regulation protein rsbQ, putative, expressed weakly similar to UniRef100_Q8L562 Cluster: Hydrolase-like; n=2; Oryza sativa|Rep: Hydrolase-like - Oryza sativa subsp. japonica (Rice), partial (38%)	4.408
35.2	not assigned.unknown	tc380336	moderately similar to ( 280) AT5G58220 | Symbols: TTL | TTL (Transthyretin-Like protein); steroid binding | chr5:23554546-23555861 REVERSEmoderately similar to ( 466) loc_os03g27320 12003.m101360 protein carrier/ steroid binding protein, putative, expressed similar to UniRef100_Q10KB1 Cluster: Transthyretin family protein, expressed; n=1; Oryza sativa Japonica Group|Rep: Transthyretin family prot…	3.257
35.2	not assigned.unknown	tc381452	weakly similar to ( 145) AT3G11780 | Symbols: | MD-2-related lipid recognition domain-containing protein / ML domain-containing protein | chr3:3724326-3725476 REVERSEweakly similar to ( 200) loc_os07g06590 12007.m079612 protein ML domain protein, putative, expressed	6.259
35.2	not assigned.unknown	cj626782	weakly similar to ( 177) AT1G63220 | Symbols: | C2 domain-containing protein | chr1:23449017-23450244 FORWARDmoderately similar to ( 225) ERG3_ORYSA Elicitor-responsive protein 3 (16 kDa phloem protein) (RPP16) - Oryza sativa (Rice)moderately similar to ( 225) loc_os04g44870 12004.m09443 protein elicitor-responsive protein 3, putative, expressed similar to UniRef100_Q25AG5 Cluster: Elicitor-respo…	0.903
35.2	not assigned.unknown	tc417984	similar to UniRef100_A8IK82 Cluster: Dip protein; n=1; Zea mays|Rep: Dip protein - Zea mays (Maize), partial (61%)	5.467
35.2	not assigned.unknown	tc399682	moderately similar to ( 201) AT1G29370 | Symbols: | kinase-related | chr1:10278080-10283024 REVERSEhighly similar to ( 746) loc_os05g49180 12005.m08988 protein expressed protein	1.942
35.2	not assigned.unknown	tc393666	moderately similar to ( 394) AT5G63220 | Symbols: | unknown protein | chr5:25353256-25355410 REVERSEhighly similar to ( 531) loc_os01g07100 12001.m07337 protein expressed protein weakly similar to UniRef100_A7PIA6 Cluster: Chromosome chr13 scaffold_17, whole genome shotgun sequence; n=1; Vitis vinifera|Rep: Chromosome chr13 scaffold_17, whole genome shotgun sequence - Vitis vinifera (Grape), part…	-2.848
35.2	not assigned.unknown	tc378301	moderately similar to ( 357) AT5G45170 | Symbols: | CbbY protein-related | chr5:18270555-18273129 REVERSEmoderately similar to ( 484) loc_os12g43520 12012.m08125 protein expressed protein weakly similar to UniRef100_A7QCR5 Cluster: Chromosome undetermined scaffold_79, whole genome shotgun sequence; n=1; Vitis vinifera|Rep: Chromosome undetermined scaffold_79, whole genome shotgun sequence - Vitis…	3.21
35.2	not assigned.unknown	tc431438	very weakly similar to (83.6) AT3G07480 | Symbols: | electron carrier/ iron-sulfur cluster binding | chr3:2389026-2389505 FORWARDvery weakly similar to (99.8) loc_os09g33950 12009.m06444 protein ferredoxin, putative, expressed weakly similar to UniRef100_A9U341 Cluster: Predicted protein; n=1; Physcomitrella patens subsp. patens|Rep: Predicted protein - Physcomitrella patens subsp. patens, partia…	3.639
35.2	not assigned.unknown	tc384341	highly similar to ( 726) AT3G13772 | Symbols: | endomembrane protein 70, putative | chr3:4521712-4524394 REVERSEhighly similar to ( 842) loc_os06g37160 12006.m08251 protein transmembrane 9 superfamily protein member 4, putative, expressed similar to UniRef100_A9SIT5 Cluster: Predicted protein; n=1; Physcomitrella patens subsp. patens|Rep: Predicted protein - Physcomitrella patens subsp. patens, p…	2.629
35.2	not assigned.unknown	tc404231	highly similar to ( 882) AT1G12000 | Symbols: | pyrophosphate--fructose-6-phosphate 1-phosphotransferase beta subunit, putative / pyrophosphate-dependent 6-phosphofructose-1-kinase, putative | chr1:4050159-4053727 REVERSEhighly similar to ( 875) PFPB_RICCO Pyrophosphate--fructose 6-phosphate 1-phosphotransferase subunit beta (EC 2.7.1.90) (PFP) (6-phosphofructokinase, pyrophosphate dependent) (Py…	2.685
35.2	not assigned.unknown	tc382032	weakly similar to ( 186) AT4G22310 | Symbols: | unknown protein | chr4:11791443-11792638 FORWARDmoderately similar to ( 210) loc_os07g26700 12007.m06947 protein brain protein 44, putative, expressed UniRef100_Q7XY22 Cluster: Probable light-induced protein; n=1; Triticum aestivum|Rep: Probable light-induced protein - Triticum aestivum (Wheat), complete	0.83
35.2	not assigned.unknown	tc461327	very weakly similar to (89.7) AT2G20820 | Symbols: | unknown protein | chr2:8964450-8965237 FORWARDvery weakly similar to (94.7) loc_os03g38520 12003.m08945 protein expressed protein	-3.943
35.2	not assigned.unknown	tc377748	moderately similar to ( 269) AT4G02860 | Symbols: | catalytic | chr4:1268952-1270508 REVERSEmoderately similar to ( 431) loc_os01g16146 12001.m08212 protein phenazine biosynthesis protein, putative, expressed similar to UniRef100_Q60DE1 Cluster: Phenazine biosynthesis family protein; n=2; Oryza sativa Japonica Group|Rep: Phenazine biosynthesis family protein - Oryza sativa subsp. japonica (Rice),…	2.877
35.2	not assigned.unknown	tc375417	weakly similar to ( 159) AT4G26410 | Symbols: | FUNCTIONS IN: molecular_function unknown; INVOLVED IN: biological_process unknown; LOCATED IN: cellular_component unknown; EXPRESSED IN: 25 plant structures; EXPRESSED DURING: 15 growth stages; CONTAINS InterPro DOMAIN/s: Uncharacterised conserved protein UCP022280 (InterPro:IPR016803); BEST Arabidopsis thaliana protein match is: unknown protein (TA…	-3.823
35.2	not assigned.unknown	tc440111	moderately similar to ( 374) AT5G57460 | Symbols: | unknown protein | chr5:23275321-23277261 FORWARDhighly similar to ( 613) loc_os08g14620 12008.m05586 protein expressed protein similar to UniRef100_A7Q6E7 Cluster: Chromosome chr11 scaffold_56, whole genome shotgun sequence; n=1; Vitis vinifera|Rep: Chromosome chr11 scaffold_56, whole genome shotgun sequence - Vitis vinifera (Grape), partial (44…	2.507
35.2	not assigned.unknown	tc405995	highly similar to ( 599) AT2G01690 | Symbols: | binding | chr2:309144-313499 REVERSEhighly similar to ( 835) loc_os03g12300 12003.m101248 protein HEAT repeat family protein, expressed homologue to UniRef100_Q10PS3 Cluster: HEAT repeat family protein, expressed; n=1; Oryza sativa Japonica Group|Rep: HEAT repeat family protein, expressed - Oryza sativa subsp. japonica (Rice), partial (68%)	1.587
35.2	not assigned.unknown	tc383962	very weakly similar to (97.4) AT4G12340 | Symbols: | FUNCTIONS IN: molecular_function unknown; INVOLVED IN: biological_process unknown; LOCATED IN: cellular_component unknown; EXPRESSED IN: 22 plant structures; EXPRESSED DURING: 14 growth stages; CONTAINS InterPro DOMAIN/s: CHCH (InterPro:IPR010625); Has 33 Blast hits to 31 proteins in 15 species: Archae - 0; Bacteria - 0; Metazoa - 12; Fungi - 0…	3.536
35.2	not assigned.unknown	tc396899	moderately similar to ( 406) AT5G13560 | Symbols: | unknown protein | chr5:4361579-4366318 REVERSEhighly similar to ( 747) loc_os05g06980 12005.m05224 protein expressed protein similar to UniRef100_Q0DKI0 Cluster: Os05g0162200 protein; n=1; Oryza sativa Japonica Group|Rep: Os05g0162200 protein - Oryza sativa subsp. japonica (Rice), complete	-2.275
35.2	not assigned.unknown	tc390898	highly similar to ( 785) AT5G13530 | Symbols: KEG | KEG (KEEP ON GOING); protein binding / protein kinase/ ubiquitin-protein ligase | chr5:4345618-4354369 FORWARDhighly similar to ( 978) loc_os05g32570 12005.m07490 protein RING E3 ligase protein, putative, expressed similar to UniRef100_A7Q5D4 Cluster: Chromosome undetermined scaffold_53, whole genome shotgun sequence; n=1; Vitis vinifera|Rep: Ch…	0.716
35.2	not assigned.unknown	tc382954	weakly similar to ( 179) AT5G66090 | Symbols: | unknown protein | chr5:26425831-26426955 FORWARDmoderately similar to ( 253) loc_os09g36990 12009.m06648 protein expressed protein similar to UniRef100_A7R115 Cluster: Chromosome chr4 scaffold_333, whole genome shotgun sequence; n=1; Vitis vinifera|Rep: Chromosome chr4 scaffold_333, whole genome shotgun sequence - Vitis vinifera (Grape), partial (61…	1.81
35.2	not assigned.unknown	tc430398	moderately similar to ( 246) AT2G20930 | Symbols: | FUNCTIONS IN: molecular_function unknown; INVOLVED IN: transport, ER to Golgi vesicle-mediated transport; LOCATED IN: intracellular; EXPRESSED IN: 24 plant structures; EXPRESSED DURING: 15 growth stages; CONTAINS InterPro DOMAIN/s: Sedlin (InterPro:IPR006722), Longin-like (InterPro:IPR011012); Has 370 Blast hits to 370 proteins in 116 species: A…	1.039
35.2	not assigned.unknown	tc374394	moderately similar to ( 344) AT5G05520 | Symbols: | outer membrane OMP85 family protein | chr5:1632912-1635104 FORWARDmoderately similar to ( 499) loc_os05g39390 12005.m08117 protein outer membrane protein, OMP85 family protein, expressed similar to UniRef100_A7Q3L8 Cluster: Chromosome chr13 scaffold_48, whole genome shotgun sequence; n=1; Vitis vinifera|Rep: Chromosome chr13 scaffold_48, whole g…	-1.885
35.2	not assigned.unknown	tc399944	very weakly similar to (99.0) AT4G02360 | Symbols: | unknown protein | chr4:1041179-1041643 FORWARDweakly similar to ( 187) loc_os12g09620 12012.m04946 protein expressed protein	1.975
35.2	not assigned.unknown	tc440621	weakly similar to ( 117) AT4G18930 | Symbols: | cyclic phosphodiesterase | chr4:10370797-10371885 FORWARDmoderately similar to ( 233) loc_os05g44170 12005.m08543 protein cyclic phosphodiesterase, putative, expressed UniRef100_P62809 Cluster: Cyclic phosphodiesterase; n=1; Triticum aestivum|Rep: Cyclic phosphodiesterase - Triticum aestivum (Wheat), partial (98%)	3.703
35.2	not assigned.unknown	tc446103	moderately similar to ( 206) loc_os05g38810 12005.m08060 protein PWWP domain containing protein, expressed weakly similar to UniRef100_Q0DHI8 Cluster: Os05g0463400 protein; n=2; Oryza sativa|Rep: Os05g0463400 protein - Oryza sativa subsp. japonica (Rice), partial (72%)	1.788
35.2	not assigned.unknown	bq162438	very weakly similar to (89.0) loc_os02g44670 12002.m09507 protein harpin-induced 1, putative, expressed	-0.513
35.2	not assigned.unknown	tc399285	highly similar to ( 610) AT5G32470 | Symbols: | FUNCTIONS IN: molecular_function unknown; INVOLVED IN: biological_process unknown; LOCATED IN: mitochondrion; EXPRESSED IN: 23 plant structures; EXPRESSED DURING: 13 growth stages; CONTAINS InterPro DOMAIN/s: Haem oxygenase-like, multi-helical (InterPro:IPR016084), TENA/THI-4 protein/Coenzyme PQQ biosynthesis protein C (InterPro:IPR004305); Has 1039…	-1.921
35.2	not assigned.unknown	tc402856	moderately similar to ( 340) AT5G10730 | Symbols: | binding / catalytic/ coenzyme binding | chr5:3390822-3392947 REVERSEmoderately similar to ( 394) loc_os02g35039 12002.m08591 protein NAD dependent epimerase/dehydratase family protein, expressed homologue to UniRef100_Q6ZI86 Cluster: Dehydrogenase-like protein; n=1; Oryza sativa Japonica Group|Rep: Dehydrogenase-like protein - Oryza sativa subsp…	0.691
35.2	not assigned.unknown	tc385410	moderately similar to ( 227) AT2G04690 | Symbols: | cellular repressor of E1A-stimulated genes (CREG) family | chr2:1644628-1646035 FORWARDmoderately similar to ( 331) loc_os06g13100 12006.m091657 protein CREG1 protein precursor, putative, expressed similar to UniRef100_A7PMG6 Cluster: Chromosome chr14 scaffold_21, whole genome shotgun sequence; n=1; Vitis vinifera|Rep: Chromosome chr14 scaffold_…	-3.494
35.2	not assigned.unknown	tc373444	weakly similar to ( 156) AT3G51730 | Symbols: | saposin B domain-containing protein | chr3:19186970-19188436 FORWARDmoderately similar to ( 298) loc_os12g02094 12012.m73928 protein surfactant protein B containing protein, expressed similar to UniRef100_Q0IQM4 Cluster: Os12g0112200 protein; n=1; Oryza sativa Japonica Group|Rep: Os12g0112200 protein - Oryza sativa subsp. japonica (Rice), partial (3…	0.534
NA	NA	NA	NA	NA
NA	NA	NA	NA	NA
NA	NA	NA	NA	NA
NA	NA	NA	NA	NA
NA	NA	NA	NA	NA
NA	NA	NA	NA	NA
NA	NA	NA	NA	NA
NA	NA	NA	NA	NA
NA	NA	NA	NA	NA
NA	NA	NA	NA	NA
NA	NA	NA	NA	NA
NA	NA	NA	NA	NA
NA	NA	NA	NA	NA
NA	NA	NA	NA	NA
NA	NA	NA	NA	NA
NA	NA	NA	NA	NA
NA	NA	NA	NA	NA
NA	NA	NA	NA	NA
NA	NA	NA	NA	NA
NA	NA	NA	NA	NA
NA	NA	NA	NA	NA
NA	NA	NA	NA	NA
NA	NA	NA	NA	NA
NA	NA	NA	NA	NA
NA	NA	NA	NA	NA
NA	NA	NA	NA	NA
NA	NA	NA	NA	NA
