# Supplementary material for: Transcriptome and proteome analysis reveal new insight into proximal and distal responses of wheat to foliar infection by Xanthomonas translucens
Source: Sci Rep. 2017 Aug 31;7:10157. doi: 10.1038/s41598-017-10568-8 (PMC5579275; doi:10.1038/s41598-017-10568-8)
Supplement: Supplementary file 10 — Table S9 [file 41598_2017_10568_MOESM10_ESM.xls]

## Sheet: LEAVES
Transcriptome and proteome analysis reveal new insight into proximal and distal responses of wheat to foliar infection by Xanthomonas translucens. Garcia-Seco, D., Chiapello, M., Bracale, M., Pesce, C., Bagnaresi, P., Dubois, E., Moulin, L., Vannini, C., Koebnik, R.
prot_id	qval	logFC	reg	id	log2FoldChange	padj	identity	evalue	bit_score	treg	Desc
A0A077RAG2	0.129	-0.244	0	TRAES3BF151800050CFD_t1	1.0167	0.00313041	100	1e-97	281	1	Uncharacterized protein
A0A077RAJ8	0.23	0.202	0	TRAES3BF160500010CFD_t1	-1.2113	0.127212	100	3e-129	367	0	Peptidyl-prolyl cis-trans isomerase (EC 5.2.1.8)
A0A077RAQ3	0.139	0.321	0	TRAES3BF234900010CFD_t1	1.6347	0.000119734	100	0	808	1	Uncharacterized protein
A0A077RF77	0.188	-0.846	0	TRAES3BF280800020CFD_t1	2.0791	1.23305e-05	100	0	541	1	Chitinase (EC 3.2.1.14) (Uncharacterized protein)
A0A077RFC2	0.145	-0.211	0	TRAES3BF154700090CFD_t1	-1.5627	0.472207	100	0	522	0	Uncharacterized protein
A0A077RFP0	0.199	0.174	0	TRAES3BF239200010CFD_t1	-1.38	0.0603116	100	0	756	0	Uncharacterized protein
A0A077RPD6	0.337	-0.096	0	TRAES3BF033900070CFD_t1	-1.2627	0.00389177	100	0	602	-1	Uncharacterized protein
A0A077RPJ4	0.041	1.241	1	TRAES3BF091400340CFD_t1	-2.2649	0.210956	100	2e-165	466	0	Uncharacterized protein
A0A077RPL6	0.155	-0.165	0	TRAES3BF010400460CFD_t1	0.6374	0.802602	100	0	847	0	DNA helicase (EC 3.6.4.12)
A0A077RPU1	0.19	0.378	0	TRAES3BF024700310CFD_t1	-2.3492	7.62948e-06	100	0	1011	-1	Uncharacterized protein
A0A077RPZ7	0.34	0.057	0	TRAES3BF175400030CFD_t1	0.6679	0.132112	100	0	1416	0	Uncharacterized protein
A0A077RQ33	0.002	2.247	1	TRAES3BF058200030CFD_t1	0.5001	0.427564	100	0	1021	0	Uncharacterized protein
A0A077RQ50	0.135	0.951	0	TRAES3BF067800170CFD_t1	-5.2808	0.000757851	100	0	702	-1	Uncharacterized protein
A0A077RQA1	0.01	1.998	1	TRAES3BF115600260CFD_t1	0.041	0.982474	100	0	906	0	Uncharacterized protein
A0A077RQN1	0.129	-0.228	0	TRAES3BF066200040CFD_t1	0.9339	0.0580672	100	1e-69	212	0	Uncharacterized protein
A0A077RR09	0.115	-0.442	0	TRAES3BF002700080CFD_t1	-0.2651	0.807283	100	5e-77	229	0	Uncharacterized protein
A0A077RR28	0.195	0.179	0	TRAES3BF051200130CFD_t1	0.3185	0.537776	100	0	1363	0	Uncharacterized protein
A0A077RR46	0.118	-0.391	0	TRAES3BF011300020CFD_t1	0.8796	0.018956	100	0	1170	0	Uncharacterized protein
A0A077RRE2	0.089	0.862	0	TRAES3BF049800040CFD_t1	0.3192	0.576926	100	0	1236	0	Uncharacterized protein
A0A077RRF3	0.192	-0.172	0	TRAES3BF102700090CFD_t1	-0.5989	0.426441	100	6e-123	350	0	Uncharacterized protein
A0A077RRN2	0.128	2.65	1	TRAES3BF060400060CFD_t1	-1.8838	0.0024678	100	1e-103	299	-1	Uncharacterized protein
A0A077RRP3	0.219	0.661	0	TRAES3BF085300010CFD_t1	-1.4737	0.0141927	100	0	1192	-1	Uncharacterized protein
A0A077RRV3	0.103	-0.977	0	TRAES3BF168400230CFD_t1	3.6524	2.6333e-27	100	2e-115	330	1	Uncharacterized protein
A0A077RRZ5	0.219	-0.139	0	TRAES3BF083800010CFD_t1	1.2551	0.0305346	100	0	984	1	Uncharacterized protein
A0A077RSE3	0.311	-0.072	0	TRAES3BF026900020CFD_t1	0.8148	0.119815	100	0	1028	0	Pyruvate kinase (EC 2.7.1.40)
A0A077RSI3	0.091	-0.407	0	TRAES3BF079100070CFD_t1	-0.3283	0.597458	100	1e-179	499	0	Triosephosphate isomerase (EC 5.3.1.1)
A0A077RSL3	0.109	-0.51	0	TRAES3BF046400010CFD_t1	0.7808	0.279622	100	0	748	0	Uncharacterized protein
A0A077RSP3	0.12	0.495	0	TRAES3BF105700010CFD_t1	0.6021	0.227863	100	2e-153	428	0	Uncharacterized protein
A0A077RSR1	0.177	0.408	0	TRAES3BF067800180CFD_t1	-0.7078	0.408884	100	0	699	0	Uncharacterized protein
A0A077RST2	0.052	-0.535	0	TRAES3BF026200060CFD_t1	-1.8913	0.261111	100	0	506	0	Carbonic anhydrase (EC 4.2.1.1) (Carbonate dehydratase)
A0A077RSY3	0.105	0.913	0	TRAES3BF065100030CFD_t1	0.3524	0.575537	100	1e-180	501	0	Uncharacterized protein
A0A077RT78	0.002	-2.118	-1	TRAES3BF130100010CFD_t1	0.2433	0.813562	100	0	1139	0	Uncharacterized protein
A0A077RTG8	0.054	-0.352	0	TRAES3BF087800010CFD_t1	-0.0483	0.968973	100	0	657	0	Malate dehydrogenase (EC 1.1.1.37)
A0A077RTW4	0.199	0.206	0	TRAES3BF011700090CFD_t1	0.494	0.324995	100	0	637	0	Serine/threonine-protein phosphatase (EC 3.1.3.16)
A0A077RTY0	0.234	0.421	0	TRAES3BF046300090CFD_t1	0.0621	0.938766	100	3e-72	219	0	Uncharacterized protein
A0A077RTY9	0.095	-0.462	0	TRAES3BF102200010CFD_t1	2.0513	9.8371e-05	100	0	730	1	Uncharacterized protein
A0A077RU01	0.222	-0.149	0	TRAES3BF111600200CFD_t1	0.5243	0.309451	100	0	1054	0	Uncharacterized protein
A0A077RU30	0.105	0.883	0	TRAES3BF075800080CFD_t1	2.8168	1.21129e-07	100	1e-122	348	1	Uncharacterized protein
A0A077RU32	0.116	-0.274	0	TRAES3BF171700060CFD_t1	0.0554	0.967419	100	0	1259	0	Uncharacterized protein
A0A077RU36	0.065	-0.594	0	TRAES3BF169900010CFD_t1	-1.8488	0.204784	100	0	844	0	Uncharacterized protein
A0A077RU45	0.038	-0.384	0	TRAES3BF085400040CFD_t1	0.3917	0.508091	100	0	1608	0	Uncharacterized protein
A0A077RU76	0.349	-0.019	0	TRAES3BF033900100CFD_t1	1.7833	7.1824e-08	100	0	915	1	Uncharacterized protein
A0A077RU93	0.174	-0.365	0	TRAES3BF111700030CFD_t1	-0.2941	0.633823	100	0	550	0	Uncharacterized protein
A0A077RUB2	0.315	0.068	0	TRAES3BF077000010CFD_t1	-1.5323	0.0359169	100	0	897	-1	Uncharacterized protein
A0A077RUD3	0.208	-0.072	0	TRAES3BF003100010CFD_t1	1.2444	0.00123028	100	0	639	1	Uncharacterized protein
A0A077RVB3	0.23	0.293	0	TRAES3BF003200130CFD_t1	1.3839	0.0355245	100	0	739	1	Uncharacterized protein
A0A077RVD7	0.149	-0.173	0	TRAES3BF062500090CFD_t1	0.1326	0.921482	100	3e-93	271	0	Uncharacterized protein
A0A077RVJ6	0.161	-0.148	0	TRAES3BF052000020CFD_t1	1.5176	2.67126e-05	100	0	629	1	Uncharacterized protein
A0A077RVM7	0.16	-0.341	0	TRAES3BF098300020CFD_t1	1.4303	8.17991e-06	100	0	826	1	Uncharacterized protein
A0A077RW30	0.115	-0.361	0	TRAES3BF067800160CFD_t1	-0.9786	0.00358979	100	0	653	0	Cysteine synthase (EC 2.5.1.47)
A0A077RWS5	0.037	1.886	1	TRAES3BF093000020CFD_t1	0.5864	0.355874	100	0	779	0	S-adenosylmethionine synthase (EC 2.5.1.6)
A0A077RWY7	0.012	1.91	1	TRAES3BF082300030CFD_t1	-1.1034	0.0657896	100	0	679	0	Uncharacterized protein
A0A077RX13	0.053	-0.575	0	TRAES3BF099800020CFD_t1	-1.4349	0.0447329	100	0	1380	-1	Uncharacterized protein
A0A077RX20	0.098	-0.395	0	TRAES3BF173900050CFD_t1	0.4355	0.49341	100	0	2449	0	Uncharacterized protein
A0A077RX33	0.012	-3.004	-1	TRAES3BF028200050CFD_t1	-0.8546	0.409326	100	0	571	0	Uncharacterized protein
A0A077RX76	0.294	0.217	0	TRAES3BF096800100CFD_t1	1.822	6.4723e-06	100	0	865	1	Uncharacterized protein
A0A077RXA1	0.17	-0.269	0	TRAES3BF021600150CFD_t1	-1.6539	0.0523001	100	9e-132	374	0	Uncharacterized protein
A0A077RXI0	0.023	-1.87	-1	TRAES3BF054800050CFD_t1	-0.7997	0.141745	100	0	808	0	Uncharacterized protein
A0A077RXI2	0.022	-2.844	-1	TRAES3BF103500030CFD_t1	-0.0832	0.973315	100	1e-155	442	0	Uncharacterized protein
A0A077RXR6	0.238	-0.081	0	TRAES3BF155200010CFD_t1	-0.0368	0.974277	100	0	813	0	Obg-like ATPase 1
A0A077RXS4	0.146	-0.139	0	TRAES3BF045700010CFD_t1	0.6775	0.100712	100	0	837	0	Uncharacterized protein
A0A077RXY9	0.228	0.161	0	TRAES3BF024200050CFD_t1	-0.9003	0.0329806	100	0	906	0	Carboxypeptidase (EC 3.4.16.-)
A0A077RY29	0.349	-0.025	0	TRAES3BF280100010CFD_t1	-2.6827	1.42511e-06	100	0	572	-1	Uncharacterized protein
A0A077RY88	0.061	-0.294	0	TRAES3BF053500090CFD_t1	-0.8871	0.0635619	100	0	677	0	Uncharacterized protein
A0A077RY89	0.106	-0.333	0	TRAES3BF058900050CFD_t1	0.7495	0.11524	100	0	2214	0	Uncharacterized protein
A0A077RYD0	0.117	-0.403	0	TRAES3BF093600150CFD_t1	-1.331	0.000255317	100	0	889	-1	Uncharacterized protein
A0A077RYE2	0.105	0.368	0	TRAES3BF049800100CFD_t1	-0.5769	0.347893	100	0	860	0	Uncharacterized protein
A0A077RYU3	0.086	0.488	0	TRAES3BF111700040CFD_t1	0.6567	0.380875	100	0	513	0	Cytidine deaminase (EC 3.5.4.5)
A0A077RYW2	0.006	2.473	1	TRAES3BF092100120CFD_t1	0.3483	0.663993	100	0	976	0	Uncharacterized protein
A0A077RYX7	0.341	0.04	0	TRAES3BF077200030CFD_t1	0.3043	0.673454	100	0	934	0	Uncharacterized protein
A0A077RZ13	0.012	3.289	1	TRAES3BF077600090CFD_t1	0.1444	0.896729	100	3e-124	353	0	Uncharacterized protein
A0A077RZ37	0.15	-0.387	0	TRAES3BF002700070CFD_t1	0.7778	0.106613	100	0	800	0	Uncharacterized protein
A0A077RZG3	0.201	0.135	0	TRAES3BF128700050CFD_t1	-1.5351	0.0310771	100	0	547	-1	Uncharacterized protein
A0A077RZU1	0.336	-0.01	0	TRAES3BF016200050CFD_t1	-0.8369	0.0785381	100	0	1184	0	Malic enzyme
A0A077S011	0.098	3.09	1	TRAES3BF029600010CFD_t1	0.8029	0.0661291	100	0	837	0	Uncharacterized protein
A0A077S020	0.258	-0.13	0	TRAES3BF151600050CFD_t1	-0.6092	0.333099	100	0	1056	0	Uncharacterized protein
A0A077S0B4	0.134	-0.413	0	TRAES3BF044300010CFD_t1	-0.1188	0.867403	100	0	516	0	Uncharacterized protein
A0A077S0C9	0.145	-0.432	0	TRAES3BF062200030CFD_t1	-1.6129	0.0082224	100	2e-146	415	-1	Peptide deformylase (EC 3.5.1.88)
A0A077S0E6	0.006	2.506	1	TRAES3BF015400010CFD_t1	0.4623	0.477893	100	1e-134	384	0	Uncharacterized protein
A0A077S144	0.075	0.588	0	TRAES3BF046400050CFD_t1	0.942	0.0228042	100	3e-125	375	0	Uncharacterized protein
A0A077S148	0.109	-0.245	0	TRAES3BF042100040CFD_t1	0.0576	0.957498	100	0	795	0	Uncharacterized protein
A0A077S1D5	0.101	0.509	0	TRAES3BF036000280CFD_t1	-0.0752	0.986944	100	0	1057	0	Uncharacterized protein
A0A077S1K0	0.017	-3.926	-1	TRAES3BF112600010CFD_t1	-0.4943	0.399776	100	8e-103	297	0	Uncharacterized protein
A0A077S1R3	0.055	-0.502	0	TRAES3BF083200070CFD_t1	0.1089	0.926003	100	0	707	0	Uncharacterized protein
A0A077S1T7	0.184	0.432	0	TRAES3BF055400010CFD_t1	-1.4099	0.00805611	100	0	746	-1	Uroporphyrinogen decarboxylase (EC 4.1.1.37)
A0A077S237	0.114	-0.544	0	TRAES3BF026500160CFD_t1	-0.4533	0.583187	100	2e-102	300	0	Uncharacterized protein
A0A077S281	0.185	-0.172	0	TRAES3BF026500050CFD_t1	1.7308	2.89227e-05	100	0	726	1	Uncharacterized protein
A0A077S298	0.325	0.085	0	TRAES3BF028000060CFD_t1	-2.038	0.0902879	100	1e-64	201	0	Uncharacterized protein
A0A077S2A9	0.285	0.062	0	TRAES3BF043700170CFD_t1	1.2799	0.55153	100	1e-15	80.9	0	Uncharacterized protein
A0A077S2K3	0.17	-0.234	0	TRAES3BF138600020CFD_t1	-1.1115	0.0401412	100	0	519	-1	Uncharacterized protein
A0A077S2R7	0.09	-0.202	0	TRAES3BF092100100CFD_t1	-2.4701	1.10274e-09	100	0	1977	-1	Uncharacterized protein
A0A077S2Z7	0.29	0.098	0	TRAES3BF016200170CFD_t1	0.1895	0.840838	100	7e-122	362	0	Uncharacterized protein
A0A077S306	0.366	-0.002	0	TRAES3BF012100010CFD_t1	-0.3374	0.639351	100	0	790	0	Uncharacterized protein
A0A077S3F8	0.155	-0.565	0	TRAES3BF108600020CFD_t1	-2.0536	1.52722e-07	100	1e-118	340	-1	Uncharacterized protein
A0A077S3V2	0.317	0.059	0	TRAES3BF023000050CFD_t1	1.2223	0.00650159	100	0	909	1	Aspartate aminotransferase (EC 2.6.1.1)
A0A077S406	0.105	-0.25	0	TRAES3BF033800020CFD_t1	0.2504	0.76384	100	0	957	0	Uncharacterized protein
A0A077S424	0.29	0.142	0	TRAES3BF013000100CFD_t1	-1.8927	0.000170418	100	2e-164	464	-1	Uncharacterized protein
A0A077S4G0	0.31	-0.047	0	TRAES3BF004400020CFD_t1	-0.025	0.987207	100	7e-174	486	0	Uncharacterized protein
A0A077S4P9	0.233	0.303	0	TRAES3BF117500070CFD_t1	-0.1969	0.798535	100	0	1159	0	Uncharacterized protein
A0A077S514	0.148	-0.539	0	TRAES3BF069100090CFD_t1	0	0.999986	100	0	1150	0	Uncharacterized protein
A0A077S683	0.36	0.011	0	TRAES3BF091600110CFD_t1	-1.9395	0.000133163	100	0	684	-1	Uncharacterized protein
A0A077S6B3	0.094	-0.28	0	TRAES3BF078000040CFD_t1	1.1918	0.000528593	100	0	653	1	Uncharacterized protein
A0A077S6Z1	0.307	-0.059	0	TRAES3BF024300150CFD_t1	0.2101	0.770662	100	0	1518	0	Uncharacterized protein
A0A077S7A4	0.197	0.202	0	TRAES3BF072400140CFD_t1	-0.8636	0.216615	100	0	932	0	Carboxypeptidase (EC 3.4.16.-)
A0A080YTZ8	0.158	-0.796	0	TRAES3BF082600110CFD_t1	0.3859	0.606508	100	7e-58	177	0	Ubiquitin-fold modifier 1
A0A080YU61	0.131	0.583	0	TRAES3BF271000010CFD_t1	0.7307	0.0919758	100	0	751	0	Uncharacterized protein
A0A080YUG0	0.152	-0.263	0	TRAES3BF156000030CFD_t1	0.3879	0.62002	100	0	810	0	Uncharacterized protein
A0A080YUW5	0.224	-0.282	0	TRAES3BF065400220CFD_t1	0.0039	0.9977	100	0	1581	0	Uncharacterized protein
A0A080YUX8	0.12	1.319	0	TRAES3BF065400050CFD_t1	0.1535	0.889429	100	1e-136	385	0	Uncharacterized protein
A0A096UJV2	0.062	0.573	0	Traes_1AL_0F39673AF1.3	-1.4791	0.580341	100	0	539	0	Uncharacterized protein
A0A096UJW8	0.153	-0.16	0	Traes_1AL_5649DA7B9.2	-0.1531	0.829211	100	1e-141	401	0	Uncharacterized protein
A0A096UJX9	0.101	-0.321	0	Traes_1AL_7D7864504.19	2.9117	0.0184746	100	0	598	1	Uncharacterized protein
A0A096UK16	0.07	-0.389	0	Traes_1AL_E5D710B6D.2	-0.7777	0.0888209	100	0	1515	0	Uncharacterized protein
A0A096UK62	0.211	-0.41	0	Traes_1AS_C19CF8831.1	-0.4683	0.301007	100	2e-156	437	0	Uncharacterized protein
A0A096UK97	0.097	-0.466	0	Traes_1BL_301F6C93C.1	1.0145	0.0250726	100	0	987	1	Uncharacterized protein
A0A096UKB5	0.181	0.193	0	Traes_1BL_4FBC07444.2	1.2162	0.0132392	100	0	1897	1	Uncharacterized protein
A0A096UKG6	0.035	0.76	1	Traes_1BL_BD3E22844.1	-0.8002	0.160342	100	0	578	0	Malate dehydrogenase (EC 1.1.1.37)
A0A096UKR2	0.11	0.224	0	Traes_1BS_E0A52650C.2	-1.7771	2.49028e-05	100	0	521	-1	Uncharacterized protein
A0A096UKU5	0.153	-0.293	0	Traes_1AL_70F3FF07D.2	0.176	0.787839	100	2e-11	58.5	0	Uncharacterized protein
A0A096UKY5	0.185	-0.291	0	Traes_1DL_993E148C6.2	-1.3602	0.18628	100	1e-55	172	0	Uncharacterized protein
A0A096UL49	0.147	-0.462	0	Traes_1DS_BBFA24270.2	0.0565	0.976133	100	0	942	0	Uncharacterized protein
A0A096ULC6	0.363	0.003	0	Traes_2AL_63673D843.2	-2.0456	2.27196e-05	100	0	618	-1	Uncharacterized protein
A0A096ULD5	0.034	-3.406	-1	Traes_2AL_6DEEE3C3E.2	-4.6457	0.000195339	100	0	633	-1	Uncharacterized protein
A0A096ULI5	0.098	-0.486	0	Traes_2AL_C51BB91CC.3	-1.8251	9.74546e-06	100	0	734	-1	Uncharacterized protein
A0A096ULJ8	0.097	-0.596	0	Traes_2AL_D6D188AA7.2	-0.2402	0.690843	100	0	783	0	Pyruvate kinase (EC 2.7.1.40)
A0A096ULQ1	0.131	-0.557	0	Traes_2AS_1B8504694.2	-0.0021	0.99842	100	0	694	0	Aldose 1-epimerase (EC 5.1.3.3) (Galactose mutarotase)
A0A096UM21	0.12	-1.092	0	Traes_2AS_EF22A8DBC.2	-0.9038	0.696937	100	1e-56	173	0	Uncharacterized protein
A0A096UM24	0.189	0.489	0	Traes_2AS_F22DB1C69.1	-0.3056	0.713254	100	2e-75	225	0	Uncharacterized protein
A0A096UME6	0.145	-0.473	0	Traes_2BL_B232BA0B6.3	0.6803	0.688201	100	0	542	0	Uncharacterized protein
A0A096UMG6	0.023	-0.608	-1	Traes_2BL_C7F69725E.2	-1.654	0.239716	100	0	626	0	Uncharacterized protein
A0A096UMR0	0.196	0.266	0	Traes_2BS_B6E90913E.2	1.3988	4.94345e-06	100	0	720	1	Uncharacterized protein
A0A096UNV4	0.006	-3.4	-1	Traes_3AS_075D3EB21.2	5.8131	1.69115e-43	100	3e-44	140	1	Uncharacterized protein
A0A096UP15	0.116	0.14	0	Traes_3AS_D1E1079AA.1	0.3084	0.62298	100	0	778	0	S-adenosylmethionine synthase (EC 2.5.1.6)
A0A096UP27	0.269	0.207	0	Traes_3AS_EFA602E28.3	-1.8816	5.90705e-06	100	7e-58	182	-1	Uncharacterized protein
A0A096UQ86	0.115	0.858	0	Traes_4AL_2BC235062.1	-0.2824	0.914018	100	0	1613	0	Sucrose synthase (EC 2.4.1.13)
A0A096UQC4	0.161	0.193	0	Traes_4AL_6A6B3238A.2	-2.0588	0.18384	100	2e-119	340	0	Uncharacterized protein
A0A096UQD1	0.169	0.284	0	Traes_4AL_7B8E7660A.2	-0.2393	0.734282	100	3e-57	175	0	Uncharacterized protein
A0A096UQF3	0.325	0.029	0	Traes_4AL_ADF93BAC5.1	-0.1327	0.883511	100	0	958	0	Aldehyde dehydrogenase
A0A096UQG2	0.134	0.503	0	Traes_4AL_BDC0356FF.2	-2.1848	0.229163	100	3e-93	270	0	Uncharacterized protein
A0A096UQV9	0.264	0.098	0	Traes_4BL_7D82EE2E5.2	-0.5631	0.455745	100	0	549	0	Uncharacterized protein
A0A096UR24	0.139	-0.457	0	Traes_4BS_6020E30BF.2	-1.0541	0.0059004	100	0	870	-1	Uncharacterized protein
A0A096URP1	0.131	-0.122	0	Traes_4DS_CC9F9317E.2	-1.8721	0.0157675	100	0	518	-1	Uncharacterized protein
A0A096URP8	0.259	0.158	0	Traes_4DS_EB7A5C35C.2	0.403	0.867887	100	0	1531	0	Uncharacterized protein
A0A096US98	0.06	-0.423	0	Traes_5BL_1D07AA86C.2	-1.8115	0.000774955	100	0	689	-1	Uncharacterized protein
A0A096USM9	0.043	-0.57	-1	Traes_5BL_B098BF807.3	-0.7805	0.287889	100	2e-76	226	0	Cytochrome b-c1 complex subunit 7
A0A096USP9	0.131	-0.292	0	Traes_5BL_BF98F80FD.1	0.2321	0.745422	100	0	528	0	Uncharacterized protein
A0A096USR9	0.052	0.519	0	Traes_5BL_D8099BFB6.1	1.3363	4.33293e-05	100	0	994	1	Uncharacterized protein
A0A096USS5	0.089	-0.28	0	Traes_5BL_E3BC16326.4	-1.9527	0.259461	100	0	537	0	Uncharacterized protein
A0A096USV4	0.073	-0.422	0	Traes_5BS_25728AC7B.1	1.1272	0.101083	100	0	1593	0	Uncharacterized protein
A0A096USW1	0.048	-0.332	0	Traes_5BS_4D44AE9D6.2	-1.8866	0.000552763	100	0	744	-1	Uncharacterized protein
A0A096USZ7	0.18	0.205	0	Traes_5BS_E431D5D9D.1	1.7338	1.61269e-06	100	0	1477	1	Uncharacterized protein
A0A096UTB2	0.282	-0.157	0	Traes_5DL_B6AFD809F.1	-1.0234	0.802066	100	0	844	0	Uncharacterized protein
A0A096UTN6	0.108	0.216	0	Traes_6AL_643CE8D7C.2	0.18	0.804573	100	0	860	0	S-adenosylmethionine synthase (EC 2.5.1.6)
A0A096UTX6	0.317	-0.096	0	Traes_6AS_7D9BD122A.2	0.5034	0.228445	100	1e-49	158	0	Uncharacterized protein
A0A096UUD5	0.115	0.276	0	Traes_6BS_8435B346B.2	-1.6756	6.32323e-06	100	2e-147	413	-1	Uncharacterized protein
A0A096UUG6	0.128	-0.278	0	Traes_6DL_12B2487BC.2	-0.4017	0.674497	100	0	1701	0	Uncharacterized protein
A0A096UUH0	0.105	-0.501	0	Traes_6DL_1B50CCE2A.1	-1.1724	0.819204	100	2e-51	159	0	Uncharacterized protein
A0A096UUU5	0.001	-6.424	-1	Traes_6DS_9A9EDCD1F.1	-2.4205	1.22625e-07	100	0	623	-1	Uncharacterized protein
A0A096UUZ0	0.213	0.759	0	Traes_7AL_284F107A0.3	0.3884	0.689693	100	0	627	0	Uncharacterized protein
A0A096UVU3	0.185	0.41	0	Traes_7BS_D75B13E9B.2	-0.1771	0.79714	100	0	747	0	Carboxypeptidase (EC 3.4.16.-)
A0A096UVX2	0.012	-3.315	-1	Traes_7DL_3EEE3944F.2	-0.454	0.246679	100	0	729	0	Uncharacterized protein
A0A0C4B2Z2	0.102	-0.713	0	TRAES3BF020100150CFD_t1	-0.5956	0.301121	100	8e-159	453	0	Uncharacterized protein
A0A0C4B867	0.155	0.296	0	TRAES3BF057900150CFD_t1	-2.5323	6.48125e-10	100	1e-170	478	-1	Uncharacterized protein
A0A0C4BE70	0.017	-1.938	-1	TRAES3BF101100100CFD_t1	-1.4753	0.000284363	100	8e-152	427	-1	Uncharacterized protein
A0A0C4BFV0	0.236	-0.182	0	TRAES3BF117100060CFD_t1	-2.1428	0.00015402	100	3e-105	301	-1	Uncharacterized protein
A0A0C4BIR6	0.33	-0.058	0	Traes_1BS_217BCBF47.1	0.6058	0.0745716	100	6e-163	454	0	Uncharacterized protein
A0A0C4BIZ6	0.125	0.36	0	Traes_2AS_DCACC5AF9.3	1.2669	7.01079e-05	100	1e-142	402	1	UMP-CMP kinase (EC 2.7.4.14) (Deoxycytidylate kinase) (Uridine monophosphate/cytidine monophosphate kinase)
A0A0C4BJ74	0.116	-0.145	0	Traes_2DS_22500FA4F.1	-2.4016	1.34873e-08	100	0	1022	-1	Uncharacterized protein
A0A0C4BJE5	0.111	-0.168	0	Traes_4AL_24F8F34EE.1	-2.2581	9.31473e-05	100	0	1031	-1	Serine hydroxymethyltransferase (EC 2.1.2.1)
A0A0C4BJF5	0.013	1.851	1	Traes_4AL_97FC445F4.2	-0.1686	0.945805	100	2e-107	308	0	Peptidyl-prolyl cis-trans isomerase (EC 5.2.1.8)
A0A0C4BJG7	0.223	-0.196	0	Traes_4AS_1CDA71553.1	0.6972	0.312519	100	0	691	0	Glutamine synthetase (EC 6.3.1.2)
A0A0C4BJJ6	0.19	-0.231	0	Traes_4BL_AF74BC98E.1	-0.0455	0.979544	100	2e-118	336	0	Uncharacterized protein
A0A0C4BJN8	0.042	0.869	1	Traes_4DL_E57EEDA3C.1	0.038	0.978766	100	2e-95	279	0	Nascent polypeptide-associated complex subunit beta
A0A0C4BJX6	0.178	-0.216	0	Traes_5DL_38FB75D98.1	-0.413	0.327422	100	0	686	0	Uncharacterized protein
A0A0C4BK33	0.354	0.011	0	Traes_6AL_8E2E9F090.1	-0.1101	0.890328	100	1e-77	229	0	Peptidyl-prolyl cis-trans isomerase
A0A0C4BK40	0.002	-6.904	-1	Traes_6AL_CDC715B50.1	-2.0139	0.000802111	100	2e-116	331	-1	Uncharacterized protein
A0A0C4BK41	0.083	-0.418	0	Traes_6AL_CE31DD2CE.1	0.4266	0.0243958	100	0	836	0	Uncharacterized protein
A0A0C4BK59	0.114	-0.411	0	Traes_6BL_273879F2E.1	-2.0001	0.0930267	100	7e-117	332	0	Uncharacterized protein
A0A0C4BK97	0.025	4.525	1	Traes_6DL_C8292F26F.2	-2.0889	0.0763605	100	1e-116	332	0	Uncharacterized protein
A0A0C4BK99	0.096	-0.587	0	Traes_6DL_CE3BC00AB.1	0.1286	0.92106	100	4e-78	230	0	Uncharacterized protein
A0A0C4BKA8	0.026	-0.222	0	Traes_6AS_CEA02191C.1	0.8259	0.0607542	100	0	809	0	Uncharacterized protein
A0A0C4BKF6	0.317	-0.075	0	Traes_7AL_1744001DB.1	-0.1304	0.971559	100	3e-87	256	0	Uncharacterized protein
A0A0C4BKG5	0.112	-0.492	0	Traes_7BL_580CFC05F.1	1.497	0.059696	100	1e-177	493	0	Uncharacterized protein
A0A0C4BKH5	0.083	0.498	0	Traes_7AL_A761447C9.2	-0.1554	0.843387	100	0	855	0	Uncharacterized protein
A0A0C4BKI1	0.103	-0.415	0	Traes_7BS_20CBEEF3C.1	0.3982	0.68139	100	2e-78	231	0	Uncharacterized protein
A0A0C4BKL3	0.194	-0.126	0	Traes_7DL_E87B15560.1	0.6616	0.0941358	100	0	789	0	Uncharacterized protein
A0A0H2UIB6	0.145	-0.118	0	Traes_3B_0B4A5999D.1	0.4897	0.544292	100	0	705	0	Uncharacterized protein
A0A0H2UIF3	0.009	-0.219	0	Traes_3B_29F91AA70.1	1.5627	0.000135611	100	0	930	1	Uncharacterized protein
A0A0H2UIH2	0.282	0.382	0	Traes_3B_3AAD70DFB.1	0.491	0.44365	100	0	1214	0	Uncharacterized protein
A0A0H2UJ20	0.082	-0.145	0	Traes_3B_D6CE2B369.1	0.9263	0.712038	100	0	1454	0	Uncharacterized protein
A4K4Y1	0.172	-0.333	0	Traes_1AL_0C964B45F.1	-0.0623	0.940594	100	0	863	0	Alpha tubulin-2A (Alpha tubulin-2B) (Alpha tubulin-2D) (Uncharacterized protein)
A4K4Z1	0.08	0.734	0	Traes_4DL_9F015B70D.1	0.4882	0.240333	100	0	857	0	Alpha tubulin-5A
A4K4Z3	0.339	0.032	0	Traes_2AS_34272605C.1	-1.2044	0.0469859	100	0	836	-1	Alpha tubulin-1A (Alpha tubulin-1D) (Uncharacterized protein)
A5GZ74	0.115	-0.264	0	Traes_5BL_3212A5875.1	-2.104	6.63385e-05	99.49	0	795	-1	Glucose-1-phosphate adenylyltransferase (EC 2.7.7.27) (ADP-glucose pyrophosphorylase)
A7VL25	0.301	-0.147	0	Traes_4BL_8B3E9186C.1	-1.3971	0.257479	100	1e-75	229	0	Uncharacterized protein
B2B9T8	0.003	-2.524	-1	Traes_3AL_8F20109FF.1	0.7852	0.0990286	100	4e-90	262	0	V-type proton ATPase subunit F
B2B9U2	0.279	-0.166	0	Traes_2AL_152FE9E5F.1	0.6759	0.0808078	100	4e-50	158	0	Uncharacterized protein
B2BA41	0.194	0.1	0	Traes_1AL_4F3CAE982.2	0.4283	0.394604	100	0	603	0	Vacuolar proton-ATPase C subunit
C1K737	0.315	-0.08	0	Traes_2AL_A9D390619.1	-0.3188	0.96891	100	2e-99	286	0	Uncharacterized protein
C7C4X1	0.24	-0.118	0	Traes_7DL_961822B36.2	0.8966	0.0612972	100	0	652	0	Glyceraldehyde-3-phosphate dehydrogenase (EC 1.2.1.-)
C8YTM5	0.109	-0.598	0	Traes_3DL_CDC7662EE.2	-1.2827	0.00349849	99.27	0	856	-1	S-adenosyl-L-methionine:phosphoethanolamine N-methyltransferase (EC 2.1.1.103)
D3KVP3	0.333	-0.076	0	Traes_4AS_A3EAF8C80.1	0.542	0.342262	100	0	630	0	Purple acid phosphatase (Uncharacterized protein)
D3YE92	0.002	-2.167	-1	Traes_5AS_72FF67956.1	-0.9077	0.0319984	100	0	714	0	70 kDa heat shock protein
D6QX85	0.075	-0.451	0	Traes_5BL_F1E1934A0.1	0.581	0.264314	100	0	682	0	Cysteine synthase (EC 2.5.1.47)
D8L9A7	0.032	-2.786	-1	Traes_2BL_269E2CEF3.2	0.1081	0.922572	100	0	776	0	Putative PDI-like protein (Uncharacterized protein)
D8L9B3	0.341	0.025	0	Traes_1BS_C2166CFB6.1	0.8843	0.00850656	100	0	700	0	Protein disulfide isomerase family protein 4-1 (Putative PDI-like protein) (Uncharacterized protein)
D8L9B5	0.315	0.029	0	Traes_5BL_D6603D993.1	0.6	0.177237	100	0	806	0	Putative PDI-like protein (Uncharacterized protein)
D8L9H9	0.094	0.4	0	TRAES3BF024100140CFD_t1	-1.737	1.04298e-06	100	6e-102	296	-1	Thioredoxin F-type, chloroplast,putative, expressed (Uncharacterized protein)
D8L9J1	0.077	-0.218	0	TRAES3BF066400020CFD_t1	-0.0859	0.919157	100	0	999	0	Retinal dehydrogenase, putative, expressed (Uncharacterized protein)
D8L9K7	0.1	2.05	1	TRAES3BF019000110CFD_t1	-0.0034	0.999238	100	2e-94	273	0	Histone H3
D8L9M8	0.159	-0.148	0	TRAES3BF006700030CFD_t1	0.8114	0.0689369	100	0	874	0	Uncharacterized protein
D8L9S2	0.244	-0.073	0	TRAES3BF050800360CFD_t1	-1.2091	0.00113159	100	0	1011	-1	Glutamate decarboxylase (EC 4.1.1.15)
D8L9T8	0.162	-0.485	0	TRAES3BF041000110CFD_t1	-1.7436	4.08237e-05	100	1e-128	370	-1	PAP fibrillin domain containing protein,expressed (Uncharacterized protein)
D8LAL0	0.148	0.658	0	TRAES3BF053100270CFD_t1	-0.926	0.0870881	100	0	563	0	Uncharacterized protein
D9IFB7	0.161	-0.136	0	Traes_5AL_F96AEDDB8.1	2.9783	6.61909e-15	100	0	894	1	Aldehyde dehydrogenase 7b
E2F3W4	0.256	0.17	0	Traes_1AL_A717981EE.1	-0.6356	0.960725	100	8e-92	266	0	Uncharacterized protein
E6Y3A2	0.343	-0.014	0	Traes_3AL_31E49AA0F.1	1.5769	6.49366e-07	100	5e-81	238	1	Uncharacterized protein
F4Y594	0.08	-0.315	0	Traes_7DS_CB359539B.1	1.6164	5.14841e-08	100	0	1231	1	Heat shock protein 90 (Uncharacterized protein)
F4Y595	0.09	-0.516	0	Traes_5AL_0C2D144B0.1	0.3434	0.467861	100	0	1093	0	Heat shock protein 90
F6LAX4	0.184	0.111	0	Traes_5AL_2A429B70E.3	0.4912	0.00859648	100	0	1198	0	Uncharacterized protein
F8S6T2	0.259	-0.148	0	Traes_5DL_43D95A3FE.1	2.4835	2.24339e-10	100	9e-98	284	1	Uncharacterized protein
F8WTQ6	0.1	-0.827	0	Traes_7BL_C35CD97E7.1	-0.301	0.526521	100	0	556	0	Delta-aminolevulinic acid dehydratase (EC 4.2.1.24)
G0Z6F1	0.144	-0.102	0	TRAES3BF102700120CFD_t1	0.8099	0.01833	100	0	572	0	26s proteasome non-ATPase regulatory subunit (Uncharacterized protein)
G4XMW3	0.153	-0.202	0	Traes_7BS_EF4095248.1	-0.0422	0.976107	100	0	751	0	Uncharacterized protein
G5DFC5	0.054	-0.225	0	Traes_2BL_1B2A85367.2	1.3362	6.45167e-05	100	0	535	1	Uncharacterized protein
H9NAV6	0.15	-0.427	0	Traes_2BS_6015BC7C6.1	1.1818	0.000325028	100	1e-103	298	1	Superoxide dismutase [Cu-Zn] (EC 1.15.1.1)
I0JTT9	0.153	-0.266	0	Traes_3AS_3CB8A9C01.1	-1.5789	0.000931894	100	0	674	-1	Glutamate decarboxylase (EC 4.1.1.15)
I3NM23	0.092	0.579	0	Traes_4DS_7868A8C2E.1	2.3092	1.45577e-07	100	0	1737	1	Lipoxygenase (EC 1.13.11.-)
L0GED8	0.105	-0.452	0	Traes_4AL_6B5C89E7C.1	0.1562	0.92768	100	0	531	0	Uncharacterized protein
M4Q9V0	0.306	0.107	0	Traes_5DS_6429161E7.1	0.0362	0.973761	99.72	0	729	0	Enolase
M4VSR0	0.085	-0.565	0	Traes_4BS_9F3A928B7.1	-0.2638	0.773936	100	2e-43	141	0	Low temperature-responsive RNA-binding protein
M5AKY4	0.185	0.295	0	Traes_7DS_A6D32CAA9.2	1.1942	0.167245	100	1e-51	163	0	Pathogenesis related protein-1.2
O82715	0.097	-0.579	0	Traes_7DS_1797D4951.1	1.9793	0.000135912	100	3e-38	128	1	Pathogenesis related protein-1.2 (Pathogenesis-related protein 1-20) (Pathogenisis-related protein 1.2)
P46285	0.094	-0.376	0	Traes_3AL_B8ED39820.1	-1.866	0.143118	100	8e-141	403	0	Sedoheptulose-1,7-bisphosphatase, chloroplastic (EC 3.1.3.37) (SED(1,7)P2ase) (Sedoheptulose bisphosphatase) (SBPase)
P83970	0.313	-0.092	0	Traes_2AL_2C50DEE4C.1	-0.0866	0.931969	100	0	1824	0	Plasma membrane ATPase (EC 3.6.3.6) (Proton pump)
Q03033	0.266	0.085	0	Traes_4DL_258AD9567.1	0.294	0.97954	100	0	833	0	Elongation factor 1-alpha (EF-1-alpha)
Q0Q0I7	0.258	0.08	0	Traes_5BL_0F3A986F9.2	0.2649	0.619512	100	0	1263	0	Heat shock protein 90 (Uncharacterized protein)
Q0WXG6	0.193	-0.311	0	Traes_5DL_AC7C885A0.1	-0.0493	0.958816	99.11	3e-169	476	0	Triticain gamma (EC 3.4.22.-)
Q1KMU9	0.154	-0.465	0	Traes_3DS_6873B48F6.1	-1.3675	0.62507	100	6e-63	191	0	Non-specific lipid-transfer protein
Q1XHC6	0.19	0.145	0	Traes_3AS_1DD0D7B7A.1	0.2594	0.742416	100	2e-155	437	0	Cysteine proteinase inhibitor
Q2L9B8	0.143	-0.281	0	TRAES3BF081200010CFD_t1	0.3083	0.673425	100	8e-164	457	0	Uncharacterized protein
Q2LDZ3	0.19	-0.13	0	Traes_2DS_E10233A82.1	0.56	0.365748	100	0	1033	0	Uncharacterized protein
Q332R4	0.076	-0.191	0	EPlTAET00000010126	-3.3453	0.329943	100	0	1038	0	ATP synthase subunit alpha
Q3S4I1	0.362	0.003	0	Traes_2DL_B7F8FFEB9.1	-0.2881	0.697233	100	3e-115	328	0	Eukaryotic translation initiation factor 5A (eIF-5A)
Q41518	0.063	-0.726	0	Traes_5BS_8ECE54AC4.1	-0.129	0.907916	98.85	3e-60	185	0	Single-stranded nucleic acid binding protein
Q45FE7	0.133	-0.083	0	Traes_6DL_0FF72D765.1	-2.0488	0.0874699	99.74	0	788	0	Geranylgeranyl hydrogenase
Q45NB6	0.228	0.129	0	Traes_6DL_24A8AB125.2	2.4842	8.03822e-15	100	0	703	1	Glutamine synthetase (EC 6.3.1.2)
Q58QF6	0.349	0.021	0	Traes_1BL_31105367B.1	1.6898	0.0010375	100	0	1406	1	Delta 1-pyrroline-5-carboxylate synthetase (Uncharacterized protein)
Q5EWZ1	0.208	-0.072	0	Traes_1DS_A7A785837.1	0.5734	0.166296	100	0	783	0	Uncharacterized protein
Q5I5K7	0.323	0.105	0	Traes_2AL_A47310DDA.1	1.0657	0.00043369	100	1e-142	401	1	Uncharacterized protein
Q5I7K2	0.128	1.33	0	Traes_4AS_98267C6F6.1	-0.2431	0.742164	100	8e-138	388	0	Ribosomal protein S7 (Uncharacterized protein)
Q5I7K4	0.161	-0.339	0	Traes_1AL_D20D648FD.1	-0.4028	0.950779	100	1e-97	281	0	Ribosomal protein L17 (Uncharacterized protein)
Q5I7K5	0.124	-0.377	0	Traes_7DL_300C570AD.2	0.493	0.48575	100	2e-40	134	0	Ribosomal protein P1 (Uncharacterized protein)
Q5XUV6	0.11	0.317	0	Traes_7AS_B54CE2C73.1	0.7188	0.0014136	100	2e-130	372	0	Proteasome subunit beta type (EC 3.4.25.1)
Q6KCK6	0.138	0.477	0	TRAES3BF055400020CFD_t1	-0.2982	0.748536	100	0	991	0	Putative calcium-dependent protein kinase (EC 2.7.1.-) (Uncharacterized protein)
Q6R326	0.341	0.034	0	Traes_6DL_E4582581B.1	1.1595	0.0348774	100	2e-152	428	1	Uncharacterized protein
Q6XPZ4	0.303	0.052	0	Traes_1BS_F7B1A6268.1	-0.8529	0.0757834	100	5e-142	403	0	Peptidyl-prolyl cis-trans isomerase (EC 5.2.1.8)
Q76ME3	0.107	1.214	0	Traes_1AL_6B64D0E80.1	0.672	0.167734	100	4e-108	310	0	ADP-ribosylation factor
Q7X9K6	0.095	-0.225	0	Traes_4BL_66E76E6B0.1	0.0002	0.999755	100	1e-63	192	0	40S ribosomal protein (Fragment)
Q84U07	0.114	-0.28	0	Traes_6BL_299D6FB5D.1	-1.1577	0.00243415	100	0	621	-1	Acetolactate synthase (EC 2.2.1.6) (Fragment)
Q8LRU5	0.203	0.323	0	Traes_5BL_917DF323B.1	-1.375	0.288787	100	8e-89	263	0	Uncharacterized protein
Q8RVZ9	0.199	-0.059	0	Traes_7DS_430DB75AC.1	-1.9994	0.109905	97.67	1e-36	95.5	0	Ferredoxin--NADP reductase (EC 1.18.1.2)
Q8S3I9	0.085	-0.708	0	Traes_5AL_D5C6ED23C.2	-1.3841	0.0735126	100	0	518	0	D1 protease (Fragment)
Q8S9H0	0.244	-0.057	0	Traes_6DL_2440ED50B.1	-0.2406	0.72163	100	2e-139	392	0	Temperature stress-induced lipocalin (Uncharacterized protein)
Q8W429	0.002	3.543	1	Traes_1AL_E96C0662D.2	3.3998	1.31273e-11	86.99	1e-111	214	1	Chitinase 1
Q8W431	0.221	0.287	0	Traes_4AL_FE0C5AEF4.1	-3.199	3.19173e-13	100	0	1203	-1	Sucrose:fructan 6-fructosyltransferase (Uncharacterized protein)
Q93W25	0.052	-7.229	-1	Traes_6AS_82E93D872.1	-0.4075	0.529369	100	7e-114	325	0	Peptidyl-prolyl cis-trans isomerase (EC 5.2.1.8)
Q93XQ7	0.125	-0.103	0	Traes_4DS_26272902A.1	0.776	0.0476202	100	0	893	0	Protein disulfide-isomerase (EC 5.3.4.1)
Q93YY0	0.017	2.757	1	Traes_4AS_F238AFB04.1	0.3058	0.642993	100	0	1246	0	Uncharacterized protein
Q944C6	0.145	-0.222	0	Traes_1AL_3D34ABA52.1	0.0613	0.939403	100	1e-144	407	0	Uncharacterized protein
Q9AXK6	0.104	-0.288	0	Traes_5AS_962BCA20C.2	-0.3225	0.605343	100	0	833	0	Sucrose-6F-phosphate phosphohydrolase SPP1 (EC 3.1.3.24) (Uncharacterized protein)
Q9FT38	0.295	0.072	0	Traes_6AL_77FE7A3DC.1	3.1123	1.77004e-10	100	4e-34	122	1	Phenylalanine ammonia-lyase (EC 4.3.1.24) (Fragment)
Q9FXQ9	0.104	-0.467	0	Traes_4BS_342A62CE6.1	0.121	0.897098	100	0	543	0	Uncharacterized protein
Q9SP56	0.073	1.201	0	Traes_3DL_B1E3D279A.1	3.2727	9.84596e-20	100	2e-156	437	1	Uncharacterized protein
Q9ZRA8	0.112	0.805	0	Traes_1AL_E8C262A2A.2	-1.3255	0.0712897	100	0	867	0	Tubulin beta-5 chain (Beta-5-tubulin)
Q9ZRB0	0.061	0.804	0	Traes_6AS_FAFAAFD12.2	0.9213	0.140361	100	0	868	0	Tubulin beta-3 chain (Beta-3-tubulin)
S4Z1Y0	0.288	0.36	0	EPlTAET00000010048	-1.3574	0.0304443	100	0	1418	-1	Photosystem I P700 chlorophyll a apoprotein A2 (EC 1.97.1.12) (PsaB)
S4Z1Y2	0.214	-0.063	0	EPlTAET00000010008	-1.824	0.0334019	100	0	504	-1	NADH-quinone oxidoreductase subunit B (EC 1.6.5.11) (NADH dehydrogenase I subunit B) (NDH-1 subunit B)
S4Z3A1	0.294	-0.178	0	EPlTAET00000010067	-0.4981	0.641866	100	2e-47	149	0	Photosystem II phosphoprotein
S4Z3F2	0.019	-0.253	0	EPlTAET00000010058	-0.9553	0.123087	100	0	975	0	ATP synthase subunit alpha
S4Z999	0.267	0.333	0	EPlTAET00000010044	-0.0945	0.934177	100	0	686	0	Photosystem II protein D1
S4Z9B3	0.315	0.226	0	EPlTAET00000010026	-1.2771	0.0152241	100	0	1454	-1	Photosystem I P700 chlorophyll a apoprotein A1 (EC 1.97.1.12) (PsaA)
S4Z9D7	0.083	1.516	0	EPlTAET00000010015	-0.821	0.333435	100	0	1006	0	Photosystem II CP47 reaction center protein (PSII 47 kDa protein) (Protein CP-47)
U5HTD8	0.172	-0.208	0	Traes_2AL_16CF7A3BA.1	0.2022	0.890978	100	5e-89	259	0	Ribosomal protein S20 (Uncharacterized protein)
V9HXE6	0.315	-0.053	0	Traes_4BL_61C703587.1	-1.8882	0.370669	99.36	2e-56	180	0	Uncharacterized protein
W4ZLJ5	0.267	-0.072	0	Traes_1AL_00E379EFF.2	-2.1872	0.166565	100	0	1008	0	Uncharacterized protein
W4ZLQ2	0.126	-0.23	0	Traes_1AL_06E2D1837.1	-1.1269	0.00157293	100	3e-160	449	-1	Uncharacterized protein
W4ZLZ9	0.184	0.2	0	Traes_1AL_0FB80B128.1	-1.7941	0.00465277	100	6e-129	364	-1	Uncharacterized protein
W4ZM24	0.218	-0.126	0	Traes_1AL_1205BBAE8.1	-1.2588	0.269857	100	0	526	0	Uncharacterized protein
W4ZM52	0.178	-0.375	0	Traes_1AL_1464E77D3.1	1.013	0.485138	100	0	568	0	Uncharacterized protein
W4ZM66	0.077	-0.3	0	Traes_1AL_1543CA165.2	-1.9731	0.0763812	100	0	581	0	Uncharacterized protein
W4ZM90	0.101	-0.341	0	Traes_1AL_17C37FFB0.2	-1.6562	0.000952633	100	1e-141	399	-1	Uncharacterized protein
W4ZMA7	0.003	2.428	1	Traes_1AL_197423E8E.1	1.2186	0.0214679	100	0	870	1	Hexokinase (EC 2.7.1.1)
W4ZMG9	0.187	-0.302	0	Traes_1AL_1EBD4E9F5.1	1.3131	0.000848406	100	0	907	1	Uncharacterized protein
W4ZMI9	0.085	-0.383	0	Traes_1AL_2039E0912.1	-2.4604	2.16712e-05	100	0	581	-1	Uncharacterized protein
W4ZMM8	0.184	0.527	0	Traes_1AL_23DCDDCF1.2	1.1862	0.00115028	100	0	1700	1	Coatomer subunit gamma
W4ZMT7	0.362	-0.005	0	Traes_1AL_287433591.2	-0.9362	0.206705	100	2e-180	503	0	Uncharacterized protein
W4ZMV2	0.052	-2.934	-1	Traes_1AL_2A6E78B1F.1	0.8852	0.409746	100	2e-83	246	0	Uncharacterized protein
W4ZN08	0.149	-0.225	0	Traes_1AL_2EF5725B5.2	-1.5127	5.40295e-06	100	0	932	-1	Uncharacterized protein
W4ZNE6	0.161	0.144	0	Traes_1AL_3BE18A46A.1	6.6966	6.95353e-06	100	1e-47	149	1	Uncharacterized protein
W4ZNI1	0.16	-0.185	0	Traes_1AL_3F7734C6B.1	1.4147	0.00470224	100	0	858	1	Uncharacterized protein
W4ZNK9	0.271	0.137	0	Traes_1AL_4207C2DCC.1	0.6225	0.22184	100	8e-160	447	0	Uncharacterized protein
W4ZNN3	0.161	-0.464	0	Traes_1AL_43A95C11E.1	2.0626	0.000353661	100	2e-49	156	1	Uncharacterized protein
W4ZP90	0.299	-0.046	0	Traes_1AL_54089444F.2	-0.8177	0.086014	100	0	879	0	Uncharacterized protein
W4ZPA7	0.09	-0.295	0	Traes_1AL_5558B7A4C.4	-1.3519	0.0877146	100	4e-68	204	0	Uncharacterized protein
W4ZPE5	0.244	0.096	0	Traes_1AL_59BADC478.1	-0.3112	0.578746	100	5e-179	499	0	Uncharacterized protein
W4ZPF0	0.323	-0.023	0	Traes_1AL_59DAF08E2.1	0.0152	0.986873	100	0	514	0	Uncharacterized protein
W4ZPF1	0.106	0.642	0	Traes_1AL_59F1198AB.2	-1.197	0.0878271	100	1e-125	358	0	Uncharacterized protein
W4ZPF8	0.356	-0.004	0	Traes_1AL_5A4E3C4FC.1	-1.111	0.499144	100	7e-134	382	0	Uncharacterized protein
W4ZPG4	0.039	-0.396	0	Traes_1AL_5A7E85C4E.1	-0.7234	0.042249	100	0	1214	0	Uncharacterized protein
W4ZPH9	0.1	-0.602	0	Traes_1AL_5B82FC66C.1	-0.2307	0.965889	100	0	746	0	Uncharacterized protein
W4ZPL8	0.095	-0.519	0	Traes_1AL_5EEF86979.1	-0.1392	0.902048	100	5e-165	462	0	Uncharacterized protein
W4ZPQ1	0.343	0.022	0	Traes_1AL_629D67563.2	-0.4353	0.691346	100	1e-101	292	0	Uncharacterized protein
W4ZPY0	0.288	0.172	0	Traes_1AL_69AE2C429.1	-1.1151	0.00830276	100	7e-121	348	-1	Uncharacterized protein
W4ZQ08	0.138	0.532	0	Traes_1AL_6CDAB2400.1	1.462	0.0222032	100	0	611	1	Autophagy-related protein 3
W4ZQ49	0.234	-0.319	0	Traes_1AL_6FE68F3A5.2	-0.0626	0.954327	100	1e-147	413	0	60S ribosomal protein L18a
W4ZQ56	0.002	2.769	1	Traes_1AL_70C368B2E.1	-2.1191	0.565961	100	2e-22	83.2	0	Uncharacterized protein
W4ZQ85	0.223	-0.273	0	Traes_1AL_7402A5761.1	1.559	0.121981	100	4e-150	420	0	Uncharacterized protein
W4ZQ94	0.281	-0.222	0	Traes_1AL_75166A6E7.1	0.8466	0.0112763	100	0	951	0	Uncharacterized protein
W4ZQM9	0.001	3.604	1	Traes_1AL_8446A8622.2	-1.2683	0.326279	100	9e-135	383	0	Uncharacterized protein
W4ZQN0	0.123	-1.019	0	Traes_1AL_8469289D7.1	-1.5497	0.0300533	100	2e-133	377	-1	Uncharacterized protein
W4ZQX7	0.081	0.528	0	Traes_1AL_8EF2B803D.1	0.9756	0.00617841	100	0	915	0	Serine hydroxymethyltransferase (EC 2.1.2.1)
W4ZR57	0.207	-0.527	0	Traes_1AL_968B97E50.1	0.1064	0.904653	100	0	1270	0	Uncharacterized protein
W4ZR82	0.126	-0.34	0	Traes_1AL_990E4507E.1	0.4878	0.255092	100	0	648	0	Uncharacterized protein
W4ZRC4	0.002	-2.677	-1	Traes_1AL_9C50173F6.1	-1.9674	0.000246215	100	9e-51	158	-1	Uncharacterized protein
W4ZRS2	0.067	-0.647	0	Traes_1AL_A94F1853B.1	-1.7066	0.00500024	100	0	511	-1	Uncharacterized protein
W4ZRT8	0.138	0.358	0	Traes_1AL_AA8600338.2	0.0147	0.987065	100	2e-05	48.5	0	Uncharacterized protein
W4ZRX7	0.153	0.335	0	Traes_1AL_ADC801BEB.1	3.244	0.110114	100	0	855	0	Uncharacterized protein
W4ZRX8	0.138	-0.67	0	Traes_1AL_AE0622D50.1	0.6257	0.151471	100	0	1095	0	ATP-dependent 6-phosphofructokinase (ATP-PFK) (Phosphofructokinase) (EC 2.7.1.11) (Phosphohexokinase)
W4ZS00	0.007	4.582	1	Traes_1AL_B01B26670.1	-2.2222	1.48858e-06	100	7e-90	261	-1	Ribosomal protein
W4ZS35	0.123	-0.218	0	Traes_1AL_B2FC60651.1	1.1927	0.00164036	100	0	1228	1	Uncharacterized protein
W4ZS47	0.023	2.963	1	Traes_1AL_B3E4C9B23.1	0.6617	0.73074	100	2e-46	148	0	Uncharacterized protein
W4ZS64	0.002	2.585	1	Traes_1AL_B55CC2568.1	-1.3941	0.00474198	100	0	974	-1	Uncharacterized protein
W4ZS75	0.098	0.434	0	Traes_1AL_B649BCDF6.1	0.3886	0.489234	100	0	944	0	Uncharacterized protein
W4ZSC8	0.141	-0.124	0	Traes_1AL_BB3D071F8.1	-2.1693	3.70488e-05	100	0	762	-1	Uncharacterized protein
W4ZSD1	0.006	-2.366	-1	Traes_1AL_BB4758A6F.1	1.0903	0.022872	100	0	867	1	Uncharacterized protein
W4ZSD7	0.35	-0.014	0	Traes_1AL_BBF76C3B2.1	-0.2458	0.753362	100	0	1146	0	Uncharacterized protein
W4ZSM1	0.116	-0.554	0	Traes_1AL_C42DE440F.1	-2.0967	0.0779008	100	9e-66	201	0	Uncharacterized protein
W4ZSN1	0.073	0.57	0	Traes_1AL_C4F9F792D.1	-1.7379	0.00333883	100	3e-50	163	-1	Uncharacterized protein
W4ZST7	0.362	-0.009	0	Traes_1AL_C8971FBEE.1	0.2693	0.78865	100	0	677	0	Uncharacterized protein
W4ZSW5	0.279	0.129	0	Traes_1AL_CC4156AAE.1	0.2199	0.722925	100	0	854	0	Uncharacterized protein
W4ZSZ3	0.274	0.031	0	Traes_1AL_CDC56D57A.1	0.4551	0.617068	100	7e-144	403	0	Uncharacterized protein
W4ZTA4	0.153	0.406	0	Traes_1AL_D933CF49C.2	0.185	0.761983	100	0	914	0	Uncharacterized protein
W4ZTB2	0.058	-0.456	0	Traes_1AL_DA0EE1337.2	0.4032	0.509942	100	0	877	0	Uncharacterized protein
W4ZTE7	0.277	0.11	0	Traes_1AL_DDEE6AC00.1	0.4982	0.368951	100	3e-117	333	0	Uncharacterized protein
W4ZTJ8	0.031	-3.625	-1	Traes_1AL_E25202CC2.2	0.5084	0.283325	100	0	994	0	Uncharacterized protein
W4ZTN1	0.142	0.203	0	Traes_1AL_E5E41283E.1	-0.6671	0.339629	100	0	727	0	Uncharacterized protein
W4ZTP8	0.224	-0.145	0	Traes_1AL_E7B90F187.1	-1.5054	5.78641e-05	100	0	611	-1	Uncharacterized protein
W4ZTS6	0.221	-0.149	0	Traes_1AL_EB198861F.1	-0.6814	0.409991	100	0	633	0	Uncharacterized protein
W4ZTY9	0.086	-0.534	0	Traes_1AL_EF31F706D.1	0.9701	0.0666456	100	8e-167	473	0	Uncharacterized protein
W4ZU27	0.097	-0.462	0	Traes_1AL_F1BBE97D5.1	0.4428	0.737911	100	8e-161	452	0	Uncharacterized protein
W4ZUD0	0.257	-0.063	0	Traes_1AL_FA3BAA63F.1	0.3139	0.8286	100	0	908	0	Uncharacterized protein
W4ZUH6	0.108	1.042	0	Traes_1AL_FE1097B22.1	-1.084	0.182738	100	0	895	0	Tyrosine--tRNA ligase (EC 6.1.1.1) (Tyrosyl-tRNA synthetase)
W4ZV21	0.114	0.342	0	Traes_1AS_1A8023A17.1	0.1749	0.828897	100	0	981	0	Uncharacterized protein
W4ZVM3	0.009	3.742	1	Traes_1AS_3D323BAC9.1	1.8753	0.000509536	100	8e-42	135	1	Uncharacterized protein
W4ZW44	0.041	-0.744	-1	Traes_1AS_536E18ACD.2	0.4907	0.281539	100	0	769	0	Uncharacterized protein
W4ZW48	0.358	-0.007	0	Traes_1AS_53CDC5AC0.2	1.2457	0.791113	100	0	666	0	Uncharacterized protein
W4ZWK2	0.077	-0.33	0	Traes_1AS_6AC8C20AE.1	0.3872	0.448393	100	0	558	0	Uncharacterized protein
W4ZWP2	0.099	-0.938	0	Traes_1AS_70E8717D0.1	-0.763	0.106987	100	2e-140	399	0	Peptidyl-prolyl cis-trans isomerase (EC 5.2.1.8)
W4ZWP7	0.001	-2.713	-1	Traes_1AS_7350AC7C8.1	-1.225	0.124305	100	0	522	0	Chalcone-flavonone isomerase family protein
W4ZWR6	0.278	-0.038	0	Traes_1AS_7672884C6.2	0.4627	0.387847	100	0	1122	0	Uncharacterized protein
W4ZX32	0.28	0.164	0	Traes_1AS_86422F191.1	-1.2029	0.200508	100	2e-125	358	0	Uncharacterized protein
W4ZX99	0.086	1.607	0	Traes_1AS_901DE7BD0.1	-1.8588	1.96603e-06	100	0	778	-1	Dihydrolipoyl dehydrogenase (EC 1.8.1.4)
W4ZXF2	0.029	-3.076	-1	Traes_1AS_979764E8F.1	0.4439	0.38877	100	3e-135	381	0	Uncharacterized protein
W4ZXL1	0.095	-0.423	0	Traes_1AS_A29124227.1	0.6456	0.099472	100	2e-130	374	0	Uncharacterized protein
W4ZXN2	0.224	-0.591	0	Traes_1AS_A4B0D42DF.1	-1.7057	0.695737	100	2e-73	218	0	Uncharacterized protein
W4ZY98	0.119	-0.427	0	Traes_1AS_C7E294E15.1	-0.4535	0.26969	100	0	1234	0	Uncharacterized protein
W4ZZ25	0.061	-0.337	0	Traes_1AS_F4697DFFA.1	-0.8546	0.255187	100	0	600	0	Uncharacterized protein
W4ZZ26	0.089	-0.148	0	Traes_1AS_F471D2A01.1	-0.5998	0.523916	100	0	973	0	Dihydrolipoyl dehydrogenase (EC 1.8.1.4)
W4ZZ90	0.163	-0.463	0	Traes_1AS_FF874F72D.1	-1.4596	0.476687	100	7e-85	253	0	Uncharacterized protein
W4ZZC1	0.299	0.093	0	Traes_1BL_0302D9F63.1	1.2439	0.00392113	100	0	1418	1	Uncharacterized protein
W4ZZE2	0.277	0.077	0	Traes_1BL_04EBF6A19.1	-1.594	0.0294674	100	0	605	-1	Uncharacterized protein
W4ZZS7	0.196	-0.333	0	Traes_1BL_0F963B20E.1	-2.0402	0.140318	100	0	537	0	Uncharacterized protein
W4ZZZ2	0.084	0.336	0	Traes_1BL_156D855B2.2	2.3	0.315321	100	0	649	0	Uncharacterized protein
W4ZZZ7	0.125	-0.368	0	Traes_1BL_164A89B5B.2	2.523	2.39107e-10	100	0	588	1	Uncharacterized protein
W5A073	0.094	0.889	0	Traes_1BL_1D467B1C2.1	0.5738	0.750434	100	2e-136	384	0	Uncharacterized protein
W5A0A5	0.002	2.42	1	Traes_1BL_1EEF9FE0F1.1	7.4495	0.000733719	100	2e-79	234	1	Uncharacterized protein
W5A0D6	0.313	-0.052	0	Traes_1BL_2245158B7.1	0.0799	0.958681	100	3e-166	462	0	Uncharacterized protein
W5A0E2	0.073	-0.594	0	Traes_1BL_22B15A022.1	0.2923	0.716686	100	1e-161	456	0	Uncharacterized protein
W5A0L9	0.022	1.394	1	Traes_1BL_2977DC4B6.1	0.0546	0.979938	100	0	922	0	Uncharacterized protein
W5A0Z1	0.077	-0.712	0	Traes_1BL_33E84DB5D.1	0.7622	0.0966027	100	3e-174	484	0	Alpha-galactosidase (EC 3.2.1.22) (Melibiase)
W5A152	0.061	-0.515	0	Traes_1AL_53F3380AF.1	1.447	0.0115688	99.72	0	701	1	Uncharacterized protein
W5A195	0.096	-0.413	0	Traes_1BL_3CB12266D.2	5.2203	1.03299e-07	100	8e-147	416	1	Uncharacterized protein
W5A1F3	0.224	-0.159	0	Traes_1BL_41EFD5242.2	0.0959	0.943645	100	3e-78	235	0	Uncharacterized protein
W5A1G8	0.06	-1.038	0	Traes_1BL_432BBE427.2	2.9534	1.62149e-15	100	0	580	1	Uncharacterized protein
W5A1Q5	0.113	-0.203	0	Traes_1BL_4B20D3268.1	-0.0348	0.976666	100	0	572	0	Uncharacterized protein
W5A1T0	0.198	0.429	0	Traes_1BL_4D2CB33FC.1	2.1582	0.0477039	100	1e-54	168	1	Uncharacterized protein
W5A258	0.187	-0.327	0	Traes_1BL_58379F3C5.1	-1.3218	0.103195	100	1e-73	224	0	Uncharacterized protein
W5A2E3	0.001	-2.803	-1	Traes_1BL_5F5FD0364.1	-0.195	0.894815	100	0	959	0	Uncharacterized protein
W5A2E7	0.135	-0.368	0	Traes_1BL_5F930EDC7.1	0.507	0.328971	100	3e-139	396	0	Uncharacterized protein
W5A2F4	0.097	0.386	0	Traes_1BL_5FFF3DBA5.1	0.4509	0.497738	100	0	591	0	Uncharacterized protein
W5A2K8	0.123	-0.314	0	Traes_1BL_6401A85E7.1	0.7228	0.0626099	100	0	943	0	Uncharacterized protein
W5A2L6	0.201	-0.156	0	Traes_1BL_65369F9A4.1	-0.3271	0.677827	100	0	631	0	Uncharacterized protein
W5A2U3	0.281	-0.075	0	Traes_1BL_6C424F111.1	-0.7053	0.177114	100	0	553	0	Uncharacterized protein
W5A330	0.119	-0.22	0	Traes_1BL_7479183FB.1	-0.0829	0.941311	100	0	1756	0	Uncharacterized protein
W5A358	0.006	1.858	1	Traes_1BL_770224F66.2	-2.4396	6.78257e-11	100	0	1452	-1	Uncharacterized protein
W5A377	0.3	-0.084	0	Traes_1BL_78CEA8ED2.1	0.1611	0.788361	100	2e-117	334	0	Uncharacterized protein
W5A3A8	0.325	-0.036	0	Traes_1BL_7B1831D79.2	0.0245	0.979786	100	3e-13	63.5	0	Uncharacterized protein
W5A3L5	0.322	0.091	0	Traes_1BL_83B495A4A.2	-0.63	0.181403	100	0	1521	0	Uncharacterized protein
W5A3U7	0.267	-0.125	0	Traes_1BL_8AC8D124C.2	-2.0377	0.00028106	100	7e-139	390	-1	Ribosomal protein
W5A496	0.336	0.022	0	Traes_1BL_96B428B12.1	-1.1836	0.000949966	100	0	596	-1	Uncharacterized protein
W5A4B9	0.072	-0.399	0	Traes_1BL_9908E325A.2	1.0992	0.0115099	100	0	955	1	Pyruvate kinase (EC 2.7.1.40)
W5A4M1	0.289	-0.174	0	Traes_1BL_A16EFC055.1	-1.2501	0.0118538	100	5e-152	427	-1	Uncharacterized protein
W5A4W7	0.336	0.049	0	Traes_1BL_A906FBBA8.1	0.5177	0.195661	100	0	1496	0	Uncharacterized protein
W5A4Y6	0.35	-0.016	0	Traes_1BL_AA77D6F83.1	0.3869	0.724552	100	9e-102	297	0	Uncharacterized protein
W5A4Z1	0.147	-0.462	0	Traes_1BL_AB3B8444B.1	-1.5789	0.0111208	100	0	531	-1	ATP-dependent Clp protease proteolytic subunit
W5A566	0.294	-0.089	0	Traes_1BL_B1C10EA93.1	-0.3083	0.683174	100	2e-67	203	0	Uncharacterized protein
W5A598	0.063	-0.758	0	Traes_1BL_B3E9FF048.1	1.2664	0.0311305	100	5e-113	322	1	Alpha-galactosidase (EC 3.2.1.22) (Melibiase)
W5A5C9	0.273	-0.236	0	Traes_1BL_B65CA46C7.2	0.3817	0.523007	100	0	740	0	Uncharacterized protein
W5A5F1	0.299	0.066	0	Traes_1BL_B90019AF3.2	0.3311	0.594566	100	0	792	0	Uncharacterized protein
W5A5F4	0.248	-0.184	0	Traes_1BL_B9305B451.1	-2.2713	0.003122	100	5e-161	449	-1	Uncharacterized protein
W5A5U1	0.21	-0.275	0	Traes_1BL_C5CD09285.1	1.3306	0.000113098	100	0	741	1	Mitogen-activated protein kinase (EC 2.7.11.24)
W5A5Y6	0.34	-0.031	0	Traes_1BL_C8FE2382C.1	0.4876	0.355719	100	1e-103	310	0	Uncharacterized protein
W5A609	0.257	0.159	0	Traes_1BL_CAB6FC379.2	0.5138	0.38545	100	3e-123	349	0	Cyanate hydratase (Cyanase) (EC 4.2.1.104) (Cyanate hydrolase) (Cyanate lyase)
W5A687	0.25	-0.14	0	Traes_1BL_D0694804D1.1	2.6783	0.0553976	100	3e-64	195	0	Uncharacterized protein
W5A6F9	0.186	-0.454	0	Traes_1BL_D62755E8A.1	0.3985	0.670177	100	0	1009	0	Uncharacterized protein
W5A6H1	0.229	-0.363	0	Traes_1BL_D6E1CD173.2	-1.0124	0.0191562	100	4e-42	137	-1	Uncharacterized protein
W5A6N0	0.06	-0.645	0	Traes_1BL_DD29F7E69.2	-1.9353	0.144318	100	0	570	0	Uncharacterized protein
W5A6S2	0.002	2.798	1	Traes_1BL_E0E972134.1	-1.8758	0.0096197	100	0	653	-1	Annexin
W5A6Y1	0.004	3.125	1	Traes_1BL_E7A59AA9C.1	-1.9937	0.603071	100	2e-49	154	0	Uncharacterized protein
W5A718	0.363	0.008	0	Traes_1BL_EAED4A376.2	-1.2484	0.0141168	100	0	1566	-1	Uncharacterized protein
W5A719	0.089	3.425	1	Traes_1BL_EB3E94642.1	0.0215	0.987959	100	6e-134	377	0	Uncharacterized protein
W5A724	0.125	-0.408	0	Traes_1BL_EB95F4919.2	2.0781	6.07253e-10	100	0	653	1	Uncharacterized protein
W5A756	0.097	0.486	0	Traes_1BL_EE4652640.1	-0.6166	0.281134	100	1e-141	399	0	Xyloglucan endotransglucosylase/hydrolase (EC 2.4.1.207)
W5A761	0.269	0.157	0	Traes_1BL_EE81995CA.1	0.6013	0.289498	100	0	572	0	Uncharacterized protein
W5A7D8	0.114	-0.392	0	Traes_1BL_F4D20AE54.2	0.2236	0.798403	100	0	833	0	Uncharacterized protein
W5A7F4	0.002	2.543	1	Traes_1BL_F6B656799.2	0.2709	0.874224	100	0	748	0	Uncharacterized protein
W5A7N8	0.089	-0.29	0	Traes_1BL_FE64E1156.1	0.4302	0.753273	100	0	555	0	Uncharacterized protein
W5A7R2	0.13	0.323	0	Traes_1BL_FFEA08837.1	1.7013	8.74493e-07	100	0	821	1	Hexokinase (EC 2.7.1.1)
W5A7V2	0.123	0.972	0	Traes_1BS_06F3A2D5D.1	-3.0173	0.0137719	100	5e-101	290	-1	Uncharacterized protein
W5A7X5	0.082	-0.307	0	Traes_1BS_0AC088DDF.1	0.4732	0.32931	100	0	1288	0	Uncharacterized protein
W5A838	0.143	-0.357	0	Traes_1BS_14E4464D7.1	-0.542	0.480237	100	6e-138	388	0	Uncharacterized protein
W5A846	0.002	-3.209	-1	Traes_1BS_15260E22E.1	0.7367	0.208438	100	0	533	0	Uncharacterized protein
W5A848	0.052	-0.537	0	Traes_1BS_15C828137.2	-2.4833	1.71241e-08	100	0	863	-1	Dihydrolipoyl dehydrogenase (EC 1.8.1.4)
W5A8B5	0.116	-0.127	0	Traes_1BS_20DB6A3F2.2	0.073	0.940209	100	0	1598	0	Uncharacterized protein
W5A8K7	0.007	3.906	1	Traes_1BS_2E766829E.1	-0.9151	0.665739	100	0	663	0	Peroxidase (EC 1.11.1.7)
W5A8Z9	0.147	-0.339	0	Traes_1BS_478039FB4.2	-0.8987	0.0126404	100	0	570	0	Uncharacterized protein
W5A942	0.355	-0.022	0	Traes_1BS_4F863C0A0.1	-0.3037	0.740532	100	0	506	0	Uncharacterized protein
W5A977	0.184	-0.136	0	Traes_1BS_548536A26.2	0.9858	0.0203392	100	0	561	0	Proteasome subunit beta type (EC 3.4.25.1)
W5A9C9	0.293	-0.084	0	Traes_1BS_5F9257978.1	-0.1273	0.958457	100	2e-44	146	0	Uncharacterized protein
W5A9M3	0.006	-1.772	-1	Traes_1BS_6FEB6D656.1	1.4689	0.11019	100	2e-155	435	0	Uncharacterized protein
W5AA07	0.16	-0.249	0	Traes_1BS_82B47CBF7.2	-0.3545	0.498912	100	0	2194	0	Uncharacterized protein
W5AA60	0.084	0.626	0	Traes_1BS_8A297503E.1	0.1657	0.833274	100	4e-92	270	0	Uncharacterized protein
W5AAB2	0.123	-0.933	0	Traes_1BS_932D73E93.2	-0.2936	0.784979	100	0	729	0	Uncharacterized protein
W5ABD3	0.135	0.205	0	Traes_1BS_CD0B11493.4	2.2666	1.4032e-14	100	0	736	1	Uncharacterized protein
W5ABI3	0.183	-0.083	0	Traes_1BS_D3FD8CC9D.1	1.1279	0.00345684	100	0	1113	1	Uncharacterized protein
W5AC26	0.291	0.032	0	Traes_1BS_F1B481DED.2	0.5009	0.623691	100	0	1607	0	Uncharacterized protein
W5ACA2	0.039	-2.241	-1	Traes_1DL_003A549A4.2	1.2979	0.0131966	100	0	1051	1	Uncharacterized protein
W5ACB6	0.075	1.228	0	Traes_1DL_0150052A5.1	-0.3335	0.849384	100	2e-45	144	0	Uncharacterized protein
W5ACT1	0.105	-0.552	0	Traes_1DL_115A0324A.1	0.5083	0.409072	100	5e-105	301	0	Uncharacterized protein
W5ACX2	0.132	-0.175	0	Traes_1DL_15B84C391.1	3.8076	5.22862e-20	100	1e-132	375	1	Uncharacterized protein
W5AD76	0.323	-0.058	0	Traes_1DL_1F8644B70.1	1.2772	0.0373292	100	4e-44	141	1	Uncharacterized protein
W5AD80	0.28	0.082	0	Traes_1DL_1FFE8EF0D.1	0.2407	0.781622	100	0	832	0	Uncharacterized protein
W5ADS2	0.09	-0.481	0	Traes_1DL_2FC3C0384.1	0.9088	0.0192714	100	7e-84	248	0	Uncharacterized protein
W5ADV2	0.131	-0.265	0	Traes_1DL_325871241.2	0.1745	0.863394	100	0	669	0	Uncharacterized protein
W5ADX0	0.004	-2.495	-1	Traes_1DL_33A487FF6.2	-1.4887	0.306221	100	2e-150	421	0	Uncharacterized protein
W5AE58	0.091	-0.741	0	Traes_1DL_3A2F90A5D.1	-2.1428	5.6834e-11	100	0	628	-1	Uncharacterized protein
W5AE72	0.089	-0.403	0	Traes_1DL_3B1A895B8.1	-0.6291	0.151098	100	0	856	0	Uncharacterized protein
W5AEB0	0.354	-0.011	0	Traes_1AL_065AA7C82.2	0.619	0.0969932	100	7e-83	244	0	Uncharacterized protein
W5AEB2	0.304	0.067	0	Traes_1DL_3F4A8E2D6.1	-2.0219	0.246703	100	4e-160	447	0	Uncharacterized protein
W5AEF8	0.145	0.565	0	Traes_1DL_43333E346.1	-0.6135	0.486536	100	0	541	0	Uncharacterized protein
W5AEG7	0.112	-0.558	0	Traes_1DL_44034A09A.2	1.1412	0.118885	100	0	652	0	Uncharacterized protein
W5AEZ1	0.181	-0.435	0	Traes_1DL_571977793.1	1.0665	0.805189	100	0	864	0	Uncharacterized protein
W5AF04	0.125	-0.515	0	Traes_1DL_58267DB18.1	-1.1673	0.0354939	100	0	519	-1	Uncharacterized protein
W5AF34	0.295	-0.013	0	Traes_1DL_5A31A68D3.2	-0.6147	0.451075	100	0	802	0	Uncharacterized protein
W5AF41	0.168	-0.177	0	Traes_1DL_5AE278890.3	0.6258	0.165205	100	0	843	0	Malic enzyme
W5AF42	0.106	-0.455	0	Traes_1DL_5AFDF8430.1	-1.335	0.000258738	100	0	925	-1	Uncharacterized protein
W5AFK9	0.146	0.622	0	Traes_1DL_67E7C6FBD.3	0.2673	0.882753	100	2e-97	281	0	Uncharacterized protein
W5AFM1	0.23	-0.077	0	Traes_1DL_6924314CF.1	-0.7245	0.0491784	100	0	1639	0	Uncharacterized protein
W5AFN1	0.108	-0.28	0	Traes_1DL_69D4A3E8B.1	0.5728	0.247529	100	0	740	0	Uncharacterized protein
W5AFQ5	0.237	0.151	0	Traes_1DL_6BE4FDBA0.1	-1.1847	0.0377711	100	0	745	-1	Uncharacterized protein
W5AFT6	0.12	-0.49	0	Traes_1DL_6FC2A3EE3.2	-0.1636	0.800847	100	0	1835	0	Uncharacterized protein
W5AFW9	0.222	0.116	0	Traes_1BL_D0A3F2067.1	0.2209	0.742676	100	0	782	0	Uncharacterized protein
W5AGE2	0.182	0.284	0	Traes_1DL_837E581B1.1	0.1983	0.838084	100	7e-169	469	0	Uncharacterized protein
W5AGI5	0.075	-0.508	0	Traes_1DL_88D2ACD05.2	-0.5985	0.159356	100	7e-140	393	0	Uncharacterized protein
W5AGK9	0.103	-0.45	0	Traes_1DL_8B2DB7951.1	0.0556	0.949442	100	2e-107	308	0	Nucleoside diphosphate kinase (EC 2.7.4.6)
W5AGL2	0.262	-0.145	0	Traes_1DL_8B7B9A303.1	-1.3739	0.012062	100	0	1108	-1	Uncharacterized protein
W5AGS9	0.162	0.387	0	Traes_1DL_91D91B69A.1	-0.3369	0.637535	100	0	939	0	Uncharacterized protein
W5AGX0	0.023	-3.585	-1	Traes_1DL_94E6490F3.1	4.4141	2.57101e-32	100	2e-134	381	1	Uncharacterized protein
W5AH42	0.006	-3.425	-1	Traes_1DL_9B2498344.1	0.8519	0.346918	100	6e-86	253	0	Uncharacterized protein
W5AH95	0.276	-0.204	0	Traes_1DL_A083A3297.1	-0.1391	0.982595	100	5e-18	71.2	0	Uncharacterized protein
W5AHA8	0.124	-0.442	0	Traes_1DL_A1E16EA09.1	1.4334	3.0483e-06	100	0	1034	1	Uncharacterized protein
W5AHD6	0.003	3.104	1	Traes_1DL_A530B3014.2	-0.1487	0.897354	100	1e-138	391	0	Uncharacterized protein
W5AHH1	0.128	-0.242	0	Traes_1DL_A91B639E3.1	-0.5173	0.433491	100	2e-130	372	0	Malate dehydrogenase (EC 1.1.1.37)
W5AHI5	0.185	0.128	0	Traes_1DL_AB0ACF01C.1	-0.5053	0.677872	100	0	1008	0	Uncharacterized protein
W5AHR6	0.282	-0.089	0	Traes_1DL_B2893CE2A.1	-0.2662	0.887038	100	2e-109	313	0	Uncharacterized protein
W5AHT3	0.322	-0.045	0	Traes_1DL_B3EC916BB.2	-1.1357	0.0277472	100	0	722	-1	Hexokinase (EC 2.7.1.1)
W5AHU2	0.246	0.15	0	Traes_1DL_B4C48740B.2	-1.3058	0.0168678	100	0	1080	-1	Uncharacterized protein
W5AI61	0.251	-0.224	0	Traes_1DL_BFD641AD9.1	-2.8297	5.98718e-05	100	2e-171	478	-1	Uncharacterized protein
W5AIF8	0.042	0.719	1	Traes_1DL_C875BF063.1	-1.0274	0.00274101	100	2e-170	474	-1	Uncharacterized protein
W5AIJ5	0.077	-0.732	0	Traes_1DL_CD211C1E2.1	-1.7107	2.97481e-05	100	0	989	-1	Uncharacterized protein
W5AIQ0	0.116	-0.492	0	Traes_1DL_D3209EB84.2	-1.286	0.000932406	100	0	710	-1	Uncharacterized protein
W5AIR4	0.003	3.518	1	Traes_1DL_D504BBA5F.1	0.2424	0.811105	100	5e-51	159	0	Uncharacterized protein
W5AIS4	0.131	-0.478	0	Traes_1DL_D5F3DA85C.1	-0.9861	0.201548	100	0	735	0	Alpha-galactosidase (EC 3.2.1.22) (Melibiase)
W5AIW8	0.266	0.052	0	Traes_1DL_DAE45B4D7.1	-0.7495	0.223991	100	0	1518	0	Uncharacterized protein
W5AIX4	0.179	0.366	0	Traes_1AL_0D04C9A2A.2	0.4718	0.971767	100	8e-140	400	0	Uncharacterized protein
W5AIZ0	0.127	-0.608	0	Traes_1DL_DC7AE0931.1	0.0602	0.974442	100	3e-81	238	0	Uncharacterized protein
W5AJ54	0.072	0.879	0	Traes_1DL_E31CD9338.1	-0.0842	0.93765	100	6e-98	285	0	Nascent polypeptide-associated complex subunit beta
W5AJJ7	0.259	0.129	0	Traes_1DL_F17BA285B.2	0.0004	0.999755	100	0	739	0	Branched-chain-amino-acid aminotransferase (EC 2.6.1.42)
W5AJS8	0.144	-0.276	0	Traes_1DL_F9213AB33.1	2.4522	8.32988e-10	100	0	560	1	Uncharacterized protein
W5AK05	0.061	-0.362	0	Traes_1DS_0435E9A1F.2	-0.3933	0.512985	100	0	1119	0	Glucose-6-phosphate isomerase (EC 5.3.1.9)
W5AK77	0.029	-0.27	0	Traes_1DS_11F3204B8.1	-1.9041	0.000104067	100	3e-126	358	-1	Uncharacterized protein
W5AKH6	0.098	0.12	0	Traes_1DS_2536BE700.1	-2.0145	0.0123683	100	0	1079	-1	Uncharacterized protein
W5AKT1	0.102	-0.509	0	Traes_1DS_366988061.2	-0.0116	0.994767	100	2e-133	379	0	Uncharacterized protein
W5AKW0	0.18	0.714	0	Traes_1DS_3E8E0BE88.1	2.9395	1.29007e-13	100	5e-163	454	1	Uncharacterized protein
W5AKY2	0.252	0.158	0	Traes_1DS_4323F126D.1	1.2714	0.000782862	100	0	727	1	Uncharacterized protein
W5AL18	0.102	-0.77	0	Traes_1DS_491B2F92A1.1	1.8625	0.0533777	100	2e-142	402	0	Uncharacterized protein
W5AL59	0.106	-0.355	0	Traes_1DS_5026B1001.1	-2.9181	2.07869e-06	100	0	1138	-1	Uncharacterized protein
W5AL78	0.349	0.023	0	Traes_1DS_54B3EABE1.1	1.0618	0.0320164	100	0	1581	1	Uncharacterized protein
W5AL81	0.221	0.271	0	Traes_1DS_553838359.1	-0.2713	0.861142	100	0	738	0	Uncharacterized protein
W5AL94	0.16	-0.334	0	Traes_1DS_578ADDF80.1	-1.0046	0.00445519	100	0	615	-1	Peroxidase (EC 1.11.1.7)
W5ALB1	0.169	-0.864	0	Traes_1DS_5B1594E4C.2	0.6144	0.890737	100	2e-49	154	0	Uncharacterized protein
W5ALC0	0.096	-0.528	0	Traes_1BS_716EA1208.1	0.935	0.000473752	100	0	856	0	Uncharacterized protein
W5ALR1	0.08	1.223	0	Traes_1DS_7742A4A05.1	-1.9956	0.00194995	100	1e-107	315	-1	Uncharacterized protein
W5ALU9	0.148	-0.224	0	Traes_1DS_7D751BA29.2	1.3849	0.00218332	100	0	538	1	Proteasome subunit beta type (EC 3.4.25.1)
W5AM16	0.129	-0.376	0	Traes_1DS_87CA06255.2	-1.4557	0.00133686	100	0	1474	-1	Uncharacterized protein
W5AM53	0.204	0.46	0	Traes_1AS_E58B0B23A.2	0.1794	0.820122	100	2e-159	447	0	40S ribosomal protein S4
W5AM64	0.106	0.215	0	Traes_1DS_8FE31BBF3.1	0.5035	0.300673	100	0	1997	0	Uncharacterized protein
W5AMG0	0.155	-0.405	0	Traes_1DS_A23800206.1	-0.0216	0.997682	100	0	662	0	Peroxidase (EC 1.11.1.7)
W5AMH9	0.182	-0.448	0	Traes_1DS_A56C094A2.1	-0.7162	0.0784021	100	0	777	0	Uncharacterized protein
W5AMN3	0.187	0.263	0	Traes_1DS_B079511CF.1	0.3578	0.655686	100	0	1056	0	Beta-hexosaminidase (EC 3.2.1.52)
W5AMP4	0.003	1.905	1	Traes_1DS_B282DDC2B.2	0.1545	0.913768	100	0	1137	0	Uncharacterized protein
W5AMP6	0.01	1.602	1	Traes_1DS_B29100811.2	-3.1791	1.87709e-14	100	0	780	-1	Dihydrolipoyl dehydrogenase (EC 1.8.1.4)
W5AMP7	0.138	-0.305	0	Traes_1DS_B2954347C.1	0.0952	0.939592	100	0	654	0	Uncharacterized protein
W5AMS3	0.09	1.235	0	Traes_1DS_B74218BA2.1	-2.7934	0.0932179	100	0	521	0	Uncharacterized protein
W5AMS6	0.042	0.399	0	Traes_1DS_B76EB7BCD.2	0.2375	0.717408	100	0	1082	0	Importin subunit alpha
W5AMU3	0.363	0.001	0	Traes_1DS_BA49B767E.1	-0.9273	0.0573525	100	0	551	0	Uncharacterized protein
W5AMV3	0.062	-0.635	0	Traes_1DS_BB9715188.1	0.6592	0.27807	100	1e-128	365	0	Uncharacterized protein
W5AN00	0.03	-0.486	0	Traes_1DS_C3F67FDFB.1	-3.1958	0.0573446	100	2e-54	169	0	Uncharacterized protein
W5ANF6	0.022	-1.674	-1	Traes_1DS_E3EA37F41.1	-0.2331	0.940005	100	0	1266	0	Uncharacterized protein
W5ANJ3	0.109	0.377	0	Traes_1DS_EDBC5757C.1	-1.2002	0.0115016	100	0	627	-1	Uncharacterized protein
W5ANK8	0.125	-0.565	0	Traes_1DS_EFB39AEDC.2	1.213	0.00793839	100	0	2076	1	Uncharacterized protein
W5ANS6	0.335	0.074	0	Traes_1DS_FAE249779.1	1.0785	0.00617659	100	3e-66	205	1	Uncharacterized protein
W5ANU0	0.341	-0.018	0	Traes_1DS_FD8511876.1	0.2992	0.614379	100	1e-162	453	0	Uncharacterized protein
W5AP10	0.154	-0.634	0	Traes_2AL_033E515A5.1	-0.8704	0.161771	100	0	744	0	Uncharacterized protein
W5AP83	0.34	0.045	0	Traes_2AL_08822A7AE.1	-0.1948	0.845942	100	9e-160	448	0	Uncharacterized protein
W5APE4	0.256	0.055	0	Traes_2AL_0BD6646BA.1	0.0266	0.979508	100	0	1058	0	Uncharacterized protein
W5APF7	0.147	-0.436	0	Traes_2AL_0CFD876A9.1	-2.0414	0.115519	100	0	686	0	Uncharacterized protein
W5API1	0.04	-0.551	-1	Traes_2AL_0EA4C4F0A.1	-0.7847	0.233302	100	7e-137	385	0	Uncharacterized protein
W5APJ8	0.091	-0.381	0	Traes_2AL_0F6C79FDA.2	-2.1192	9.23232e-08	100	0	878	-1	Uncharacterized protein
W5APU0	0.357	0.012	0	Traes_2AL_165C9F211.2	-0.68	0.744974	100	4e-154	437	0	Uncharacterized protein
W5AQ04	0.299	0.11	0	Traes_2AL_1B2CC9926.1	0.0976	0.914653	100	6e-132	375	0	40S ribosomal protein S8
W5AQ74	0.207	0.2	0	Traes_2AL_20BC426B9.1	5.3336	0.10625	100	0	630	0	Peroxidase (EC 1.11.1.7)
W5AQ91	0.218	0.074	0	Traes_2AL_2224DCC1A.1	0.5667	0.679804	100	0	543	0	Peroxidase (EC 1.11.1.7)
W5AQ98	0.162	-0.533	0	Traes_2DL_B9574CFF6.1	-1.4391	0.810282	95.07	1e-158	397	0	Peroxidase (EC 1.11.1.7)
W5AQD3	0.134	-0.481	0	Traes_2AL_25944DD47.1	2.7002	1.76068e-08	100	0	723	1	Uncharacterized protein
W5AQG6	0.004	-2.677	-1	Traes_2AL_27580E224.2	-1.643	0.72055	100	0	791	0	Dihydroorotate dehydrogenase (quinone), mitochondrial (DHOdehase) (EC 1.3.5.2)
W5AQZ6	0.098	1.401	0	Traes_2AL_3315250C9.2	2.7888	3.22595e-20	100	0	702	1	Uncharacterized protein
W5AR89	0.336	-0.042	0	Traes_2AL_396E0F5A3.2	0.0494	0.960445	100	1e-72	220	0	Uncharacterized protein
W5ARC7	0.365	0.002	0	Traes_2AL_3C99F42A5.1	-1.0707	0.0304443	100	0	1588	-1	Uncharacterized protein
W5ARE8	0.173	-0.366	0	Traes_2AL_3E4F9254A.1	3.5742	0.131683	100	0	1503	0	Uncharacterized protein
W5ARN8	0.256	-0.296	0	Traes_2AL_43F271120.1	0.5335	0.422407	100	2e-113	325	0	Uncharacterized protein
W5ARU5	0.249	-0.166	0	Traes_2AL_47B1A5BF2.1	-1.6807	6.63692e-06	100	2e-57	184	-1	Uncharacterized protein
W5ASA4	0.161	-0.383	0	Traes_2BS_F4166E3C6.1	-0.096	0.929391	100	3e-98	285	0	Uncharacterized protein
W5ASA5	0.187	-0.961	0	Traes_2AL_52FFAC556.2	0.7738	0.771815	100	3e-56	174	0	Uncharacterized protein
W5ASF3	0.169	-0.276	0	Traes_2AL_55644CC39.1	0.1068	0.996019	100	1e-114	327	0	Uncharacterized protein
W5ASI9	0.105	-0.329	0	Traes_2AL_57DF7CC48.1	0.3874	0.505589	100	0	1368	0	Uncharacterized protein
W5ASJ5	0.23	-0.094	0	Traes_2AL_5820BAF68.2	1.1607	0.0244076	100	0	758	1	Uncharacterized protein
W5ASP5	0.362	-0.007	0	Traes_2AL_5BAB26827.1	-0.7031	0.761077	100	0	1788	0	Lipoxygenase (EC 1.13.11.-)
W5ASP7	0.123	-0.591	0	Traes_2AL_5BDE410D1.1	-2.3379	3.58994e-07	100	0	805	-1	Uncharacterized protein
W5ASQ5	0.157	-0.32	0	Traes_2AL_5C6928F55.2	0.2029	0.83064	100	4e-177	491	0	Uncharacterized protein
W5ASY2	0.131	-0.527	0	Traes_2AL_628B34055.1	-1.5975	0.00591761	100	2e-132	377	-1	Uncharacterized protein
W5AT17	0.094	1.024	0	Traes_2AL_65782D26E.1	0.12	0.89977	100	0	1716	0	Uncharacterized protein
W5ATQ6	0.096	3.222	1	Traes_2AL_7533C8057.1	1.1681	0.0185491	100	0	557	1	Uncharacterized protein
W5ATV4	0.063	-0.289	0	Traes_2AL_783420E8B.1	-2.3232	1.23447e-12	100	0	1132	-1	Uncharacterized protein
W5ATV6	0.097	-0.144	0	Traes_2AL_783CF383F.1	-1.808	0.236159	100	0	738	0	Glyceraldehyde-3-phosphate dehydrogenase (EC 1.2.1.-)
W5ATY4	0.095	-0.473	0	Traes_2AL_79FAAA6E1.2	0.252	0.827532	100	2e-66	199	0	Uncharacterized protein
W5ATY9	0.336	-0.024	0	Traes_2AL_7A5A988CA.1	-1.1599	0.0196752	100	0	1493	-1	Acetyl-coenzyme A synthetase (EC 6.2.1.1)
W5AU48	0.059	0.534	0	Traes_2AL_7EABAC855.1	-2.1683	0.0760156	100	0	749	0	Uncharacterized protein
W5AU55	0.144	-0.319	0	Traes_2AL_7F21D24BA.2	-0.0216	0.986103	100	0	601	0	Uncharacterized protein
W5AUA7	0.035	-0.33	0	Traes_2AL_837353248.1	0.1996	0.82576	100	0	887	0	Isocitrate dehydrogenase [NADP] (EC 1.1.1.42)
W5AUD8	0.097	0.194	0	Traes_2AL_85FCE950B.1	-1.9597	4.20354e-06	100	0	990	-1	Uncharacterized protein
W5AVI0	0.217	-0.169	0	Traes_2AL_A2CBDB5F7.1	-1.1042	0.00455525	100	0	1708	-1	Uncharacterized protein
W5AVM3	0.124	-0.359	0	Traes_2AL_A60CCB86B.1	-0.5617	0.510948	100	0	618	0	Uncharacterized protein
W5AVN7	0.069	0.68	0	Traes_2AL_A711DF57E1.1	0.652	0.583187	100	7e-147	413	0	Uncharacterized protein
W5AVS5	0.127	0.547	0	Traes_2AL_AA6937D6B.1	0.1038	0.912511	100	0	628	0	Uncharacterized protein
W5AW17	0.128	-0.362	0	Traes_2AL_B1862228D.1	0.959	0.528376	100	0	690	0	Uncharacterized protein
W5AW22	0.251	0.158	0	Traes_2AL_B1D07331D.1	1.0454	0.0744968	100	0	569	0	Uncharacterized protein
W5AW29	0.003	-1.958	-1	Traes_2AL_B2702445B.2	-0.2295	0.948479	100	2e-125	359	0	Uncharacterized protein
W5AWH2	0.125	-0.389	0	Traes_2AL_BEE4A1C68.1	-1.9433	0.0179452	100	5e-147	414	-1	Uncharacterized protein
W5AWM0	0.224	-0.068	0	Traes_2AL_C2D10BD07.1	-1.7755	2.93172e-05	100	0	942	-1	Uncharacterized protein
W5AWT3	0.267	-0.754	0	Traes_2AL_C6F2FA817.1	-1.2087	0.0232769	100	5e-152	429	-1	Uncharacterized protein
W5AX02	0.323	-0.179	0	Traes_2AL_CB3FF487A.3	-1.2075	0.738899	100	2e-81	241	0	Uncharacterized protein
W5AX94	0.009	-1.791	-1	Traes_2AL_D149074A3.1	0.3988	0.824451	100	0	556	0	Uncharacterized protein
W5AXI7	0.059	1.457	0	Traes_2AL_D80447132.2	1.5906	9.28772e-07	100	0	1070	1	Uncharacterized protein
W5AXQ7	0.213	-0.258	0	Traes_2AL_DD284DEA9.1	-1.6416	0.00241986	100	0	554	-1	Uncharacterized protein
W5AXT4	0.056	-0.171	0	Traes_2AL_DF262E611.1	-1.1737	0.00632651	100	0	683	-1	Uncharacterized protein
W5AY25	0.133	-0.424	0	Traes_2AL_E5A33D194.1	-1.7997	0.0103443	100	4e-108	311	-1	Uncharacterized protein
W5AY47	0.062	-0.665	0	Traes_2AL_E744E408B.2	-1.0271	0.0986987	100	0	1069	0	Uncharacterized protein
W5AYA4	0.208	-0.204	0	Traes_2AL_EBF20356D.1	-1.1661	0.0138848	100	1e-136	387	-1	Uncharacterized protein
W5AYJ9	0.201	-0.424	0	Traes_2AL_F27B50401.1	1.4247	0.0018882	100	3e-149	417	1	Uncharacterized protein
W5AYQ6	0.264	0.141	0	Traes_2AL_F5ECBE772.1	0.6687	0.142598	100	2e-160	451	0	Anamorsin homolog (Fe-S cluster assembly protein DRE2 homolog)
W5AYY9	0.347	-0.046	0	Traes_2AL_FBA51F4F5.1	-0.032	0.997158	100	1e-89	262	0	Uncharacterized protein
W5AZ18	0.36	0.008	0	Traes_2AL_FD91EC97F.1	-1.6605	1.0415e-06	100	3e-176	489	-1	Ubiquinol oxidase (EC 1.10.3.11)
W5AZ21	0.208	-0.106	0	Traes_2AL_FDD593ED4.1	-0.8625	0.08661	100	0	2914	0	Uncharacterized protein
W5AZ53	0.143	-0.37	0	Traes_2AS_007D8F7BD.1	0.6814	0.133889	100	0	721	0	Uncharacterized protein
W5AZT4	0.078	-0.292	0	Traes_2AS_18BA58F8D.1	-1.2036	0.0696653	100	0	768	0	Uncharacterized protein
W5AZT9	0.154	0.371	0	Traes_2AS_195CFADD8.1	0.0172	0.989692	100	0	1505	0	Uncharacterized protein
W5B016	0.16	-0.188	0	Traes_2AS_20FC0F667.1	0.8145	0.104844	100	9e-137	387	0	Uncharacterized protein
W5B074	0.103	-0.462	0	Traes_2AS_2797ACA72.1	-0.5799	0.849384	100	3e-43	138	0	Uncharacterized protein
W5B080	0.139	-0.716	0	Traes_2AS_2836AF501.1	0.0553	0.976648	100	7e-69	206	0	Uncharacterized protein
W5B0Q9	0.114	-0.189	0	Traes_2AS_3B0E92500.1	-0.5065	0.223484	100	0	926	0	Xylose isomerase (EC 5.3.1.5)
W5B0R6	0.062	-0.267	0	Traes_2AS_3B6EDACAD.1	0.8399	0.0505386	100	0	994	0	Uncharacterized protein
W5B0R8	0.185	0.189	0	Traes_2AS_3B892F6D0.1	-0.5944	0.194491	100	1e-128	363	0	Eukaryotic translation initiation factor 5A (eIF-5A)
W5B0V7	0.251	-0.388	0	Traes_2AS_3EDDFBB19.1	1.8192	1.2822e-05	100	3e-166	464	1	Uncharacterized protein
W5B122	0.188	0.366	0	Traes_2AS_453C10ECC.2	1.5506	0.0025375	100	0	1075	1	Uncharacterized protein
W5B156	0.138	-0.329	0	Traes_2AS_48DA475B0.2	-0.7038	0.374669	100	0	570	0	Uncharacterized protein
W5B193	0.09	-0.388	0	Traes_2AS_4CB8AF22D.1	0.3701	0.566069	100	0	999	0	Uncharacterized protein
W5B198	0.236	0.277	0	Traes_2AS_4DE6446BD.2	0.7761	0.132926	100	0	1958	0	Uncharacterized protein
W5B1E5	0.213	-0.15	0	Traes_2AS_529825553.1	1.7545	4.24071e-07	100	1e-103	298	1	Superoxide dismutase [Cu-Zn] (EC 1.15.1.1)
W5B1K1	0.09	-0.194	0	Traes_2AS_57C9CAC3C.2	-1.6629	0.000134527	100	0	3054	-1	Uncharacterized protein
W5B1X6	0.127	-0.516	0	Traes_2AS_64BCCAA8B.1	-2.0565	0.0773263	100	1e-122	351	0	Uncharacterized protein
W5B209	0.101	-0.49	0	Traes_2AS_67F19428A.1	-1.6398	0.000275258	100	0	656	-1	Uncharacterized protein
W5B250	0.11	-0.195	0	Traes_2AS_6BDE6EB3F.1	-2.2127	1.17083e-08	100	0	880	-1	Uncharacterized protein
W5B2J4	0.157	-0.164	0	Traes_2AS_7A4976FA9.1	-0.4149	0.773465	100	4e-158	441	0	Uncharacterized protein
W5B2P8	0.218	-0.194	0	Traes_2AS_7EEC0FD32.1	1.2834	0.00756984	100	9e-107	308	1	Uncharacterized protein
W5B2U9	0.348	-0.144	0	Traes_2AS_84C021B0B.1	5.1492	0.232702	100	1e-118	338	0	Uncharacterized protein
W5B2V5	0.113	-0.814	0	Traes_2AS_8558C34D7.1	-1.6771	0.39932	100	2e-65	199	0	Uncharacterized protein
W5B2V6	0.141	-0.296	0	Traes_2AS_855B13EDC.1	-2.0682	1.58068e-05	100	6e-94	272	-1	Peptidyl-prolyl cis-trans isomerase
W5B323	0.096	-0.653	0	Traes_2AS_8CE0AADC5.1	-1.0659	0.0393767	100	0	630	-1	Uncharacterized protein
W5B3C2	0.108	0.404	0	Traes_2AS_972F2CECA.1	-0.0902	0.940431	100	0	2322	0	Uncharacterized protein
W5B3J4	0.021	-0.424	0	Traes_2AS_9F72E517F.1	-1.8281	3.90762e-05	100	0	723	-1	Uncharacterized protein
W5B3P3	0.042	3.739	1	Traes_2AS_A4A5BE528.1	-2.4258	4.28874e-07	100	0	870	-1	Uncharacterized protein
W5B3S3	0.318	0.157	0	Traes_2AS_A8BF6F543.1	0.2776	0.769236	100	2e-70	211	0	Uncharacterized protein
W5B421	0.266	-0.107	0	Traes_2AS_B2C72994E.1	-0.0723	0.967135	100	2e-152	429	0	Lactoylglutathione lyase (EC 4.4.1.5) (Glyoxalase I)
W5B438	0.279	0.17	0	Traes_2AS_B52F26066.1	1.223	0.118722	100	6e-60	182	0	Uncharacterized protein
W5B474	0.242	-0.297	0	Traes_2AS_B86EFFF66.1	-1.9212	0.192901	100	3e-153	432	0	Uncharacterized protein
W5B495	0.203	-0.22	0	Traes_2AS_BA96EE8B5.2	1.4	0.0138004	100	0	680	1	Alpha-galactosidase (EC 3.2.1.22) (Melibiase)
W5B4A4	0.081	0.641	0	Traes_2AS_BBE5262D9.2	-1.6559	0.0101433	100	2e-120	345	-1	Uncharacterized protein
W5B4W2	0.113	-0.39	0	Traes_2AS_D23AA7200.1	-0.2991	0.679368	100	0	774	0	Uncharacterized protein
W5B4W4	0.089	0.614	0	Traes_2AS_D262DF086.2	0.4268	0.311425	100	0	933	0	Uncharacterized protein
W5B4W5	0.114	-0.903	0	Traes_2AS_D26D32A7C.1	-0.89	0.885681	100	8e-70	211	0	Uncharacterized protein
W5B560	0.144	-0.202	0	Traes_2AS_DCF8150AC.1	-0.6586	0.129848	100	0	1454	0	Uncharacterized protein
W5B5K7	0.185	0.18	0	Traes_2AS_EC7E6EAF0.2	0.4825	0.278891	100	0	3255	0	Uncharacterized protein
W5B5M5	0.084	-0.359	0	Traes_2AS_EF55AF9DD.1	2.1346	7.62241e-06	100	0	779	1	Uncharacterized protein
W5B5V4	0.157	-0.309	0	Traes_2AS_F5EC4CAB6.2	-0.3397	0.627609	100	9e-104	299	0	Uncharacterized protein
W5B6B7	0.215	-0.176	0	Traes_2BL_047344CB6.1	-1.0228	0.00223587	100	0	1262	-1	Zeaxanthin epoxidase, chloroplastic (EC 1.14.13.90)
W5B6U4	0.098	-0.39	0	Traes_2BL_0FB524181.1	-0.8303	0.324847	100	6e-150	426	0	ATP-dependent Clp protease proteolytic subunit (EC 3.4.21.92)
W5B6W1	0.042	-0.352	0	Traes_2BL_10AC5A9F7.2	0.8042	0.0231556	100	0	745	0	Uncharacterized protein
W5B772	0.275	-0.105	0	Traes_2BL_181A8A126.1	0.6397	0.384807	100	0	2187	0	Ubiquitin carboxyl-terminal hydrolase (EC 3.4.19.12)
W5B777	0.259	0.117	0	Traes_2BL_185ED969B.1	2.2598	2.59087e-09	100	0	719	1	Serine hydroxymethyltransferase (EC 2.1.2.1)
W5B793	0.139	-0.336	0	Traes_2BL_197D53AD5.1	-1.7556	0.00627307	100	2e-164	460	-1	Uncharacterized protein
W5B7C7	0.367	0	0	Traes_2BL_1BE176D07.1	-0.9823	0.0337704	100	0	549	0	Uncharacterized protein
W5B7D0	0.132	-0.144	0	Traes_2BL_1C09A209F.1	-0.0614	0.947081	100	0	697	0	Uncharacterized protein
W5B7P2	0.231	-0.239	0	Traes_2BL_22224159C.1	0.3492	0.830664	100	0	598	0	Uncharacterized protein
W5B7X4	0.041	-1.482	-1	Traes_2BL_26A883081.1	-4.8216	0.000902752	100	2e-45	144	-1	Uncharacterized protein
W5B7Y4	0.299	-0.088	0	Traes_2BL_270665D27.1	-1.3819	0.00483132	100	0	1020	-1	Uncharacterized protein
W5B7Y9	0.006	-0.441	0	Traes_2BL_2768AE3B1.1	-2.1414	8.37508e-05	100	0	738	-1	Aminomethyltransferase (EC 2.1.2.10)
W5B7Z6	0.137	0.106	0	Traes_2BL_2825A3D0F.1	3.4894	4.07892e-20	100	0	976	1	Adenosylhomocysteinase (EC 3.3.1.1)
W5B840	0.278	-0.098	0	Traes_2BL_2B45081D4.1	-0.419	0.907236	100	0	639	0	Peroxidase (EC 1.11.1.7)
W5B864	0.143	-0.818	0	Traes_2BL_2C93D6642.1	-0.5665	0.57558	100	0	535	0	Uncharacterized protein
W5B8A1	0.027	-1.647	-1	Traes_2BL_2EE9E0CFD.1	-0.0233	0.989147	100	2e-83	246	0	Uncharacterized protein
W5B8C0	0.233	0.042	0	Traes_2BL_2FFAEB4A3.1	0.5455	0.387634	100	0	1001	0	Uncharacterized protein
W5B8F8	0.217	0.147	0	Traes_2BL_3202C26C4.1	-0.1144	0.944455	100	0	690	0	Uncharacterized protein
W5B8G2	0.161	-0.485	0	Traes_2BL_32112BA58.1	-2.2693	0.0117339	100	1e-140	397	-1	Uncharacterized protein
W5B8K7	0.211	-0.285	0	Traes_2BL_34819D129.1	2.4673	3.32663e-11	100	0	1026	1	Uncharacterized protein
W5B8P4	0.308	-0.146	0	Traes_2BL_36B344F6B.1	2.5021	5.00427e-07	100	0	565	1	Uncharacterized protein
W5B8U4	0.142	-0.209	0	Traes_2BL_3AEB92035.1	3.0247	8.08911e-11	100	1e-171	479	1	Uncharacterized protein
W5B8U6	0.213	-0.298	0	Traes_2BL_3B01B32B5.1	-3.1431	0.386701	100	9e-31	109	0	Uncharacterized protein
W5B985	0.226	-0.12	0	Traes_2BL_433D3147C.1	-0.0733	0.968973	100	0	540	0	Proliferating cell nuclear antigen
W5B9G8	0.36	-0.005	0	Traes_2BL_489B61DDC.1	0.9756	0.269818	100	0	582	0	Uncharacterized protein
W5B9L0	0.124	-0.426	0	Traes_2BL_4B8B77E73.1	-2.0134	0.00484857	100	0	665	-1	Uncharacterized protein
W5B9Q2	0.128	-0.179	0	Traes_2BL_4EA417A3A.1	2.0984	0.00242462	100	2e-180	504	1	Uncharacterized protein
W5B9V4	0.306	-0.15	0	Traes_2BL_525F94D2C.2	0.3579	0.597956	100	0	576	0	Uncharacterized protein
W5BA50	0.335	-0.084	0	Traes_2BL_5945B9FDB.1	-1.0404	0.349038	100	2e-44	149	0	Uncharacterized protein
W5BAA2	0.213	-0.322	0	Traes_2BL_5C0BB4BED.1	-2.4239	1.4779e-05	100	0	718	-1	Uncharacterized protein
W5BAB5	0.149	-0.166	0	Traes_2BL_5D16D7435.1	0.6438	0.246575	100	0	507	0	Uncharacterized protein
W5BAB9	0.09	-0.262	0	Traes_2BL_5D64E8C87.1	-1.896	0.204717	100	0	738	0	Glyceraldehyde-3-phosphate dehydrogenase (EC 1.2.1.-)
W5BAH6	0.02	-2.503	-1	Traes_2BL_6097FE67E.1	-0.0685	0.984384	100	0	651	0	Uncharacterized protein
W5BAM1	0.077	0.596	0	Traes_2BL_64327F222.1	-2.1355	0.0919363	100	2e-27	103	0	Uncharacterized protein
W5BAP3	0.132	0.256	0	Traes_2BL_6552196A1.1	-0.423	0.764959	100	0	629	0	3-isopropylmalate dehydrogenase (EC 1.1.1.85)
W5BAV5	0.061	-0.821	0	Traes_2BL_699DB5420.1	-1.327	0.0909022	100	0	626	0	Peroxidase (EC 1.11.1.7)
W5BBF0	0.181	0.124	0	Traes_2BL_76EE4692D.2	-1.7543	4.79938e-06	100	0	624	-1	Uncharacterized protein
W5BBF4	0.303	0.089	0	Traes_2BL_77148B8D8.1	-1.2137	0.580826	100	0	1838	0	Lipoxygenase (EC 1.13.11.-)
W5BBV6	0.119	-0.197	0	Traes_2BL_7F9F8D481.1	1.0602	0.00753428	100	0	1149	1	Uncharacterized protein
W5BBW7	0.039	0.503	1	Traes_2BL_80A16ECFD.1	2.6782	5.71225e-06	100	0	867	1	Uncharacterized protein
W5BC09	0.091	-0.368	0	Traes_2BL_83CF18165.1	-0.1433	0.822554	100	0	1011	0	Carboxypeptidase (EC 3.4.16.-)
W5BCG1	0.155	-0.561	0	Traes_2BL_8CC7DE748.1	-1.5457	0.0159938	100	1e-154	438	-1	Uncharacterized protein
W5BCG4	0.115	-0.473	0	Traes_2BL_8CD42B820.1	6.9812	9.67161e-30	100	0	658	1	Peroxidase (EC 1.11.1.7)
W5BCL4	0.048	-0.415	0	Traes_2BL_90B7C23BB.2	-1.6427	0.000257032	100	0	727	-1	Uncharacterized protein
W5BCN3	0.123	-0.243	0	Traes_2BL_920047AF5.1	-0.349	0.553555	100	3e-145	409	0	Uncharacterized protein
W5BCQ3	0.006	-2.419	-1	Traes_2BL_931FB03D1.1	-1.3581	0.0144824	100	2e-177	492	-1	Uncharacterized protein
W5BCV8	0.154	0.315	0	Traes_2BL_964FC881C.1	-1.9631	0.000134815	100	0	990	-1	Uncharacterized protein
W5BCV9	0.18	0.31	0	Traes_2BL_965768E2D.2	0.675	0.226455	100	0	941	0	Uncharacterized protein
W5BD57	0.139	-0.121	0	Traes_2BL_9D4244027.2	-0.4473	0.457473	100	0	1656	0	Uncharacterized protein
W5BD87	0.345	0.012	0	Traes_2BL_9EEDF390E.1	0.724	0.0930404	100	0	712	0	Uncharacterized protein
W5BD97	0.053	0.207	0	Traes_2BL_9FAE23808.1	-0.2821	0.671703	100	0	610	0	Uncharacterized protein
W5BDC0	0.223	-0.172	0	Traes_2BL_A11909D20.2	0.2099	0.748917	100	0	949	0	Polyadenylate-binding protein (PABP)
W5BDE7	0.07	-0.859	0	Traes_2BL_A30CD58B1.1	0.8887	0.0108807	100	5e-94	273	0	Uncharacterized protein
W5BDL8	0.123	-0.343	0	Traes_2BL_A687959FB.2	-2.1273	3.14742e-08	100	0	1446	-1	Uncharacterized protein
W5BDR9	0.238	0.183	0	Traes_2BL_AA525A4D0.1	0.3102	0.639519	100	0	792	0	Uncharacterized protein
W5BDU7	0.113	-0.469	0	Traes_2BL_AC69B36DF.1	-2.7784	1.70116e-06	100	0	553	-1	Uncharacterized protein
W5BDX6	0.295	-0.059	0	Traes_2BL_AE6424882.1	0.6464	0.658269	100	0	558	0	Uncharacterized protein
W5BE07	0.144	0.315	0	Traes_2BL_B09F6D195.2	-0.5038	0.26737	100	0	1278	0	Uncharacterized protein
W5BE20	0.098	1.289	0	Traes_2BL_B17B085F9.1	1.7804	2.82243e-07	100	0	559	1	Uncharacterized protein
W5BE66	0.355	-0.013	0	Traes_2BL_B36482127.1	0.6405	0.790163	100	3e-170	475	0	Peroxidase (EC 1.11.1.7)
W5BE72	0.058	-1.249	0	Traes_2BL_B3FFF8623.1	2.5232	7.7264e-08	100	0	829	1	Uncharacterized protein
W5BE96	0.078	-0.305	0	Traes_2BL_B51F2BBE0.1	1.528	1.34757e-05	100	2e-121	344	1	Glutathione peroxidase
W5BEI1	0.271	-0.283	0	Traes_2BL_BA71DD685.1	-0.6439	0.391372	100	0	1654	0	Uncharacterized protein
W5BEK6	0.328	-0.03	0	Traes_2BL_BBE53E272.1	1.1404	0.00553315	100	0	607	1	Uncharacterized protein
W5BEP1	0.055	-0.676	0	Traes_2BL_BEDBF4677.1	-0.3344	0.89545	100	2e-118	336	0	Uncharacterized protein
W5BER0	0.075	-0.472	0	Traes_2BL_BF713EB9C.2	-1.7186	4.33861e-05	100	1e-45	158	-1	Uncharacterized protein
W5BER4	0.17	-0.235	0	Traes_2BL_BFCA332B8.1	-0.1782	0.806907	100	0	1318	0	Uncharacterized protein
W5BEV6	0.318	0.04	0	Traes_2BL_C24B5833B.2	0.7067	0.220808	100	0	1821	0	Uncharacterized protein
W5BEY1	0.12	-0.863	0	Traes_2BL_C3533A6D6.1	0.7405	0.20349	100	0	560	0	Uncharacterized protein
W5BF08	0.222	-0.065	0	Traes_2BL_C542095DE.1	0.3987	0.569272	100	0	1018	0	Uncharacterized protein
W5BF57	0.139	-0.296	0	Traes_2BL_C7BAE105B.1	0.2465	0.831869	100	3e-180	502	0	Cytochrome b-c1 complex subunit Rieske, mitochondrial (EC 1.10.2.2)
W5BF69	0.064	1.255	0	Traes_2BL_C834427B5.1	-0.1528	0.893468	100	0	1213	0	Uncharacterized protein
W5BFA5	0.359	0.005	0	Traes_2BL_CA336D9A6.2	0.9437	0.0656454	100	0	726	0	Uncharacterized protein
W5BFB7	0.33	0.087	0	Traes_2BL_CA9AD042B.1	0.4104	0.598433	100	6e-115	327	0	Uncharacterized protein
W5BFN6	0.333	-0.101	0	Traes_2BL_D274D68D2.1	-1.8937	2.52218e-07	100	0	546	-1	Uncharacterized protein
W5BFX4	0.132	0.175	0	Traes_2BL_D82F44AF2.1	-1.3794	0.0178417	100	8e-101	296	-1	Uncharacterized protein
W5BFY3	0.17	1.32	0	Traes_2BL_D91AE6882.2	-1.5383	0.00113982	100	0	1461	-1	Uncharacterized protein
W5BGC2	0.307	-0.138	0	Traes_2BL_E198EA9E0.1	-0.505	0.621422	100	4e-171	478	0	Uncharacterized protein
W5BGE9	0.139	-0.187	0	Traes_2BL_E3222439E.1	-2.0457	0.345945	100	0	749	0	Uncharacterized protein
W5BGF3	0.354	0.031	0	Traes_2BL_E366A5226.1	2.7087	1.52684e-17	100	1e-153	435	1	Uncharacterized protein
W5BGH5	0.106	-0.37	0	Traes_2BL_E4D78CECE.2	-1.141	0.0293307	100	0	1060	-1	Uncharacterized protein
W5BGL0	0.06	-0.19	0	Traes_2BL_E6F86DAFA.1	-1.4019	0.00421448	100	6e-151	427	-1	Uncharacterized protein
W5BGP8	0.073	-0.412	0	Traes_2AL_F6F167BB3.1	-0.2857	0.843402	100	6e-78	229	0	Uncharacterized protein
W5BGQ4	0.189	-0.138	0	Traes_2BL_E8D5E0972.1	-2.4516	1.35584e-07	100	0	836	-1	3-oxoacyl-[acyl-carrier-protein] synthase
W5BGU3	0.121	-0.405	0	Traes_2BL_EB5479E52.2	-0.9125	0.077863	100	1e-180	501	0	Uncharacterized protein
W5BGW0	0.305	-0.069	0	Traes_2BL_EBE7AD4D4.1	-1.0885	0.529281	100	5e-115	333	0	Uncharacterized protein
W5BGW1	0.11	-0.516	0	Traes_2BL_EBEF74913.2	-0.3502	0.68552	100	3e-170	476	0	Uncharacterized protein
W5BGZ1	0.35	0.019	0	Traes_2BL_EDACDB387.1	1.0257	0.0691742	100	0	754	0	Uncharacterized protein
W5BH97	0.355	-0.01	0	Traes_2BL_F3D782EF8.1	-1.9789	0.000208769	100	4e-156	438	-1	Uncharacterized protein
W5BH99	0.134	-0.246	0	Traes_2BL_F3EE344D7.1	0.1194	0.904771	100	0	549	0	GrpE protein homolog
W5BHH8	0.015	2.243	1	Traes_2BL_F95E57A0C.2	0.6593	0.248369	100	0	696	0	Aldose 1-epimerase (EC 5.1.3.3) (Galactose mutarotase)
W5BHI2	0.094	-0.233	0	Traes_2BL_F983B0F55.1	-0.1679	0.843402	100	0	2075	0	Uncharacterized protein
W5BHN3	0.323	0.029	0	Traes_2BL_FD6E26509.1	-2.8971	1.2224e-08	100	6e-101	292	-1	Uncharacterized protein
W5BHQ3	0.272	-0.068	0	Traes_2BL_FE131C50C.1	-0.8587	0.684466	100	0	849	0	Uncharacterized protein
W5BHR2	0.135	0.555	0	Traes_2BL_FE8093996.1	0.607	0.340526	100	0	701	0	Uncharacterized protein
W5BI38	0.109	-0.364	0	Traes_2BS_0A54709E9.2	-0.271	0.741909	100	1e-144	405	0	Uncharacterized protein
W5BI48	0.001	1.486	1	Traes_2BS_0AF3C934E.2	1.0094	0.167432	100	0	815	0	Uncharacterized protein
W5BIA8	0.063	0.928	0	Traes_2BS_10BA374E6.2	-2.0406	0.000821729	100	1e-128	370	-1	Uncharacterized protein
W5BIQ9	0.139	-0.324	0	Traes_2BS_1FE24E02F.1	2.7027	1.50198e-10	100	0	593	1	Uncharacterized protein
W5BIT3	0.052	0.751	0	Traes_2BS_225093E70.1	-1.0357	0.343968	100	2e-146	414	0	Uncharacterized protein
W5BIT8	0.17	0.282	0	Traes_2BS_229EBC317.1	-2.5389	0.016125	100	7e-126	356	-1	Uncharacterized protein
W5BIV2	0.25	0.163	0	Traes_2BS_23B5153F9.1	-1.7469	0.00430433	100	0	912	-1	Uncharacterized protein
W5BIW3	0.087	-0.883	0	Traes_2BS_24273473D.1	-1.0962	0.0433845	100	0	908	-1	Carboxypeptidase (EC 3.4.16.-)
W5BJ60	0.125	-0.42	0	Traes_2BS_2E4E870EF.1	-1.2177	0.859305	100	4e-147	417	0	Uncharacterized protein
W5BJK2	0.084	-0.556	0	Traes_2BS_3E45E5F03.1	-2.1698	0.305939	100	6e-148	418	0	Uncharacterized protein
W5BJK4	0.062	-0.512	0	Traes_2BS_3EC7E3060.1	-1.4602	0.312629	100	1e-119	344	0	Uncharacterized protein
W5BJP2	0.338	0.048	0	Traes_2BS_41613B19C.1	-0.1883	0.852476	100	2e-119	340	0	Uncharacterized protein
W5BJW3	0.12	-0.192	0	Traes_2BS_482C239EC.1	-0.1015	0.9573	100	0	1061	0	Uncharacterized protein
W5BJX9	0.161	0.292	0	Traes_2BS_4A4C9BD80.1	0.4642	0.525916	100	0	721	0	Eukaryotic translation initiation factor 3 subunit M (eIF3m)
W5BK06	0.239	0.328	0	Traes_2BS_4DF8A89DF.1	0.3273	0.72995	100	4e-144	409	0	40S ribosomal protein S6
W5BK55	0.183	-0.222	0	Traes_2BS_51E9E0AD1.2	-0.9746	0.240019	100	2e-174	488	0	Uncharacterized protein
W5BKC3	0.1	-0.204	0	Traes_2BS_58E7D5315.1	2.0996	1.90444e-08	100	0	799	1	Uncharacterized protein
W5BKE1	0.343	-0.036	0	Traes_2BS_5A45D68C2.2	-0.4664	0.356558	100	0	642	0	Uncharacterized protein
W5BKI6	0.358	0.013	0	Traes_2BS_5E392919C.1	8.2398	0.035488	100	0	1120	1	Isocitrate lyase
W5BKJ3	0.108	-0.545	0	Traes_2BS_5EBC88E56.1	1.1042	0.0397954	100	0	1661	1	Uncharacterized protein
W5BKM2	0.306	0.162	0	Traes_2BS_6249E432F.4	1.455	0.15218	100	2e-116	331	0	Uncharacterized protein
W5BKM7	0.009	-0.426	0	Traes_2BS_62A407EAB.1	-1.8461	3.73771e-06	100	0	3054	-1	Uncharacterized protein
W5BKN5	0.271	-0.202	0	Traes_2BS_62E19AC5C.2	-0.076	0.959359	100	2e-138	396	0	Uncharacterized protein
W5BKQ5	0.231	-0.195	0	Traes_2BS_65836FEE4.1	-1.6293	0.000127583	100	0	1170	-1	Amine oxidase (EC 1.4.3.-)
W5BKY5	0.022	-0.641	-1	Traes_2BS_6DEC6A223.1	-0.3394	0.548233	100	2e-135	389	0	Uncharacterized protein
W5BL76	0.095	-0.354	0	Traes_2BS_764ACA81C.1	-2.2236	3.41927e-11	100	0	1913	-1	Uncharacterized protein
W5BLG1	0.104	3.068	1	Traes_2BS_7E7E33943.2	2.9482	0.390862	100	0	616	0	Uncharacterized protein
W5BLN6	0.158	-0.688	0	Traes_2BS_8684E0E15.1	-2.3046	1.02959e-08	100	0	1023	-1	Uncharacterized protein
W5BLR7	0.115	-0.487	0	Traes_2BS_891EC5836.1	-1.9323	3.68012e-10	100	0	917	-1	Glycosyltransferase (EC 2.4.1.-)
W5BM01	0.061	-0.394	0	Traes_2BS_8FF7A4DD7.1	-1.0402	0.0319526	100	0	562	-1	Uncharacterized protein
W5BM05	0.115	-0.249	0	Traes_2BS_90255A78E.2	-2.2132	1.15836e-10	100	2e-132	373	-1	Uncharacterized protein
W5BM45	0.311	0.104	0	Traes_2BS_93E49A2FF.1	0.2723	0.811764	100	0	1353	0	Uncharacterized protein
W5BME1	0.187	-0.199	0	Traes_2BS_9BF5FC105.1	-4.4721	0.000591884	100	0	875	-1	Uncharacterized protein
W5BMF2	0.108	-0.354	0	Traes_2BS_9CB52FFC4.1	-1.1615	0.00055197	100	0	1173	-1	Zeta-carotene desaturase (EC 1.3.5.6) (9,9'-di-cis-zeta-carotene desaturase)
W5BMG0	0.125	-0.133	0	Traes_2BS_9DDBD8C10.1	0.899	0.00786206	100	0	1113	0	Phosphoinositide phospholipase C (EC 3.1.4.11)
W5BMJ9	0.328	0.052	0	Traes_2BS_A1F541056.1	6.2402	5.25391e-06	100	0	619	1	Uncharacterized protein
W5BMK0	0.168	-0.314	0	Traes_2BS_A200BF530.1	-0.3344	0.590893	100	1e-115	329	0	Eukaryotic translation initiation factor 5A (eIF-5A)
W5BMN0	0.021	2.955	1	Traes_2BS_A4DCE06CE.2	0.3912	0.623584	100	0	2117	0	Uncharacterized protein
W5BMW7	0.188	-0.134	0	Traes_2BS_ADCA6EDEF.2	-0.163	0.819344	100	2e-120	346	0	Uncharacterized protein
W5BN16	0.194	-0.272	0	Traes_2BS_B222598CE.2	2.1149	0.00547503	100	4e-134	377	1	Uncharacterized protein
W5BN21	0.219	-0.156	0	Traes_2BS_B296754F9.1	1.5013	9.96606e-05	100	3e-166	464	1	Uncharacterized protein
W5BN46	0.129	-0.476	0	Traes_2BS_B529429A3.1	1.0113	0.0224834	100	5e-87	256	1	Uncharacterized protein
W5BNP0	0.024	0.641	1	Traes_2BS_C791FB25A.1	-2.5632	0.727561	100	0	748	0	Uncharacterized protein
W5BNP5	0.115	-0.541	0	Traes_2BS_C7F2F2040.1	0.186	0.842441	100	0	1120	0	Malic enzyme
W5BNS0	0.211	0.276	0	Traes_2BS_CAA1398DB.1	-0.4014	0.871929	100	5e-53	168	0	Histone H2A
W5BNV2	0.287	0.135	0	Traes_2BS_CCFE8F6F8.1	2.8323	0.000692363	100	0	1321	1	Uncharacterized protein
W5BNZ6	0.107	-0.415	0	Traes_2BS_D02FBEFB5.1	-0.0372	0.980431	100	1e-71	216	0	Uncharacterized protein
W5BP23	0.159	0.156	0	Traes_2BS_D2A3A5041.2	0.4279	0.608477	100	0	3299	0	Uncharacterized protein
W5BP49	0.085	-0.476	0	Traes_2BS_D4E86AAA6.1	-0.5074	0.519827	100	0	924	0	Xylose isomerase (EC 5.3.1.5)
W5BP58	0.006	2.285	1	Traes_2BS_D5A6D88D9.1	0.0859	0.951581	100	0	696	0	Uncharacterized protein
W5BP86	0.315	-0.078	0	Traes_2BS_D8EC76A3B.2	-1.0239	0.721502	100	0	521	0	Uncharacterized protein
W5BPB2	0.271	0.082	0	Traes_2BS_DCE964DEC.1	-1.6493	1.85563e-07	100	0	1054	-1	Uncharacterized protein
W5BPC2	0.198	-0.348	0	Traes_2BS_DDCEEE1DE.1	-1.4014	0.0158919	100	0	868	-1	Uncharacterized protein
W5BPI5	0.21	-0.108	0	Traes_2BS_E35529023.1	-0.6865	0.0717751	100	0	1036	0	Uncharacterized protein
W5BPL2	0.198	-0.284	0	Traes_2BS_E67494A11.1	-2.2631	0.000301769	100	0	2280	-1	Uncharacterized protein
W5BPS8	0.128	-0.304	0	Traes_2BS_EB9A410DE.2	-0.6342	0.133408	100	0	665	0	Uncharacterized protein
W5BPU1	0.123	-0.141	0	Traes_2AS_3F458D2CF.1	-0.0705	0.9573	99.34	1e-169	478	0	40S ribosomal protein SA
W5BPV2	0.31	-0.056	0	Traes_2BS_EDD7B86A3.1	-0.1771	0.90727	100	6e-134	377	0	Uncharacterized protein
W5BQ31	0.091	-0.324	0	Traes_2BS_F4288E0B3.2	-0.5303	0.821021	100	3e-40	137	0	Uncharacterized protein
W5BQ56	0.358	-0.007	0	Traes_2BS_F66779538.1	-1.1564	0.114953	100	0	734	0	Uncharacterized protein
W5BQ60	0.095	-0.342	0	Traes_2BS_F70FE410B.1	-1.1417	0.00143443	100	0	622	-1	Uncharacterized protein
W5BQ65	0.335	-0.136	0	Traes_2BS_F73EFC0DE.1	1.5059	0.105584	100	0	1120	0	Uncharacterized protein
W5BQC5	0.288	-0.13	0	Traes_2BS_FCAF45B4F.2	0.2248	0.812562	100	0	648	0	Uncharacterized protein
W5BQF9	0.097	-0.292	0	Traes_2BS_FF8887BE5.2	-1.3499	0.000459475	100	0	1034	-1	Uncharacterized protein
W5BQQ2	0.174	0.334	0	Traes_2DL_04FB06EB3.2	1.3997	0.00041735	100	0	717	1	Uncharacterized protein
W5BRK9	0.362	-0.015	0	Traes_2DL_167A88938.1	0.2996	0.742165	100	5e-123	352	0	Uncharacterized protein
W5BRM7	0.086	0.671	0	Traes_2DL_17E028CA3.1	-0.9583	0.146816	100	0	555	0	Uncharacterized protein
W5BRN8	0.086	-0.43	0	Traes_2DL_1827C450E.2	1.9929	3.44314e-08	100	4e-107	308	1	Glutathione peroxidase
W5BRW5	0.094	-0.575	0	Traes_2DL_1D53410DC.1	0.3253	0.54243	100	0	975	0	Histidinol dehydrogenase, chloroplastic (HDH) (EC 1.1.1.23)
W5BS47	0.335	-0.03	0	Traes_2DL_22482812B.1	0.0829	0.985939	100	0	1711	0	Sucrose synthase (EC 2.4.1.13)
W5BSD6	0.289	-0.085	0	Traes_2DL_28DFAC79D.2	1.9106	1.83096e-08	100	0	1019	1	Uncharacterized protein
W5BSG8	0.124	-0.461	0	Traes_2DL_2ADDA0563.1	1.3709	0.00133897	100	0	1243	1	Uncharacterized protein
W5BSM7	0.098	-0.428	0	Traes_2DL_2EBBD6161.1	-0.5979	0.311288	100	2e-94	276	0	Uncharacterized protein
W5BSX7	0.076	-0.483	0	Traes_2DL_34281D9AE.1	0.5318	0.49882	100	3e-68	211	0	Uncharacterized protein
W5BT22	0.133	-0.62	0	Traes_2DL_36DD958E1.1	0.1963	0.791198	100	0	736	0	Uncharacterized protein
W5BTE3	0.323	0.086	0	Traes_2DL_3D83B32F9.1	0.1062	0.938821	100	0	578	0	Uncharacterized protein
W5BTX6	0.095	-0.485	0	Traes_2DL_488816050.2	3.2573	6.18582e-16	100	0	621	1	Uncharacterized protein
W5BTY8	0.131	-0.172	0	Traes_2DL_490309D0E.2	-1.7159	0.0187859	100	0	845	-1	Uncharacterized protein
W5BUD0	0.155	0.285	0	Traes_2DL_50F662E15.1	2.3298	6.33691e-06	100	0	759	1	Uncharacterized protein
W5BUJ5	0.138	-0.444	0	Traes_2DL_5520292E2.1	0.6792	0.408067	100	1e-138	396	0	Uncharacterized protein
W5BUR9	0.232	0.2	0	Traes_2DL_59D310517.2	0.7451	0.432096	100	0	580	0	Uncharacterized protein
W5BUV7	0.125	-0.361	0	Traes_2DL_5C1DDA41C.1	0.3468	0.656679	100	0	620	0	Uncharacterized protein
W5BV35	0.242	-0.104	0	Traes_2DL_60E7852F7.2	1.8332	0.000199162	100	4e-112	320	1	Uncharacterized protein
W5BV49	0.169	-0.288	0	Traes_2DL_61B54B8C5.1	-2.3111	0.000326288	100	2e-85	250	-1	Uncharacterized protein
W5BV67	0.157	-0.452	0	Traes_2DL_62BDE92C31.2	-1.5358	0.00714626	100	6e-46	145	-1	Uncharacterized protein
W5BVA3	0.117	-0.389	0	Traes_2DL_647B61E84.1	-1.9332	1.20532e-05	100	0	1640	-1	Uncharacterized protein
W5BVL3	0.128	-0.209	0	Traes_2DL_6AC8620E1.1	-0.2749	0.758214	100	0	584	0	Uncharacterized protein
W5BW25	0.161	-0.175	0	Traes_2DL_7399173C7.1	0.1255	0.862314	100	0	895	0	Uncharacterized protein
W5BW34	0.119	-0.416	0	Traes_2DL_7406D0784.1	0.1567	0.857096	100	5e-152	432	0	Uncharacterized protein
W5BWE4	0.133	-0.18	0	Traes_2DL_7AEA2AF75.1	-1.2153	0.0072071	100	0	2631	-1	Uncharacterized protein
W5BWN6	0.003	3.106	1	Traes_2DL_80D35C63E1.2	-1.0151	0.831064	100	7e-41	133	0	Uncharacterized protein
W5BWS6	0.03	-0.531	-1	Traes_2DL_83C946FAF.2	0.4712	0.577305	100	0	991	0	Uncharacterized protein
W5BWW2	0.194	-0.251	0	Traes_2DL_8569C01CA.1	0.6301	0.496943	100	0	646	0	4-hydroxy-tetrahydrodipicolinate synthase (HTPA synthase) (EC 4.3.3.7)
W5BWY2	0.157	0.444	0	Traes_2DL_868EFCEB6.2	-0.6964	0.310174	100	3e-85	250	0	Uncharacterized protein
W5BWY5	0.128	-0.077	0	Traes_2DL_869CE674C.1	0.183	0.852476	100	0	734	0	Uncharacterized protein
W5BXP4	0.003	3.367	1	Traes_2DL_94F3DAAE6.1	-1.2118	0.237201	100	0	661	0	Uncharacterized protein
W5BXS6	0.128	-0.344	0	Traes_2DL_965658B42.2	-1.73	4.94345e-06	100	0	1012	-1	Uncharacterized protein
W5BXY6	0.128	-0.33	0	Traes_2DL_99A21BFBF.1	0.5066	0.549475	100	0	573	0	Uncharacterized protein
W5BXZ2	0.135	-0.331	0	Traes_2DL_9A224C8D3.2	0.1253	0.895105	100	0	686	0	Eukaryotic translation initiation factor 3 subunit H (eIF3h)
W5BY17	0.14	-0.241	0	Traes_2DL_9BDB78425.1	0.4968	0.518096	100	3e-152	426	0	GrpE protein homolog
W5BY57	0.305	-0.064	0	Traes_2DL_9E58CB2D5.1	-2.3031	1.07187e-07	100	1e-143	405	-1	Uncharacterized protein
W5BY70	0.06	-0.39	0	Traes_2DL_9F294A672.1	-0.0251	0.983788	100	0	722	0	Glutamyl-tRNA(Gln) amidotransferase subunit A, chloroplastic/mitochondrial (Glu-AdT subunit A) (EC 6.3.5.7)
W5BY83	0.21	-0.483	0	Traes_2DL_9FC19CCF8.1	0.5974	0.404965	100	0	522	0	Uncharacterized protein
W5BYI3	0.115	-0.221	0	Traes_2DL_A5EEC27EC.1	-2.4543	6.86999e-12	100	0	1433	-1	Uncharacterized protein
W5BYM8	0.178	0.278	0	Traes_2DL_A876E723B.1	-0.6593	0.300855	100	0	790	0	Uncharacterized protein
W5BYR1	0.263	-0.202	0	Traes_2DL_AA319AB9D.1	1.7325	0.0156286	100	0	600	1	Uncharacterized protein
W5BZ90	0.354	-0.03	0	Traes_2DL_B5B62EE11.1	-1.5369	0.240043	100	0	902	0	Uncharacterized protein
W5BZA2	0.173	0.379	0	Traes_2DL_B68F2E4CC.1	-1.0127	0.513142	100	3e-58	178	0	Uncharacterized protein
W5BZZ2	0.327	0.047	0	Traes_2AL_8B12E1146.1	0.3518	0.985879	100	0	542	0	Uncharacterized protein
W5C034	0.332	-0.053	0	Traes_2DL_C686047CF.1	0.7725	0.43637	100	2e-173	486	0	Uncharacterized protein
W5C050	0.103	-0.328	0	Traes_2DL_C795EACF1.1	-1.9949	1.08733e-05	100	0	588	-1	Uncharacterized protein
W5C091	0.272	-0.081	0	Traes_2DL_CA10E09CD.1	0.3125	0.52943	100	0	1262	0	Uncharacterized protein
W5C0J3	0.125	-0.556	0	Traes_2DL_D07859F0B.1	-0.2343	0.851062	100	6e-48	150	0	Uncharacterized protein
W5C0S5	0.001	-3.147	-1	Traes_2DL_D5CCFB79D.1	-2.2239	0.0478827	100	7e-75	221	-1	Glutathione peroxidase
W5C197	0.054	0.824	0	Traes_2DL_E075C5750.1	-2.1077	0.193478	100	9e-63	190	0	Uncharacterized protein
W5C1E9	0.261	-0.209	0	Traes_2DL_E37ECDD6E.1	-0.0641	0.954334	100	2e-80	237	0	Uncharacterized protein
W5C1R9	0.119	-0.294	0	Traes_2DL_EA75078AE.1	-2.2155	0.016058	100	0	546	-1	Methionine aminopeptidase (EC 3.4.11.18)
W5C1X2	0.119	0.424	0	Traes_2DL_EE47AFA8C.1	0.7883	0.590193	100	0	585	0	Uncharacterized protein
W5C2F4	0.255	-0.064	0	Traes_2DL_FB1B65C52.1	0.2904	0.782019	100	0	1528	0	Uncharacterized protein
W5C2Q2	0.335	-0.027	0	Traes_2DS_01D518748.1	-0.9529	0.240585	100	4e-131	377	0	Uncharacterized protein
W5C2R4	0.066	-0.326	0	Traes_2DS_02F9CE709.1	-0.38	0.451695	100	0	1142	0	Uncharacterized protein
W5C2Z7	0.161	-0.257	0	Traes_2BS_3425A3A75.1	-0.3111	0.819447	100	4e-113	322	0	Uncharacterized protein
W5C3B7	0.071	1.743	0	Traes_2DS_172AFF3F8.1	-0.036	0.984252	100	6e-171	478	0	Uncharacterized protein
W5C3D4	0.194	-0.204	0	Traes_2DS_18C7044FA1.1	0.7156	0.56063	100	7e-95	274	0	Uncharacterized protein
W5C3E3	0.115	-0.209	0	Traes_2DS_1966D084E.1	0.2393	0.791785	100	0	787	0	Pyruvate dehydrogenase E1 component subunit alpha (EC 1.2.4.1)
W5C3H4	0.096	-0.32	0	Traes_2DS_1CB2B9B9E.2	0.8439	0.0484374	100	4e-173	481	0	Proteasome subunit alpha type (EC 3.4.25.1)
W5C3Z0	0.132	-0.446	0	Traes_2DS_2D35BF49B.1	1.185	0.153001	100	6e-146	417	0	Uncharacterized protein
W5C3Z7	0.091	-0.919	0	Traes_2AS_744F6C927.1	-4.9154	0.0468951	100	4e-139	393	-1	Uncharacterized protein
W5C478	0.065	-1.442	0	Traes_2DS_3761ECC79.2	1.241	0.0973594	100	0	626	0	Uncharacterized protein
W5C4B7	0.097	-0.324	0	Traes_2DS_3AC11B9D8.1	0.2151	0.831883	100	0	584	0	Uncharacterized protein
W5C4R5	0.133	-0.437	0	Traes_2DS_489826DD0.2	-1.049	0.18382	100	6e-131	370	0	Uncharacterized protein
W5C4T7	0.069	-2.277	-1	Traes_2DS_4A3C77BC3.2	-0.3558	0.620244	100	6e-151	429	0	Uncharacterized protein
W5C563	0.115	-0.412	0	Traes_2DS_577286E6C.1	1.1198	0.0803673	100	6e-179	502	0	Peroxidase (EC 1.11.1.7)
W5C595	0.077	1.88	0	Traes_2DS_5AA2EEDB7.1	0.6512	0.143167	100	0	650	0	Uncharacterized protein
W5C5A7	0.238	-0.192	0	Traes_2DS_5C2277DB0.1	0.2051	0.817908	100	0	513	0	Uncharacterized protein
W5C5L8	0.16	-0.198	0	Traes_2DS_66A3A96F0.1	-1.7544	2.23457e-08	100	0	1101	-1	Uncharacterized protein
W5C5P4	0.026	-1.334	-1	Traes_2AS_3DCA5303D.1	1.8859	0.00655303	100	2e-91	265	1	Uncharacterized protein
W5C5S8	0.104	-0.684	0	Traes_2DS_6C7B7F808.2	-2.0329	2.86158e-06	100	0	661	-1	Uncharacterized protein
W5C5X9	0.31	0.07	0	Traes_2DS_71C3E4D49.2	4.3528	5.94504e-06	100	0	510	1	Uncharacterized protein
W5C618	0.223	0.592	0	Traes_2DS_7704B7B03.1	1.8932	0.549784	100	0	1822	0	Lon protease homolog (EC 3.4.21.-)
W5C669	0.098	-0.247	0	Traes_2DS_7C52E51F8.1	0.2357	0.771469	100	0	942	0	Elongation factor 1-alpha
W5C6E2	0.123	-0.069	0	Traes_2DS_82ADEF407.1	0.7502	0.354394	100	0	2081	0	Uncharacterized protein
W5C6I8	0.232	0.132	0	Traes_2DS_86C131DEE.2	0.4993	0.324561	100	0	880	0	Uncharacterized protein
W5C6M0	0.086	-0.585	0	Traes_2DS_895D44BD6.1	-0.8486	0.0623787	100	0	1042	0	Pyruvate kinase (EC 2.7.1.40)
W5C7G6	0.086	1.639	0	Traes_2AS_72EC97B33.1	-0.3943	0.913602	100	0	502	0	Eukaryotic translation initiation factor 6 (eIF-6)
W5C7G8	0.002	-3.733	-1	Traes_2DS_A70A40F38.1	-1.0097	0.0837801	100	3e-163	455	0	Uncharacterized protein
W5C7J3	0.112	0.124	0	Traes_2DS_A92C008F1.1	0.5338	0.426223	100	1e-175	490	0	Uncharacterized protein
W5C7Y2	0.186	-0.265	0	Traes_2DS_B81752301.2	0.5154	0.511551	100	0	975	0	Uncharacterized protein
W5C8D1	0.065	-0.47	0	Traes_2DS_C6B631387.1	-0.2759	0.660231	100	5e-108	314	0	Uncharacterized protein
W5C8N6	0.067	-0.69	0	Traes_2AS_C7813CD47.1	-0.1638	0.947152	100	3e-142	404	0	40S ribosomal protein S6
W5C909	0.054	-0.421	0	Traes_2DS_DD4078AC6.1	-0.1665	0.941632	100	0	582	0	Uncharacterized protein
W5C9C7	0.131	-0.26	0	Traes_2DS_E75ECC743.1	0.9694	0.17575	100	0	531	0	Uncharacterized protein
W5C9G6	0.139	-0.398	0	Traes_2DS_EB3269FEE.1	-0.9004	0.0712741	100	1e-118	337	0	Uncharacterized protein
W5C9L2	0.182	-0.119	0	Traes_2DS_EFDD3AF43.1	-0.1904	0.906354	100	1e-58	179	0	Uncharacterized protein
W5C9N4	0.237	0.865	0	Traes_2DS_F1DBD0DE0.1	-0.5908	0.483881	100	3e-170	474	0	Uncharacterized protein
W5C9Q4	0.173	-0.179	0	Traes_2DS_F3CB9CB73.1	0.6757	0.097803	100	0	740	0	Uncharacterized protein
W5C9U7	0.047	-0.584	-1	Traes_2DS_F7359F7FF.1	0.0584	0.966003	100	0	560	0	Uncharacterized protein
W5C9Y4	0.129	-0.748	0	Traes_2AS_C3EF3A27F.1	-1.2268	0.000410107	100	6e-129	364	-1	Ribulose bisphosphate carboxylase small chain (EC 4.1.1.39)
W5CA69	0.106	-0.331	0	Traes_3AL_040E3794F.1	0.8485	0.418795	100	5e-169	470	0	Uricase (EC 1.7.3.3)
W5CAA5	0.037	0.212	0	TRAES3BF029800020CFD_t1	0.6029	0.365818	100	5e-153	427	0	Uncharacterized protein
W5CAC3	0.108	0.158	0	Traes_3AL_09042FCEC.1	1.0254	0.275466	100	1e-109	313	0	Uncharacterized protein
W5CAC6	0.001	-2.692	-1	Traes_3AL_093D14971.1	-1.6423	0.136919	100	3e-64	193	0	Uncharacterized protein
W5CAI0	0.228	-0.137	0	Traes_3AL_0CBD268D3.2	0.4053	0.451212	100	0	848	0	Uncharacterized protein
W5CAR8	0.132	0.634	0	Traes_3AL_12DCD0158.1	-1.8803	0.0148454	100	0	545	-1	Uncharacterized protein
W5CAS5	0.118	-0.253	0	Traes_3AL_137E874E4.1	0.454	0.566618	100	3e-78	232	0	Uncharacterized protein
W5CB91	0.048	0.62	1	Traes_3AL_238C46A6F.2	1.3309	0.000327809	100	6e-116	330	1	Uncharacterized protein
W5CBD9	0.285	-0.087	0	Traes_3AL_2849F0EF2.2	9.4931	0.0173389	100	6e-58	178	1	Uncharacterized protein
W5CBE2	0.095	-0.763	0	Traes_3AL_288632FF6.1	-0.5236	0.37009	100	0	952	0	Uncharacterized protein
W5CBH3	0.226	-0.102	0	Traes_3AL_2B49570F4.1	0.3646	0.634971	100	0	580	0	Uncharacterized protein
W5CBH8	0.228	-0.211	0	Traes_3AL_2BC7F1249.1	0.5851	0.133501	100	0	512	0	Uncharacterized protein
W5CBJ2	0.089	-0.633	0	Traes_3AL_2D111DA23.1	-2.0116	0.103511	92.31	0.18	31.2	0	Uncharacterized protein
W5CC40	0.102	0.615	0	Traes_3AL_3D5C860FD.1	0.1598	0.794493	100	0	660	0	Uncharacterized protein
W5CC63	0.289	-0.033	0	Traes_3AL_3FB414041.1	-0.8122	0.0982492	100	0	857	0	Uncharacterized protein
W5CCF9	0.095	-0.498	0	Traes_3AL_49B41071A.1	0.3591	0.587001	100	3e-55	172	0	Uncharacterized protein
W5CCN3	0.063	0.264	0	Traes_3AL_5027B584C.1	1.8715	0.000234825	100	0	2032	1	Uncharacterized protein
W5CCT9	0.121	-0.323	0	Traes_3AL_5534368FB.1	0.4609	0.610717	100	2e-128	362	0	Uncharacterized protein
W5CDG5	0.291	0.021	0	Traes_3AL_6771AB197.2	0.6782	0.0746755	100	0	1057	0	Uncharacterized protein
W5CDG6	0.094	3.025	1	Traes_3AL_678494C3B.1	-1.6295	0.00185647	100	0	725	-1	Uncharacterized protein
W5CDW4	0.217	-0.149	0	Traes_3AL_743458C76.2	0.2249	0.796828	100	3e-76	229	0	Uncharacterized protein
W5CE16	0.003	-2.265	-1	Traes_3AL_79B345E61.1	-0.5742	0.546437	100	0	897	0	Uncharacterized protein
W5CEF9	0.163	-0.085	0	Traes_3AL_8512360E1.1	-2.28	4.997e-09	100	3e-67	201	-1	Uncharacterized protein
W5CFH1	0.14	0.329	0	Traes_3AL_A3B9A7009.2	0.5747	0.543005	100	1e-134	379	0	Uncharacterized protein
W5CFT8	0.133	-0.858	0	Traes_3AL_AE21BD696.2	0.6597	0.19736	100	0	772	0	Uncharacterized protein
W5CFY7	0.314	-0.125	0	Traes_3AL_B2B40F351.1	-0.1613	0.865304	100	8e-154	433	0	Uncharacterized protein
W5CG47	0.131	0.57	0	Traes_3AL_B87D0DFB5.1	1.4091	0.000372135	100	2e-174	487	1	Uncharacterized protein
W5CG66	0.004	-2.758	-1	Traes_3AL_BA3282492.1	0.7611	0.0388675	100	2e-77	228	0	Uncharacterized protein
W5CGC5	0.018	-0.551	-1	Traes_3AL_BF65771B8.1	-1.0296	0.183875	100	0	517	0	Uncharacterized protein
W5CGW5	0.115	-0.762	0	Traes_3AL_CF23C16CE.1	-1.6652	0.115591	100	5e-28	98.2	0	Uncharacterized protein
W5CH10	0.058	-0.406	0	Traes_3AL_D2BD92865.2	-0.944	0.0291546	100	0	802	0	Uncharacterized protein
W5CH65	0.087	-0.499	0	Traes_3AL_D7CFEE0F61.2	-1.0797	0.0569313	100	1e-128	363	0	Uncharacterized protein
W5CHA3	0.035	-2.681	-1	Traes_3AL_DABE7199F.2	-0.3848	0.462507	100	1e-172	479	0	Uncharacterized protein
W5CHH7	0.083	-0.814	0	Traes_3AL_E1F2719C7.1	-2.8372	0.0651177	100	5e-122	346	0	Uncharacterized protein
W5CHQ6	0.02	-4.13	-1	Traes_3AL_E9A97403A.1	0.7846	0.285806	100	0	744	0	Fructose-bisphosphate aldolase (EC 4.1.2.13)
W5CIQ5	0.026	0.68	1	Traes_3AS_0C2C53C45.1	1.1266	0.0149378	100	4e-114	325	1	Uncharacterized protein
W5CIR3	0.119	-0.544	0	Traes_3AS_0D233DB25.1	0.2137	0.861223	100	0	715	0	Uncharacterized protein
W5CJ48	0.022	-2.528	-1	Traes_3AS_205DD4791.2	0.1597	0.902245	100	2e-160	449	0	Uncharacterized protein
W5CJ56	0.095	0.646	0	Traes_3AS_216CBD192.1	-2.3559	4.99633e-07	100	5e-50	155	-1	Uncharacterized protein
W5CJC6	0.237	-0.161	0	Traes_3AS_2BA6CAF50.2	-0.5049	0.375669	100	1e-168	471	0	Uncharacterized protein
W5CJF7	0.203	0.343	0	Traes_3AS_30D175BEB.1	-0.4835	0.764514	100	0	577	0	DNA topoisomerase 2 (EC 5.99.1.3)
W5CJL1	0.198	0.191	0	Traes_3AS_369371CF7.1	-0.6419	0.221344	100	3e-126	364	0	Uncharacterized protein
W5CJT3	0.185	0.048	0	Traes_3AS_3FD5C992D.1	-1.1369	0.000450975	100	0	958	-1	Uncharacterized protein
W5CKP2	0.171	-0.619	0	Traes_3AS_634121F561.1	0.7572	0.908977	100	1e-54	169	0	Peroxidase (EC 1.11.1.7)
W5CKU6	0.053	-0.191	0	Traes_3AS_6850784D1.1	0.2889	0.627294	100	0	988	0	Uncharacterized protein
W5CL20	0.119	0.326	0	Traes_3AS_719D37CCA.1	0.2881	0.96283	100	3e-99	286	0	Uncharacterized protein
W5CLE3	0.114	-0.166	0	Traes_3AS_8107B5E92.1	0.293	0.841985	100	3e-56	176	0	Uncharacterized protein
W5CLJ9	0.123	-0.357	0	Traes_3AS_8A02C5D7D.2	-0.2778	0.845918	100	1e-147	414	0	Uncharacterized protein
W5CLK1	0	-3.893	-1	Traes_3AS_8A727B48F.1	0.6776	0.0676496	100	0	533	0	Uncharacterized protein
W5CLY8	0.203	1.085	0	Traes_3AS_9B09F0AFB.2	0.3304	0.764109	100	0	679	0	Uncharacterized protein
W5CM54	0.002	-2.032	-1	Traes_3AS_A3FC93C65.2	-0.3388	0.517645	100	0	563	0	Cysteine synthase (EC 2.5.1.47)
W5CM94	0.089	2.36	1	Traes_3AS_A9D946CDB.1	0.9452	0.294905	100	0	1365	0	Uncharacterized protein
W5CMD2	0.137	-0.424	0	Traes_3AS_AE3D5013D.1	-0.1064	0.900012	100	2e-179	499	0	Triosephosphate isomerase (EC 5.3.1.1)
W5CME6	0.246	0.179	0	Traes_3AS_B0827A392.1	0.1607	0.929665	100	8e-164	456	0	Uncharacterized protein
W5CMN1	0.052	3.883	1	Traes_3AS_BB185F2EB.1	-0.2653	0.831353	100	0	1265	0	Uncharacterized protein
W5CMY2	0.189	0.11	0	Traes_3AS_C8E2437BD.1	-2.3043	5.55284e-06	100	6e-103	295	-1	Uncharacterized protein
W5CN49	0.277	-0.114	0	Traes_3AS_D1B055CE7.3	-0.2302	0.730115	100	0	1685	0	Phospholipase D (EC 3.1.4.4)
W5CNA1	0.002	2.483	1	Traes_3AS_D70717386.1	-1.0826	0.0310804	100	0	1041	-1	Uncharacterized protein
W5CP53	0.35	0.024	0	TRAES3BF059200050CFD_t1	-2.5575	6.73801e-06	100	0	805	-1	Uncharacterized protein
W5CP58	0.275	0.208	0	TRAES3BF100600080CFD_t1	0.1595	0.902855	100	0	2088	0	Uncharacterized protein
W5CPG2	0.34	0.035	0	TRAES3BF096800110CFD_t1	0.5466	0.194511	100	0	1474	0	Uncharacterized protein
W5CPQ7	0.333	0.076	0	TRAES3BF065800070CFD_t1	1.3443	0.00103898	100	0	710	1	Uncharacterized protein
W5CPX1	0.314	0.128	0	TRAES3BF139100030CFD_t1	0.9919	0.0831108	100	0	796	0	Uncharacterized protein
W5CQ20	0.075	-0.702	0	Traes_3AL_5A5F12740.1	-1.1892	0.0267044	100	1e-86	253	-1	50S ribosomal protein L31
W5CQ67	0.076	1.051	0	TRAES3BF075800110CFD_t1	0.4645	0.666574	100	0	822	0	Glycylpeptide N-tetradecanoyltransferase (EC 2.3.1.97)
W5CQB5	0.116	-0.843	0	TRAES3BF001600010CFD_t1	0.5664	0.564891	100	3e-124	353	0	Uncharacterized protein
W5CQE4	0.335	0.038	0	TRAES3BF117100050CFD_t1	-2.1334	1.20042e-05	100	5e-137	388	-1	Uncharacterized protein
W5CQH9	0.324	-0.043	0	TRAES3BF063400090CFD_t1	-0.4338	0.726009	100	0	560	0	Uncharacterized protein
W5CR66	0.002	2.836	1	TRAES3BF069400020CFD_t1	0.8078	0.212556	100	0	1850	0	Uncharacterized protein
W5CR85	0.083	-0.369	0	TRAES3BF057800030CFD_t1	-2.2449	1.7117e-08	100	0	990	-1	Uncharacterized protein
W5CRJ0	0.139	0.259	0	TRAES3BF096900060CFD_t1	0.6318	0.128557	100	0	999	0	Uncharacterized protein
W5CRM8	0.222	0.101	0	TRAES3BF152900030CFD_t1	0.3995	0.411596	100	3e-73	222	0	Uncharacterized protein
W5CRU6	0.105	-0.458	0	TRAES3BF021900080CFD_t1	1.0241	0.0325173	100	0	565	1	Uncharacterized protein
W5CSL3	0.267	0.074	0	TRAES3BF019000090CFD_t1	0.0186	0.986103	100	0	784	0	Uncharacterized protein
W5CT58	0.095	-0.201	0	TRAES3BF046100030CFD_t1	0.7823	0.145072	100	6e-73	219	0	Uncharacterized protein
W5CT81	0.062	-0.357	0	TRAES3BF091600090CFD_t1	-0.8591	0.0614095	100	0	726	0	Uncharacterized protein
W5CT90	0.128	-0.195	0	TRAES3BF049300050CFD_t1	0.5195	0.243782	100	0	691	0	Uncharacterized protein
W5CUA3	0.301	0.08	0	TRAES3BF069300050CFD_t1	-0.3688	0.559766	100	0	977	0	Uncharacterized protein
W5CUJ0	0.138	0.222	0	TRAES3BF091200110CFD_t1	-1.8581	0.000192652	100	0	520	-1	Uncharacterized protein
W5CWG9	0.131	0.295	0	TRAES3BF090200070CFD_t1	-2.879	0.512436	100	0	640	0	Sulfotransferase (EC 2.8.2.-)
W5CWQ6	0.061	-0.539	0	TRAES3BF048400030CFD_t1	0.4099	0.588685	100	2e-137	387	0	Uncharacterized protein
W5CWR9	0.084	-0.346	0	TRAES3BF020200010CFD_t1	-1.283	0.0102137	100	0	708	-1	Uncharacterized protein
W5CWX6	0.063	-0.234	0	TRAES3BF044200240CFD_t1	1.6617	0.0835874	100	0	605	0	Uncharacterized protein
W5CWZ2	0.199	0.198	0	TRAES3BF105300040CFD_t1	0.5681	0.366072	100	1e-151	424	0	Uncharacterized protein
W5CX03	0.355	-0.018	0	TRAES3BF037800060CFD_t1	-1.0178	0.119846	100	3e-121	352	0	Uncharacterized protein
W5CXB0	0.082	-0.732	0	TRAES3BF023000010CFD_t1	0.1285	0.852628	100	0	1303	0	Uncharacterized protein
W5CXB8	0.22	-0.102	0	TRAES3BF001300010CFD_t1	0.3964	0.633081	100	0	748	0	Uncharacterized protein
W5CXE7	0.003	-3.798	-1	TRAES3BF086900030CFD_t1	0.6673	0.336846	100	1e-85	250	0	Uncharacterized protein
W5CXH3	0.207	-0.286	0	TRAES3BF073600070CFD_t1	-2.3092	6.39511e-05	100	3e-115	333	-1	Uncharacterized protein
W5CY36	0.134	-0.402	0	TRAES3BF091800020CFD_t1	-0.1246	0.89855	100	2e-73	218	0	60S ribosomal protein L36
W5CY64	0.119	2.695	1	TRAES3BF079100040CFD_t1	1.6763	0.000413774	100	3e-113	324	1	Uncharacterized protein
W5CY88	0.131	0.216	0	TRAES3BF073600030CFD_t1	0.7211	0.063837	100	4e-116	330	0	Uncharacterized protein
W5CYH7	0.166	-0.724	0	TRAES3BF073700180CFD_t1	-0.9542	0.114084	100	0	1183	0	Uncharacterized protein
W5CYM2	0.288	-0.129	0	TRAES3BF012100020CFD_t1	1.3161	0.00048915	100	0	546	1	NADH-cytochrome b5 reductase (EC 1.6.2.2)
W5CZ39	0.038	-0.472	0	TRAES3BF085200020CFD_t1	-1.648	0.30217	100	2e-129	367	0	Uncharacterized protein
W5D048	0.178	0.186	0	Traes_3AL_6D1917532.2	-1.0194	0.144593	100	0	875	0	Uncharacterized protein
W5D067	0.219	0.265	0	TRAES3BF058200010CFD_t1	0.3914	0.549475	100	1e-147	414	0	Uncharacterized protein
W5D0E3	0.105	-0.431	0	TRAES3BF107400010CFD_t1	0.6218	0.103279	100	0	736	0	Fructose-bisphosphate aldolase (EC 4.1.2.13)
W5D122	0.115	-0.6	0	TRAES3BF042100010CFD_t1	-2.2987	6.21475e-09	100	0	578	-1	Uncharacterized protein
W5D157	0.084	-0.241	0	TRAES3BF078000050CFD_t1	0.2534	0.798729	100	0	1064	0	Uncharacterized protein
W5D1B3	0.308	0.055	0	TRAES3BF049200010CFD_t1	-2.0395	0.00951343	100	8e-159	446	-1	Uncharacterized protein
W5D1J9	0.272	0.036	0	TRAES3BF066100110CFD_t1	-0.6323	0.590357	100	1e-95	281	0	Uncharacterized protein
W5D1S8	0.153	0.573	0	TRAES3BF146000050CFD_t1	-2.0914	0.143647	100	2e-108	313	0	Uncharacterized protein
W5D1Z1	0.11	-0.687	0	TRAES3BF167600010CFD_t1	-1.5563	0.199242	100	9e-123	350	0	Uncharacterized protein
W5D2I6	0.161	0.183	0	TRAES3BF088300010CFD_t1	-1.9117	0.000344355	100	1e-56	175	-1	Non-specific lipid-transfer protein
W5D2J1	0.219	-0.267	0	TRAES3BF077900050CFD_t1	0.2629	0.688411	100	0	1009	0	Importin subunit alpha
W5D2Q7	0.02	0.75	1	TRAES3BF012700030CFD_t1	0.3102	0.701909	100	0	885	0	Glycosyltransferase (EC 2.4.1.-)
W5D2R4	0.008	3.625	1	TRAES3BF091100240CFD_t1	-0.7293	0.177237	100	4e-73	216	0	Small ubiquitin-related modifier (SUMO)
W5D322	0.06	-0.431	0	TRAES3BF013300030CFD_t1	0.4091	0.382876	100	0	1145	0	Uncharacterized protein
W5D3M9	0.021	1.893	1	TRAES3BF030500060CFD_t1	-0.9567	0.0244097	100	0	866	0	Uncharacterized protein
W5D4D9	0.2	0.164	0	TRAES3BF063600070CFD_t1	-0.481	0.324798	100	1e-144	407	0	Uncharacterized protein
W5D4F5	0.172	0.202	0	TRAES3BF007900030CFD_t1	-0.1523	0.884779	100	0	648	0	Uncharacterized protein
W5D4Q6	0.307	-0.043	0	TRAES3BF048200040CFD_t1	0.4818	0.35353	100	0	1688	0	Phospholipase D (EC 3.1.4.4)
W5D4R0	0.208	-0.246	0	TRAES3BF044200210CFD_t1	-2.1946	0.0545875	100	4e-143	408	0	Uncharacterized protein
W5D4Z8	0.173	-0.332	0	TRAES3BF086800040CFD_t1	-0.4897	0.35973	100	0	682	0	Uncharacterized protein
W5D591	0.207	-0.25	0	TRAES3BF091100230CFD_t1	-0.2309	0.74889	100	2e-70	209	0	Small ubiquitin-related modifier (SUMO)
W5D593	0.178	0.168	0	TRAES3BF021900060CFD_t1	0.1963	0.729607	100	0	736	0	Uncharacterized protein
W5D5L4	0.118	-0.238	0	TRAES3BF044000030CFD_t1	0.6827	0.133496	100	0	736	0	Fructose-bisphosphate aldolase (EC 4.1.2.13)
W5D5N4	0.299	0.096	0	TRAES3BF065400030CFD_t1	-0.799	0.506146	100	0	691	0	Uncharacterized protein
W5D5P8	0.208	0.521	0	TRAES3BF058300010CFD_t1	0.3922	0.681663	100	0	1836	0	Coatomer subunit beta (Beta-coat protein)
W5D5R6	0.341	-0.05	0	TRAES3BF087500010CFD_t1	-2.001	2.31369e-07	100	8e-47	154	-1	Cold induced protein (Uncharacterized protein)
W5D698	0.004	2.031	1	TRAES3BF003200110CFD_t1	0.1429	0.922555	100	0	641	0	Uncharacterized protein
W5D6F1	0.155	-0.067	0	TRAES3BF030500070CFD_t1	-0.9152	0.00676562	100	0	899	0	Uncharacterized protein
W5D6R4	0.004	2.285	1	TRAES3BF051600040CFD_t1	0.4859	0.47673	100	0	860	0	Isocitrate dehydrogenase [NADP] (EC 1.1.1.42)
W5D6S5	0.36	0.005	0	TRAES3BF047500040CFD_t1	-0.2895	0.731017	100	0	550	0	Uncharacterized protein
W5D739	0.336	0.059	0	Traes_3DS_7A3D8A3ED1.1	0.536	0.727254	100	2e-39	132	0	Uncharacterized protein
W5D759	0.007	-1.875	-1	TRAES3BF058100120CFD_t1	-2.1119	0.000532749	100	2e-154	432	-1	Uncharacterized protein
W5D786	0.177	0.185	0	TRAES3BF038300120CFD_t1	-0.8219	0.544687	100	0	697	0	Uncharacterized protein
W5D791	0.09	-0.147	0	TRAES3BF042100190CFD_t1	1.4115	0.00068398	100	0	2244	1	Uncharacterized protein
W5D7B8	0.354	0.028	0	Traes_3AL_7BCADDE08.1	-0.3878	0.44452	100	3e-132	373	0	60S ribosomal protein L18a
W5D7K8	0.142	0.635	0	Traes_3DL_082C9DD8D.2	0.702	0.179992	100	6e-69	206	0	Uncharacterized protein
W5D7M3	0.019	-3.168	-1	Traes_3DL_099B37764.1	-1.644	0.00154033	100	3e-49	154	-1	Uncharacterized protein
W5D7P1	0.305	-0.095	0	Traes_3DL_0B42B880D.1	0.1536	0.894007	100	0	1081	0	Uncharacterized protein
W5D7X2	0.052	-0.57	0	Traes_3AL_81435CD25.2	1.7696	0.490935	100	0	941	0	Pyruvate kinase (EC 2.7.1.40)
W5D8H3	0.241	-0.279	0	Traes_3DL_2323F05CB.1	1.2247	0.27979	100	1e-120	342	0	Uncharacterized protein
W5D8J2	0.224	0.311	0	Traes_3DL_24BB937CF.1	0.0868	0.937973	100	8e-130	368	0	Uncharacterized protein
W5D8R6	0.139	-0.659	0	Traes_3DL_29DBB9141.2	-1.5214	3.33625e-06	100	0	887	-1	Uncharacterized protein
W5D8S6	0.115	-0.683	0	Traes_3DL_2AAF732B7.1	1.2689	0.00405337	100	3e-158	442	1	Fructose-bisphosphate aldolase (EC 4.1.2.13)
W5D8T9	0.024	-2.901	-1	Traes_3DL_2BA54361D.2	0.8849	0.0985569	100	0	840	0	Uncharacterized protein
W5D8V3	0.16	0.3	0	Traes_3DL_2C93D2B5E.2	-0.9118	0.634894	100	0	661	0	Uncharacterized protein
W5D8X2	0.123	-0.668	0	Traes_3DL_2EC34A349.2	0.6547	0.405488	100	3e-119	341	0	Uncharacterized protein
W5D911	0.161	-0.128	0	Traes_3AL_1953CF160.2	1.9581	6.23985e-07	100	0	775	1	Uncharacterized protein
W5D920	0.049	-0.489	0	Traes_3DL_336BF51EA.1	-1.2243	0.0612512	100	1e-33	112	0	Uncharacterized protein
W5D936	0.175	-0.186	0	Traes_3DL_3561481BA.1	-1.969	7.92636e-05	100	0	719	-1	Uncharacterized protein
W5D9G4	0.124	-0.66	0	Traes_3DL_43F4381AA.1	-1.4913	0.361926	100	5e-126	358	0	Uncharacterized protein
W5D9M4	0.159	-0.526	0	Traes_3DL_4A579C5AE.2	-0.9021	0.219291	100	0	614	0	Uncharacterized protein
W5D9Z6	0.28	-0.054	0	Traes_3DL_54F52A119.1	0.2253	0.81622	100	0	1799	0	Uncharacterized protein
W5DA89	0.103	0.285	0	Traes_3DL_5DE96C1D2.2	-1.3334	0.00332195	100	4e-92	272	-1	Uncharacterized protein
W5DAE0	0.001	-2.592	-1	Traes_3DL_6165564FD.2	-1.4065	0.0869682	100	0	677	0	Uncharacterized protein
W5DAE9	0.063	0.339	0	Traes_3DL_6207B0CD3.1	0.9408	0.04408	100	0	654	0	Uncharacterized protein
W5DAF0	0.199	-0.274	0	Traes_3DL_621E77DAE.1	1.4439	0.000332786	100	0	939	1	Uncharacterized protein
W5DAG1	0.138	-0.359	0	Traes_3DL_6324D70F2.1	0.8562	0.142948	100	8e-108	308	0	Uncharacterized protein
W5DAG5	0.096	0.592	0	Traes_3DL_6354F0A2B.1	0.5285	0.223882	100	1e-162	454	0	Uncharacterized protein
W5DAQ4	0.098	3.076	1	Traes_3DL_6B76B109A.1	1.5301	0.000196312	100	0	1565	1	Uncharacterized protein
W5DB05	0.327	-0.192	0	Traes_3DL_750FC4166.2	-0.5014	0.784407	100	3e-48	151	0	Uncharacterized protein
W5DB72	0.118	-0.194	0	Traes_3DL_7D1975EB0.1	-2.3134	3.78417e-05	100	1e-81	241	-1	Uncharacterized protein
W5DB75	0.17	0.231	0	Traes_3DL_7D65F22F1.1	1.5581	0.338792	100	0	530	0	Uncharacterized protein
W5DB86	0.157	0.591	0	Traes_3DL_7E980C685.1	-0.3121	0.958441	100	0	1755	0	Uncharacterized protein
W5DBA1	0.123	-0.253	0	Traes_3DL_7FF5BA66B.1	1.5011	0.00349961	100	1e-66	200	1	Uncharacterized protein
W5DBF6	0.109	-0.522	0	Traes_3DL_85AC242CB.1	0.6834	0.233407	100	0	975	0	Uncharacterized protein
W5DBI3	0.1	-1.491	0	Traes_3DL_87DCDC123.1	-2.2082	2.07803e-06	100	2e-59	181	-1	Uncharacterized protein
W5DBQ7	0.095	1.573	0	Traes_3DL_8F17D7E07.1	1.4816	0.000107391	100	0	931	1	Uncharacterized protein
W5DCG6	0.204	0.196	0	Traes_3DL_A82AE80FE.2	-1.4437	0.00334764	100	0	649	-1	Uncharacterized protein
W5DCM4	0.333	-0.042	0	Traes_3DL_AD4084371.2	0.0155	0.993268	100	0	1985	0	Uncharacterized protein
W5DDM7	0.029	0.859	1	Traes_3DL_CB9CA6DF6.1	-0.1474	0.815291	100	0	817	0	ATP synthase subunit beta (EC 3.6.3.14)
W5DDQ9	0.357	0.017	0	Traes_3DL_CDBB45EBA.1	0.1623	0.804883	100	2e-158	444	0	Uncharacterized protein
W5DDR5	0.06	-0.764	0	Traes_3DL_CE1222409.2	0.3379	0.586746	100	7e-174	483	0	Uncharacterized protein
W5DEB5	0.072	1.826	0	Traes_3DL_DFE5BD85A.1	0.9055	0.101939	100	1e-152	430	0	Uncharacterized protein
W5DED2	0.193	0.479	0	Traes_3DL_E14C162E9.1	0.4638	0.859002	100	6e-17	68.6	0	Uncharacterized protein
W5DEE0	0.215	-0.193	0	Traes_3DL_E1F32C202.2	0.7338	0.239191	100	0	928	0	Uncharacterized protein
W5DEI7	0.089	-0.193	0	Traes_3DL_E6B71D302.2	-2.0954	0.000157051	100	6e-114	329	-1	Uncharacterized protein
W5DEJ5	0.335	-0.065	0	Traes_3DL_E7983BF89.1	-0.1335	0.943558	100	1e-101	292	0	Uncharacterized protein
W5DEV0	0.144	-0.2	0	Traes_3DL_F117C2D8C.1	1.4953	0.00911356	100	4e-97	281	1	Peptidyl-prolyl cis-trans isomerase
W5DF01	0.1	-0.187	0	Traes_3DL_F5AAA74C3.1	1.7781	0.129026	100	0	4065	0	Uncharacterized protein
W5DF25	0.203	0.258	0	Traes_3DL_F982BF0FB.1	0.1491	0.880616	100	0	1095	0	Malic enzyme
W5DF43	0.077	-0.401	0	Traes_3DL_FB0A5E02C.2	-0.085	0.943782	100	0	1846	0	Uncharacterized protein
W5DFE7	0.205	-0.117	0	Traes_3DS_05C39A111.1	0.3723	0.0636785	100	0	1152	0	Uncharacterized protein
W5DFH3	0.128	0.215	0	Traes_3DS_0A1F1EDD5.1	-1.1801	0.00740948	100	0	1538	-1	Aconitate hydratase (Aconitase) (EC 4.2.1.3)
W5DFI9	0.091	-0.344	0	Traes_3DS_0C467092E.1	-0.3568	0.919566	100	2e-102	297	0	Uncharacterized protein
W5DFQ7	0.232	0.201	0	Traes_3DS_17204FECA.1	-1.785	0.00140552	100	1e-118	337	-1	Uncharacterized protein
W5DG53	0.224	-0.083	0	Traes_3DS_2D152D7C4.1	-0.7044	0.315575	100	3e-77	228	0	Uncharacterized protein
W5DGM2	0.095	-0.337	0	Traes_3DS_3FE484ED9.1	-0.9661	0.190432	100	0	1458	0	Uncharacterized protein
W5DH65	0.321	0.023	0	Traes_3DS_568CD2610.2	1.5771	6.49366e-07	100	0	1296	1	Uncharacterized protein
W5DHE6	0.144	-0.144	0	Traes_3DS_614E8C817.2	-1.741	2.14069e-05	100	1e-86	253	-1	Uncharacterized protein
W5DHM4	0.097	3.146	1	Traes_3DS_6A96C249A.3	0.9451	0.243352	100	0	846	0	Uncharacterized protein
W5DHW2	0.184	0.341	0	Traes_3DS_73D9DA0AA.2	-0.5026	0.347546	100	0	1079	0	Malic enzyme
W5DIU6	0.059	0.479	0	Traes_3DS_9C173AB38.1	-0.3784	0.467112	100	6e-180	499	0	Triosephosphate isomerase (EC 5.3.1.1)
W5DIU9	0.007	-1.95	-1	Traes_3DS_9C9E4D8E3.1	-1.7355	0.00455134	100	4e-106	304	-1	Uncharacterized protein
W5DJR4	0.213	0.247	0	Traes_3DS_C74F56379.1	-0.7857	0.0462675	100	3e-63	194	0	Uncharacterized protein
W5DK89	0.155	-0.327	0	Traes_3DS_E02BFA9ED.2	0.5078	0.908695	100	0	538	0	NADH-cytochrome b5 reductase (EC 1.6.2.2)
W5DKI0	0.048	-0.613	-1	Traes_3DS_EB1A1B32C.1	-1.3756	0.000529164	100	2e-62	189	-1	Uncharacterized protein
W5DL22	0.208	0.29	0	Traes_7AS_F7BA8C654.2	-2.1149	0.0809917	100	9e-72	217	0	Uncharacterized protein
W5DLI7	0.135	-0.509	0	Traes_4AL_0DF0B6152.1	-0.8786	0.037738	100	0	2266	0	Uncharacterized protein
W5DLP4	0.081	1.371	0	Traes_4AL_128D87047.1	-0.5957	0.715832	100	6e-105	302	0	Uncharacterized protein
W5DLW1	0.083	0.797	0	Traes_4AL_180FAA87B.2	0.4102	0.633315	100	0	2215	0	Uncharacterized protein
W5DM96	0.123	0.668	0	Traes_4AL_21D37D8F0.1	0.2742	0.968578	100	9e-179	508	0	Uncharacterized protein
W5DMD6	0.063	-0.163	0	Traes_4AL_251864F93.2	-3.0805	0.000134383	100	0	885	-1	Uncharacterized protein
W5DMM3	0.137	-0.254	0	Traes_4AL_2ADD2BE44.1	0.0555	0.955585	100	1e-47	164	0	Uncharacterized protein
W5DMQ3	0.221	-0.227	0	Traes_4AL_2D9B1EECC.2	-3.4312	0.00164335	100	7e-138	390	-1	Uncharacterized protein
W5DMS4	0.356	0.011	0	Traes_4AL_2EC6083D7.2	0.2934	0.975517	100	8e-165	460	0	Uncharacterized protein
W5DN04	0.303	0.06	0	Traes_4AL_345A5A89F.2	-1.3366	0.344384	100	2e-132	384	0	Uncharacterized protein
W5DN12	0.135	-0.284	0	Traes_4AL_34F9FC668.1	-3.6248	0.321053	100	0	502	0	Uncharacterized protein
W5DN17	0.039	0.696	1	Traes_4AL_351DA9BAE.1	-0.3235	0.553982	100	0	1317	0	Uncharacterized protein
W5DN57	0.055	1.454	0	Traes_4AL_396A6E2B8.1	6.2958	6.75068e-13	100	8e-145	409	1	Uncharacterized protein
W5DN62	0.024	-4.089	-1	Traes_4AL_39D319FBC.1	-0.1955	0.960262	100	2e-115	330	0	Photosystem II reaction center Psb28 protein
W5DN86	0.117	0.3	0	Traes_4AL_3C11D1759.1	0.9696	0.24114	100	0	1050	0	Uncharacterized protein
W5DNF0	0.097	0.573	0	Traes_4AL_418A24628.2	-1.8705	0.000340913	100	0	842	-1	Uncharacterized protein
W5DNF1	0.282	-0.054	0	Traes_4AL_418B81394.2	-0.6069	0.84163	100	0	594	0	Uncharacterized protein
W5DNM6	0.102	-0.431	0	Traes_4AL_47508632A.1	-0.4746	0.808084	100	9e-113	321	0	Uncharacterized protein
W5DNR0	0.139	-0.548	0	Traes_4AL_49A8E719D.2	-0.9419	0.102334	100	0	514	0	Uncharacterized protein
W5DNV7	0.092	-0.31	0	Traes_4AL_4CF27F6B1.1	0.3452	0.537695	100	0	1045	0	Uncharacterized protein
W5DNW0	0.181	0.117	0	Traes_4AL_4CF8C4AD2.1	-0.827	0.101881	100	2e-173	482	0	Uncharacterized protein
W5DP69	0.175	-0.198	0	Traes_4AL_5643E3C32.1	0.8625	0.187166	100	1e-177	496	0	Uncharacterized protein
W5DP86	0.009	-1.237	-1	Traes_4AL_586359D761.2	3.1055	1.52558e-09	100	4e-167	467	1	Uncharacterized protein
W5DPC8	0.086	1.476	0	Traes_4AL_5AC007983.1	0.7351	0.145017	100	0	1626	0	Uncharacterized protein
W5DPV9	0.211	0.123	0	Traes_4AL_6752FAFB9.1	0.7482	0.227921	100	0	873	0	Uncharacterized protein
W5DPW0	0.108	-0.276	0	Traes_4AL_676AE86AF.1	-1.5406	0.013293	100	3e-139	395	-1	Uncharacterized protein
W5DQ12	0.33	-0.068	0	Traes_4AL_6AF795F2A.1	1.2553	0.0357308	100	2e-149	419	1	Proteasome subunit beta type (EC 3.4.25.1)
W5DQF4	0.075	-0.424	0	Traes_5BL_757649360.1	0.5787	0.598611	100	0	581	0	Elongation factor Tu
W5DQV9	0.313	-0.022	0	Traes_4AL_82CACD170.1	-0.4975	0.414291	100	0	785	0	Adenylyl cyclase-associated protein
W5DR00	0.139	-0.244	0	Traes_4AL_85BCB2AF3.1	-1.8777	0.00350484	100	0	598	-1	Uncharacterized protein
W5DR27	0.156	0.193	0	Traes_4AL_8845F411B.1	-0.5732	0.596143	100	0	1103	0	UDP-glucose 6-dehydrogenase (EC 1.1.1.22)
W5DR52	0.062	1.676	0	Traes_4AL_89EAC5E10.1	0.9068	0.0301597	100	0	574	0	Uncharacterized protein
W5DR73	0.203	-0.134	0	Traes_4AL_8BCE46958.1	0.4919	0.297841	100	3e-176	489	0	Proteasome subunit alpha type (EC 3.4.25.1)
W5DR86	0.325	-0.033	0	Traes_4AL_8D0193195.2	1.9394	1.22128e-06	100	0	1473	1	Uncharacterized protein
W5DRN4	0.18	-0.362	0	Traes_4AL_98292C699.1	0.1793	0.981499	100	0	1105	0	Uncharacterized protein
W5DRS3	0.336	-0.031	0	Traes_4AL_9BCB37710.2	-0.4325	8.52573e-05	100	0	999	0	Glutamate decarboxylase (EC 4.1.1.15)
W5DS20	0.076	-0.386	0	Traes_4AL_A1D089370.1	0.4923	0.219193	100	0	1208	0	Uncharacterized protein
W5DS33	0.09	-0.466	0	Traes_4AL_A3091D983.2	-0.3224	0.842692	100	1e-103	298	0	Uncharacterized protein
W5DS49	0.102	-0.429	0	Traes_4AL_A4B5EACB1.1	1.0318	0.0284503	100	0	508	1	Uncharacterized protein
W5DS68	0.105	-0.258	0	Traes_4AL_A5AC2BDF2.2	1.2393	0.00221914	100	0	1817	1	Lipoxygenase (EC 1.13.11.-)
W5DSC6	0.132	-0.583	0	Traes_4AL_A92657C6E.2	-0.6787	0.0599974	100	0	1036	0	Uncharacterized protein
W5DSD4	0.125	-0.475	0	Traes_4AL_A9FD8FBC8.1	-0.9403	0.868411	100	1e-131	371	0	Uncharacterized protein
W5DSE3	0.328	0.063	0	Traes_4AL_AA6783CC4.1	-0.0718	0.985625	100	3e-173	488	0	Uncharacterized protein
W5DSE4	0.045	0.978	1	Traes_4AL_AA83843E9.2	-0.9066	0.259729	100	0	536	0	Uncharacterized protein
W5DSH1	0.001	2.963	1	Traes_4AL_AC3F019E1.1	1.5722	8.24841e-06	100	7e-98	283	1	Uncharacterized protein
W5DSK2	0.119	0.4	0	Traes_4AL_AF3BE0639.2	-1.0383	0.0518609	100	0	1217	0	Uncharacterized protein
W5DSL3	0.333	-0.059	0	Traes_4AL_B02A50C63.1	0.3148	0.951828	100	0	1256	0	Purple acid phosphatase (EC 3.1.3.2)
W5DSM5	0.116	-0.429	0	Traes_4AL_B14C0D73F.1	1.0656	0.0324364	100	0	756	1	Acetyltransferase component of pyruvate dehydrogenase complex (EC 2.3.1.12)
W5DSP8	0.172	-0.163	0	Traes_4AL_B2F48F9FA.1	-1.097	0.660189	100	0	722	0	Uncharacterized protein
W5DSU6	0.068	-0.493	0	Traes_4AL_B6C20BAB9.2	-0.8865	0.0134352	100	0	1173	0	Uncharacterized protein
W5DSZ0	0.109	-0.3	0	Traes_4AL_B9FA07247.2	-1.8534	0.162969	100	0	525	0	Ferredoxin--NADP reductase (EC 1.18.1.2)
W5DT46	0.345	-0.023	0	Traes_4AL_BDEF47721.2	0.0422	0.978045	100	0	2167	0	Uncharacterized protein
W5DT58	0.151	0.219	0	Traes_4AL_BF03B5E09.2	-0.1989	0.776984	100	0	1051	0	Uncharacterized protein
W5DTG8	0.082	0.738	0	Traes_4AL_C6ADF44E1.1	0.0196	0.982526	100	0	813	0	Uncharacterized protein
W5DTP7	0.028	2.934	1	Traes_4AL_CCA6E7CD4.1	-0.6783	0.709507	100	0	588	0	Uncharacterized protein
W5DTP9	0.071	1.847	0	Traes_4AL_CCB185362.1	-2.1834	7.60897e-12	100	5e-34	119	-1	Uncharacterized protein
W5DTT3	0.228	-0.083	0	Traes_4AL_CF0AB0643.2	0.7941	0.0439858	100	0	1104	0	Uncharacterized protein
W5DTZ8	0.12	0.909	0	Traes_4AL_D36AECFD7.1	-0.7614	0.236798	100	1e-149	422	0	Uncharacterized protein
W5DUC5	0.269	0.153	0	Traes_4AL_DCB0D6E6C.1	-0.4204	0.763744	100	3e-130	371	0	Uncharacterized protein
W5DUH8	0.175	0.201	0	Traes_4AL_DFCF80A9A.1	-2.6756	0.000162685	100	0	944	-1	Uncharacterized protein
W5DUL7	0.009	-0.551	-1	Traes_4AL_E393533DE.2	0.2272	0.91418	100	0	642	0	Uncharacterized protein
W5DUN6	0.095	1.039	0	Traes_4AL_E49650760.1	-1.1898	0.000456111	100	0	1345	-1	Uncharacterized protein
W5DVF7	0.167	-0.467	0	Traes_4AL_F734C08BB.1	-1.6867	0.0033489	100	0	1053	-1	Uncharacterized protein
W5DVJ7	0.184	-0.152	0	Traes_4AL_FAB289E82.1	0.0788	0.934255	100	0	1361	0	Acyl-coenzyme A oxidase
W5DVK6	0.259	0.124	0	Traes_4AL_FB6127E85.1	-1.4371	0.387081	100	7e-95	280	0	Uncharacterized protein
W5DVN9	0.151	-0.286	0	Traes_4AL_FE94301FD.1	-1.7276	0.0453616	100	3e-171	479	-1	Uncharacterized protein
W5DVW4	0.001	2.918	1	Traes_4AS_074CFEB54.1	0.7959	0.0396176	100	0	1653	0	Uncharacterized protein
W5DW24	0.36	0.011	0	Traes_4AS_108523DC2.1	-0.1343	0.86718	100	3e-124	359	0	Uncharacterized protein
W5DWA5	0.091	-0.24	0	Traes_4AS_1BAEFB434.2	-1.1829	0.137981	100	2e-143	404	0	Uncharacterized protein
W5DWG4	0.133	-0.094	0	Traes_4AS_2645789F1.2	2.1132	3.33119e-13	100	0	1075	1	Uncharacterized protein
W5DWR1	0.022	3.415	1	Traes_4AS_349ED4749.1	0.0637	0.949735	100	0	1734	0	Uncharacterized protein
W5DWR8	0.34	-0.015	0	Traes_4AS_357A85716.1	-1.0089	0.00355722	100	0	1173	-1	Uncharacterized protein
W5DWS0	0.05	0.57	0	Traes_4AS_35D130735.1	0.2158	0.0956438	100	5e-148	414	0	Uncharacterized protein
W5DWZ2	0.052	1.229	0	Traes_4AS_3E6A230A6.2	-0.6885	0.377623	100	0	933	0	Uncharacterized protein
W5DX10	0.168	0.375	0	Traes_4AS_41FB87D39.1	3.0855	1.80253e-10	100	0	949	1	Uncharacterized protein
W5DXC6	0.124	-0.262	0	Traes_4AS_519B67360.1	-1.4298	3.34305e-05	100	0	1002	-1	Uncharacterized protein
W5DXF3	0.083	-0.312	0	Traes_4AS_553C18F16.1	0.126	0.957643	100	0	640	0	Translocase of chloroplast (EC 3.6.5.-)
W5DXI6	0.118	-0.491	0	Traes_4AS_5AA9E57F1.1	-0.1726	0.797545	100	0	1719	0	Uncharacterized protein
W5DXJ3	0.09	-0.405	0	Traes_4AS_5C2E130E1.1	-2.5664	0.0403005	100	1e-151	429	-1	Uncharacterized protein
W5DXM2	0.317	-0.055	0	Traes_4AS_60155447D.2	0.6873	0.181092	100	0	1183	0	Uncharacterized protein
W5DY15	0.241	-0.159	0	Traes_4AS_74EE1FD0E.1	-0.2364	0.664316	100	0	1593	0	V-type proton ATPase subunit a
W5DY62	0.367	0	0	Traes_4AS_7C9340F03.1	0.2179	0.868411	100	0	1593	0	Uncharacterized protein
W5DYD1	0.142	-0.292	0	Traes_4AS_8610A0310.1	-0.9089	0.550778	100	0	734	0	Uncharacterized protein
W5DYF8	0.05	-1.483	-1	Traes_4AS_894CED0DA.1	-0.3863	0.812831	100	0	1207	0	Uncharacterized protein
W5DYH0	0.153	-0.245	0	Traes_4AS_8B4BD912B.2	0.006	0.997158	100	0	681	0	Uncharacterized protein
W5DYL0	0.085	0.282	0	Traes_4AS_90CC29CAA.2	-1.0582	0.0112763	100	0	740	-1	Uroporphyrinogen decarboxylase (EC 4.1.1.37)
W5DYL6	0.216	-0.227	0	Traes_4AS_91AE284B1.1	-2.4611	0.0751125	100	2e-125	357	0	Uncharacterized protein
W5DYS1	0.132	-0.79	0	Traes_4AS_97D5BBDE7.2	-2.162	1.72571e-09	100	0	1168	-1	Uncharacterized protein
W5DYW1	0.149	2.308	1	Traes_4AS_9E5A45F1C.1	-0.7911	0.54793	100	0	1444	0	Uncharacterized protein
W5DYW5	0.267	-0.322	0	Traes_4AS_9ECDC8629.1	0.7566	0.440405	100	0	540	0	Uncharacterized protein
W5DYW7	0.311	-0.111	0	Traes_4AS_9EEABCE1C.1	1.9944	5.93015e-07	100	0	515	1	Uncharacterized protein
W5DYX2	0.078	-0.311	0	Traes_4AS_9F46EA4DC.1	-0.1121	0.926249	100	0	1441	0	Uncharacterized protein
W5DYX9	0.234	-0.08	0	Traes_4AS_A03AC635D.1	1.8203	1.10414e-08	100	0	883	1	Chorismate synthase (EC 4.2.3.5)
W5DYZ9	0.097	-0.301	0	Traes_4AS_A2EBBF6BC.1	-0.3426	0.842779	100	0	1385	0	Uncharacterized protein
W5DZ64	0.355	0.024	0	Traes_4AS_ABC75AC10.1	0.853	0.341038	100	1e-90	264	0	Acyl carrier protein
W5DZ80	0.174	-0.109	0	Traes_4AS_AE0400597.1	0.4688	0.383242	100	0	894	0	Uncharacterized protein
W5DZG0	0.113	-0.445	0	Traes_4AS_B978C93FA.1	1.0734	0.00135947	100	0	1281	1	Uncharacterized protein
W5DZG1	0.322	0.071	0	Traes_4AS_B97A404E2.2	1.7964	0.417802	100	4e-60	188	0	Histone H2A
W5DZG7	0.2	0.231	0	Traes_4AS_B9F2F6646.1	-0.1776	0.833572	100	0	540	0	Uncharacterized protein
W5DZH8	0.193	-0.376	0	Traes_4AS_BB59116B6.2	-0.9152	0.0510028	100	0	1689	0	Beta-galactosidase (EC 3.2.1.23)
W5DZM8	0.108	-0.255	0	Traes_4AS_C23F9BFB9.1	0.3791	0.609868	100	4e-103	301	0	Uncharacterized protein
W5DZQ3	0.303	-0.07	0	Traes_4AS_C420DEB6D.1	-1.6497	0.000588882	100	0	704	-1	Uncharacterized protein
W5DZS4	0.109	0.64	0	Traes_4AS_C839DCF3A.1	0.3707	0.0378301	100	0	697	0	Uncharacterized protein
W5DZT2	0.075	-2.933	-1	Traes_4AS_CA01F7D42.5	0.0985	0.914282	100	0	880	0	Uncharacterized protein
W5DZX9	0.285	-0.089	0	Traes_4AS_D14F0A48B.1	0.5457	0.64052	100	0	528	0	Uncharacterized protein
W5DZZ4	0.044	3.816	1	Traes_4AS_D31E69DB4.1	0.9991	0.457431	100	0	702	0	Uncharacterized protein
W5E091	0.05	-0.62	-1	Traes_4AS_DE6DD58CC.1	-1.4728	0.279622	100	0	548	0	Uncharacterized protein
W5E0G2	0.285	0.079	0	Traes_4AS_E609B22C1.1	-0.4227	0.595788	100	0	613	0	Uncharacterized protein
W5E0V5	0.166	0.154	0	Traes_4AS_FF38617E5.1	0.5549	0.19387	100	0	931	0	Uncharacterized protein
W5E1B9	0.195	0.19	0	Traes_4BL_0E93AFC51.1	-0.0633	0.957158	100	0	695	0	Uncharacterized protein
W5E1I8	0.112	-0.53	0	Traes_4BL_14E0D4AEE.1	0.2649	0.751155	100	0	593	0	Uncharacterized protein
W5E241	0.139	0.245	0	Traes_4BL_275179E76.2	0.8765	0.0436683	100	0	1408	0	Uncharacterized protein
W5E2J7	0.118	0.346	0	Traes_4BL_362225B2C.1	1.0178	0.103368	100	0	674	0	Eukaryotic translation initiation factor 3 subunit I (eIF3i)
W5E2N6	0.007	-1.429	-1	Traes_4BL_3AA55AD10.1	-0.14	0.907183	100	0	630	0	Serine/threonine-protein phosphatase (EC 3.1.3.16)
W5E2Q3	0.199	-0.223	0	Traes_4BL_3C28FA35B.2	-1.7398	5.75823e-07	100	0	1251	-1	Uncharacterized protein
W5E2T7	0.038	-0.312	0	Traes_4BL_3EFFEDE44.1	-4.2469	0.263813	100	2e-101	293	0	Uncharacterized protein
W5E2W7	0.062	-0.458	0	Traes_4AS_8F8B908D3.1	0.1814	0.881133	100	0	518	0	40S ribosomal protein SA
W5E3I4	0.038	-0.546	-1	Traes_4BL_554B7CDD0.1	1.6247	0.0024241	100	0	1105	1	Uncharacterized protein
W5E4N7	0.012	2.098	1	Traes_4BL_786906E62.2	-0.5285	0.245071	100	0	1006	0	Uncharacterized protein
W5E4T0	0.157	-0.249	0	Traes_4BL_7C8EE9E52.1	-0.7307	0.117075	100	0	528	0	Uncharacterized protein
W5E4W8	0.333	-0.028	0	Traes_4BL_7EBF7B708.1	-0.2177	0.781298	100	5e-134	381	0	Uncharacterized protein
W5E4Y4	0.224	-0.287	0	Traes_4BL_7FC8FF797.1	-2.5695	3.23994e-05	100	4e-78	231	-1	Uncharacterized protein
W5E562	0.095	-0.338	0	Traes_4BL_88634CB1B.1	0.1138	0.88614	100	0	1040	0	Uncharacterized protein
W5E575	0.109	-0.318	0	Traes_4BL_8A2B296CE.1	-2.0601	0.0825245	100	4e-175	493	0	Uncharacterized protein
W5E5A8	0.133	0.203	0	Traes_4BL_8DF913203.1	-0.2733	0.845816	100	2e-122	350	0	Uncharacterized protein
W5E5E8	0.149	0.27	0	Traes_4BL_9254C78FD.2	0.7852	0.895326	100	0	680	0	Uncharacterized protein
W5E5N6	0.154	-0.237	0	Traes_4BL_98B3C3F2F.2	1.8327	0.000702355	100	0	797	1	Uncharacterized protein
W5E5S6	0.061	-0.263	0	Traes_4BL_9BA5AB82C.1	-0.818	0.0933285	100	0	917	0	Uncharacterized protein
W5E659	0.043	-0.391	0	Traes_4BL_A9FAA75A9.1	-1.9982	0.000192384	100	0	543	-1	Uncharacterized protein
W5E6M2	0.213	-0.263	0	Traes_4BL_BB500A981.1	0.7682	0.073611	100	0	523	0	Uncharacterized protein
W5E6U7	0.085	-0.458	0	Traes_4BL_C336491A71.1	-0.9346	0.758906	100	6e-140	395	0	Uncharacterized protein
W5E771	0.216	-0.409	0	Traes_4BL_CDA9EDDB1.1	3.0219	0.224557	100	0	532	0	Uncharacterized protein
W5E789	0.196	0.142	0	Traes_4BL_CF4451CAA.1	-0.1965	0.897785	100	0	1167	0	Uncharacterized protein
W5E7W4	0.216	-0.15	0	Traes_4BL_E3F18AE5F.2	0.0431	0.968763	100	0	827	0	Uncharacterized protein
W5E8A1	0.265	-0.122	0	Traes_4BL_F15D3655D.1	0.615	0.299706	100	0	818	0	Arginine biosynthesis bifunctional protein ArgJ, chloroplastic
W5E8H4	0.082	-0.443	0	Traes_4BL_F7AFF4D6C.1	0.738	0.106212	100	0	1618	0	Aconitate hydratase (Aconitase) (EC 4.2.1.3)
W5E8I4	0.024	-0.361	0	Traes_4BL_F8C1990BA.1	0.524	0.253785	100	0	994	0	Uncharacterized protein
W5E8I6	0.082	-0.838	0	Traes_4BL_F8E57B81A.1	-1.2068	0.000906129	100	0	545	-1	Uncharacterized protein
W5E8J6	0.019	-0.649	-1	Traes_4BL_FA20E9D93.1	3.5181	0.0605712	100	4e-80	236	0	Uncharacterized protein
W5E8L0	0.133	0.688	0	Traes_4BL_FB935AD6C.1	-0.8533	0.271289	100	0	529	0	Uncharacterized protein
W5E8N1	0.038	-1.974	-1	Traes_4BL_FD212A495.1	-0.0201	0.988298	100	2e-175	490	0	Uncharacterized protein
W5E8W4	0.226	-0.17	0	Traes_4BS_067788F5E.1	0.3838	0.506139	100	0	551	0	Uncharacterized protein
W5E8Y1	0.243	-0.241	0	Traes_4BS_07B8E6301.1	-2.3838	0.285193	100	0	882	0	Uncharacterized protein
W5E945	0.096	0.645	0	Traes_4BS_0ECAB85C2.1	-1.5575	0.187782	100	7e-109	313	0	Uncharacterized protein
W5E973	0.099	3.153	1	Traes_4BS_11DDF29B31.1	0.7893	0.673454	100	0	506	0	Uncharacterized protein
W5E9A0	0.104	-0.408	0	Traes_4BS_15014415A.1	0.4134	0.412465	100	0	1042	0	Uncharacterized protein
W5E9E7	0.036	-0.766	-1	Traes_4BS_1978E4612.2	-1.9236	0.194762	100	2e-161	454	0	Uncharacterized protein
W5E9H6	0.006	-4.054	-1	Traes_4BS_1D859B3D3.1	-0.4305	0.425572	100	0	1087	0	Uncharacterized protein
W5E9M9	0.073	0.951	0	Traes_4BS_23B0029CF.1	1.3908	0.0476603	100	0	774	1	Uncharacterized protein
W5E9W6	0.312	0.079	0	Traes_4BS_2E2CB7DC0.1	0.8188	0.445921	100	0	589	0	Uncharacterized protein
W5EA83	0.112	0.162	0	Traes_4BS_3C044B05F.1	1.2326	0.00425985	100	0	763	1	Uncharacterized protein
W5EAM5	0.125	-0.483	0	Traes_6AS_98F5F73C01.2	1.6272	0.0580743	83.64	2e-42	69.7	0	Uncharacterized protein
W5EAP3	0.317	-0.076	0	Traes_4BS_4DB5737A6.1	0.1733	0.944995	100	9e-144	405	0	Ribosomal protein
W5EAT3	0.095	0.636	0	Traes_4BS_539D761DB1.2	1.7423	0.633206	100	1e-119	341	0	Peptidyl-prolyl cis-trans isomerase (EC 5.2.1.8)
W5EB05	0.004	3.233	1	Traes_4BS_5D060446C.1	-0.201	0.794914	100	0	889	0	Adenylyl cyclase-associated protein
W5EB42	0.052	0.578	0	Traes_4BS_615DE1514.1	0.8517	0.0809546	100	7e-158	442	0	Uncharacterized protein
W5EB47	0.138	-0.35	0	Traes_4BS_624FD2C8D.1	0.1918	0.793439	100	1e-145	408	0	Uncharacterized protein
W5EB84	0.125	-0.146	0	Traes_4BS_67A99EB9A.2	0.5898	0.141139	100	0	1942	0	Uncharacterized protein
W5EB89	0.16	0.137	0	Traes_4BS_68CAC6828.1	-0.3113	0.75578	100	0	1308	0	Uncharacterized protein
W5EB97	0.044	-3.652	-1	Traes_4BS_69348DCA4.1	-2.0812	0.000633208	100	1e-139	395	-1	Uncharacterized protein
W5EBY0	0.094	-0.605	0	Traes_4BS_875AC09D2.1	0.4766	0.285149	100	0	922	0	Uncharacterized protein
W5ECE5	0.094	0.322	0	Traes_4BS_9E3DC85E4.1	0.0689	0.932745	100	6e-62	187	0	Uncharacterized protein
W5ECG3	0.343	0.027	0	Traes_4BS_A0F08C214.2	-0.0117	0.993925	100	0	695	0	Methylthioribose-1-phosphate isomerase (M1Pi) (MTR-1-P isomerase) (EC 5.3.1.23) (S-methyl-5-thioribose-1-phosphate isomerase) (Translation initiation factor eIF-2B subunit alpha/beta/delta-like protein)
W5ECL0	0.126	-0.495	0	Traes_4BS_A53FF3236.2	-0.2521	0.91866	100	9e-58	179	0	Uncharacterized protein
W5ECL2	0.314	-0.085	0	Traes_4AL_7EFEEF7C9.1	0.181	0.893962	100	0	508	0	Uncharacterized protein
W5ECL8	0.336	0.054	0	Traes_4BS_A5F651D85.1	-0.5799	0.644515	100	0	1376	0	Uncharacterized protein
W5ECN7	0.229	0.226	0	Traes_4BS_A834E1175.2	0.9689	0.00481426	100	0	1746	0	Uncharacterized protein
W5ECP3	0.184	0.203	0	Traes_4BS_A8F01CCC5.1	-0.0052	0.996307	100	0	949	0	N-acetyl-gamma-glutamyl-phosphate reductase (EC 1.2.1.38)
W5ECS4	0.025	2.627	1	Traes_4BS_AD3C7F651.1	-1.6644	0.000136983	100	0	920	-1	Carboxypeptidase (EC 3.4.16.-)
W5ED63	0.12	-0.261	0	Traes_4BS_BD7AF055E.2	-0.4849	0.511366	100	0	894	0	Uncharacterized protein
W5EDC4	0.161	-0.118	0	Traes_4BS_C5FACEDEA.1	-2.5533	0.000880202	100	4e-122	348	-1	Peptidyl-prolyl cis-trans isomerase
W5EDH0	0.28	-0.215	0	Traes_4BS_CBBA8D8D1.1	-0.992	0.172608	100	0	996	0	Endoglucanase (EC 3.2.1.4)
W5EDH1	0.023	2.585	1	Traes_4BS_CBF2E5CD4.2	0.804	0.918228	100	4e-144	405	0	Uncharacterized protein
W5EDP5	0.052	-0.766	0	Traes_4BS_D4D9B5E3E.1	-1.9612	2.17521e-09	100	0	1882	-1	Uncharacterized protein
W5EDP7	0.094	1.499	0	Traes_4BS_D5227ED8B.3	0.2533	0.753273	100	0	1482	0	Uncharacterized protein
W5EDT4	0.217	-0.089	0	Traes_4BS_D8BE6CE75.1	0.1806	0.866834	100	0	1119	0	Uncharacterized protein
W5EE86	0.117	-0.398	0	Traes_4BS_EC229E33E.1	0.2349	0.698396	100	0	1221	0	Uncharacterized protein
W5EED6	0.187	-0.303	0	Traes_4BS_F1FDDF337.2	-1.4276	0.386644	100	8e-137	389	0	Uncharacterized protein
W5EEI2	0.283	-0.092	0	Traes_4BS_F67EA6E49.1	-0.9395	0.209234	100	1e-119	347	0	Uncharacterized protein
W5EEK9	0.098	-0.854	0	Traes_4BS_F9FAB29F0.1	-1.4647	0.000874897	100	0	887	-1	Adenylosuccinate synthetase (EC 6.3.4.4)
W5EEQ1	0.08	-0.804	0	Traes_4BS_FF3F5B3C51.2	4.47	8.83674e-06	100	0	566	1	Uncharacterized protein
W5EER4	0.261	-0.39	0	Traes_4DL_003D33B3C.2	-2.8413	0.331563	100	0	706	0	Uncharacterized protein
W5EET1	0.153	-0.178	0	Traes_4DL_01BE8F7DE.2	0.6875	0.0720689	100	0	1743	0	Uncharacterized protein
W5EEV4	0.226	-0.115	0	Traes_4DL_03A5F7C7E.1	-0.6237	0.536543	100	0	1245	0	Purple acid phosphatase (EC 3.1.3.2)
W5EEZ1	0.338	0.036	0	Traes_4DL_074F3075B.1	-0.8285	0.439286	100	9e-167	464	0	Uncharacterized protein
W5EF09	0.237	-0.146	0	Traes_4DL_08EEED1A6.1	-1.1974	0.176133	100	1e-97	283	0	Superoxide dismutase [Cu-Zn] (EC 1.15.1.1)
W5EF24	0.275	0.056	0	Traes_4DL_0971895E8.1	-2.1623	4.16414e-06	100	5e-173	481	-1	Uncharacterized protein
W5EF53	0.004	-3.34	-1	Traes_4DL_0B0E64053.1	1.0105	0.00142677	100	0	1410	1	Uncharacterized protein
W5EF97	0.206	0.415	0	Traes_4DL_0F92D6E2B.1	0.1355	0.875458	100	0	1663	0	Beta-adaptin-like protein
W5EFF0	0.31	-0.143	0	Traes_4DL_15045954F.1	1.827	1.70506e-05	100	0	768	1	Mitogen-activated protein kinase (EC 2.7.11.24)
W5EG56	0.218	1.002	0	Traes_4DL_2A7895E16.1	-1.9048	0.000409858	100	0	825	-1	Uncharacterized protein
W5EGD6	0.158	0.497	0	Traes_4DL_31D6228F5.1	-1.3256	0.28934	100	1e-153	438	0	Uncharacterized protein
W5EGE3	0.173	-0.811	0	Traes_4DL_323E0E63C.1	0.0654	0.981499	100	6e-72	214	0	Uncharacterized protein
W5EGF1	0.353	0.009	0	Traes_4DL_32D57D606.1	0.8924	0.0392887	100	0	552	0	Uncharacterized protein
W5EGG5	0.055	0.686	0	Traes_4DL_343DC59DA.1	-1.4597	0.00868809	100	0	694	-1	Uncharacterized protein
W5EGK9	0.055	1.405	0	Traes_4DL_373599ECC.1	-0.7688	0.0770214	100	0	521	0	Uncharacterized protein
W5EGV6	0.025	2.512	1	Traes_4DL_3E829438C.1	-2.1986	2.23295e-05	100	2e-105	304	-1	Uncharacterized protein
W5EH05	0.256	-0.123	0	Traes_4DL_42B87B551.1	2.3612	9.96678e-10	100	0	626	1	Uncharacterized protein
W5EH10	0.115	0.869	0	Traes_4AS_3C32B4B06.1	0.949	0.472216	100	5e-78	231	0	Uncharacterized protein
W5EH87	0.002	2.572	1	Traes_4DL_4972F5748.1	-0.0034	0.99795	100	2e-135	381	0	Uncharacterized protein
W5EH96	0.132	-0.579	0	Traes_4DL_4A5E87D71.2	0.1719	0.855987	100	1e-91	266	0	Uncharacterized protein
W5EHB8	0.244	-0.114	0	Traes_4DL_4D17374ED.2	-0.3389	0.526254	100	0	611	0	Uncharacterized protein
W5EHI0	0.293	-0.06	0	Traes_4AS_5B20D8401.1	-0.0649	0.965573	100	1e-100	290	0	Uncharacterized protein
W5EHP7	0.153	-0.226	0	Traes_4DL_5612CF456.2	-1.9412	0.000280066	100	0	576	-1	Uncharacterized protein
W5EHT8	0.09	-0.365	0	Traes_4DL_599E286321.1	-1.8751	0.151299	100	3e-88	260	0	Uncharacterized protein
W5EHW4	0.139	-0.204	0	Traes_4DL_5B7C0F2FC.2	0.5911	0.23928	100	0	998	0	Uncharacterized protein
W5EI37	0.195	-0.169	0	Traes_4DL_60CBA5C26.2	-0.5267	0.261856	100	0	1333	0	Uncharacterized protein
W5EI90	0.34	-0.021	0	Traes_4DL_65CDCF95A.1	-0.1705	0.854148	100	0	667	0	Uncharacterized protein
W5EIA3	0.099	0.329	0	Traes_4DL_674511840.1	0.7475	0.400334	100	0	917	0	Uncharacterized protein
W5EIC8	0.25	0.064	0	Traes_4DL_6974F47A5.1	-0.6874	0.142577	100	0	881	0	Uncharacterized protein
W5EIJ2	0.367	0	0	Traes_4DL_6EE5DD07E.1	-1.1569	0.00899177	100	0	645	-1	Uncharacterized protein
W5EIV2	0.008	2.089	1	Traes_4DL_78EB68CEC.1	-0.973	0.870539	100	3e-51	159	0	Uncharacterized protein
W5EIW6	0.363	0.004	0	Traes_4DL_7A1A968EF.1	-1.6189	0.000754279	100	8e-158	443	-1	Uncharacterized protein
W5EJA6	0.164	0.293	0	Traes_4AS_C67AE6944.1	-0.1218	0.936365	100	6e-164	461	0	Uncharacterized protein
W5EJC8	0.239	0.141	0	Traes_4DL_878B83517.1	-0.9784	0.754189	100	2e-157	440	0	Uncharacterized protein
W5EJD1	0.024	-0.449	0	Traes_4DL_87A59704D.1	-0.3575	0.631881	100	0	513	0	Uncharacterized protein
W5EJF9	0.104	-1.783	0	Traes_4DL_8934B6AE2.1	-0.9273	0.165141	100	0	582	0	Uncharacterized protein
W5EJK0	0.008	3.895	1	Traes_4DL_8CE055F15.1	1.6045	1.52213e-05	100	0	514	1	Uncharacterized protein
W5EJL3	0.09	0.729	0	Traes_4DL_8DED0B0C8.1	0.4637	0.338833	100	0	801	0	Uncharacterized protein
W5EJM3	0.026	-0.104	0	Traes_4DL_8E7469C17.1	0.4697	0.535498	100	0	794	0	Uncharacterized protein
W5EJR8	0.142	-0.509	0	Traes_4DL_9264FDAD8.1	-0.6015	0.350153	100	0	940	0	Uncharacterized protein
W5EJS5	0.338	-0.025	0	Traes_4DL_92CA77886.2	-1.5871	0.0335205	100	3e-119	338	-1	Uncharacterized protein
W5EJW9	0.287	-0.371	0	Traes_4DL_964D46001.2	0.3864	0.758209	100	0	605	0	Uncharacterized protein
W5EK26	0.206	0.162	0	Traes_4DL_9A4AAE446.1	0.2784	0.82022	100	0	1068	0	Uncharacterized protein
W5EK32	0.204	0.386	0	Traes_4DL_9AA437861.6	-0.0113	0.994767	100	0	1630	0	Uncharacterized protein
W5EK41	0.153	0.185	0	Traes_4DL_9BBFDE200.1	0.709	0.546338	100	0	681	0	Uncharacterized protein
W5EK90	0.268	-0.15	0	Traes_4DL_9FBA93015.2	-1.6747	0.328194	100	1e-63	195	0	Uncharacterized protein
W5EKA1	0.113	1.037	0	Traes_4DL_A0F77BF5A.1	1.1263	0.701957	100	1e-108	311	0	Cyanate hydratase (Cyanase) (EC 4.2.1.104) (Cyanate hydrolase) (Cyanate lyase)
W5EKB8	0.299	0.061	0	Traes_4DL_A24881480.1	0.7872	0.894485	100	6e-60	187	0	Uncharacterized protein
W5EKI8	0.113	-0.375	0	Traes_4DL_A87BBFD01.2	-0.0135	0.992569	100	0	688	0	Phosphoserine aminotransferase (EC 2.6.1.52)
W5EKJ6	0.039	-0.349	0	Traes_4DL_A8E45AC21.1	-0.359	0.828088	100	0	941	0	Uncharacterized protein
W5EKS7	0.089	-0.399	0	Traes_4DL_B0BD66142.1	-1.6829	0.00828977	100	2e-112	325	-1	Uncharacterized protein
W5EKY8	0.341	0.013	0	Traes_4DL_B59940CAE.1	-2.768	0.000166085	100	5e-135	381	-1	Uncharacterized protein
W5EL01	0.086	-0.199	0	Traes_4DL_B6775FD60.2	0.6554	0.64718	100	0	937	0	Uncharacterized protein
W5EL07	0.134	0.256	0	Traes_4DL_B70EAE46C.1	-2.2674	0.417653	100	0	573	0	Uncharacterized protein
W5EL25	0.013	-1.359	-1	Traes_4DL_B85270B53.1	1.8844	2.42949e-08	100	0	686	1	Uncharacterized protein
W5EL31	0.107	-0.292	0	Traes_4DL_B8EF52976.1	0.2905	0.827629	100	0	644	0	Uncharacterized protein
W5EL62	0.119	0.447	0	Traes_4AS_4B236E907.2	0.2613	0.727592	100	2e-56	172	0	40S ribosomal protein S21
W5EL86	0.236	0.089	0	Traes_4DL_BCCE5731E.2	-0.3375	0.599599	100	9e-168	467	0	Uncharacterized protein
W5ELC5	0.306	0.166	0	Traes_4DL_C02A2A149.1	1.2096	0.00473949	100	3e-144	405	1	Uncharacterized protein
W5ELR0	0.095	0.592	0	Traes_4DL_CA4D796B0.1	0.4535	0.72658	100	5e-69	209	0	Uncharacterized protein
W5ELV3	0.131	-0.498	0	Traes_4DL_CDDD5E13E.1	-0.2303	0.723811	100	0	869	0	Adenylosuccinate synthetase (EC 6.3.4.4)
W5ELW7	0.089	1.508	0	Traes_4DL_CEEDAF3D9.1	-1.587	0.282956	100	7e-108	308	0	Uncharacterized protein
W5EM06	0.117	-0.127	0	Traes_4DL_D2423513A.1	-0.3671	0.704496	100	0	865	0	Uncharacterized protein
W5EM55	0.106	-0.57	0	Traes_4DL_D6FFE4E2E.1	-0.3168	0.779578	100	0	1034	0	Uncharacterized protein
W5EM86	0.096	-0.269	0	Traes_4DL_D9D130BEE.1	1.209	0.0137831	100	3e-171	479	1	Uncharacterized protein
W5EMB1	0.149	-0.147	0	Traes_4DL_DBA53B48C.1	1.1141	0.001176	100	0	1447	1	Uncharacterized protein
W5EMF3	0.299	0.404	0	Traes_4DL_DFF375AA3.2	0.5564	0.705299	100	9e-125	354	0	Ubiquitin-fold modifier-conjugating enzyme 1
W5EMN3	0.131	-0.313	0	Traes_4DL_E6C3B58E4.1	0.3204	0.863075	100	4e-168	468	0	Uncharacterized protein
W5EMR7	0.155	-0.282	0	Traes_4DL_EA0E3A118.2	-1.6656	0.00817386	100	0	838	-1	Uncharacterized protein
W5EMS9	0.002	2.431	1	Traes_4DL_EAF90696F.1	0.3472	0.698603	100	8e-167	464	0	Eukaryotic translation initiation factor 3 subunit K (eIF3k) (eIF-3 p25)
W5EMX4	0.08	-0.34	0	Traes_4DL_EE41B3B56.1	-0.4185	0.363177	100	0	907	0	Uncharacterized protein
W5ENA2	0.125	-0.263	0	Traes_4DL_F9C8E490E.1	0.4319	0.338762	100	0	755	0	Uncharacterized protein
W5ENG0	0.286	-0.178	0	Traes_4DL_FD862E0CA.6	0.5547	0.21559	100	1e-139	409	0	Uncharacterized protein
W5ENN5	0.337	-0.023	0	Traes_4DS_058D6EF22.1	0.6984	0.123159	100	2e-161	452	0	Proteasome subunit beta type (EC 3.4.25.1)
W5ENP4	0.055	1.011	0	Traes_4DS_062D04049.2	-1.1071	0.0602096	100	4e-167	468	0	Uncharacterized protein
W5ENR0	0.115	-0.561	0	Traes_4DS_083223974.1	0.1156	0.940209	100	5e-66	198	0	Uncharacterized protein
W5ENS7	0.076	-0.747	0	Traes_4DS_0A7E021B3.2	-1.884	1.0415e-06	100	0	1316	-1	Uncharacterized protein
W5ENT4	0.304	-0.164	0	Traes_4DS_0C058CFF8.1	-1.9396	0.000292651	100	0	796	-1	Uncharacterized protein
W5ENX5	0.225	-0.08	0	Traes_4DS_138E9F824.1	3.1612	0.387772	100	0	852	0	Uncharacterized protein
W5EP13	0.114	-0.245	0	Traes_4DS_1860220B9.1	-1.6011	0.00192612	100	0	970	-1	2-carboxy-D-arabinitol-1-phosphatase (EC 3.1.3.63)
W5EP15	0.089	-0.397	0	Traes_4DS_18D8A5F2A.1	-0.2591	0.891802	100	0	604	0	Uncharacterized protein
W5EP76	0.108	-0.281	0	Traes_4DS_20D5EF0ED.3	1.0539	0.0615645	100	0	667	0	Uncharacterized protein
W5EQ09	0.114	-0.345	0	Traes_4DS_442FB1D91.1	2.426	0.107063	100	0	781	0	Uncharacterized protein
W5EQ81	0.102	-0.322	0	Traes_4DS_4D761086B.1	-0.5251	0.354617	100	1e-149	419	0	Uncharacterized protein
W5EQC7	0.096	-1.024	0	Traes_4DS_543B7D1A8.1	-0.8111	0.0833352	100	2e-172	479	0	Uncharacterized protein
W5EQG3	0.212	0.278	0	Traes_4DS_583A22929.1	-0.502	0.670177	100	0	1107	0	Uncharacterized protein
W5EQK1	0.119	-0.31	0	Traes_4DS_5C2095EE7.2	-1.9521	0.00483615	100	0	967	-1	Uncharacterized protein
W5EQM1	0.006	0.747	1	Traes_4DS_5E7318465.2	0.7378	0.333473	100	0	1989	0	Uncharacterized protein
W5EQY2	0.297	-0.124	0	Traes_4DS_6D27A2331.1	0.075	0.982197	100	0	1016	0	Uncharacterized protein
W5EQY5	0.128	-0.331	0	Traes_4DS_6D718ECA2.2	1.427	1.82742e-05	100	9e-107	310	1	Uncharacterized protein
W5ER88	0.16	-0.529	0	Traes_4DS_7B10CE75F.1	0.8982	0.209537	100	0	691	0	Uncharacterized protein
W5ERE6	0.185	-0.151	0	Traes_4DS_836F69C67.1	0.6622	0.171439	100	0	1202	0	Uncharacterized protein
W5ERE8	0.237	-0.081	0	Traes_4DS_83BA620C6.1	0.4025	0.335364	100	0	845	0	Uncharacterized protein
W5ERM3	0.244	-0.274	0	Traes_4DS_8E712C446.1	-1.6821	0.0112063	100	0	631	-1	Uncharacterized protein
W5ERS9	0.359	-0.004	0	Traes_4DS_95156451B.1	1.2194	0.00633459	100	0	1058	1	Pyruvate kinase (EC 2.7.1.40)
W5ERT5	0.004	-3.312	-1	Traes_4DS_95D834D07.1	-1.5591	0.0182325	100	0	623	-1	Uncharacterized protein
W5ERZ5	0.218	-0.249	0	Traes_4DS_9C754D573.1	0.2184	0.819536	100	0	744	0	Uncharacterized protein
W5ES10	0.054	-0.577	0	Traes_4DS_9F67A5263.1	-2.68	8.26408e-06	100	0	836	-1	Uncharacterized protein
W5ESE5	0.201	0.253	0	Traes_4DS_B0F03CF9E.1	-1.6425	0.031734	100	0	850	-1	Uncharacterized protein
W5ESI8	0.026	0.907	1	Traes_4DS_B692AB057.1	0.0139	0.991992	100	0	938	0	Adenylyl cyclase-associated protein
W5ESK4	0.109	-0.421	0	Traes_4DS_B8602CA5C.2	2.3293	1.08187e-07	100	0	1045	1	Uncharacterized protein
W5ESW6	0.29	0.037	0	Traes_4DS_C874E8B66.1	1.2788	0.069828	100	0	532	0	Uncharacterized protein
W5ET39	0.055	0.216	0	Traes_4DS_D2FB2C31D.1	0.2209	0.837651	100	1e-155	442	0	Uncharacterized protein
W5ET88	0.001	3.475	1	Traes_4DS_D97A96AE5.2	2.6129	2.46906e-09	100	0	1469	1	Uncharacterized protein
W5ET99	0.173	-0.261	0	Traes_4DS_DA98A5A68.1	0.3976	0.501535	100	0	618	0	Uncharacterized protein
W5ETK1	0.109	2.911	1	Traes_4DS_E8239194E.1	0.5934	0.900933	100	1e-134	379	0	Uncharacterized protein
W5ETU1	0.108	-0.29	0	Traes_4DS_F311D64BE.2	-2.3166	2.50216e-06	100	0	797	-1	Fructose-bisphosphate aldolase (EC 4.1.2.13)
W5ETW5	0.289	0.083	0	Traes_4DS_F56950AC81.3	0.7957	0.316501	100	0	994	0	UDP-glucose 6-dehydrogenase (EC 1.1.1.22)
W5EUI7	0.103	-0.328	0	Traes_5AL_0B9E87942.1	0.5064	0.440853	100	0	685	0	Uncharacterized protein
W5EUP3	0.106	-0.389	0	Traes_5DL_11F618A4D.1	-0.0518	0.967419	100	6e-41	137	0	Uncharacterized protein
W5EV01	0.318	0.034	0	Traes_5AL_1765846C0.1	-0.7913	0.0234298	100	0	1774	0	Uncharacterized protein
W5EVK9	0.004	2.097	1	Traes_5AL_26F7FCCFC.1	-0.0946	0.95015	100	6e-82	240	0	Uncharacterized protein
W5EVN6	0.196	-0.13	0	Traes_5AL_2903127D3.2	0.176	0.834453	100	0	508	0	Uncharacterized protein
W5EVV1	0.126	-0.885	0	Traes_5AL_2E2E5C084.1	0.1397	0.876823	100	5e-94	272	0	Uncharacterized protein
W5EWH9	0.113	-0.327	0	Traes_5AL_3EED2020C.1	-2.754	0.310054	100	0	546	0	Uncharacterized protein
W5EWR6	0.094	0.255	0	Traes_5AL_45BEDB1DF.5	-0.0334	0.972607	100	0	1068	0	Uncharacterized protein
W5EWZ8	0.123	-0.367	0	Traes_5AL_4E27397C2.2	-0.8548	0.188062	100	0	585	0	Uncharacterized protein
W5EX97	0.295	0.14	0	Traes_5AL_55D7BFD57.1	-0.4606	0.887063	100	1e-49	154	0	Uncharacterized protein
W5EXE5	0.083	-0.709	0	Traes_5AL_5A3A592D9.1	0.5895	0.302766	100	0	1598	0	Aconitate hydratase (Aconitase) (EC 4.2.1.3)
W5EXF0	0.116	-0.596	0	Traes_5AL_5A931BF50.1	1.271	0.0138581	100	0	842	1	Uncharacterized protein
W5EXP1	0.337	-0.04	0	Traes_5AL_629EDDFC3.2	0.9295	0.103604	100	0	1347	0	Uncharacterized protein
W5EY15	0.004	-2.58	-1	Traes_5AL_6C41C082A.1	-0.9632	0.0688554	100	9e-131	369	0	Uncharacterized protein
W5EY90	0.06	-0.434	0	Traes_5AL_7158765BC.1	0.2417	0.763744	100	1e-120	345	0	Uncharacterized protein
W5EYA7	0.153	-0.25	0	Traes_5AL_72929F651.1	0.3583	0.566299	100	1e-156	437	0	Uncharacterized protein
W5EYF9	0.288	-0.077	0	Traes_5AL_763343BC0.1	0.7797	0.220493	100	2e-57	175	0	Uncharacterized protein
W5EZG8	0.114	-0.214	0	Traes_5AL_946C19028.4	1.1443	0.0318825	100	0	725	1	Uncharacterized protein
W5EZK0	0.124	-0.516	0	Traes_5AL_96E30FD9B.1	-0.4167	0.585109	100	0	705	0	Uncharacterized protein
W5EZS1	0.083	-0.292	0	Traes_5AL_9A9CE7530.1	-2.2795	0.0484343	100	0	521	-1	Uncharacterized protein
W5F017	0.097	-0.72	0	Traes_5AL_A31752177.1	0.3517	0.690129	100	1e-122	348	0	Uncharacterized protein
W5F021	0.318	0.045	0	Traes_5AL_A33DF5E3A.1	-1.4488	9.40389e-05	100	7e-177	491	-1	Triosephosphate isomerase (EC 5.3.1.1)
W5F0Q0	0.171	-0.335	0	Traes_5AL_B605C9C89.2	-0.2405	0.816202	100	7e-139	393	0	Uncharacterized protein
W5F1G3	0.192	-0.268	0	Traes_5AL_CBEC2B9AD.1	-1.7614	0.151471	100	5e-110	314	0	Uncharacterized protein
W5F1J8	0.104	1.899	0	Traes_5AL_CE646C4CA.1	5.5858	0.258787	100	0	665	0	Uncharacterized protein
W5F1P2	0.035	-1.149	-1	Traes_5AL_D0BAC222E.1	0.2988	0.793799	100	0	786	0	Uncharacterized protein
W5F1R3	0.071	-0.702	0	Traes_5AL_D24A24C13.1	-0.9687	0.623627	100	0	648	0	Uncharacterized protein
W5F213	0.269	-0.708	0	Traes_5AL_DA7865AEF.1	0.6037	0.821647	100	0	1579	0	Uncharacterized protein
W5F285	0.047	0.332	0	Traes_5AL_DF832FC5A.1	0.0155	0.987304	100	0	1322	0	Eukaryotic translation initiation factor 3 subunit B (eIF3b) (eIF-3-eta) (eIF3 p110)
W5F292	0.029	-0.472	0	Traes_5AL_E0311D074.1	-1.4399	0.000207506	100	0	948	-1	Uncharacterized protein
W5F2A4	0.219	0.229	0	Traes_5AL_E153CEC65.1	0.7803	0.0791156	100	0	2183	0	Uncharacterized protein
W5F2K0	0.267	0.139	0	Traes_5AL_E8D0BB87B.3	0.1461	0.859538	100	0	780	0	Uncharacterized protein
W5F2N8	0.27	0.06	0	Traes_5AL_EBD7DAE18.1	0.518	0.346232	100	0	611	0	Uncharacterized protein
W5F2Q0	0.076	-0.377	0	Traes_5AL_EC4DA5C79.1	-1.8038	0.0141156	100	2e-110	317	-1	Uncharacterized protein
W5F2T1	0.12	0.822	0	Traes_5AL_EF0D9834F.1	-1.1298	0.0260889	100	0	745	-1	Uncharacterized protein
W5F2Z6	0.115	-0.583	0	Traes_5AL_F34D9C840.1	0.6215	0.208202	100	8e-80	234	0	Uncharacterized protein
W5F3C4	0.211	-0.171	0	Traes_5AL_FC1665DA7.1	0.5525	0.54257	100	5e-177	493	0	GrpE protein homolog
W5F3P8	0.194	-0.292	0	Traes_5AS_116663495.1	0.5451	0.211456	100	0	894	0	Uncharacterized protein
W5F3Q5	0.346	0.023	0	Traes_5AS_12C3708E1.2	-0.398	0.693054	100	0	1587	0	Uncharacterized protein
W5F3X5	0.001	-2.563	-1	Traes_5AS_21E9D1C81.1	-1.9092	0.0111562	100	9e-123	352	-1	Uncharacterized protein
W5F427	0.216	0.197	0	Traes_5AS_2C7433827.2	0.2614	0.849384	100	4e-117	333	0	Eukaryotic translation initiation factor 5A (eIF-5A)
W5F4B0	0.058	-0.55	0	Traes_5AS_3AFCAA6AC.2	0.5218	0.22331	100	0	619	0	Uncharacterized protein
W5F4M8	0.263	-0.186	0	Traes_5AS_540B9E84B.1	-0.3935	0.482574	100	0	533	0	Sulfurtransferase
W5F4S2	0.082	3.389	1	Traes_5AS_611DC1475.1	0.2561	0.965287	100	3e-35	118	0	Uncharacterized protein
W5F4T2	0.084	0.488	0	Traes_5AS_62AB895F0.2	-0.0276	0.976867	100	0	763	0	Uncharacterized protein
W5F560	0.09	3.295	1	Traes_5AS_8228740AB.1	5.0062	4.50999e-30	100	0	748	1	Uncharacterized protein
W5F5I3	0.076	-1.048	0	Traes_5AS_A3B8EF1A2.2	-1.3031	0.0850994	100	1e-99	287	0	Uncharacterized protein
W5F5J8	0.03	-0.65	-1	Traes_5AS_A6FEB7DA3.1	0.2523	0.681251	100	1e-100	291	0	Uncharacterized protein
W5F5U2	0.131	-0.516	0	Traes_5AS_BABE20FBA.1	-0.4912	0.41567	100	7e-159	449	0	Uncharacterized protein
W5F648	0.218	-0.271	0	Traes_5AS_D42C83AB8.1	-0.3434	0.650618	100	0	1222	0	Purple acid phosphatase (EC 3.1.3.2)
W5F689	0.234	-0.173	0	Traes_5AS_DC322FEA9.1	0.1037	0.919683	100	0	768	0	Uncharacterized protein
W5F6B3	0.107	-0.52	0	Traes_5AS_E2C5A9DF3.2	-0.6192	0.123264	100	0	1313	0	Uncharacterized protein
W5F6Q2	0.023	-0.307	0	Traes_5BL_00F92EE5C.1	0.6379	0.278046	100	0	1036	0	Uncharacterized protein
W5F6W2	0.115	-0.594	0	Traes_5BL_044AAF401.1	-2.0963	0.00122681	100	2e-47	154	-1	Uncharacterized protein
W5F6X6	0.303	-0.085	0	Traes_5BL_04D6A2A15.2	0.7117	0.143145	100	0	759	0	Uncharacterized protein
W5F794	0.082	3.297	1	Traes_5BL_0A5F46BD9.1	8.45	3.4278e-08	100	9e-109	313	1	Uncharacterized protein
W5F796	0.074	0.364	0	Traes_5BL_0A6FC156D.2	0.2718	0.679491	100	6e-93	276	0	Uncharacterized protein
W5F7B2	0.012	-3.666	-1	Traes_5BL_0B54676EF.1	-0.5079	0.641837	100	1e-167	476	0	Uncharacterized protein
W5F7C4	0.27	0.179	0	Traes_5BL_0BCF3FA3B.2	-2.4779	0.207474	100	3e-84	251	0	Uncharacterized protein
W5F7G0	0.008	-3.258	-1	Traes_5BL_0DD223469.2	-2.0816	2.09298e-07	100	3e-114	332	-1	Uncharacterized protein
W5F7J1	0.321	-0.049	0	Traes_5BL_0F2F5E9B0.2	-0.2653	0.883629	100	0	1526	0	Beta-galactosidase (EC 3.2.1.23)
W5F7L5	0.17	0.33	0	Traes_5BL_105100E89.1	-0.3962	0.719315	100	6e-73	226	0	Uncharacterized protein
W5F7X4	0.277	-0.148	0	Traes_5BL_15BC2F2E3.1	-0.3576	0.575436	100	0	1545	0	Uncharacterized protein
W5F815	0.066	1.39	0	Traes_5BL_17F1F28B6.1	-0.5195	0.391528	100	2e-161	451	0	Uncharacterized protein
W5F826	0.134	-0.436	0	Traes_5BL_18A3D8790.1	1.0576	0.0757834	100	1e-164	458	0	Proteasome subunit beta type (EC 3.4.25.1)
W5F8K3	0.07	-0.577	0	Traes_5BL_2136D403E.2	3.0127	6.79025e-07	100	0	1208	1	Uncharacterized protein
W5F8L9	0.104	-0.315	0	Traes_5BL_22075E609.1	-1.011	0.55153	100	0	714	0	Uncharacterized protein
W5F8S6	0.115	-0.479	0	Traes_5BL_25853B117.1	-0.0888	0.923942	100	0	1217	0	Succinate dehydrogenase [ubiquinone] flavoprotein subunit, mitochondrial (EC 1.3.5.1)
W5F8V5	0.138	0.337	0	Traes_5BL_2748468D7.1	0.8384	0.175345	100	0	918	0	Eukaryotic translation initiation factor 3 subunit E (eIF3e) (Eukaryotic translation initiation factor 3 subunit 6)
W5F8Y0	0.006	-0.226	0	Traes_5BL_28CCE5325.2	-1.8296	0.29795	100	2e-19	93.2	0	Uncharacterized protein
W5F9D7	0.185	0.249	0	Traes_5BL_304FAFA26.1	3.9406	0.0993823	100	0	1786	0	Lipoxygenase (EC 1.13.11.-)
W5F9H6	0.33	0.03	0	Traes_5BL_3285D19B9.2	-0.507	0.498773	100	4e-150	427	0	Uncharacterized protein
W5F9N2	0.123	-0.364	0	Traes_5BL_35B45515F.1	2.3648	8.14876e-12	100	0	874	1	Purple acid phosphatase (EC 3.1.3.2)
W5F9P6	0.321	0.037	0	Traes_5BL_369BF7271.1	-0.4073	0.39433	100	4e-152	430	0	Uncharacterized protein
W5F9T8	0.226	-0.123	0	Traes_5BL_3892C17DC.1	0.5281	0.371862	100	0	699	0	Uncharacterized protein
W5F9U4	0.123	0.633	0	Traes_5BL_38D5C4BE1.2	1.4764	0.0704355	100	0	506	0	Uncharacterized protein
W5F9X5	0.002	-3.429	-1	Traes_5BL_3A0D38E89.1	1.9179	0.225148	100	6e-76	228	0	Uncharacterized protein
W5FA81	0.16	-0.617	0	Traes_5BL_3ED1B0234.2	0.4921	0.903768	100	0	612	0	Peroxidase (EC 1.11.1.7)
W5FAA4	0.105	-1.064	0	Traes_5BL_3FB508361.1	0.5947	0.193182	100	0	619	0	Uncharacterized protein
W5FAP9	0.161	-0.176	0	Traes_5BL_474FF094C.1	1.5828	1.12785e-05	100	0	692	1	Uncharacterized protein
W5FAR5	0.153	-0.285	0	Traes_5BL_4801ACF03.3	-2.4657	0.12289	100	0	572	0	Uncharacterized protein
W5FAY5	0.115	0.208	0	Traes_5BL_4BD0ED173.1	-1.0016	0.00322979	100	0	785	-1	Uncharacterized protein
W5FB60	0.314	-0.089	0	Traes_5BL_4F4E0B862.1	0.2584	0.877525	100	4e-128	365	0	Chalcone-flavonone isomerase family protein
W5FBG5	0.125	0.274	0	Traes_5BL_537388393.1	0.2387	0.684795	100	0	1004	0	Uncharacterized protein
W5FBQ2	0.076	0.234	0	Traes_5BL_57CBDD724.1	0.221	0.833572	100	0	984	0	Uncharacterized protein
W5FBQ8	0.114	-0.251	0	Traes_5BL_57FAA23EE.1	-0.1057	0.919566	100	0	650	0	Uncharacterized protein
W5FC70	0.094	-0.446	0	Traes_5BL_619A5623A.1	1.3413	0.00204979	100	0	1140	1	Purple acid phosphatase (EC 3.1.3.2)
W5FCC0	0.148	-0.212	0	Traes_5BL_63BE8E19B.1	0.0941	0.922555	100	0	944	0	Inosine-5'-monophosphate dehydrogenase (EC 1.1.1.205)
W5FCD8	0.073	-0.497	0	Traes_5BL_64831FC35.1	1.3552	0.178114	100	0	650	0	Uncharacterized protein
W5FCI5	0.196	-0.19	0	Traes_5BL_6642E2A8B.1	0.7838	0.152296	100	0	1951	0	Uncharacterized protein
W5FCI8	0.019	-2.977	-1	Traes_5BL_66571C27E.1	-0.9562	0.200267	100	9e-157	441	0	Uncharacterized protein
W5FCM1	0.256	-0.029	0	Traes_5BL_67DEA9FEF.2	0.603	0.301874	100	0	1219	0	Uncharacterized protein
W5FCQ7	0.089	-0.61	0	Traes_5BL_696231E79.1	-2.0075	0.163761	100	2e-51	162	0	Uncharacterized protein
W5FCR1	0.065	-0.197	0	Traes_5BL_69A0036EA.1	0.1103	0.91359	100	0	562	0	Uncharacterized protein
W5FCR5	0.091	-0.308	0	Traes_5BL_69CCE2DA4.1	0.0614	0.97037	100	3e-25	90.9	0	Uncharacterized protein
W5FCR7	0.182	-0.178	0	Traes_5BL_69D450D3A.1	0.4244	0.455329	100	0	671	0	Uncharacterized protein
W5FCT5	0.102	-0.363	0	Traes_5BL_6AD1640CB.1	-0.2008	0.87382	100	0	862	0	Glutamate dehydrogenase
W5FCT7	0.252	0.168	0	Traes_5BL_6AE75A1FF.1	2.8213	2.15994e-10	100	0	1352	1	Uncharacterized protein
W5FD93	0.315	-0.077	0	Traes_5BL_72CF62D05.1	0.0459	0.958936	100	8e-164	459	0	Uncharacterized protein
W5FDJ9	0.299	0.105	0	Traes_5BL_79572CE25.1	-1.5488	0.000425373	100	5e-96	277	-1	Uncharacterized protein
W5FDQ0	0.362	0.004	0	Traes_5BL_7C45476B3.2	-0.1737	0.813898	100	0	744	0	Uncharacterized protein
W5FDS3	0.252	-0.064	0	Traes_5BL_7D5EC9052.1	1.4103	0.0037048	100	0	1207	1	Uncharacterized protein
W5FDY9	0.275	-0.202	0	Traes_5BL_8054CBDB6.1	0.8146	0.442011	100	7e-112	323	0	Peptidyl-prolyl cis-trans isomerase (EC 5.2.1.8)
W5FDZ3	0.082	-0.429	0	Traes_5BL_808FF9377.1	0.97	0.0547719	100	0	1261	0	Mitochondrial Rho GTPase (EC 3.6.5.-)
W5FE56	0.179	-0.172	0	Traes_5BL_846A0A39D.1	-0.1936	0.931702	100	0	507	0	Phosphoribosylformylglycinamidine cyclo-ligase (EC 6.3.3.1)
W5FEC1	0.06	-0.145	0	Traes_5BL_87CFD581E.1	1.2614	0.00272193	100	0	2118	1	Uncharacterized protein
W5FEC7	0.131	-0.496	0	Traes_5BL_881FB6FDE.1	-0.9624	0.212791	100	0	665	0	Peroxidase (EC 1.11.1.7)
W5FED3	0.003	-3.518	-1	Traes_5BL_885C2757D.2	-1.7542	0.00351209	100	0	628	-1	Uncharacterized protein
W5FEE5	0.006	0.492	0	Traes_5BL_88E594FCF.1	-0.7443	0.0973945	100	0	1278	0	Uncharacterized protein
W5FEE8	0.052	1.102	0	Traes_5BL_890B92755.1	6.4677	5.00185e-50	100	0	836	1	Uncharacterized protein
W5FEH1	0.052	0.217	0	Traes_5BL_8A99D83A5.1	-1.81	0.000153348	100	0	642	-1	Malate dehydrogenase (EC 1.1.1.37)
W5FEK9	0.33	-0.039	0	Traes_5BL_8C585DC56.1	0.841	0.0385785	100	2e-165	460	0	Uncharacterized protein
W5FEL1	0.042	-0.871	-1	Traes_5BL_8C61BEE34.1	0.1457	0.91418	100	1e-160	449	0	Uncharacterized protein
W5FEM0	0.167	-0.603	0	Traes_5BL_8CCF5CF2C.1	-2.8468	0.297416	100	1e-48	152	0	Uncharacterized protein
W5FEQ2	0.05	-0.503	0	Traes_5BL_8DF4FE5A9.1	1.1816	0.00837275	100	9e-176	492	1	Uncharacterized protein
W5FES4	0.251	-0.08	0	Traes_5BL_8F2E81CCA.1	0.2372	0.67735	100	0	537	0	Uncharacterized protein
W5FET6	0.093	-0.507	0	Traes_5BL_8FD1FB0E1.1	-0.1544	0.897354	100	3e-139	392	0	Uncharacterized protein
W5FEV1	0.337	-0.037	0	Traes_5BL_9054A875E.2	0.1017	0.910234	100	2e-149	421	0	Uncharacterized protein
W5FEZ3	0.135	-0.773	0	Traes_5BL_928131264.1	-0.0732	0.939413	100	7e-88	257	0	40S ribosomal protein S12
W5FF67	0.242	-0.337	0	Traes_5BL_968405CA8.1	-0.6706	0.105063	100	0	625	0	Uncharacterized protein
W5FFT4	0.13	-0.287	0	Traes_5BL_A1D3A3447.1	0.6143	0.871367	100	3e-103	297	0	Uncharacterized protein
W5FG05	0.112	-0.206	0	Traes_5BL_A54F2104B.1	-0.2637	0.898449	100	1e-107	308	0	Nascent polypeptide-associated complex subunit beta
W5FG19	0.086	-0.241	0	Traes_5BL_A652A05E4.1	1.003	0.300005	100	8e-96	277	0	Peptidyl-prolyl cis-trans isomerase
W5FG88	0.331	-0.016	0	Traes_5BL_AA36BC1E0.1	1.6141	0.0014743	100	0	832	1	Uncharacterized protein
W5FGH0	0.062	-0.579	0	Traes_5BL_AEEB6621B.1	-0.3318	0.503532	100	0	862	0	Uncharacterized protein
W5FGR3	0.094	-0.364	0	Traes_5BL_B35A2E6B2.1	-2.6984	0.051768	100	1e-80	238	0	Uncharacterized protein
W5FGX7	0.137	-0.203	0	Traes_5BL_B66B801E5.1	-1.1411	0.0125679	100	0	526	-1	Uncharacterized protein
W5FGZ0	0.161	-0.243	0	Traes_5BL_B6F59E7B61.2	-1.5496	0.000849632	100	0	654	-1	Uncharacterized protein
W5FH49	0.173	-0.364	0	Traes_5BL_BA20DE6DD.2	2.5984	4.53558e-08	100	0	642	1	Uncharacterized protein
W5FH92	0.228	0.843	0	Traes_5BL_BC17E1F6F.1	-0.1466	0.909274	100	3e-39	137	0	Uncharacterized protein
W5FHF7	0.256	0.579	0	Traes_5BL_BF60CBEDA.1	0.3591	0.4612	100	0	1840	0	Alpha-mannosidase (EC 3.2.1.-)
W5FHI0	0.002	2.185	1	Traes_5BL_C05A786BB.1	0.7818	0.0184724	100	0	780	0	Uncharacterized protein
W5FHK3	0.352	0.011	0	Traes_5BL_C1F897A4A.1	-0.4669	0.82747	100	1e-35	117	0	Uncharacterized protein
W5FHY4	0.323	0.031	0	Traes_5BL_C99C99B3C.1	-2.622	8.19868e-06	100	0	1542	-1	Uncharacterized protein
W5FHZ8	0.089	-0.541	0	Traes_5BL_CA478811A.1	-0.3614	0.55689	100	0	1663	0	Uncharacterized protein
W5FI19	0.096	-0.341	0	Traes_5BL_CB1C66FC0.1	0.2845	0.681902	100	0	1030	0	Uncharacterized protein
W5FI90	0.123	0.138	0	Traes_5BL_CE7069050.1	-0.1176	0.890529	100	0	595	0	Uncharacterized protein
W5FIG6	0.185	-0.292	0	Traes_5BL_D203F3948.1	0.2892	0.636851	100	2e-107	312	0	Uncharacterized protein
W5FIN0	0.115	-0.425	0	Traes_5BL_D5F2A5070.1	-1.4899	0.00100737	100	0	555	-1	Triosephosphate isomerase (EC 5.3.1.1)
W5FIN1	0.16	-0.266	0	Traes_5BL_D5F4C9608.2	-0.2998	0.798827	100	1e-163	456	0	Uncharacterized protein
W5FIN3	0.231	-0.072	0	Traes_5BL_D5FFA0E4D.1	-2.0305	0.000104345	100	0	598	-1	Uncharacterized protein
W5FIP7	0.308	-0.072	0	Traes_5BL_D699B2815.1	0.3824	0.663136	100	0	695	0	Uncharacterized protein
W5FIQ5	0.102	0.188	0	Traes_5BL_D70B77649.3	-1.8572	5.34212e-06	100	0	738	-1	Uncharacterized protein
W5FIZ2	0.315	0.065	0	Traes_5BL_DBC5D12AB.1	-1.9426	0.183893	100	2e-164	459	0	Uncharacterized protein
W5FJ27	0.155	0.38	0	Traes_5BL_DDA3E3EB0.2	-0.4187	0.585142	100	0	1026	0	Uncharacterized protein
W5FJ50	0.156	-0.263	0	Traes_5BL_DECE49DFC.1	0.6405	0.246954	100	0	730	0	Uncharacterized protein
W5FJD2	0.114	0.492	0	Traes_5BL_E220C7864.2	1.4075	0.00482405	100	0	506	1	Uncharacterized protein
W5FJL0	0.059	-0.461	0	Traes_5BL_E77938325.1	0.4247	0.824777	100	5e-174	486	0	Uncharacterized protein
W5FJN1	0.231	-0.171	0	Traes_5BL_E86097AA2.1	2.3121	0.487146	100	1e-142	403	0	Chalcone-flavonone isomerase family protein
W5FJT8	0.123	0.212	0	Traes_5BL_EBD050E21.2	-0.809	0.0825128	100	0	865	0	Uncharacterized protein
W5FJV1	0.122	0.193	0	Traes_5BL_EC24EEA67.1	0.3743	0.934966	100	0	617	0	Uncharacterized protein
W5FJV3	0.147	0.67	0	Traes_5BL_EC508841D.1	1.4598	0.0911096	100	4e-110	314	0	Uncharacterized protein
W5FK31	0.275	0.402	0	Traes_5BL_EF8F0080B.2	-2.2747	0.0029914	100	2e-112	327	-1	Uncharacterized protein
W5FKC9	0.136	0.269	0	Traes_5BL_F421A6446.2	0.2863	0.720116	100	3e-80	235	0	Uncharacterized protein
W5FKH7	0.003	2.456	1	Traes_5BL_F66BDC15A.2	-1.0784	0.0150784	100	0	867	-1	Uncharacterized protein
W5FKK0	0.165	-0.146	0	Traes_5BL_1667563F2.2	-0.728	0.331629	100	0	946	0	Uncharacterized protein
W5FKU6	0.196	0.241	0	Traes_5BL_FD042A23E.1	-0.3278	0.728473	100	0	655	0	Uncharacterized protein
W5FKZ8	0.242	-0.11	0	Traes_5BL_FFF341290.1	0.3709	0.659145	100	0	693	0	Uncharacterized protein
W5FL09	0.036	0.955	1	Traes_5BS_017F8702A.1	-2.1272	0.0795675	100	0	791	0	Fructose-bisphosphate aldolase (EC 4.1.2.13)
W5FL28	0.03	2.036	1	Traes_5BS_060785740.1	0.4717	0.893288	100	0	1848	0	Lipoxygenase (EC 1.13.11.-)
W5FLA4	0.261	-0.166	0	Traes_5BS_19E54A2E0.1	-0.2451	0.670177	100	5e-133	396	0	Uncharacterized protein
W5FLB0	0.044	-0.425	0	Traes_5BS_1AC8D3009.2	-0.0109	0.992221	100	0	808	0	Cysteine synthase (EC 2.5.1.47)
W5FLB7	0.115	0.991	0	Traes_5BS_1CC125F95.2	0.413	0.530027	100	1e-78	231	0	Uncharacterized protein
W5FLB9	0.222	-0.117	0	Traes_5BS_1D2221052.1	0.4616	0.720369	100	0	1709	0	Uncharacterized protein
W5FLJ0	0.153	-0.212	0	Traes_5BS_2A3494CEF.1	-2.2316	7.34623e-09	100	0	1647	-1	Elongation factor Ts
W5FLQ8	0.069	2.439	1	Traes_5BS_3770153FF.1	0.5518	0.549286	100	8e-131	369	0	Uncharacterized protein
W5FLX4	0.16	-0.288	0	Traes_5BS_44E811FEB.1	-2.5464	0.00614374	100	2e-147	413	-1	Uncharacterized protein
W5FM07	0.094	-0.771	0	Traes_5BS_4A820ABB2.1	-1.5248	0.0145416	100	2e-169	473	-1	Uncharacterized protein
W5FM23	0.281	0.117	0	Traes_5BS_4C0AD2649.1	-1.0166	0.0777713	100	6e-104	298	0	Acyl carrier protein
W5FM86	0.002	-2.136	-1	Traes_5BS_583F52AA5.4	0.6146	0.427319	100	5e-160	446	0	Uncharacterized protein
W5FMA5	0.126	-0.325	0	Traes_5BS_5C3BA5328.1	-2.9133	8.16031e-05	100	0	924	-1	Uncharacterized protein
W5FMB1	0.331	-0.038	0	Traes_5BS_5DC971135.1	-0.6867	0.557642	100	0	626	0	Uncharacterized protein
W5FMK7	0.074	-2.246	-1	Traes_5BS_712780763.1	0.2792	0.683783	100	0	1314	0	Uncharacterized protein
W5FMN0	0.086	0.526	0	Traes_5BS_736AE6E53.1	-0.3536	0.688416	100	0	558	0	Uncharacterized protein
W5FMZ5	0.169	-0.371	0	Traes_5BS_8D39DFC55.1	-0.4785	0.283697	100	0	1136	0	Uncharacterized protein
W5FN01	0.219	0.071	0	Traes_5BS_8E32B4D41.1	-0.7927	0.559141	100	2e-72	216	0	Uncharacterized protein
W5FN81	0.041	-0.823	-1	Traes_5BS_9E62F6722.1	0.8407	0.0807034	100	0	1338	0	Uncharacterized protein
W5FNE6	0.194	1.096	0	Traes_5BS_ABD5618471.1	-1.0396	0.145707	100	0	750	0	Uncharacterized protein
W5FNK9	0.048	-2.425	-1	Traes_5BS_B593A6FB7.1	0.193	0.738277	100	0	759	0	Uncharacterized protein
W5FNN5	0.012	-1.546	-1	Traes_5BS_BA048F803.1	0.7537	0.909021	100	3e-55	170	0	Peroxidase (EC 1.11.1.7)
W5FP24	0.321	0.2	0	Traes_5BS_D8647BAC7.1	-1.834	8.82382e-09	100	1e-128	366	-1	Uncharacterized protein
W5FP25	0.216	-0.2	0	Traes_5BS_D868C7CAC.1	-0.8793	0.193217	100	0	577	0	Uncharacterized protein
W5FP44	0.094	-2.733	-1	Traes_5BL_02CB02906.2	-1.2494	0.913308	100	3e-102	296	0	Uncharacterized protein
W5FP48	0.05	-0.706	-1	Traes_5BS_DCB2B616C.1	0.5156	0.882313	100	2e-154	434	0	Uncharacterized protein
W5FPA7	0.158	0.434	0	Traes_5AS_9F681D8F1.1	0.1965	0.971559	100	5e-132	374	0	Uncharacterized protein
W5FPB7	0.202	-0.241	0	Traes_5BS_E7ADA47A4.1	8.3932	0.119159	100	0	1050	0	Pectinesterase (EC 3.1.1.11)
W5FPK0	0.219	-0.068	0	Traes_5BS_F80F165D2.2	0.6386	0.147114	100	0	871	0	Uncharacterized protein
W5FPK2	0.001	-3.021	-1	Traes_5BS_F8604D316.2	-0.6731	0.124188	100	0	563	0	Sulfurtransferase
W5FPN2	0.095	-0.29	0	Traes_5BS_FF89E832D.1	0.6037	0.113457	100	0	920	0	Uncharacterized protein
W5FPR0	0.178	-0.334	0	Traes_5DL_014BC41D5.1	0.9843	0.023906	100	2e-151	424	0	Uncharacterized protein
W5FQ09	0.186	-0.159	0	Traes_5DL_06E515CD3.2	0.8307	0.438226	100	0	697	0	Ferredoxin--NADP reductase (EC 1.18.1.2)
W5FQ55	0.299	0.11	0	Traes_5DL_0A7630D1E.1	1.111	0.0292304	100	0	989	1	UDP-glucose 6-dehydrogenase (EC 1.1.1.22)
W5FQA4	0.202	-0.134	0	Traes_5DL_0DD5BCE63.1	0.7541	0.195958	100	0	557	0	Uncharacterized protein
W5FQA8	0.052	-0.347	0	Traes_5BL_21270EDFB.1	-0.3584	0.781275	100	1e-155	441	0	Uncharacterized protein
W5FR28	0.119	1.008	0	Traes_5DL_1F18FD8B2.1	-0.0302	0.976456	100	0	1708	0	Uncharacterized protein
W5FR78	0.035	-0.575	-1	Traes_5DL_21FAEB45B.2	-0.4439	0.546812	100	0	592	0	Uncharacterized protein
W5FRE7	0.213	0.162	0	Traes_5DL_25FA5CCA4.2	0.5392	0.929112	100	0	1346	0	Uncharacterized protein
W5FRF1	0.124	-0.635	0	Traes_5DL_264309F34.1	-1.3265	0.0295057	100	0	553	-1	Uncharacterized protein
W5FRK7	0.352	0.011	0	Traes_5DL_2A1A062CD.1	-2.1389	3.73845e-09	100	0	880	-1	Uncharacterized protein
W5FRX2	0	-3.245	-1	Traes_5DL_32522985E.3	0.0484	0.968514	100	1e-70	212	0	Prefoldin subunit 4
W5FS59	0.072	-0.512	0	Traes_5DL_37162D107.1	-2.5866	0.0160697	100	0	563	-1	Uncharacterized protein
W5FSD0	0.185	-0.306	0	Traes_5DL_3B71B1E8C.1	0.407	0.820904	100	0	653	0	Uncharacterized protein
W5FSF8	0.144	-0.274	0	Traes_5DL_3CE365C74.1	-0.9266	0.0269147	100	0	831	0	Uncharacterized protein
W5FSK5	0.228	-0.085	0	Traes_5DL_3FF985F30.1	-0.1392	0.829932	100	0	1118	0	Polyadenylate-binding protein (PABP)
W5FSM8	0.296	0.161	0	Traes_5BL_BCBE66F1D.1	0.3843	0.531334	100	2e-125	355	0	Uncharacterized protein
W5FSR5	0.321	0.062	0	Traes_5AL_D0F5C42A0.1	0.7192	0.963981	100	2e-110	315	0	Uncharacterized protein
W5FSU1	0.128	0.437	0	Traes_5DL_46901C98E.1	0.5267	0.453778	100	0	782	0	Uncharacterized protein
W5FSU2	0.086	-0.492	0	Traes_5DL_469B4E877.1	-0.2956	0.611293	100	0	1644	0	Uncharacterized protein
W5FSW8	0.002	2.201	1	Traes_5DL_478B2784A.1	0.2969	0.832454	100	0	836	0	Uridine kinase (EC 2.7.1.48)
W5FSY8	0.138	-0.549	0	Traes_5DL_49A13778E.1	-0.414	0.87742	100	0	707	0	Homoserine dehydrogenase (HDH) (EC 1.1.1.3)
W5FT14	0.001	3.833	1	Traes_5AL_C253CFC1E.1	0.5898	0.0655417	100	6e-37	123	0	Uncharacterized protein
W5FT65	0.008	-2.854	-1	Traes_5DL_4FAF0F3C2.1	-0.5379	0.743219	100	0	549	0	Uncharacterized protein
W5FT70	0.34	0.038	0	Traes_5DL_4FF500E86.2	-0.2897	0.734526	100	0	681	0	Uncharacterized protein
W5FT73	0.069	-0.389	0	Traes_5DL_500C66579.1	0.1629	0.806907	100	1e-129	366	0	Uncharacterized protein
W5FTB3	0.069	-0.511	0	Traes_5DL_522725660.1	-0.5205	0.377903	100	0	959	0	Uncharacterized protein
W5FTD5	0.299	0.137	0	Traes_5DL_53DFA028D.1	-2.5319	6.35656e-10	100	6e-141	395	-1	Uncharacterized protein
W5FTF6	0.174	-0.191	0	Traes_5DL_5568ADA8C.1	0.0338	0.979544	100	1e-95	277	0	Uncharacterized protein
W5FTJ5	0.036	1.286	1	Traes_5DL_587BD8B7D.1	1.156	0.00470224	100	0	610	1	Uncharacterized protein
W5FTM6	0.116	-0.198	0	Traes_5DL_5A546D5B3.2	0.195	0.756397	100	0	1318	0	Uncharacterized protein
W5FTP0	0.231	-0.245	0	Traes_5DL_5AE651847.1	-0.9486	0.0100601	100	0	1066	0	Uncharacterized protein
W5FTS5	0.035	-1.963	-1	Traes_5DL_5CF11D5A7.1	-2.1948	0.0155077	100	0	692	-1	Uncharacterized protein
W5FU11	0.013	3.071	1	Traes_5DL_61E97BAE5.2	-0.0551	0.97352	100	0	580	0	Uncharacterized protein
W5FU25	0.104	0.565	0	Traes_5DL_62B6773BC.1	0.9772	0.16268	100	5e-140	393	0	Uncharacterized protein
W5FU35	0.188	-0.41	0	Traes_5DL_634D09865.1	-1.8371	0.00020549	100	5e-142	401	-1	Uncharacterized protein
W5FU40	0.114	-0.482	0	Traes_5DL_63AB65800.2	-2.7965	3.40893e-06	100	6e-140	397	-1	Uncharacterized protein
W5FU56	0.118	-0.311	0	Traes_5DL_64C6A2250.1	-0.8382	0.498935	100	0	723	0	Obg-like ATPase 1
W5FU57	0.244	-0.168	0	Traes_5DL_64F27292C.1	-1.3652	0.00656657	100	0	1645	-1	Alpha-1,4 glucan phosphorylase (EC 2.4.1.1)
W5FUA0	0.175	-0.307	0	Traes_5DL_683AE36C9.1	1.263	0.00740948	100	6e-172	479	1	Uncharacterized protein
W5FUA8	0.16	-0.558	0	Traes_5DL_68DF8DF53.1	1.7708	2.19747e-06	100	0	934	1	Purple acid phosphatase (EC 3.1.3.2)
W5FUB4	0.35	-0.009	0	Traes_5DL_696F6D975.1	0.0294	0.988846	100	0	1041	0	Uncharacterized protein
W5FUD0	0.094	-0.253	0	Traes_5DL_6B09AFADC.1	-0.1043	0.891802	100	0	1158	0	Uncharacterized protein
W5FUD3	0.115	-0.503	0	Traes_5DL_6B367A19C.1	-1.727	0.00547407	100	0	677	-1	Uncharacterized protein
W5FUQ8	0.159	-0.325	0	Traes_5AL_A0A4D2BE7.2	0.7713	0.524286	100	2e-55	170	0	Uncharacterized protein
W5FUU5	0.345	0.044	0	Traes_5DL_761CB8E23.2	0.4467	0.413127	100	0	2012	0	Calcium-transporting ATPase (EC 3.6.3.8)
W5FUV2	0.089	1.006	0	Traes_5DL_7681AF6A4.1	-0.7225	0.216734	100	0	642	0	Uncharacterized protein
W5FUY0	0.004	-3.022	-1	Traes_5DL_7907FFE85.1	-0.3482	0.614975	100	0	1054	0	Uncharacterized protein
W5FV41	0.285	-0.083	0	Traes_5BL_CF5A8348D.2	0.9181	0.000926207	100	0	702	0	Uncharacterized protein
W5FV61	0.036	-1.654	-1	Traes_5DL_7E32698B2.2	0.4587	0.52771	100	0	1553	0	Vacuolar protein sorting-associated protein 35
W5FV79	0.138	-0.039	0	Traes_5DL_7F872A678.1	0.97	0.0123039	100	0	793	0	Uncharacterized protein
W5FVM4	0.189	0.442	0	Traes_5DL_886D94EDD.1	-0.7891	0.153692	100	0	1399	0	Uncharacterized protein
W5FVP1	0.24	0.095	0	Traes_5DL_89CF8AFCE.1	-1.6047	0.00047313	100	0	513	-1	Uncharacterized protein
W5FVU1	0.006	1.778	1	Traes_5DL_8D04037AC.1	-0.0187	0.987721	100	0	1549	0	Eukaryotic translation initiation factor 3 subunit C (eIF3c) (Eukaryotic translation initiation factor 3 subunit 8) (eIF3 p110)
W5FW30	0.082	-0.746	0	Traes_5DL_91F71E89E.1	-2.2386	1.00028e-05	100	2e-57	178	-1	Uncharacterized protein
W5FW62	0.093	-0.567	0	Traes_5DL_937B155F1.1	-1.1024	0.000927985	100	0	781	-1	Uncharacterized protein
W5FW69	0.057	-0.312	0	Traes_5DL_945C02F34.1	0.4034	0.496803	100	6e-167	464	0	Ribulose-phosphate 3-epimerase (EC 5.1.3.1)
W5FW73	0.151	-0.219	0	Traes_5DL_947904CC3.1	0.0304	0.97971	100	2e-77	231	0	Uncharacterized protein
W5FWD2	0.095	-0.383	0	Traes_5DL_983E3EDB0.1	0.3689	0.702375	100	7e-176	493	0	Uncharacterized protein
W5FWD3	0.138	-0.286	0	Traes_5DL_9865B22EC.1	0.4954	0.315895	100	4e-151	422	0	Uncharacterized protein
W5FWF5	0.055	-0.594	0	Traes_5BL_999585B72.1	-0.3902	0.981781	100	2e-98	285	0	Uncharacterized protein
W5FWH2	0.279	-0.145	0	Traes_5DL_9B33FEEAA.1	0.4538	0.524993	100	0	1306	0	Uncharacterized protein
W5FWS1	0.12	-0.463	0	Traes_5DL_A159814E1.2	-2.254	0.0335838	100	0	1838	-1	Uncharacterized protein
W5FWT6	0.108	-0.384	0	Traes_5DL_A2A5A19B4.1	3.6246	4.4626e-22	100	0	1005	1	Aldehyde dehydrogenase 7B1 (Uncharacterized protein)
W5FWU9	0.006	1.835	1	Traes_5DL_A3AA8AFCC.1	-0.8158	0.140971	100	5e-166	463	0	Uncharacterized protein
W5FWX6	0.119	-0.53	0	Traes_5DL_A51C04BEB.1	-0.616	0.103339	100	0	918	0	Uncharacterized protein
W5FX66	0.127	0.162	0	Traes_5DL_AA55FBE2C.1	0.9843	0.0139754	100	0	1237	0	Methylenetetrahydrofolate reductase (EC 1.5.1.20)
W5FXA0	0.161	-0.361	0	Traes_5DL_AC1F44221.1	1.0787	0.0139804	100	0	788	1	Uncharacterized protein
W5FXB0	0.139	1.127	0	Traes_5DL_AC9BA594F.1	0.0943	0.919616	100	8e-148	417	0	Uncharacterized protein
W5FXK8	0.208	0.142	0	Traes_5DL_B23075AF1.1	1.3522	0.573125	100	0	700	0	Uncharacterized protein
W5FY07	0.351	0.028	0	Traes_5DL_BA4FE0FDA.2	0.4591	0.631268	100	0	672	0	Uncharacterized protein
W5FY29	0.12	1.142	0	Traes_5DL_BB2DEEC83.1	1.8746	0.000117716	100	0	557	1	Uncharacterized protein
W5FY36	0.001	-2.515	-1	Traes_5DL_BB9843FB4.1	0.8156	0.839177	100	7e-105	302	0	Uncharacterized protein
W5FY59	0.02	-2.267	-1	Traes_5DL_BCEFD69DA.1	0.3442	0.671519	100	0	664	0	Uncharacterized protein
W5FY62	0.123	-0.186	0	Traes_5DL_BD1C8E19E.1	1.1746	0.0112456	100	0	1099	1	Glucose-6-phosphate isomerase (EC 5.3.1.9)
W5FY88	0.331	-0.026	0	Traes_5DL_BF47BE671.1	-0.3062	0.573013	100	0	1838	0	Alpha-mannosidase (EC 3.2.1.-)
W5FY97	0.273	0.06	0	Traes_5DL_BFB4552D3.1	-1.3742	0.000710361	100	0	974	-1	Uncharacterized protein
W5FYN0	0.35	0.021	0	Traes_5DL_C8AC411F1.1	0.6283	0.128557	100	0	906	0	Uncharacterized protein
W5FYS7	0.187	0.676	0	Traes_5DL_CB10294B7.1	0.8808	0.0307888	100	0	1722	0	Uncharacterized protein
W5FYX6	0.161	-0.402	0	Traes_5DL_CE48C5E39.1	-1.9302	0.360831	100	1e-98	286	0	Uncharacterized protein
W5FYY4	0.124	0.327	0	Traes_5DL_CF0C31BF0.2	0.3784	0.749333	100	0	1317	0	Uncharacterized protein
W5FZ59	0.283	-0.134	0	Traes_5DL_D44FBB27D.1	0.2918	0.771371	100	2e-97	282	0	Uncharacterized protein
W5FZD9	0.36	-0.01	0	Traes_5DL_D9722CD9B.1	-0.4743	0.632417	100	0	593	0	Uncharacterized protein
W5FZI9	0.186	-0.16	0	Traes_5DL_DC0935CEB.2	-0.6427	0.332669	100	0	643	0	Serine/threonine-protein phosphatase (EC 3.1.3.16)
W5FZJ6	0.286	0.331	0	Traes_5DL_DC720C4C0.2	0.6379	0.614765	100	3e-100	291	0	Uncharacterized protein
W5FZT9	0.075	-0.277	0	Traes_5DL_E0E9376BF.1	0.2494	0.798547	100	0	974	0	Uncharacterized protein
W5FZV5	0.163	0.289	0	Traes_5DL_E1D06F29F.1	-1.2519	0.0148012	100	0	639	-1	Annexin
W5FZW5	0.115	-0.435	0	Traes_5DL_E274F1733.2	-2.1512	0.234335	100	2e-157	447	0	Uncharacterized protein
W5FZX3	0.069	-0.259	0	Traes_5DL_E34967923.1	-1.142	0.13652	100	0	530	0	Uncharacterized protein
W5G032	0.168	-0.263	0	Traes_5DL_E65A9FF9B.2	0.6355	0.310527	100	0	513	0	Uncharacterized protein
W5G036	0.217	-0.281	0	Traes_5DL_E6D11E867.1	1.4881	5.11955e-06	100	0	720	1	Citrate synthase (EC 2.3.3.16)
W5G046	0.116	0.659	0	Traes_5DL_E7B727D27.1	-0.709	0.734056	100	0	750	0	Uncharacterized protein
W5G0E1	0.075	-2.698	-1	Traes_5DL_EE5C46106.1	1.4478	0.00470118	100	0	574	1	Uncharacterized protein
W5G0E6	0.113	-0.417	0	Traes_5AL_2FB884126.2	0.7883	0.0933399	100	2e-169	473	0	Proteasome subunit alpha type (EC 3.4.25.1)
W5G0G2	0.016	2.101	1	Traes_5DL_EFA9C412B.1	-0.1843	0.76204	100	0	779	0	Uncharacterized protein
W5G0P0	0.161	-0.237	0	Traes_5DL_F5063699D.2	-1.4482	0.0917925	100	0	670	0	Uncharacterized protein
W5G0W4	0.243	0.049	0	Traes_5DL_F8D206AEC.1	0.3639	0.596364	100	3e-74	233	0	Uncharacterized protein
W5G0Z3	0.129	-0.27	0	Traes_5DL_FAD14F008.1	-2.0546	6.46207e-11	100	0	617	-1	Uncharacterized protein
W5G100	0.221	-0.185	0	Traes_5DL_FAF23C705.1	0.7801	0.062059	100	0	1082	0	Pyruvate kinase (EC 2.7.1.40)
W5G105	0.107	0.727	0	Traes_5BL_E99B4DCCB.1	0.2652	0.67958	100	0	542	0	Uncharacterized protein
W5G112	0.153	-0.158	0	Traes_5DL_FBCE5007F.1	0.5492	0.266334	100	0	1247	0	Uncharacterized protein
W5G125	0.343	-0.019	0	Traes_5DL_FC9E6D3F7.1	0.4965	0.240333	100	0	1717	0	Uncharacterized protein
W5G1C8	0.08	-0.838	0	Traes_5DS_0C9500F2D1.2	-1.0284	0.0744968	100	4e-103	298	0	Uncharacterized protein
W5G1F4	0.12	2.723	1	Traes_5DS_12241EF27.2	0.2882	0.711742	100	0	1171	0	Uncharacterized protein
W5G1K3	0.033	0.451	0	Traes_5DS_1BD5492E6.1	1.3372	0.00110331	100	0	1477	1	Uncharacterized protein
W5G1S0	0.152	-0.733	0	Traes_5DS_28949833C.1	-1.1171	0.00283439	100	0	860	-1	Uncharacterized protein
W5G1U8	0.089	0.349	0	Traes_5DS_2E06A1F03.1	-0.0476	0.968651	100	0	612	0	Uncharacterized protein
W5G1U9	0.129	-0.481	0	Traes_5DS_2E5166271.1	0.2675	0.762433	100	6e-103	296	0	Uncharacterized protein
W5G208	0.301	-0.031	0	Traes_5DS_3C0D10B64.1	0.5809	0.165813	100	0	702	0	Malate dehydrogenase (EC 1.1.1.37)
W5G223	0.306	0.033	0	Traes_5DS_3E7B0E92F1.1	0.5993	0.225266	100	4e-41	132	0	Uncharacterized protein
W5G255	0.194	-0.297	0	Traes_5DS_438FF99FC.2	-0.3329	0.561056	100	0	584	0	Uncharacterized protein
W5G2G8	0.138	0.41	0	Traes_5DS_54E3C6084.2	8.9683	0.0355245	100	0	751	1	Uncharacterized protein
W5G2H8	0.095	0.914	0	Traes_5DS_581AB88F8.2	0.1212	0.877341	100	0	726	0	Cysteine synthase (EC 2.5.1.47)
W5G2J5	0.119	-0.607	0	Traes_5DS_5C4514B3A.1	-2.1009	0.0503232	100	3e-126	357	0	Uncharacterized protein
W5G2K0	0.035	-1.858	-1	Traes_5DS_5C96A0023.2	-1.4255	0.223688	100	2e-71	216	0	Uncharacterized protein
W5G2S0	0.185	-0.18	0	Traes_5DS_69B96465C.1	-0.2751	0.863494	100	0	1036	0	Uncharacterized protein
W5G2Y8	0.002	2.344	1	Traes_5DS_79F3C97A8.1	-0.7396	0.465937	100	9e-67	201	0	Uncharacterized protein
W5G312	0.082	-0.498	0	Traes_5DS_81917280C.1	0.2948	0.604661	100	0	1374	0	Uncharacterized protein
W5G328	0.197	-0.336	0	Traes_5DS_8549C7C67.1	0.4957	0.682684	100	0	952	0	Uncharacterized protein
W5G351	0.126	-0.36	0	Traes_5DS_8B5C7905E.1	-1.6113	0.0934671	100	1e-53	174	0	Uncharacterized protein
W5G372	0.109	0.319	0	Traes_5DS_8EDE92A3C.2	0.2191	0.926251	100	0	939	0	Uncharacterized protein
W5G396	0.269	-0.116	0	Traes_5DS_922F3F6EA.1	-0.6363	0.399825	100	6e-141	398	0	Nucleoside diphosphate kinase (EC 2.7.4.6)
W5G3I8	0.086	-0.645	0	Traes_5DS_A195DC99C.2	-0.1777	0.8404	100	0	666	0	Uncharacterized protein
W5G3N3	0.351	0.054	0	Traes_5DS_A9D822291.1	0.6875	0.201704	100	0	1210	0	Uncharacterized protein
W5G3P3	0.1	1.016	0	Traes_5AS_47DE33BF8.1	-0.3091	0.951994	100	4e-96	277	0	Uncharacterized protein
W5G3P9	0.102	-0.371	0	Traes_5DS_AC5D29D23.1	1.142	0.00473801	100	0	1435	1	Uncharacterized protein
W5G3W3	0.187	-0.145	0	Traes_5DS_BDF5CCD6F.1	-0.9951	0.0177096	100	0	1135	0	Uncharacterized protein
W5G3Y7	0.348	-0.023	0	Traes_5DS_C204EBAA9.1	-1.2237	0.710779	100	7e-50	159	0	Uncharacterized protein
W5G427	0.149	-0.084	0	Traes_5DS_C93A8B915.2	-1.8587	0.0147557	100	0	535	-1	Uncharacterized protein
W5G431	0.131	-0.455	0	Traes_5DS_CA1B6C93A.1	0.5323	0.814873	100	4e-151	429	0	Uncharacterized protein
W5G485	0.13	-0.519	0	Traes_5DS_D357E8B8F.1	0.5512	0.419765	100	0	981	0	Glutathione synthetase (GSH-S) (EC 6.3.2.3)
W5G4A2	0.074	-0.268	0	Traes_5DS_D693664F7.4	-2.3535	0.0562777	100	0	792	0	Fructose-bisphosphate aldolase (EC 4.1.2.13)
W5G4H5	0.349	0.015	0	Traes_5DS_E289017BD.2	-0.0132	0.993925	100	0	773	0	Uncharacterized protein
W5G4I6	0.128	-0.215	0	Traes_5DS_E5971A8AB.1	-1.0144	0.056626	100	0	595	0	Uncharacterized protein
W5G4K3	0.201	0.284	0	Traes_5DS_E8892706A.1	0.1598	0.965028	100	0	1848	0	Lipoxygenase (EC 1.13.11.-)
W5G4K8	0.132	-0.458	0	Traes_5DS_E926DC301.1	0.2911	0.763859	100	0	899	0	Uncharacterized protein
W5G4L3	0.206	-0.232	0	Traes_5DS_EA0298870.1	-0.1639	0.842779	100	0	662	0	Uncharacterized protein
W5G4L4	0.179	-0.395	0	Traes_5DS_EA2F39971.1	0.7856	0.0322639	100	0	966	0	Uncharacterized protein
W5G4N1	0.112	-0.326	0	Traes_5DS_ED1CB5D7E.1	0.692	0.462823	100	2e-147	413	0	Uncharacterized protein
W5G4S3	0.354	0.008	0	Traes_5DS_F55FF8108.1	0.0102	0.993427	100	0	943	0	Uncharacterized protein
W5G4T9	0.285	-0.033	0	Traes_5DS_F8D323D4D.1	0.2661	0.833698	100	0	825	0	Uncharacterized protein
W5G4V8	0.16	-0.428	0	Traes_5DS_FDD00EE4A.1	-0.5238	0.374959	100	0	1209	0	Purple acid phosphatase (EC 3.1.3.2)
W5G4X3	0.021	4.363	1	Traes_6AL_00EDAC7DB.1	-2.1619	0.000209149	100	2e-180	502	-1	Uncharacterized protein
W5G4Z9	0.078	-0.368	0	Traes_6AL_033D6C680.1	-0.9659	0.00264189	100	5e-95	285	0	Uncharacterized protein
W5G513	0.157	-0.268	0	Traes_6AL_055CBC57B.1	0.0746	0.943782	100	2e-109	313	0	Uncharacterized protein
W5G5H3	0.153	-0.177	0	Traes_6AL_174253A751.1	1.0801	0.227374	100	0	661	0	Glyceraldehyde-3-phosphate dehydrogenase (EC 1.2.1.-)
W5G5M1	0.113	-0.447	0	Traes_6AL_1DAFF2711.2	-2.1255	2.34849e-10	100	0	1541	-1	Uncharacterized protein
W5G5P5	0.112	0.781	0	Traes_6AL_2063C3615.4	0.0166	0.994704	100	0	601	0	Uncharacterized protein
W5G5Q1	0.157	-0.414	0	Traes_6AL_215C7B97E1.2	-0.2634	0.76798	100	1e-66	200	0	Uncharacterized protein
W5G5S1	0.028	-0.495	0	Traes_6AL_23918FB79.1	0.3963	0.490376	100	0	2357	0	Uncharacterized protein
W5G5S5	0.114	-0.402	0	Traes_6AL_23DD0D962.2	0.7268	0.576381	100	0	981	0	Uncharacterized protein
W5G5W2	0.12	-0.328	0	Traes_6AL_28CCA7F5D.1	0.7905	0.0222918	100	0	1857	0	Aconitate hydratase (Aconitase) (EC 4.2.1.3)
W5G5X8	0.065	1.317	0	Traes_6AL_2A1DD517B.1	-2.3393	6.07075e-11	100	0	1365	-1	Uncharacterized protein
W5G5Z8	0.138	-0.426	0	Traes_6AL_2C61320D2.1	-1.5671	0.186439	100	5e-79	241	0	Peptidyl-prolyl cis-trans isomerase
W5G612	0.36	0.017	0	Traes_6AL_2DC116D50.1	0.4849	0.352888	100	0	807	0	Uncharacterized protein
W5G667	0.137	-0.896	0	Traes_6AL_33DE178C5.1	-1.9217	0.177708	100	2e-97	283	0	Uncharacterized protein
W5G6B7	0.217	-0.247	0	Traes_6AL_391580249.1	-0.6069	0.228691	100	0	1464	0	Uncharacterized protein
W5G6J2	0.043	1.344	1	Traes_6AL_3FB51E7F6.1	-0.0829	0.960547	100	1e-123	352	0	Uncharacterized protein
W5G6L7	0.117	-0.491	0	Traes_6AL_42AEB5299.1	0.54	0.292041	100	0	1001	0	Uncharacterized protein
W5G6X5	0.116	-0.957	0	Traes_6AL_4DD40E478.1	-1.5902	0.0421832	100	2e-153	433	-1	Uncharacterized protein
W5G6Y0	0.342	0.061	0	Traes_6AL_4EDDD1A2D.2	0.0023	0.998492	100	0	927	0	Uncharacterized protein
W5G718	0.182	-0.114	0	Traes_6AL_541B0B87B.1	0.6061	0.260265	100	0	1012	0	Uncharacterized protein
W5G736	0.114	-0.412	0	Traes_6AL_5537AC81D.1	-0.7472	0.187601	100	0	548	0	Uncharacterized protein
W5G750	0.196	-0.243	0	Traes_6AL_562AE8B6E.1	2.5056	5.3798e-10	100	0	802	1	Uncharacterized protein
W5G7E5	0.022	3.543	1	Traes_6AL_5FC1FDFA8.1	0.5863	0.33183	100	9e-159	443	0	Uncharacterized protein
W5G7J3	0.001	-4.711	-1	Traes_6AL_650753FBC.1	-1.096	0.0305038	100	2e-139	392	-1	Uncharacterized protein
W5G7P2	0.181	0.25	0	Traes_6AL_6B6F3FA53.1	0.1133	0.892686	100	1e-124	357	0	Uncharacterized protein
W5G7Q6	0.102	-0.237	0	Traes_6AL_6C8740229.1	0.3684	0.711237	100	0	1212	0	Uncharacterized protein
W5G7Q8	0.002	-2.863	-1	Traes_6AL_6CACE27B8.1	-2.8986	2.68185e-07	100	4e-117	334	-1	Uncharacterized protein
W5G7R0	0.142	-0.189	0	Traes_6AL_6CD6A9215.2	-2.2675	0.0505416	100	3e-149	421	0	Uncharacterized protein
W5G7V4	0.096	-0.329	0	Traes_6AL_727AEFCD4.1	0.0409	0.97542	100	0	658	0	Uncharacterized protein
W5G827	0.14	-0.583	0	Traes_6AL_7B0512B64.1	-0.5648	0.30609	100	0	1874	0	Uncharacterized protein
W5G8A5	0.013	-0.496	0	Traes_6AL_8360ABFA1.1	-1.7534	0.00166051	100	0	605	-1	Uncharacterized protein
W5G8B1	0.305	-0.197	0	Traes_6AL_846840F02.1	-0.1619	0.916356	100	0	845	0	Uncharacterized protein
W5G8F5	0.199	-0.34	0	Traes_6AL_88D3529CF.1	-1.9626	5.42157e-07	100	0	1035	-1	Uncharacterized protein
W5G8J4	0.267	-0.085	0	Traes_6AL_8DB98B204.1	-2.5199	0.00175968	100	2e-127	362	-1	Uncharacterized protein
W5G8P6	0.325	0.092	0	Traes_6AL_91F3E548F.1	0.8459	0.0764959	100	9e-153	429	0	Uncharacterized protein
W5G8S4	0.114	0.596	0	Traes_6AL_93E30EF31.1	-1.9528	0.00303162	100	2e-73	225	-1	Uncharacterized protein
W5G8U0	0.044	-0.692	-1	Traes_6AL_9540BE70A.1	-2.1786	7.21305e-06	100	1e-136	394	-1	Uncharacterized protein
W5G8V1	0.083	0.412	0	Traes_6AL_96665E11C.2	-1.3395	0.0447042	100	4e-140	395	-1	GrpE protein homolog
W5G8V6	0.022	-0.775	-1	Traes_6AL_96EEAA1AD.1	2.3055	0.000191894	100	7e-83	243	1	Uncharacterized protein
W5G933	0.295	-0.199	0	Traes_6AL_9EC9874F1.1	1.1442	0.149601	100	3e-76	227	0	Uncharacterized protein
W5G982	0.08	0.687	0	Traes_6AL_A49A6DF9A.1	0.5969	0.171355	100	0	696	0	Uncharacterized protein
W5G990	0.083	-0.623	0	Traes_6AL_A544534A2.1	0.2722	0.738238	100	2e-72	216	0	Uncharacterized protein
W5G999	0.164	0.543	0	Traes_6AL_A5E7E3699.1	-0.5064	0.597064	100	0	622	0	Uncharacterized protein
W5G9C7	0.145	-0.152	0	Traes_6AL_A923A5347.1	-0.6661	0.133779	100	0	1420	0	Uncharacterized protein
W5G9N6	0.139	-0.192	0	Traes_6AL_B4EE3CABB.1	0.2589	0.743677	100	0	537	0	Uncharacterized protein
W5GA33	0.159	0.2	0	Traes_6AL_C345CE2BE.1	-0.7196	0.393337	100	0	700	0	Uncharacterized protein
W5GA68	0.096	-0.396	0	Traes_6AL_C78A4D4B5.1	0.2815	0.733686	100	0	1285	0	Uncharacterized protein
W5GAE3	0.132	-0.573	0	Traes_6AL_D13D9D951.1	-0.4699	0.641251	100	0	931	0	Carboxypeptidase (EC 3.4.16.-)
W5GAL4	0.258	-0.105	0	Traes_6AL_D8A91F983.1	3.0165	0.0287645	100	0	665	1	Uncharacterized protein
W5GAM0	0.202	0.175	0	Traes_6AL_D9C3BC088.1	-1.6462	0.366904	100	0	641	0	Uncharacterized protein
W5GAS6	0.006	3.333	1	Traes_6AL_DF66C56B1.1	-0.0073	0.996879	100	1e-141	400	0	Uncharacterized protein
W5GAT4	0.003	3.415	1	Traes_6AL_E0594BF4C.2	-2.8019	2.98627e-10	100	0	3303	-1	Uncharacterized protein
W5GBF3	0.124	-0.24	0	Traes_6AL_F717679DE.1	1.598	8.95839e-05	100	0	885	1	Uncharacterized protein
W5GBQ7	0.048	-0.428	0	Traes_6AS_0550F5054.1	-0.362	0.54678	100	0	1107	0	Uncharacterized protein
W5GBX1	0.102	-0.298	0	Traes_6AS_0D08DEFD0.1	-2.2939	0.000106551	100	0	645	-1	Uncharacterized protein
W5GBY4	0.178	-0.149	0	Traes_6AS_0E332AE32.2	0.531	0.235968	100	8e-08	55.1	0	Uncharacterized protein
W5GBZ1	0.145	-0.158	0	Traes_6AS_0F0809F96.2	-1.7634	0.000299558	100	0	758	-1	Uncharacterized protein
W5GC21	0.186	0.905	0	Traes_6AS_126133A6E.1	0.9262	0.0176719	100	0	909	0	Uncharacterized protein
W5GC65	0.153	-0.273	0	Traes_6AS_189EB21C7.1	0.0333	0.97542	100	0	875	0	Uncharacterized protein
W5GC86	0.195	0.148	0	Traes_6AS_1C4D1DAAD.1	-0.9304	0.0301597	100	2e-161	450	0	Uncharacterized protein
W5GCA0	0.114	-0.225	0	Traes_6AS_1E3D8BB5A.1	0.0628	0.935815	100	0	645	0	Uncharacterized protein
W5GCA3	0.105	0.339	0	Traes_6AS_1E6A90D78.1	-0.265	0.79541	100	0	545	0	Eukaryotic translation initiation factor 3 subunit F (eIF3f) (eIF-3-epsilon)
W5GCC7	0.28	-0.121	0	Traes_6AS_230E627FE.1	-1.1614	0.00406208	100	0	697	-1	Uncharacterized protein
W5GCE1	0.218	-0.364	0	Traes_6AS_24D438142.2	1.155	0.0194517	100	4e-124	370	1	Uncharacterized protein
W5GCF6	0.115	1.11	0	Traes_6AS_26C64A3E5.2	-0.7564	0.189314	100	1e-119	345	0	Uncharacterized protein
W5GCG5	0.24	-0.172	0	Traes_6AS_27DE86D331.2	-1.4195	0.0310001	100	1e-91	270	-1	Uncharacterized protein
W5GCL5	0.142	-0.228	0	Traes_6AS_2E324E361.1	-2.0152	2.14189e-11	100	0	1815	-1	Lipoxygenase (EC 1.13.11.-)
W5GCU0	0.309	-0.058	0	Traes_6AS_3753A6F2C.1	2.3267	4.30039e-10	100	0	602	1	Uncharacterized protein
W5GCV7	0.001	1.573	1	Traes_6AS_39667BBA9.1	-2.1887	3.6235e-07	100	0	809	-1	Uncharacterized protein
W5GD39	0.005	-3.061	-1	Traes_6AS_42E1FB04C.2	-0.1779	0.845765	100	4e-77	227	0	Uncharacterized protein
W5GD40	0.125	0.315	0	Traes_6AS_43AF9296A.1	-2.1372	0.0888823	100	0	874	0	Glycosyltransferase (EC 2.4.1.-)
W5GDC6	0.305	0.51	0	Traes_6AS_4F10F05D2.1	0.3579	0.509861	100	0	1060	0	Uncharacterized protein
W5GDD4	0.121	-0.381	0	Traes_6AS_4FB64483A.2	2.4624	9.28962e-10	100	0	623	1	Uncharacterized protein
W5GDG4	0.161	-0.228	0	Traes_6AS_539B381F1.2	-0.2688	0.648617	100	5e-59	191	0	Uncharacterized protein
W5GDJ5	0.179	0.237	0	Traes_6AS_57E2B2AA2.1	-0.2134	0.811742	100	0	852	0	Uncharacterized protein
W5GDK0	0.197	0.255	0	Traes_6AS_F8D06BEC8.2	-1.525	0.578213	100	0	603	0	Uncharacterized protein
W5GDM7	0.134	0.364	0	Traes_6AS_5BAD56BB6.1	0.1817	0.777206	100	0	639	0	Peroxidase (EC 1.11.1.7)
W5GDP1	0.244	0.157	0	Traes_6AS_5D4E461FD.1	-0.3339	0.652483	100	8e-143	400	0	Uncharacterized protein
W5GDR6	0.162	0.269	0	Traes_6AS_601030222.1	-0.3012	0.802478	100	6e-84	248	0	Uncharacterized protein
W5GDS3	0.014	-0.434	0	Traes_6AS_606F61E8B.1	-1.5639	0.057965	100	0	603	0	Uncharacterized protein
W5GDW8	0.252	-0.17	0	Traes_6AS_652C21F64.1	0.6101	0.154641	100	1e-95	284	0	Eukaryotic translation initiation factor 3 subunit J (eIF3j)
W5GDZ4	0.038	-0.388	0	Traes_6AS_674971763.2	-1.9962	1.7234e-06	100	0	1468	-1	Uncharacterized protein
W5GDZ8	0.075	-0.809	0	Traes_6AS_67FD620BE.2	0.1076	0.918615	100	0	769	0	4-hydroxyphenylpyruvate dioxygenase
W5GE07	0.021	-0.974	-1	Traes_6AS_68C091DC9.2	0.5788	0.819698	100	1e-89	265	0	Uncharacterized protein
W5GE58	0.094	-0.331	0	Traes_6AS_6EDAF3074.2	0.3123	0.691033	100	0	858	0	Aspartate aminotransferase (EC 2.6.1.1)
W5GEI6	0.221	0.102	0	Traes_6AS_7FB8F9A66.1	-1.3144	0.00182608	100	0	990	-1	Catalase (EC 1.11.1.6)
W5GET1	0.119	-0.168	0	Traes_6AS_8C76F6F50.2	-0.2135	0.726613	100	0	548	0	Uncharacterized protein
W5GEZ3	0.09	-0.268	0	Traes_6AS_925BA6027.2	-0.3775	0.425474	100	2e-165	462	0	Uncharacterized protein
W5GF10	0.085	2.074	1	Traes_6AS_9557563D1.2	2.1443	2.9203e-05	100	0	1886	1	Lipoxygenase (EC 1.13.11.-)
W5GF36	0.31	-0.047	0	Traes_6AS_982D1FE34.2	0.7351	0.0767968	100	0	1432	0	Uncharacterized protein
W5GF48	0.181	0.297	0	Traes_6AS_99102B19F.2	1.9412	2.34773e-05	100	0	799	1	Uncharacterized protein
W5GFA4	0.108	-0.234	0	Traes_6DS_8D580A93D.2	-1.8387	0.0244531	100	2e-160	451	-1	Uncharacterized protein
W5GFD3	0.232	-0.12	0	Traes_6AS_A34A8593D.1	0.3559	0.682876	100	0	961	0	Uncharacterized protein
W5GFD6	0.002	2.804	1	Traes_6AS_A363FB33E.1	-1.2617	0.0562062	100	5e-127	366	0	Uncharacterized protein
W5GFF5	0.276	0.058	0	Traes_6AS_A63FEF523.1	0.7524	0.0937301	100	3e-177	497	0	Uncharacterized protein
W5GFL5	0.044	1.008	1	Traes_6AS_ADCD6AB01.1	0.6299	0.134704	100	0	1830	0	Uncharacterized protein
W5GFM1	0.339	-0.048	0	Traes_6AS_AE7376F74.1	0.657	0.176214	100	0	650	0	Uncharacterized protein
W5GFV6	0.331	0.023	0	Traes_6AS_BAB9A28AB.2	0.9599	0.200498	100	0	598	0	Uncharacterized protein
W5GG50	0.367	0	0	Traes_6AS_C83DC6225.1	0.5805	0.261247	100	2e-170	478	0	Uncharacterized protein
W5GGC0	0.138	0.503	0	Traes_6AS_D3AA43E2B.1	0.9758	0.0715685	100	5e-170	473	0	Uncharacterized protein
W5GGC8	0.336	-0.011	0	Traes_6AS_D49E14BD2.2	-1.8731	0.129186	100	0	687	0	Uncharacterized protein
W5GGD7	0.082	-0.499	0	Traes_6AS_D57E071EE.1	-2.5501	0.00864301	100	0	610	-1	Peroxidase (EC 1.11.1.7)
W5GGF8	0.111	-0.543	0	Traes_6AS_D81ED78CF.1	0.316	0.627721	100	5e-117	337	0	60S ribosomal protein L13
W5GGG6	0.328	0.055	0	Traes_6AS_D921D884D.1	-1.6659	0.00577253	100	4e-117	340	-1	Uncharacterized protein
W5GGU9	0.042	-0.242	0	Traes_6AS_E5CB6941F.1	0.0732	0.951736	100	0	967	0	Uncharacterized protein
W5GGV4	0.186	-0.222	0	Traes_6AS_E60FDC38F1.2	0.3225	0.716894	100	0	771	0	Uncharacterized protein
W5GGV7	0.325	0.109	0	Traes_6AS_E6DEE586C.1	0.237	0.667733	100	0	1108	0	Uncharacterized protein
W5GH00	0.132	-0.648	0	Traes_6AS_EB8BA8FE2.1	-1.7063	0.000189527	100	3e-85	255	-1	Uncharacterized protein
W5GH26	0.097	-0.551	0	Traes_6AS_EEEC60A4E.1	-1.5314	2.81805e-06	100	1e-113	330	-1	Peptidyl-prolyl cis-trans isomerase
W5GH59	0.219	-0.217	0	Traes_6AS_F23158B25.1	5.0622	1.45991e-14	100	1e-151	426	1	Uncharacterized protein
W5GH89	0.264	0.419	0	Traes_6AS_F489CFAC9.1	-2.0899	0.310527	100	5e-60	188	0	Histone H2A
W5GHD0	0.303	-0.107	0	Traes_6AS_F913347E9.1	-1.139	0.0029629	100	1e-179	499	-1	Uncharacterized protein
W5GHT5	0.102	-0.266	0	Traes_6BL_09F719397.1	0.0397	0.968711	100	0	748	0	Isocitrate dehydrogenase [NAD] subunit, mitochondrial (EC 1.1.1.41)
W5GI05	0.328	0.058	0	Traes_6BL_1131A1928.1	-0.1566	0.923088	100	0	1275	0	Uncharacterized protein
W5GI63	0.164	-0.233	0	Traes_6BL_1843BE701.1	0.1675	0.817908	100	0	2484	0	Uncharacterized protein
W5GIG6	0.022	-1.683	-1	Traes_6BL_254FB9520.1	-0.0743	0.965572	100	3e-109	314	0	Uncharacterized protein
W5GIK1	0.362	0.004	0	Traes_6BL_29886FCC2.1	-1.6128	0.000566205	100	0	514	-1	Uncharacterized protein
W5GIQ8	0.13	0.217	0	Traes_6BL_308212099.1	-0.1047	0.899327	100	0	688	0	Uncharacterized protein
W5GIY1	0.126	-0.54	0	Traes_6BL_3C04C3D2F.2	-0.8181	0.240354	100	0	571	0	Uncharacterized protein
W5GJ91	0.075	-0.209	0	Traes_6BL_4704FF2B4.1	0.2387	0.684395	100	0	1848	0	Aconitate hydratase (Aconitase) (EC 4.2.1.3)
W5GJ93	0.116	-0.303	0	Traes_6BL_47379C27B.1	-0.5784	0.472262	100	0	874	0	Aspartate aminotransferase (EC 2.6.1.1)
W5GJF8	0.079	-2.105	-1	Traes_6BL_4DB1AC6CC.1	-0.0343	0.976588	100	0	932	0	Uncharacterized protein
W5GJF9	0.095	-1.212	0	Traes_6BL_4DB266957.1	-1.3284	0.0184043	100	2e-53	165	-1	Uncharacterized protein
W5GJK7	0.164	-0.361	0	Traes_6BL_54182EEB2.1	1.3928	0.000461555	100	0	786	1	Uncharacterized protein
W5GJP3	0.142	-0.302	0	Traes_6BL_58BB13700.1	1.5863	6.45753e-05	100	0	1122	1	Uncharacterized protein
W5GJX6	0.094	-0.373	0	Traes_6BL_62CC48C2C.1	0.509	0.709878	100	6e-81	239	0	Uncharacterized protein
W5GK33	0.001	-3.5	-1	Traes_6BL_69E800C48.1	-0.9658	0.666631	100	9e-71	210	0	Uncharacterized protein
W5GKS5	0.363	-0.001	0	Traes_6BL_84370437F.1	-0.8447	0.157426	100	0	532	0	Uncharacterized protein
W5GL37	0.229	-0.26	0	Traes_6BL_919F8C482.1	1.2156	0.0471455	100	0	1446	1	Uncharacterized protein
W5GLA4	0.126	-0.449	0	Traes_6BL_98C66424D.1	0.666	0.0712742	100	0	992	0	Uncharacterized protein
W5GLJ6	0.299	0.19	0	Traes_6BL_A23DE404D.1	-1.9504	6.92141e-09	100	0	971	-1	Uncharacterized protein
W5GLS9	0.105	-0.484	0	Traes_6BL_AA6761731.1	0.38	0.534873	100	0	1055	0	Uncharacterized protein
W5GLU0	0.053	-0.886	0	Traes_6BL_ABB3BA783.1	0.2776	0.69346	100	3e-139	395	0	Uncharacterized protein
W5GLX4	0.143	-0.171	0	Traes_6AL_E2CC7BB46.2	-0.2372	0.768536	100	0	1210	0	Uncharacterized protein
W5GM11	0.215	-0.151	0	Traes_6BL_B48D251FF.1	-0.7948	0.305676	100	7e-66	197	0	Uncharacterized protein
W5GM22	0.066	-0.461	0	Traes_6BL_B5524870A.1	0.1568	0.888805	100	0	1909	0	Uncharacterized protein
W5GMQ9	0.086	-0.888	0	Traes_6AL_24A5FC5D9.1	0.2474	0.934255	100	2e-118	338	0	Uncharacterized protein
W5GMS3	0.262	-0.306	0	Traes_6BL_CE9CC5475.1	0.2494	0.707528	100	0	561	0	Uncharacterized protein
W5GMY8	0.236	-0.04	0	Traes_6BL_D816BA883.1	-1.0455	0.0822757	100	1e-147	416	0	Uncharacterized protein
W5GNF9	0.116	-0.813	0	Traes_6BL_ECEBFE4C1.2	-0.8454	0.0526134	100	0	1266	0	Uncharacterized protein
W5GNT8	0.269	-0.103	0	Traes_6BL_FB6315CF8.1	-0.6631	0.0941994	100	0	896	0	Uncharacterized protein
W5GNY6	0.001	2.48	1	Traes_6BS_0207E6947.1	-0.1059	0.952821	100	1e-101	291	0	Uncharacterized protein
W5GP51	0.21	0.12	0	Traes_6BS_0BDACE205.1	-0.0695	0.962945	100	0	639	0	Peroxidase (EC 1.11.1.7)
W5GPG2	0.205	-0.298	0	Traes_6BS_1AFDF35E5.2	-0.8517	0.429132	100	5e-82	240	0	Uncharacterized protein
W5GPM6	0.364	-0.005	0	Traes_6BS_259A7E1D3.1	-1.0154	0.00805023	100	0	521	-1	Uncharacterized protein
W5GPZ4	0.177	0.265	0	Traes_6BS_377590036.1	0.7686	0.197833	100	0	1702	0	Uncharacterized protein
W5GQD5	0.343	-0.027	0	Traes_6BS_4CDA8615E.1	0.6566	0.174362	100	0	523	0	Uncharacterized protein
W5GQJ1	0.063	-0.388	0	Traes_6BS_55F1BC206.1	1.2899	0.000630045	100	0	754	1	Uncharacterized protein
W5GQW1	0.269	-0.057	0	Traes_6BS_682497935.1	1.4517	0.000176689	100	0	943	1	Citrate synthase
W5GQY7	0.112	-0.491	0	Traes_6BS_6D541D2C1.1	-0.8778	0.809746	100	5e-156	435	0	Uncharacterized protein
W5GRG5	0.14	-0.33	0	Traes_6BS_87381C857.1	-0.1329	0.857655	100	0	591	0	Uncharacterized protein
W5GRU6	0.248	0.191	0	Traes_6BS_9B80698D3.1	0.6586	0.0989178	100	0	1455	0	Uncharacterized protein
W5GRV6	0.154	0.726	0	Traes_6BS_9C2C7E4BE.1	-1.0943	0.0116299	100	0	539	-1	Uncharacterized protein
W5GRX7	0.114	-0.292	0	Traes_6BS_9F156F52A.1	-0.1918	0.748536	100	1e-150	423	0	Uncharacterized protein
W5GSX0	0.117	-0.353	0	Traes_6BS_D04B2E3A5.1	-1.9691	5.09708e-06	100	0	772	-1	Uncharacterized protein
W5GSY4	0.359	-0.006	0	Traes_6BS_D30CEBBC9.1	0.6369	0.126961	100	0	887	0	Uncharacterized protein
W5GSY5	0.012	-2.551	-1	Traes_6BS_D314BF61D.1	-1.9017	0.000298291	100	0	550	-1	Uncharacterized protein
W5GTE2	0.185	-0.455	0	Traes_6BS_ED26EBC6C.1	-0.4935	0.442124	100	2e-91	266	0	Uncharacterized protein
W5GUI9	0.347	0.027	0	Traes_6DL_1AEA7B869.1	1.6543	0.000635494	100	0	1424	1	Phenylalanine ammonia-lyase (EC 4.3.1.24)
W5GUK3	0.104	-0.239	0	Traes_6DL_1B9FBE0921.1	-1.6606	0.000647419	100	0	726	-1	Elongation factor Tu
W5GUL4	0.218	0.223	0	Traes_6DL_1CB111965.1	5.5504	2.5604e-25	100	0	704	1	Uncharacterized protein
W5GUP1	0.096	-0.169	0	Traes_6DL_1EF30A89C.1	-0.1894	0.792968	100	0	2203	0	Uncharacterized protein
W5GUT7	0.09	-1.271	0	Traes_6DL_237C26703.1	0.5611	0.215161	100	0	630	0	Uncharacterized protein
W5GUT9	0.243	-0.199	0	Traes_6DL_241D10DDA.1	-0.5953	0.538326	100	2e-122	349	0	Uncharacterized protein
W5GUV0	0.226	0.125	0	Traes_6DL_24B9E65D8.2	0.6898	0.223225	100	6e-129	370	0	Uncharacterized protein
W5GUV6	0.047	1.259	1	Traes_6DL_256D92F8A.1	-2.409	5.98718e-05	100	5e-164	461	-1	Uncharacterized protein
W5GUW0	0.16	-0.363	0	Traes_6DL_25CD15317.1	0.5006	0.476609	100	0	568	0	Uncharacterized protein
W5GUX3	0.177	0.117	0	Traes_6DL_2681D03BD.1	0.4775	0.568335	100	0	772	0	Uncharacterized protein
W5GV09	0.171	0.244	0	Traes_6DL_29F3EDA86.1	-1.2473	0.00851998	100	3e-180	501	-1	GrpE protein homolog
W5GV19	0.083	0.405	0	Traes_6DL_2A99B8CDC.1	-1.9559	0.209326	100	0	796	0	Uncharacterized protein
W5GV92	0.152	0.093	0	Traes_6DL_30AD166CD.1	0.1873	0.811407	100	0	1029	0	Uncharacterized protein
W5GVB1	0.018	2.904	1	Traes_6DL_325F9AE8C1.2	4.7208	1.93973e-08	100	0	732	1	Uncharacterized protein
W5GVC8	0.221	0.139	0	Traes_6DL_33F8A5EF4.1	1.4502	9.83748e-06	100	0	1354	1	Uncharacterized protein
W5GVF6	0.11	0.252	0	Traes_6DL_368A61C3A.1	1.0677	0.0311865	100	6e-144	404	1	Uncharacterized protein
W5GVK9	0.139	-0.463	0	Traes_6DL_3BF4523A7.1	0.3219	0.723989	100	4e-63	198	0	Uncharacterized protein
W5GVM3	0.106	-0.288	0	Traes_6DL_3CACA0BAE.1	-0.4425	0.414059	100	0	1873	0	Uncharacterized protein
W5GVP7	0.149	-0.216	0	Traes_6DL_3ED4C3974.1	0.1289	0.909697	100	1e-113	324	0	Uncharacterized protein
W5GVQ3	0.188	-0.279	0	Traes_6DL_3FAF7D4A9.1	-0.39	0.711272	100	0	712	0	Uncharacterized protein
W5GVQ5	0.146	0.385	0	Traes_6DL_3FBA5B70E.1	-0.2329	0.851026	100	0	2427	0	Uncharacterized protein
W5GVR2	0.229	0.286	0	Traes_6DL_3FD1DA8AA.1	0.2252	0.813414	100	2e-144	407	0	Uncharacterized protein
W5GVS6	0.332	-0.07	0	Traes_6DL_41A4CE766.1	0.4452	0.300573	100	0	545	0	Uncharacterized protein
W5GVY3	0.082	-0.599	0	Traes_6DL_46F5DC267.1	-1.1109	0.0108188	100	0	1296	-1	Uncharacterized protein
W5GW91	0.281	-0.091	0	Traes_6DL_5282E0007.1	1.05	0.0961814	100	0	872	0	Uncharacterized protein
W5GWB2	0.126	0.516	0	Traes_6DL_545C1C827.1	0.3854	0.569333	100	7e-71	211	0	Uncharacterized protein
W5GWI9	0.306	-0.115	0	Traes_6DL_5C12D3124.1	0.5544	0.432784	100	2e-69	208	0	Uncharacterized protein
W5GWK2	0.247	-0.168	0	Traes_6DL_5D3264953.1	0.7104	0.351135	100	2e-96	278	0	Uncharacterized protein
W5GWK8	0.199	0.178	0	Traes_6DL_5DA112165.1	-0.6081	0.247285	100	8e-58	177	0	ATP-dependent Clp protease proteolytic subunit
W5GWM9	0.151	-0.406	0	Traes_6DL_5F12F1D71.2	1.6282	0.0321184	100	4e-180	499	1	Uncharacterized protein
W5GWU7	0.124	0.474	0	Traes_6DL_66EED0036.1	-0.8308	0.142041	100	0	1997	0	Uncharacterized protein
W5GWY5	0.065	-0.374	0	Traes_6DL_6ACC2BB43.1	1.1629	0.00142967	100	0	1036	1	Uncharacterized protein
W5GX18	0.323	0.102	0	Traes_6DL_6DAB8F1D9.1	0.386	0.524293	100	0	883	0	Uncharacterized protein
W5GX51	0.07	-1.055	0	Traes_6DL_7045940B21.3	-0.4	0.519056	100	2e-64	195	0	Uncharacterized protein
W5GX95	0.223	0.149	0	Traes_6DL_75417C63D.1	0.832	0.109171	100	0	547	0	Uncharacterized protein
W5GXB0	0.083	-0.382	0	Traes_6DL_775A87048.1	-1.1113	0.00285139	100	0	796	-1	Uncharacterized protein
W5GXB1	0.167	0.251	0	Traes_6DL_776CE1DCC.1	0.5357	0.392263	100	0	737	0	Uncharacterized protein
W5GXB8	0.029	2.941	1	Traes_6DL_7865543E0.1	-2.325	0.000208878	100	0	912	-1	Uncharacterized protein
W5GXD3	0.299	-0.083	0	Traes_6DL_79D318089.1	1.2683	0.0109361	100	0	1406	1	Acetyl-coenzyme A synthetase (EC 6.2.1.1)
W5GXE3	0.329	0.037	0	Traes_6DL_7B037C9311.1	-1.6883	0.0846426	100	0	748	0	Uncharacterized protein
W5GXJ0	0.159	-0.312	0	Traes_6DL_82342E3BE.2	0.5235	0.606777	100	0	606	0	Uncharacterized protein
W5GXJ2	0.219	-0.097	0	Traes_6DL_829AD2C16.2	0.7417	0.0635579	100	0	521	0	Ubiquitin carboxyl-terminal hydrolase (EC 3.4.19.12)
W5GXJ4	0.125	0.234	0	Traes_6DL_82B22A082.2	0.4165	0.4409	100	0	671	0	Serine/threonine-protein phosphatase (EC 3.1.3.16)
W5GXL1	0.101	0.67	0	Traes_6DL_83D7601DD.1	1.7248	0.0531181	100	4e-175	488	0	Uncharacterized protein
W5GXN7	0.198	-1.081	0	Traes_6DL_8716BB379.1	-0.4085	0.919489	100	2e-45	145	0	Uncharacterized protein
W5GXV4	0.006	2.066	1	Traes_6DL_8C9B1AD8A.1	0.8195	0.309228	100	3e-102	294	0	Uncharacterized protein
W5GY76	0.073	-0.441	0	Traes_6DL_9B0998827.1	0.4825	0.466063	100	0	1614	0	Uncharacterized protein
W5GYA8	0.142	1.096	0	Traes_6DL_9EAD67179.1	-1.9475	0.162302	100	0	535	0	Uncharacterized protein
W5GYB1	0.279	-0.149	0	Traes_6DL_9F263A3BF.1	3.0279	5.88922e-08	100	0	528	1	Uncharacterized protein
W5GYE4	0.06	0.781	0	Traes_6DL_A19C3ABDA.1	-1.3222	0.325588	100	1e-102	296	0	Uncharacterized protein
W5GYH5	0.104	-0.198	0	Traes_6DL_A4EFAD683.1	-1.4708	0.00285514	100	0	516	-1	Uncharacterized protein
W5GYK9	0.094	-0.651	0	Traes_6DL_A7CFB4617.1	-1.3055	0.0634547	100	5e-141	397	0	Uncharacterized protein
W5GYS4	0.159	-0.284	0	Traes_6DL_ADEC25E85.1	-2.3095	0.00388926	100	2e-133	382	-1	Uncharacterized protein
W5GYY3	0.189	0.208	0	Traes_6DL_B3FFF94B1.2	-0.306	0.569634	100	0	982	0	Glucose-6-phosphate 1-dehydrogenase (EC 1.1.1.49)
W5GZ18	0.099	-0.277	0	Traes_6DL_B7D3994AF.1	0.7231	0.0643468	100	0	707	0	Uncharacterized protein
W5GZ57	0.094	0.539	0	Traes_6DL_BBDBA2C49.1	-1.7044	9.35966e-06	100	2e-115	329	-1	Uncharacterized protein
W5GZ58	0.094	0.271	0	Traes_6DL_BBF78B02F.1	1.2045	0.00141146	100	0	734	1	Uncharacterized protein
W5GZ64	0.054	3.474	1	Traes_6DL_BC739D447.1	-2.0231	0.000281702	100	2e-117	335	-1	Uncharacterized protein
W5GZ83	0.077	0.704	0	Traes_6DL_BDDF27A65.2	1.1549	0.0406504	100	1e-132	379	1	Uncharacterized protein
W5GZA1	0.113	2.843	1	Traes_6DL_BFA17C21D.1	-1.4865	0.749328	100	2e-14	70.5	0	Uncharacterized protein
W5GZH2	0.35	-0.016	0	Traes_6DL_C6E63ED1C.1	-1.4278	0.000700053	100	0	535	-1	Uncharacterized protein
W5GZW1	0.094	-0.535	0	Traes_6DL_D396E3AE9.1	-1.3892	0.0774397	100	1e-180	501	0	Uncharacterized protein
W5GZX3	0.247	-0.07	0	Traes_6DL_D4715B586.2	-0.1515	0.836888	100	4e-132	377	0	Uncharacterized protein
W5H014	0.275	0.147	0	Traes_6AL_D0239FC38.1	0.2582	0.681045	100	1e-150	421	0	Uncharacterized protein
W5H027	0.24	-0.119	0	Traes_6DL_D91E37517.1	0.0278	0.982111	100	0	837	0	Uncharacterized protein
W5H061	0.089	-0.561	0	Traes_6DL_DC91E760F.1	0.1426	0.899919	100	0	686	0	Uncharacterized protein
W5H0G1	0.18	-0.243	0	Traes_6DL_E6254AC97.1	-1.1589	0.179896	100	0	919	0	Lysine--tRNA ligase (EC 6.1.1.6) (Lysyl-tRNA synthetase)
W5H0J5	0.323	0.111	0	Traes_6DL_E9349363A.1	-0.0335	0.980286	100	0	612	0	Ubiquitin carboxyl-terminal hydrolase (EC 3.4.19.12)
W5H0M5	0.306	-0.041	0	Traes_6DL_EBDB8209B.1	-1.4893	0.0498436	100	0	622	-1	Uncharacterized protein
W5H0R7	0.002	2.727	1	Traes_6DL_EFE15BC3E.1	-0.0044	0.998079	100	7e-121	344	0	Uncharacterized protein
W5H0T0	0.061	-0.761	0	Traes_6DL_F16253948.1	0.419	0.530516	100	3e-139	392	0	Glutathione peroxidase
W5H0U1	0.224	-0.132	0	Traes_6DL_F1E787360.1	1.2786	0.000149686	100	0	783	1	Uncharacterized protein
W5H0W3	0.061	0.647	0	Traes_6DL_F4B07D18B.2	0.2194	0.862561	100	0	1224	0	Uncharacterized protein
W5H103	0.325	0.037	0	Traes_6DL_F980A7D9A.1	1.1201	0.0454296	100	0	716	1	S-adenosylmethionine synthase (EC 2.5.1.6)
W5H151	0.173	-0.257	0	Traes_6DL_FD8A6A45F.1	-0.977	0.0445918	100	0	765	0	S-(hydroxymethyl)glutathione dehydrogenase (EC 1.1.1.284)
W5H174	0.086	-0.312	0	Traes_6DL_FF2824756.1	1.1442	0.00926583	100	0	1013	1	Uncharacterized protein
W5H1E3	0.128	-0.524	0	Traes_6DS_08F52DEBD.1	-0.277	0.588061	100	6e-157	440	0	Uncharacterized protein
W5H1G1	0.103	1.199	0	Traes_6DS_0C583365E.2	-0.3826	0.645583	100	0	1002	0	Uncharacterized protein
W5H1Q1	0.124	0.778	0	Traes_6DS_1C754D431.1	1.0867	0.00172688	100	0	944	1	Citrate synthase
W5H1R3	0.264	-0.237	0	Traes_6DS_1E81EBF0F.2	-0.697	0.228165	100	3e-103	298	0	Uncharacterized protein
W5H210	0.095	1.153	0	Traes_6DS_2D5421B49.1	0.2996	0.577127	100	0	730	0	Uncharacterized protein
W5H230	0.303	-0.086	0	Traes_6DS_2F1995526.1	1.1659	0.000303891	100	0	856	1	Uncharacterized protein
W5H2C0	0.124	-0.331	0	Traes_6BS_9D7401929.1	0.7987	0.393477	100	2e-118	337	0	Uncharacterized protein
W5H2V3	0.189	-0.238	0	Traes_6DS_5E36DC72C.1	0.2448	0.766781	100	0	1141	0	Uncharacterized protein
W5H391	0.314	0.115	0	Traes_6DS_752205EA5.1	-0.8794	0.0919451	100	3e-138	389	0	Uncharacterized protein
W5H3A8	0.323	0.044	0	Traes_6DS_78211FFA0.1	0.5812	0.211665	100	5e-111	334	0	Uncharacterized protein
W5H3C5	0.18	-0.131	0	Traes_6DS_7A1EB4B66.1	-1.8139	0.000575681	100	0	691	-1	Uncharacterized protein
W5H3D8	0.079	-0.524	0	Traes_6DS_7CA5A8F12.1	-2.0103	3.30454e-09	100	0	1573	-1	Lipoxygenase (EC 1.13.11.-)
W5H3F9	0.108	-0.23	0	Traes_6DS_81AA78A29.1	-1.4709	0.229611	100	1e-111	320	0	Uncharacterized protein
W5H3M0	0.132	-0.457	0	Traes_6DS_8B33FC986.1	0.5597	0.206399	100	3e-160	470	0	Uncharacterized protein
W5H3Q9	0.202	-0.206	0	Traes_6DS_90DF8DF85.1	1.2001	0.116093	100	0	543	0	Uncharacterized protein
W5H401	0.304	-0.053	0	Traes_6DS_9CB9A1BCA.1	-1.8182	2.52631e-06	100	0	711	-1	Uncharacterized protein
W5H454	0.211	-0.074	0	Traes_6DS_A593093E1.2	1.0061	0.00456726	100	0	1161	1	Uncharacterized protein
W5H482	0.119	-0.472	0	Traes_6DS_AA77F7548.1	0.0256	0.98501	100	0	649	0	Uncharacterized protein
W5H4D1	0.175	0.509	0	Traes_6DS_B3EBAC01A.1	-0.1006	0.898974	100	5e-52	161	0	Uncharacterized protein
W5H4R3	0.36	-0.008	0	Traes_6DS_C6B1E3EE7.1	-2.4738	7.13286e-08	100	0	1187	-1	Glucose-6-phosphate 1-dehydrogenase (EC 1.1.1.49)
W5H4T0	0.216	-0.094	0	Traes_6DS_C8CCAAFEA.1	0.2018	0.860293	100	0	1021	0	Uncharacterized protein
W5H4V7	0.195	-0.084	0	Traes_6DS_CDB16CE3F.1	0.2809	0.567509	100	0	732	0	Phosphoglycerate kinase (EC 2.7.2.3)
W5H4V8	0.254	0.141	0	Traes_6DS_CDCAD6797.1	1.3679	0.000906388	100	0	1803	1	Uncharacterized protein
W5H528	0.084	-0.667	0	Traes_6DS_D8ED109D3.1	0.1082	0.918862	100	0	964	0	Acetyltransferase component of pyruvate dehydrogenase complex (EC 2.3.1.12)
W5H5B8	0.082	-0.337	0	Traes_6DS_E6CCD9F0C.2	0.7326	0.0810819	100	0	1615	0	Uncharacterized protein
W5H5H3	0.043	-0.527	-1	Traes_6DS_F0FC6A475.1	6.1349	0.00276796	100	2e-60	187	1	Histone H2B
W5H5K0	0.269	-0.056	0	Traes_6DS_F552896E4.1	-1.166	0.00333572	100	0	665	-1	Uncharacterized protein
W5H5T3	0.264	0.308	0	Traes_6DS_FF48D4479.1	-0.9104	0.356045	100	0	589	0	Uncharacterized protein
W5H631	0.09	-0.561	0	Traes_7AL_09A36AAE41.2	-0.3435	0.997028	100	2e-82	243	0	60S ribosomal protein L27
W5H637	0.017	-2.263	-1	Traes_7AL_0A01F6347.2	0.702	0.153925	100	5e-66	201	0	Uncharacterized protein
W5H6Q5	0.145	-0.172	0	Traes_7AL_226028C17.1	0.0845	0.929541	100	0	724	0	Glyceraldehyde-3-phosphate dehydrogenase (EC 1.2.1.-)
W5H6U6	0.127	-0.928	0	Traes_7AL_26650EF5F.1	-1.1462	0.0229389	100	1e-176	490	-1	Uncharacterized protein
W5H6X2	0.096	-0.569	0	Traes_7AL_291471D52.1	2.109	0.00319107	100	7e-117	333	1	Uncharacterized protein
W5H725	0.095	-0.364	0	Traes_7AL_2FF386F35.1	1.5044	0.0210376	100	9e-59	179	1	Uncharacterized protein
W5H776	0.119	-0.472	0	Traes_7AL_353A69D0F.1	-0.8319	0.113469	100	0	523	0	Uncharacterized protein
W5H7C3	0.183	-0.209	0	Traes_7AL_3A910D814.2	0.7373	0.6239	100	0	700	0	Uncharacterized protein
W5H7C9	0.009	2.438	1	Traes_7AL_3B2536995.1	0.1557	0.92231	100	3e-88	258	0	Uncharacterized protein
W5H7K5	0.204	-0.224	0	Traes_7AL_435AA3217.1	1.0101	0.401812	100	0	646	0	Peroxidase (EC 1.11.1.7)
W5H7L3	0.308	-0.026	0	Traes_7AL_44086C56B.2	-1.0505	0.0641957	100	0	1057	0	Uncharacterized protein
W5H7S0	0.001	-3.796	-1	Traes_7AL_49FCA115B.1	0.0427	0.974443	100	3e-52	163	0	Uncharacterized protein
W5H7Z1	0.082	-0.388	0	Traes_7AL_5226ABD76.2	0.3218	0.64607	100	0	676	0	Uncharacterized protein
W5H836	0.054	-0.27	0	Traes_7AL_570C9BD7F.1	-0.139	0.882337	100	0	773	0	Uncharacterized protein
W5H8V5	0.252	0.077	0	Traes_7AL_78692505E.1	-0.1773	0.824733	100	0	702	0	Aspartate aminotransferase (EC 2.6.1.1)
W5H8V6	0.174	-0.155	0	Traes_7AL_787769413.1	-0.0161	0.993427	100	5e-46	149	0	Uncharacterized protein
W5H8W7	0.006	-2.928	-1	Traes_7AL_79EEDFD5D.1	-0.344	0.636407	100	1e-150	422	0	Uncharacterized protein
W5H8Z0	0.075	0.606	0	Traes_7AL_7C3AF19DC.1	0.2745	0.659695	100	0	734	0	Uncharacterized protein
W5H9B4	0.139	-0.263	0	Traes_7AL_89535348E.2	-0.238	0.81129	100	0	1242	0	Uncharacterized protein
W5H9H0	0.149	-0.141	0	Traes_7AL_9040EE6AE.1	2.1263	0.193598	100	2e-50	159	0	Peroxidase (EC 1.11.1.7)
W5H9J2	0.163	-0.317	0	Traes_7AL_929CE0BD0.2	0.2037	0.801744	100	0	1781	0	Uncharacterized protein
W5HA31	0.002	2.127	1	Traes_7AL_A9263A12A.1	0.8178	0.483881	100	0	1535	0	Uncharacterized protein
W5HA38	0.333	-0.158	0	Traes_7AL_AA1B5DFB5.1	-0.5488	0.270528	100	0	1286	0	Uncharacterized protein
W5HA65	0.032	-0.397	0	Traes_7AL_ADAC59D80.1	-0.0132	0.9903	100	0	800	0	Uncharacterized protein
W5HAX6	0.115	-0.911	0	Traes_7AL_CA3D296A7.1	-2.0698	0.312579	100	5e-55	173	0	Uncharacterized protein
W5HAZ0	0.24	-0.11	0	Traes_7AL_CC3DB1880.2	-0.4355	0.637712	100	3e-55	172	0	Uncharacterized protein
W5HB44	0.169	-0.396	0	Traes_7AL_D1DB1B9EE.1	-0.0449	0.969256	100	0	1336	0	Uncharacterized protein
W5HB71	0.055	-0.622	0	Traes_7AL_D67802F27.1	-0.5648	0.235995	100	4e-59	180	0	Uncharacterized protein
W5HBI8	0.141	-0.32	0	Traes_7AL_E34303AF4.1	1.6144	0.0715575	100	0	951	0	Uncharacterized protein
W5HBL9	0.01	4.339	1	Traes_7AL_E6BB1BB71.1	0.2494	0.965147	100	2e-35	117	0	Peroxidase (EC 1.11.1.7)
W5HBX9	0.068	-0.332	0	Traes_7AL_F255D54F8.2	-1.1785	0.111669	100	0	595	0	Uncharacterized protein
W5HBZ2	0.133	-0.169	0	Traes_7AL_F3ED3303D.1	0.3635	0.592164	100	0	1064	0	Uncharacterized protein
W5HCE5	0.014	-1.9	-1	Traes_7AS_0680C7277.1	-2.1219	7.54203e-05	100	2e-129	365	-1	Uncharacterized protein
W5HCG8	0.115	0.547	0	Traes_7AS_089028EAD.1	-1.1571	0.430306	100	4e-72	215	0	Uncharacterized protein
W5HCG9	0.108	-0.207	0	Traes_7AS_0892FB1A3.1	0.2972	0.774491	100	4e-93	276	0	Uncharacterized protein
W5HCJ5	0.128	-0.328	0	Traes_7AS_0B2600841.1	1.3059	0.514708	100	2e-26	93.6	0	Uncharacterized protein
W5HCJ9	0.001	4.194	1	Traes_7AS_0BB13DD79.1	-1.3154	0.0137971	100	8e-160	446	-1	Uncharacterized protein
[truncated: 244 more rows]

## Sheet: ROOTS
prot_id	qval	logFC	reg	id	log2FoldChange	padj	identity	evalue	bit_score	treg	Desc
A0A076U5I7	0.209	-0.654	0	Traes_2AS_A56BC88C0.1	0.005	0.996367	100	0	519	0	SNF1-type serine-threonine protein kinase
A0A077RAG2	0.529	-0.031	0	TRAES3BF151800050CFD_t1	-0.018	0.983335	100	1e-97	281	0	Uncharacterized protein
A0A077RAQ3	0.201	-0.321	0	TRAES3BF234900010CFD_t1	-0.4838	0.237066	100	0	808	0	Uncharacterized protein
A0A077RF15	0.442	-0.164	0	TRAES3BF160500020CFD_t1	0.0456	0.973596	100	8e-167	469	0	Reticulon-like protein
A0A077RF25	0.008	1.448	1	TRAES3BF181300030CFD_t1	0.089	0.943634	100	0	613	0	Uncharacterized protein
A0A077RF72	0.249	0.508	0	TRAES3BF091900060CFD_t1	-0.1497	0.876454	100	2e-139	393	0	Uncharacterized protein
A0A077RPD6	0.399	0.11	0	TRAES3BF033900070CFD_t1	-0.5722	0.805248	100	0	602	0	Uncharacterized protein
A0A077RPF9	0.422	0.318	0	TRAES3BF171700070CFD_t1	-0.6813	0.243523	100	0	633	0	Peroxidase (EC 1.11.1.7)
A0A077RPL6	0.427	0.08	0	TRAES3BF010400460CFD_t1	-0.0506	0.976872	100	0	847	0	RuvB-like helicase (EC 3.6.4.12)
A0A077RPZ7	0.289	-0.227	0	TRAES3BF175400030CFD_t1	-0.0529	0.941282	100	0	1416	0	Uncharacterized protein
A0A077RQ33	0.44	0.234	0	TRAES3BF058200030CFD_t1	-0.0635	0.950549	100	0	1021	0	Uncharacterized protein
A0A077RQ75	0.008	3.856	1	TRAES3BF065100050CFD_t1	-0.4168	0.862845	100	0	795	0	Uncharacterized protein
A0A077RQA1	0.408	-0.041	0	TRAES3BF115600260CFD_t1	-0.2179	0.850973	100	0	906	0	Uncharacterized protein
A0A077RR09	0.044	-0.375	0	TRAES3BF002700080CFD_t1	-0.5253	0.353862	100	5e-77	229	0	Uncharacterized protein
A0A077RR28	0.253	0.196	0	TRAES3BF051200130CFD_t1	0.0856	0.878896	100	0	1363	0	Uncharacterized protein
A0A077RR46	0.162	0.492	0	TRAES3BF011300020CFD_t1	-0.1747	0.792221	100	0	1170	0	Uncharacterized protein
A0A077RR82	0.163	0.417	0	TRAES3BF074200060CFD_t1	-0.7913	0.163546	100	0	690	0	Uncharacterized protein
A0A077RRC4	0.436	0.126	0	TRAES3BF008800140CFD_t1	-0.9251	0.261021	100	0	654	0	Peroxidase (EC 1.11.1.7)
A0A077RRZ5	0.049	0.302	0	TRAES3BF083800010CFD_t1	0.0816	0.927109	100	0	984	0	Uncharacterized protein
A0A077RSI3	0.386	0.096	0	TRAES3BF079100070CFD_t1	-0.141	0.761467	100	1e-179	499	0	Uncharacterized protein
A0A077RSL3	0.436	-0.099	0	TRAES3BF046400010CFD_t1	-0.1561	0.884533	100	0	748	0	Uncharacterized protein
A0A077RSP3	0.474	0.086	0	TRAES3BF105700010CFD_t1	0.2587	0.772762	100	2e-153	428	0	Uncharacterized protein
A0A077RST2	0.51	0.041	0	TRAES3BF026200060CFD_t1	-0.2272	0.656517	100	0	506	0	Carbonic anhydrase (EC 4.2.1.1) (Carbonate dehydratase)
A0A077RSY3	0.137	0.626	0	TRAES3BF065100030CFD_t1	-0.0955	0.880086	100	1e-180	501	0	Uncharacterized protein
A0A077RT58	0.366	-0.312	0	TRAES3BF076300020CFD_t1	-0.2414	0.916204	100	1e-94	276	0	Uncharacterized protein
A0A077RT78	0.46	0.114	0	TRAES3BF130100010CFD_t1	0.1161	0.912556	100	0	1139	0	Uncharacterized protein
A0A077RT85	0.523	0.053	0	TRAES3BF076000030CFD_t1	0.1471	0.743945	100	0	898	0	Uncharacterized protein
A0A077RTG8	0.084	0.189	0	TRAES3BF087800010CFD_t1	-0.4608	0.278911	100	0	657	0	Malate dehydrogenase (EC 1.1.1.37)
A0A077RTN8	0.004	3.523	1	TRAES3BF128500020CFD_t1	-0.1977	0.622396	100	0	1306	0	Uncharacterized protein
A0A077RTW4	0.545	-0.034	0	TRAES3BF011700090CFD_t1	-0.3008	0.419243	100	0	637	0	Serine/threonine-protein phosphatase (EC 3.1.3.16)
A0A077RTY9	0.507	-0.037	0	TRAES3BF102200010CFD_t1	-0.1258	0.898543	100	0	730	0	Uncharacterized protein
A0A077RU01	0.376	0.2	0	TRAES3BF111600200CFD_t1	-0.3189	0.500247	100	0	1054	0	Uncharacterized protein
A0A077RU32	0.432	0.083	0	TRAES3BF171700060CFD_t1	-0.0125	0.992552	100	0	1259	0	Uncharacterized protein
A0A077RU45	0.538	0.009	0	TRAES3BF085400040CFD_t1	0.2124	0.738382	100	0	1608	0	Uncharacterized protein
A0A077RU96	0.221	0.352	0	TRAES3BF091400380CFD_t1	0.2505	0.940604	100	0	1222	0	Uncharacterized protein
A0A077RV26	0.344	-0.195	0	TRAES3BF010400110CFD_t1	-0.2377	0.858627	100	0	813	0	Uncharacterized protein
A0A077RVB3	0.393	-0.295	0	TRAES3BF003200130CFD_t1	-0.0452	0.973845	100	0	739	0	Uncharacterized protein
A0A077RVD7	0.228	-0.461	0	TRAES3BF062500090CFD_t1	0.1059	0.940845	100	3e-93	271	0	Uncharacterized protein
A0A077RVF4	0.155	0.513	0	TRAES3BF001900060CFD_t1	-0.6379	0.133686	100	4e-173	490	0	Uncharacterized protein
A0A077RVJ6	0.47	0.135	0	TRAES3BF052000020CFD_t1	-0.0499	0.984231	100	0	629	0	Uncharacterized protein
A0A077RVM7	0.453	-0.11	0	TRAES3BF098300020CFD_t1	-0.3175	0.260418	100	0	826	0	Uncharacterized protein
A0A077RVN7	0.211	0.372	0	TRAES3BF007400110CFD_t1	-0.2141	0.688928	100	0	677	0	Uncharacterized protein
A0A077RVR2	0.007	4.062	1	TRAES3BF032900050CFD_t1	-0.5442	0.271654	100	0	1108	0	Laccase (EC 1.10.3.2) (Benzenediol:oxygen oxidoreductase) (Diphenol oxidase) (Urishiol oxidase)
A0A077RVS4	0.448	0.141	0	TRAES3BF174600020CFD_t1	-0.4595	0.690009	100	0	739	0	Uncharacterized protein
A0A077RVZ8	0.372	0.106	0	TRAES3BF075200030CFD_t1	0.2256	0.963236	100	0	865	0	Pectinesterase (EC 3.1.1.11)
A0A077RW30	0.426	-0.076	0	TRAES3BF067800160CFD_t1	-0.2161	0.73132	100	0	653	0	Cysteine synthase (EC 2.5.1.47)
A0A077RWC2	0.254	0.151	0	TRAES3BF274200020CFD_t1	0.0351	0.984033	100	0	1821	0	Uncharacterized protein
A0A077RWS5	0.399	0.343	0	TRAES3BF093000020CFD_t1	-0.0711	0.930946	100	0	779	0	S-adenosylmethionine synthase (EC 2.5.1.6)
A0A077RX33	0.005	-2.427	-1	TRAES3BF028200050CFD_t1	-0.9705	0.634602	100	0	571	0	Uncharacterized protein
A0A077RX59	0.084	-0.386	0	TRAES3BF278300030CFD_t1	-0.0541	0.974865	100	3e-114	328	0	Translation machinery-associated protein 22
A0A077RX76	0.251	-0.094	0	TRAES3BF096800100CFD_t1	-0.1425	0.81253	100	0	865	0	Uncharacterized protein
A0A077RXH0	0.261	0.66	0	TRAES3BF080100080CFD_t1	-0.0266	0.979118	100	3e-154	431	0	Uncharacterized protein
A0A077RXR6	0.16	-0.087	0	TRAES3BF155200010CFD_t1	0.2334	0.655235	100	0	813	0	Obg-like ATPase 1
A0A077RXS4	0.082	0.098	0	TRAES3BF045700010CFD_t1	0.0601	0.931164	100	0	837	0	Uncharacterized protein
A0A077RXT9	0.367	-0.091	0	TRAES3BF098400070CFD_t1	-0.4912	0.476302	100	0	633	0	Uncharacterized protein
A0A077RXY9	0.32	0.328	0	TRAES3BF024200050CFD_t1	-0.2567	0.74973	100	0	906	0	Carboxypeptidase (EC 3.4.16.-)
A0A077RY78	0.099	-0.455	0	TRAES3BF142600080CFD_t1	-0.2706	0.344988	100	0	801	0	Uncharacterized protein
A0A077RY88	0.374	0.233	0	TRAES3BF053500090CFD_t1	-0.6385	0.697969	100	0	677	0	Uncharacterized protein
A0A077RY89	0.442	-0.07	0	TRAES3BF058900050CFD_t1	0.0467	0.957496	100	0	2214	0	Uncharacterized protein
A0A077RYD0	0.289	0.302	0	TRAES3BF093600150CFD_t1	0.1681	0.750558	100	0	889	0	Uncharacterized protein
A0A077RYD6	0.433	-0.102	0	TRAES3BF049800050CFD_t1	0.1756	0.776625	100	0	1090	0	Eukaryotic translation initiation factor 3 subunit L (eIF3l)
A0A077RYE2	0.392	0.109	0	TRAES3BF049800100CFD_t1	-0.2507	0.655553	100	0	860	0	Uncharacterized protein
A0A077RYE6	0.422	-0.138	0	TRAES3BF018800010CFD_t1	-0.5087	0.00265603	100	8e-146	423	-1	Uncharacterized protein
A0A077RYW2	0.306	-0.169	0	TRAES3BF092100120CFD_t1	0.076	0.944403	100	0	976	0	Uncharacterized protein
A0A077RYX7	0.137	0.335	0	TRAES3BF077200030CFD_t1	0.1083	0.825479	100	0	934	0	Uncharacterized protein
A0A077RZ13	0.054	2.015	1	TRAES3BF077600090CFD_t1	0.0726	0.940845	100	3e-124	353	0	Uncharacterized protein
A0A077RZG3	0.276	0.392	0	TRAES3BF128700050CFD_t1	-0.5507	0.50183	100	0	547	0	Uncharacterized protein
A0A077RZI5	0.284	-0.075	0	TRAES3BF074200070CFD_t1	0.1981	0.743945	100	0	554	0	Uncharacterized protein
A0A077RZK4	0.553	0.016	0	TRAES3BF077500010CFD_t1	0.289	0.722181	100	0	1098	0	DNA topoisomerase 2 (EC 5.99.1.3)
A0A077RZP0	0.118	0.381	0	TRAES3BF073300160CFD_t1	0.4449	0.220295	100	2e-177	494	0	Uncharacterized protein
A0A077RZU1	0.359	0.288	0	TRAES3BF016200050CFD_t1	0.1634	0.768747	100	0	1184	0	Malic enzyme
A0A077S020	0.125	0.211	0	TRAES3BF151600050CFD_t1	-0.1103	0.889368	100	0	1056	0	Uncharacterized protein
A0A077S030	0.302	-0.2	0	TRAES3BF136000080CFD_t1	0.1994	0.930946	100	0	1283	0	Uncharacterized protein
A0A077S0B2	0.442	0.055	0	TRAES3BF092700010CFD_t1	-0.063	0.95242	100	0	911	0	Uncharacterized protein
A0A077S0B4	0.32	0.169	0	TRAES3BF044300010CFD_t1	-0.1219	0.878896	100	0	516	0	Uncharacterized protein
A0A077S0P4	0.291	0.449	0	TRAES3BF061400050CFD_t1	-0.46	0.417483	100	0	932	0	Purple acid phosphatase (EC 3.1.3.2)
A0A077S0X9	0.308	-0.537	0	TRAES3BF089000020CFD_t1	-0.2398	0.733903	100	1e-166	464	0	Uncharacterized protein
A0A077S0Y8	0.426	-0.156	0	TRAES3BF027700090CFD_t1	0.1556	0.848221	100	0	3247	0	Uncharacterized protein
A0A077S144	0.562	-0.001	0	TRAES3BF046400050CFD_t1	-0.1079	0.872313	100	3e-125	375	0	Uncharacterized protein
A0A077S149	0.078	0.671	0	TRAES3BF094400100CFD_t1	-0.24	0.89573	100	0	1634	0	Uncharacterized protein
A0A077S1C1	0.003	-1.785	-1	TRAES3BF032900010CFD_t1	-0.089	0.923096	100	0	1112	0	Uncharacterized protein
A0A077S1R3	0.438	-0.086	0	TRAES3BF083200070CFD_t1	-0.251	0.622647	100	0	707	0	Uncharacterized protein
A0A077S237	0.217	-0.348	0	TRAES3BF026500160CFD_t1	-0.457	0.201475	100	2e-102	300	0	Uncharacterized protein
A0A077S2A9	0.455	0.203	0	TRAES3BF043700170CFD_t1	-0.6463	0.252841	100	1e-15	80.9	0	Uncharacterized protein
A0A077S2F2	0.318	0.348	0	TRAES3BF104500020CFD_t1	-0.1158	0.855841	100	0	1003	0	Beta-glucosidase (EC 3.2.1.21)
A0A077S2G3	0.239	0.119	0	TRAES3BF073500030CFD_t1	0.0227	0.980919	100	0	2036	0	Uncharacterized protein
A0A077S2K3	0.541	-0.033	0	TRAES3BF138600020CFD_t1	-0.4438	0.236053	100	0	519	0	Uncharacterized protein
A0A077S2L0	0.006	2.887	1	TRAES3BF048500050CFD_t1	-0.3934	0.844915	100	0	2484	0	Uncharacterized protein
A0A077S2R7	0.034	0.428	0	TRAES3BF092100100CFD_t1	-0.6064	0.0214143	100	0	1977	-1	Uncharacterized protein
A0A077S306	0.06	-0.502	0	TRAES3BF012100010CFD_t1	-0.0613	0.92929	100	0	790	0	Uncharacterized protein
A0A077S3F8	0.083	0.725	0	TRAES3BF108600020CFD_t1	-0.0081	0.992552	100	1e-118	340	0	Uncharacterized protein
A0A077S3V2	0.082	0.374	0	TRAES3BF023000050CFD_t1	-0.0945	0.854473	100	0	909	0	Aspartate aminotransferase (EC 2.6.1.1)
A0A077S3Y0	0.004	3.859	1	TRAES3BF041300020CFD_t1	-0.1338	0.830243	100	0	676	0	Uncharacterized protein
A0A077S406	0.546	0.019	0	TRAES3BF033800020CFD_t1	0.1534	0.781271	100	0	957	0	Uncharacterized protein
A0A077S4D4	0.383	0.182	0	TRAES3BF057600090CFD_t1	-0.0051	0.997071	100	0	1657	0	Uncharacterized protein
A0A077S4P9	0.006	3.205	1	TRAES3BF117500070CFD_t1	-0.3636	0.473678	100	0	1159	0	Uncharacterized protein
A0A077S5Y2	0.503	-0.023	0	TRAES3BF044200080CFD_t1	-0.1056	0.905242	100	0	950	0	Uncharacterized protein
A0A077S6B3	0.366	0.158	0	TRAES3BF078000040CFD_t1	-0.2199	0.793942	100	0	653	0	Uncharacterized protein
A0A077S6R6	0.246	-0.162	0	TRAES3BF116800010CFD_t1	0.0215	0.982942	100	0	863	0	Uncharacterized protein
A0A077S6Z1	0.147	-0.208	0	TRAES3BF024300150CFD_t1	0.2324	0.600948	100	0	1518	0	Uncharacterized protein
A0A077S7L9	0.224	-0.357	0	TRAES3BF018900040CFD_t1	0.1849	0.822045	100	0	872	0	Uncharacterized protein
A0A080YTZ8	0.03	0.44	0	TRAES3BF082600110CFD_t1	0.0302	0.982992	100	7e-58	177	0	Ubiquitin-fold modifier 1
A0A080YU54	0.009	0.818	1	TRAES3BF072500100CFD_t1	-0.2038	0.924762	100	0	682	0	Peroxidase (EC 1.11.1.7)
A0A080YU61	0.368	0.258	0	TRAES3BF271000010CFD_t1	-0.1876	0.70992	100	0	751	0	Uncharacterized protein
A0A080YUX8	0.009	2.434	1	TRAES3BF065400050CFD_t1	-0.6084	0.171076	100	1e-136	385	0	Uncharacterized protein
A0A096UJW8	0.19	-0.47	0	Traes_1AL_5649DA7B9.2	-0.3527	0.349012	100	1e-141	401	0	Uncharacterized protein
A0A096UK24	0.217	-0.408	0	Traes_1AL_FFF0FC707.3	0.3916	0.274889	100	0	2194	0	Structural maintenance of chromosomes protein
A0A096UK97	0.142	0.168	0	Traes_1BL_301F6C93C.1	0.0262	0.974754	100	0	987	0	Uncharacterized protein
A0A096UKB5	0.001	4.066	1	Traes_1BL_4FBC07444.2	0.2396	0.593966	100	0	1897	0	Uncharacterized protein
A0A096UKG6	0.171	0.083	0	Traes_1BL_BD3E22844.1	-0.3186	0.463625	100	0	578	0	Malate dehydrogenase (EC 1.1.1.37)
A0A096UKQ7	0.26	-0.199	0	Traes_1BS_DDE53AF02.2	-0.1263	0.865156	100	0	1105	0	Uncharacterized protein
A0A096UKU5	0.316	-0.476	0	Traes_1AL_70F3FF07D.2	-0.1527	0.994514	100	2e-11	58.5	0	Uncharacterized protein
A0A096UKW0	0.426	0.152	0	Traes_1DL_5E5E0F267.2	-0.6071	0.240514	100	8e-62	187	0	Uncharacterized protein
A0A096UKW8	0.517	0.044	0	Traes_1DL_776AF8007.1	0.0329	0.977396	100	0	4687	0	Uncharacterized protein
A0A096UL74	0.279	-0.224	0	Traes_2AL_156A85F7D.1	-0.1784	0.743646	100	0	999	0	Diacylglycerol kinase (DAG kinase) (EC 2.7.1.107)
A0A096ULI2	0.483	-0.038	0	Traes_2AL_BFED5ED5A.1	0.371	0.496047	100	0	1510	0	Uncharacterized protein
A0A096ULQ1	0.436	-0.176	0	Traes_2AS_1B8504694.2	0.363	0.431164	100	0	694	0	Aldose 1-epimerase (EC 5.1.3.3) (Galactose mutarotase)
A0A096ULV5	0.076	-0.406	0	Traes_2AS_67222868A.1	-0.1251	0.89169	100	0	1067	0	Glucose-6-phosphate 1-dehydrogenase (EC 1.1.1.49)
A0A096UMA6	0.017	-2.588	-1	Traes_2BL_7A79D5FF4.1	-0.0341	0.963875	100	0	1819	0	Uncharacterized protein
A0A096UME6	0.102	0.506	0	Traes_2BL_B232BA0B6.3	-0.2484	0.867113	100	0	542	0	Uncharacterized protein
A0A096UMR0	0.363	-0.131	0	Traes_2BS_B6E90913E.2	-0.3387	0.146858	100	0	720	0	Phospho-2-dehydro-3-deoxyheptonate aldolase (EC 2.5.1.54)
A0A096UMR1	0.345	0.209	0	Traes_2BS_B7D0DDF51.1	-0.0435	0.951039	100	0	1996	0	Uncharacterized protein
A0A096UP15	0.46	-0.069	0	Traes_3AS_D1E1079AA.1	-0.2186	0.671277	100	0	778	0	S-adenosylmethionine synthase (EC 2.5.1.6)
A0A096UP27	0.553	0.02	0	Traes_3AS_EFA602E28.3	-0.3734	0.169755	100	7e-58	182	0	Uncharacterized protein
A0A096UQ86	0.459	-0.217	0	Traes_4AL_2BC235062.1	-0.7773	0.658228	100	0	1613	0	Sucrose synthase (EC 2.4.1.13)
A0A096UQF3	0.177	0.128	0	Traes_4AL_ADF93BAC5.1	0.0257	0.977396	100	0	958	0	Aldehyde dehydrogenase
A0A096UR28	0.218	0.262	0	Traes_4BS_6F7B95E38.2	0.2817	0.354516	100	0	1294	0	Uncharacterized protein
A0A096URI3	0.079	2.506	1	Traes_4DS_0EAC519C1.2	0.0452	0.973669	100	5e-92	281	0	Uncharacterized protein
A0A096URK9	0.003	3.139	1	Traes_4DS_6C4F73D6F.4	0.1659	0.682915	100	0	2041	0	Uncharacterized protein
A0A096URP8	0.185	-0.231	0	Traes_4DS_EB7A5C35C.2	0.1962	0.644444	100	0	1531	0	Uncharacterized protein
A0A096US85	0.273	-0.143	0	Traes_5BL_10BFBACCA.2	0.0489	0.992552	100	5e-110	314	0	Uncharacterized protein
A0A096USB0	0.351	0.114	0	Traes_5BL_2B94AACE6.3	-0.6774	0.369732	100	0	514	0	Uncharacterized protein
A0A096USM9	0.387	-0.285	0	Traes_5BL_B098BF807.3	-0.6343	0.443096	100	2e-76	226	0	Cytochrome b-c1 complex subunit 7
A0A096USP9	0.177	0.566	0	Traes_5BL_BF98F80FD.1	-0.4059	0.297424	100	0	528	0	Uncharacterized protein
A0A096USR9	0.226	0.098	0	Traes_5BL_D8099BFB6.1	-0.372	0.236375	100	0	994	0	Uncharacterized protein
A0A096USU2	0.303	-0.284	0	Traes_5BL_FAD856150.2	-0.2412	0.630942	100	0	778	0	Uncharacterized protein
A0A096USV4	0.069	0.66	0	Traes_5BS_25728AC7B.1	-0.1414	0.881003	100	0	1593	0	Uncharacterized protein
A0A096USY5	0.038	-0.265	0	Traes_5BS_C7DE4C1AC.2	0.4422	0.628802	100	0	1052	0	Uncharacterized protein
A0A096USZ7	0.044	1.023	1	Traes_5BS_E431D5D9D.1	-0.1997	0.646984	100	0	1477	0	Uncharacterized protein
A0A096UT91	0.048	-0.262	0	Traes_5DL_9D4164773.2	0.0029	0.9975	100	1e-155	437	0	Uncharacterized protein
A0A096UTI5	0.245	0.261	0	Traes_5DS_9C4213631.2	0.2364	0.68791	100	0	1277	0	Uncharacterized protein
A0A096UTN5	0.007	2.202	1	Traes_6AL_6007C29A2.2	0.1289	0.874735	100	0	1804	0	Uncharacterized protein
A0A096UTN6	0.418	-0.154	0	Traes_6AL_643CE8D7C.2	-0.3805	0.38088	100	0	860	0	S-adenosylmethionine synthase (EC 2.5.1.6)
A0A096UTR9	0.553	-0.039	0	Traes_6AL_BFF9BD51D.2	-0.1453	0.87633	100	0	922	0	Glucose-6-phosphate 1-dehydrogenase (EC 1.1.1.49)
A0A096UUL8	0.249	0.304	0	Traes_6DL_9F6A87AE0.2	-0.1975	0.800718	100	0	1175	0	Uncharacterized protein
A0A096UUR6	0.004	2.033	1	Traes_6DS_3BFB2F961.3	0.1003	0.918554	100	0	1001	0	Uncharacterized protein
A0A096UVT3	0.2	-0.191	0	Traes_7BS_A9827E366.1	0.0973	0.914034	100	0	502	0	Uncharacterized protein
A0A096UVU3	0.006	0.563	1	Traes_7BS_D75B13E9B.2	0.0279	0.984988	100	0	747	0	Carboxypeptidase (EC 3.4.16.-)
A0A096UVV6	0.46	0.084	0	Traes_7DL_0C30816CF.2	0.2523	0.455076	100	0	910	0	Uncharacterized protein
A0A096UWB1	0.005	3.128	1	Traes_7DS_8020BEEC2.1	0.0036	0.997269	100	0	1261	0	Uncharacterized protein
A0A097KUG3	0.217	-0.195	0	Traes_5DL_4E4FCBA11.1	-0.256	0.734075	100	1e-95	276	0	Actin-depolymerizing factor 6
A0A0C4B2Z2	0.447	0.113	0	TRAES3BF020100150CFD_t1	-0.5582	0.00515992	100	8e-159	453	-1	Uncharacterized protein
A0A0C4B310	0.553	0.014	0	TRAES3BF020300040CFD_t1	-0.1787	0.745884	100	0	680	0	Uncharacterized protein
A0A0C4B5H9	0.402	0.116	0	TRAES3BF037700040CFD_t1	0.9176	0.69604	100	0	681	0	Uncharacterized protein
A0A0C4B7H2	0.318	0.443	0	Traes_3B_E348ECC7F.1	-0.1039	0.977396	100	0	751	0	Uncharacterized protein
A0A0C4BAP4	0.477	0.116	0	TRAES3BF075200010CFD_t1	-0.3034	0.7911	100	0	538	0	Uncharacterized protein
A0A0C4BCX7	0.393	0.141	0	TRAES3BF091400230CFD_t1	0.5725	0.67741	100	0	592	0	Uncharacterized protein
A0A0C4BHM0	0.075	0.384	0	TRAES3BF182000030CFD_t1	-0.7242	0.0889226	100	0	805	0	Uncharacterized protein
A0A0C4BIM0	0.46	0.079	0	Traes_1AL_5B93FB670.1	-0.1622	0.81666	100	8e-118	335	0	Uncharacterized protein
A0A0C4BIQ5	0.529	-0.044	0	Traes_1BL_63874F598.1	-0.9148	0.805706	100	0	606	0	Peroxidase (EC 1.11.1.7)
A0A0C4BIR6	0.436	0.106	0	Traes_1BS_217BCBF47.1	-0.1433	0.957399	100	6e-163	454	0	Uncharacterized protein
A0A0C4BIZ6	0.408	-0.186	0	Traes_2AS_DCACC5AF9.3	-0.1255	0.985576	100	1e-142	402	0	UMP-CMP kinase (EC 2.7.4.14) (Deoxycytidylate kinase) (Uridine monophosphate/cytidine monophosphate kinase)
A0A0C4BJ93	0.221	-0.312	0	Traes_2DS_F6AFA7592.1	-0.7856	0.223093	100	0	731	0	Arogenate dehydratase (EC 4.2.1.91)
A0A0C4BJE5	0.363	-0.106	0	Traes_4AL_24F8F34EE.1	-0.0263	0.977396	100	0	1031	0	Serine hydroxymethyltransferase (EC 2.1.2.1)
A0A0C4BJG7	0.469	-0.169	0	Traes_4AS_1CDA71553.1	-0.4348	0.393936	100	0	691	0	Glutamine synthetase (EC 6.3.1.2)
A0A0C4BJG8	0.55	-0.011	0	Traes_4AS_1FF67D54C.1	0.0884	0.951685	100	5e-128	364	0	Uncharacterized protein
A0A0C4BJJ6	0.554	-0.015	0	Traes_4BL_AF74BC98E.1	-0.2148	0.798052	100	2e-118	336	0	Uncharacterized protein
A0A0C4BJJ8	0.38	-0.101	0	Traes_4AS_2DCA42965.1	0.1257	0.985576	100	0	941	0	Uncharacterized protein
A0A0C4BJN8	0.111	0.395	0	Traes_4DL_E57EEDA3C.1	0.0135	0.992166	100	2e-95	279	0	Nascent polypeptide-associated complex subunit beta
A0A0C4BJP9	0.085	-0.334	0	Traes_4DS_F0D78C97E.3	-0.0369	0.992545	100	2e-119	340	0	Peptidyl-prolyl cis-trans isomerase (PPIase) (EC 5.2.1.8)
A0A0C4BK33	0.5	0.049	0	Traes_6AL_8E2E9F090.1	0.004	0.997356	100	1e-77	229	0	Uncharacterized protein
A0A0C4BK38	0.229	0.531	0	Traes_6AL_AC87E1B0B.1	0.1831	0.868747	100	0	694	0	Uncharacterized protein
A0A0C4BK41	0.251	-0.203	0	Traes_6AL_CE31DD2CE.1	0.0198	0.983443	100	0	836	0	Uncharacterized protein
A0A0C4BK42	0.026	-3.126	-1	Traes_6AL_D5111DA34.2	-0.2924	0.86787	100	2e-64	194	0	Ribosomal protein L37
A0A0C4BK99	0.408	0.136	0	Traes_6DL_CE3BC00AB.1	-0.217	0.701653	100	4e-78	230	0	Uncharacterized protein
A0A0C4BKA8	0.315	-0.128	0	Traes_6AS_CEA02191C.1	-0.0116	0.992552	100	0	809	0	Uncharacterized protein
A0A0C4BKG5	0.221	0.454	0	Traes_7BL_580CFC05F.1	0.0272	0.990322	100	1e-177	493	0	Uncharacterized protein
A0A0C4BKH5	0.537	0.047	0	Traes_7AL_A761447C9.2	0.0201	0.979189	100	0	855	0	Uncharacterized protein
A0A0C4BKI1	0.251	-0.231	0	Traes_7BS_20CBEEF3C.1	-0.1718	0.798245	100	2e-78	231	0	Uncharacterized protein
A0A0E3IET4	0.477	-0.051	0	Traes_4AL_C56125840.4	-0.058	0.98651	99.8	0	947	0	Phosphate transporter protein
A0A0H2UIB6	0.129	0.547	0	Traes_3B_0B4A5999D.1	0.284	0.743758	100	0	705	0	Uncharacterized protein
A0A0H2UIF3	0.376	0.172	0	Traes_3B_29F91AA70.1	-0.0488	0.956032	100	0	930	0	Uncharacterized protein
A0A0H2UIL7	0.443	0.139	0	Traes_3B_6221A012E.1	-0.2666	0.869591	100	0	1068	0	Uncharacterized protein
A0A0H2UIW4	0.435	0.206	0	Traes_3B_ADAE63DE3.1	-0.2801	0.672393	100	0	744	0	Uncharacterized protein
A0A0H2UJ20	0.134	0.259	0	Traes_3B_D6CE2B369.1	-0.0826	0.977396	100	0	1454	0	Uncharacterized protein
A0A0H2UJ37	0.555	0.015	0	TRAES3BF013700020CFD_t1	0.0699	0.985106	99.62	0	543	0	Uncharacterized protein
A1YE34	0.003	2.729	1	Traes_4AL_6B540C95C.1	0.0067	0.993514	100	0	775	0	Ribosomal protein L3-B2 (Ribosomal protein L3B-2) (Uncharacterized protein)
A4K4Y1	0.442	-0.19	0	Traes_1AL_0C964B45F.1	-0.2379	0.533198	100	0	863	0	Tubulin alpha chain
A4K4Z1	0.408	-0.14	0	Traes_4DL_9F015B70D.1	-0.0627	0.944701	100	0	857	0	Tubulin alpha chain
A5HB56	0.422	0.126	0	Traes_6DS_E8AEB352A.1	-0.4708	0.272484	100	0	679	0	O-methytransferase 4
A7BJ77	0.515	0.033	0	Traes_4AL_DD83F1A44.1	-0.0829	0.962961	100	0	564	0	Uncharacterized protein (Xylanase inhibitor)
A9U8G4	0.532	0.044	0	Traes_4AL_4B09F91AE.1	-0.3607	0.853683	100	0	721	0	Alcohol dehydrogenase ADH1A (Uncharacterized protein)
B2BA41	0.386	0.133	0	Traes_1AL_4F3CAE982.2	-0.1225	0.88444	100	0	603	0	Vacuolar proton-ATPase C subunit
B2ZGL3	0.437	0.051	0	Traes_2BS_91FF9EB1C.1	-0.0272	0.977396	100	0	4727	0	Plastid acetyl-CoA carboxylase (Uncharacterized protein)
C0SPI2	0.467	-0.19	0	Traes_2AL_A863EC216.1	0.2696	0.926641	100	2e-29	109	0	Polyphenol oxidase
C1K737	0.038	0.78	1	Traes_2AL_A9D390619.1	0.2568	0.973501	100	2e-99	286	0	Multiprotein bridging factor 1 (Uncharacterized protein)
C6ES53	0.422	0.168	0	Traes_2BS_1733E4AAF.1	-1.054	0.351637	100	0	514	0	Peroxidase (EC 1.11.1.7)
C6ETA5	0.32	0.297	0	Traes_2DS_2CCCA54C1.1	-2.7851	7.68222e-05	100	0	577	-1	Peroxidase (EC 1.11.1.7)
C7AE91	0.563	-0.001	0	Traes_4AS_5574058B4.1	-0.1617	0.767388	100	2e-72	221	0	Blue copper protein (Uncharacterized protein)
C7C4X1	0.316	-0.131	0	Traes_7DL_961822B36.2	-0.2489	0.44959	100	0	652	0	Glyceraldehyde-3-phosphate dehydrogenase (EC 1.2.1.-)
C8YTM5	0.138	-0.637	0	Traes_3DL_CDC7662EE.2	-0.6037	0.254717	99.27	0	856	0	S-adenosyl-L-methionine:phosphoethanolamine N-methyltransferase (EC 2.1.1.103)
D3KVP3	0.349	-0.283	0	Traes_4AS_A3EAF8C80.1	-0.0411	0.960105	100	0	630	0	Purple acid phosphatase (Uncharacterized protein)
D6QX85	0.479	0.113	0	Traes_5BL_F1E1934A0.1	-0.3221	0.283681	100	0	682	0	Cysteine synthase (EC 2.5.1.47)
D8L9A7	0.377	0.197	0	Traes_2BL_269E2CEF3.2	0.0155	0.992552	100	0	776	0	Putative PDI-like protein (Uncharacterized protein)
D8L9B3	0.376	0.07	0	Traes_1BS_C2166CFB6.1	-0.0388	0.965482	100	0	700	0	Protein disulfide isomerase family protein 4-1 (Putative PDI-like protein) (Uncharacterized protein)
D8L9B5	0.498	-0.078	0	Traes_5BL_D6603D993.1	-0.2152	0.598154	100	0	806	0	Putative PDI-like protein (Uncharacterized protein)
D8L9H4	0.538	-0.028	0	Traes_3B_8F8AE6B8E.1	0.3779	0.850953	100	2e-180	513	0	Laccase (EC 1.10.3.2) (Benzenediol:oxygen oxidoreductase) (Diphenol oxidase) (Urishiol oxidase)
D8L9J1	0.294	0.193	0	TRAES3BF066400020CFD_t1	-0.2456	0.691051	100	0	999	0	Retinal dehydrogenase, putative, expressed (Uncharacterized protein)
D8L9J3	0.426	-0.081	0	TRAES3BF066400040CFD_t1	-0.0462	0.953069	100	0	1247	0	Dolichyl-diphosphooligosaccharide--protein glycosyltransferase, putative, expressed (Uncharacterized protein)
D8L9K7	0.477	0.067	0	TRAES3BF019000110CFD_t1	-0.1242	0.960543	100	2e-94	273	0	Histone H3
D8L9M8	0.131	0.351	0	TRAES3BF006700030CFD_t1	-0.1046	0.931092	100	0	874	0	RNA recognition domain containing protein,expressed (Uncharacterized protein)
D8L9S2	0.497	0.027	0	TRAES3BF050800360CFD_t1	-0.2634	0.525892	100	0	1011	0	Glutamate decarboxylase (EC 4.1.1.15)
D8L9U6	0.19	0.324	0	TRAES3BF035400080CFD_t1	-0.0265	0.974471	100	0	1601	0	Eukaryotic translation initiation factor 3 subunit A (eIF3a) (Eukaryotic translation initiation factor 3 subunit 10)
D9YT79	0.082	0.556	0	TRAES3BF115600240CFD_t1	-0.1435	0.888127	100	0	868	0	Nucleotide pyrophosphatase/phosphodiesterase (EC 3.1.4.1) (Uncharacterized protein)
E2F3W4	0.167	-0.401	0	Traes_1AL_A717981EE.1	-0.0415	0.985472	100	8e-92	266	0	40S ribosomal protein S15a (Uncharacterized protein)
F4Y592	0.544	-0.045	0	Traes_7AS_76670DCAB.1	-0.241	0.495393	99.67	0	1060	0	Heat shock protein 90
F4Y595	0.156	1.05	0	Traes_5AL_0C2D144B0.1	0.0401	0.95172	100	0	1093	0	Heat shock protein 90
F6LAX4	0.377	0.198	0	Traes_5AL_2A429B70E.3	-0.0141	0.989147	100	0	1198	0	Protein phosphatase 2A structural subunit (Uncharacterized protein)
G0WXH5	0.279	-0.264	0	Traes_6DL_481276D28.1	0.0369	0.978254	100	0	602	0	Silicon transporter protein (Uncharacterized protein)
G0Z6F1	0.362	-0.149	0	TRAES3BF102700120CFD_t1	0.1583	0.83952	100	0	572	0	26s proteasome non-ATPase regulatory subunit (Uncharacterized protein)
G4XMW3	0.475	-0.094	0	Traes_7BS_EF4095248.1	-0.186	0.737761	100	0	751	0	RNA-binding Ras-GAP SH3 binding protein (Uncharacterized protein)
G5DFC5	0.231	-0.686	0	Traes_2BL_1B2A85367.2	0.0468	0.957835	100	0	535	0	14-3-3 protein (Uncharacterized protein)
G8AD50	0.083	-0.541	0	Traes_7BL_CADA931D8.1	0.2732	0.927898	100	5e-31	115	0	Ent-copalyl diphosphate synthase
G8AD59	0.522	0.051	0	Traes_7DL_7921C2DAB.1	-0.3379	0.426968	100	0	828	0	Ent-kaurene oxidase
H9NAV6	0.433	0.16	0	Traes_2BS_6015BC7C6.1	-0.2169	0.6337	100	1e-103	298	0	Superoxide dismutase [Cu-Zn] (EC 1.15.1.1)
I0JTT9	0.553	0.01	0	Traes_3AS_3CB8A9C01.1	-0.3009	0.397559	100	0	674	0	Glutamate decarboxylase (EC 4.1.1.15)
I3NM23	0.237	0.352	0	Traes_4DS_7868A8C2E.1	-0.15	0.876454	100	0	1737	0	Lipoxygenase (EC 1.13.11.-)
L0GED8	0.16	-0.821	0	Traes_4AL_6B5C89E7C.1	-0.0346	0.998381	100	0	531	0	14-3-3 protein (Uncharacterized protein)
M4Q9V0	0.001	5.98	1	Traes_5DS_6429161E7.1	-0.1206	0.798288	99.72	0	729	0	Enolase
M4VSR0	0.494	-0.205	0	Traes_4BS_9F3A928B7.1	0.3227	0.471435	100	2e-43	141	0	Low temperature-responsive RNA-binding protein
M5AKY4	0.408	-0.168	0	Traes_7DS_A6D32CAA9.2	-0.4577	0.812425	100	1e-51	163	0	Pathogenesis related protein-1.2
O82715	0.559	0.009	0	Traes_7DS_1797D4951.1	-0.5185	0.860624	100	3e-38	128	0	Pathogenesis related protein-1.2 (Pathogenesis-related protein 1-20) (Pathogenisis-related protein 1.2)
P83970	0.304	-0.159	0	Traes_2AL_2C50DEE4C.1	-0.0378	0.952522	100	0	1824	0	Plasma membrane ATPase (EC 3.6.3.6) (Proton pump)
Q03033	0.176	0.154	0	Traes_4DL_258AD9567.1	-0.1761	0.887905	100	0	833	0	Elongation factor 1-alpha (EF-1-alpha)
Q0Q0I7	0.559	-0.011	0	Traes_5BL_0F3A986F9.2	0.0117	0.987781	100	0	1263	0	Heat shock protein 90 (Uncharacterized protein)
Q2L9B8	0.294	0.307	0	TRAES3BF081200010CFD_t1	-0.0731	0.90748	100	8e-164	457	0	Uncharacterized protein (Vacuolar ATP synthase subunit E)
Q2LDZ3	0.106	-0.306	0	Traes_2DS_E10233A82.1	0.1101	0.894249	100	0	1033	0	Calcium-dependent protein kinase (Uncharacterized protein)
Q3S4I1	0.289	-0.172	0	Traes_2DL_B7F8FFEB9.1	-0.1089	0.838689	100	3e-115	328	0	Eukaryotic translation initiation factor 5A (eIF-5A)
Q41518	0.369	-0.306	0	Traes_5BS_8ECE54AC4.1	0.0035	0.998809	98.85	3e-60	185	0	Single-stranded nucleic acid binding protein
Q43663	0.184	-1.744	0	Traes_1DL_260008870.1	0.5231	0.633855	100	7e-49	154	0	Uncharacterized protein (Wali3 protein)
Q5EWZ1	0.442	0.05	0	Traes_1DS_A7A785837.1	-0.3227	0.161578	100	0	783	0	Actin (Uncharacterized protein)
Q5I5K7	0.423	-0.088	0	Traes_2AL_A47310DDA.1	-0.0318	0.983443	100	1e-142	401	0	Small GTP-binding protein (Uncharacterized protein)
Q5I7K2	0.039	-0.306	0	Traes_4AS_98267C6F6.1	0.1152	0.97541	100	8e-138	388	0	Ribosomal protein S7 (Uncharacterized protein)
Q5I7K4	0.339	0.185	0	Traes_1AL_D20D648FD.1	-0.1536	0.961367	100	1e-97	281	0	Ribosomal protein L17 (Uncharacterized protein)
Q5I7K5	0.45	0.173	0	Traes_7DL_300C570AD.2	-0.2279	0.443096	100	2e-40	134	0	Ribosomal protein P1 (Uncharacterized protein)
Q5I7L3	0.493	0.043	0	Traes_7AS_10300DA90.1	0.1495	0.95605	100	5e-144	405	0	Ribosomal protein
Q5XUV6	0.056	0.525	0	Traes_7AS_B54CE2C73.1	-0.0298	0.973669	100	2e-130	372	0	Proteasome subunit beta type (EC 3.4.25.1)
Q6JGT1	0.443	0.072	0	Traes_3DL_EA981FE27.1	-0.5246	0.758779	98.41	1e-39	137	0	Glycylpeptide N-tetradecanoyltransferase (EC 2.3.1.97)
Q6KCK6	0.228	-0.11	0	TRAES3BF055400020CFD_t1	-0.2104	0.848334	100	0	991	0	Putative calcium-dependent protein kinase (EC 2.7.1.-) (Uncharacterized protein)
Q6L6R7	0.058	1.671	0	Traes_1BL_8331B9643.1	-0.1118	0.929382	100	0	1133	0	PK-R1 (Protein kinase) (Uncharacterized protein)
Q6RUJ1	0.298	0.459	0	Traes_4DL_CB8E1061C.1	-0.2906	0.643512	100	0	691	0	Glutamine synthetase (EC 6.3.1.2)
Q6XPZ4	0.433	0.09	0	Traes_1BS_F7B1A6268.1	-0.4917	0.525552	100	5e-142	403	0	Peptidyl-prolyl cis-trans isomerase (PPIase) (EC 5.2.1.8)
Q76ME3	0.483	-0.133	0	Traes_1AL_6B64D0E80.1	-0.3008	0.389156	100	4e-108	310	0	ADP-ribosylation factor
Q7X9K6	0.479	0.187	0	Traes_4BL_66E76E6B0.1	-0.0154	0.986464	100	1e-63	192	0	40S ribosomal protein (Fragment)
Q8L806	0.56	0.003	0	Traes_5BL_1A355FBC5.1	-0.1756	0.776398	100	2e-97	282	0	Putative ribosomal protein S18 (Uncharacterized protein)
Q8LRU5	0.438	0.289	0	Traes_5BL_917DF323B.1	-0.4099	0.558312	100	8e-89	263	0	HMG-I/Y protein HMGa (Uncharacterized protein)
Q8W429	0.239	0.371	0	Traes_1AL_E96C0662D.2	0.8632	0.802415	86.99	1e-111	214	0	Chitinase 1
Q8W431	0.452	-0.358	0	Traes_4AL_FE0C5AEF4.1	-0.6763	0.424447	100	0	1203	0	Sucrose:fructan 6-fructosyltransferase (Uncharacterized protein)
Q93W25	0.53	-0.049	0	Traes_6AS_82E93D872.1	-0.3316	0.237624	100	7e-114	325	0	Peptidyl-prolyl cis-trans isomerase (PPIase) (EC 5.2.1.8)
Q93XQ7	0.259	-0.25	0	Traes_4DS_26272902A.1	0.0178	0.984033	100	0	893	0	Protein disulfide-isomerase (EC 5.3.4.1)
Q93XQ8	0.08	-1.108	0	Traes_4BS_42361CB8D.1	-0.0553	0.937188	100	0	895	0	Protein disulfide-isomerase (EC 5.3.4.1)
Q944C6	0.294	0.092	0	Traes_1AL_3D34ABA52.1	-0.0902	0.881004	100	1e-144	407	0	GTP-binding nuclear protein
Q9AXK6	0.375	-0.216	0	Traes_5AS_962BCA20C.2	-0.1838	0.779263	100	0	833	0	Sucrose-6F-phosphate phosphohydrolase SPP1 (EC 3.1.3.24) (Uncharacterized protein)
Q9FT38	0.024	3.008	1	Traes_6AL_77FE7A3DC.1	-0.7459	2.50364e-05	100	4e-34	122	-1	Phenylalanine ammonia-lyase (EC 4.3.1.24) (Fragment)
Q9FXQ9	0.2	-0.733	0	Traes_4BS_342A62CE6.1	-0.0021	0.998392	100	0	543	0	TaWIN1 (Uncharacterized protein)
Q9SAU8	0.433	-0.097	0	Traes_3B_B67388A96.1	-0.8786	0.617571	94.51	2e-176	506	0	HSP70
Q9SP56	0.314	0.34	0	Traes_3DL_B1E3D279A.1	-0.2231	0.634602	100	2e-156	437	0	Glutathione S-transferase (Uncharacterized protein)
Q9ZR34	0.511	0.04	0	Traes_2DL_00F25E85E.1	0.0548	0.95172	100	0	725	0	Amylogenin (Glycosyltransferase 75) (Uncharacterized protein)
Q9ZRB0	0.239	-0.37	0	Traes_6AS_FAFAAFD12.2	-0.523	0.155824	100	0	868	0	Tubulin beta-3 chain (Beta-3-tubulin)
R9UNY9	0.03	-0.781	-1	Traes_4DS_F33F58A71.1	0.8933	0.410358	100	0	568	0	Xylanase inhibitor protein
S4Z3F2	0.345	-0.936	0	EPlTAET00000010058	0.2822	0.852031	100	0	975	0	ATP synthase subunit alpha, chloroplastic (EC 3.6.3.14) (ATP synthase F1 sector subunit alpha) (F-ATPase subunit alpha)
U5HTD8	0.236	-0.223	0	Traes_2AL_16CF7A3BA.1	-0.1228	0.895641	100	5e-89	259	0	Ribosomal protein S20 (Uncharacterized protein)
V9HXE6	0.236	-0.285	0	Traes_4DL_1A9D268CC.1	-0.5152	0.414836	100	2e-56	180	0	Uncharacterized protein
W4ZLJ5	0.15	-0.31	0	Traes_1AL_00E379EFF.2	-0.3506	0.850953	100	0	1008	0	Uncharacterized protein
W4ZLQ2	0.086	0.863	0	Traes_1AL_06E2D1837.1	-0.3789	0.401442	100	3e-160	449	0	Uncharacterized protein
W4ZLV1	0.209	0.394	0	Traes_1AL_0B9EA6007.1	0.1063	0.870752	100	0	716	0	Uncharacterized protein
W4ZM24	0.026	-0.406	0	Traes_1AL_1205BBAE8.1	-0.4376	0.57568	100	0	526	0	Uncharacterized protein
W4ZM52	0.302	-0.233	0	Traes_1AL_1464E77D3.1	-0.0229	0.993893	100	0	568	0	Uncharacterized protein
W4ZM56	0.262	0.226	0	Traes_1AL_1497B5110.2	0.3305	0.61434	100	0	957	0	Uncharacterized protein
W4ZM81	0.215	-0.293	0	Traes_1AL_16EEDBBF0.1	-0.2948	0.47636	100	0	879	0	Uncharacterized protein
W4ZMA7	0.387	-0.103	0	Traes_1AL_197423E8E.1	0.0275	0.980213	100	0	870	0	Phosphotransferase (EC 2.7.1.-)
W4ZMD0	0.388	-0.233	0	Traes_1AL_1B8FDA3D4.1	-0.496	0.938106	100	3e-178	496	0	Uncharacterized protein
W4ZMD9	0.008	4.597	1	Traes_1AL_1BFD68AB8.1	1.6153	0.119649	100	2e-47	150	0	Uncharacterized protein
W4ZML1	0.186	-0.448	0	Traes_1AL_223167DE0.1	-0.4319	0.338025	100	0	618	0	Uncharacterized protein
W4ZMN5	0.534	0.03	0	Traes_1AL_247E47551.2	-0.3709	0.491986	100	0	1013	0	Uncharacterized protein
W4ZMV8	0.408	-0.129	0	Traes_1AL_2AD7BC3B3.2	0.0656	0.943634	100	0	1248	0	Uncharacterized protein
W4ZN79	0.305	-0.248	0	Traes_1AL_3564C0828.1	0.1901	0.806985	100	0	1827	0	Uncharacterized protein
W4ZN85	0.101	-0.311	0	Traes_1AL_36143CEB9.2	-0.1757	0.786821	100	0	721	0	Uncharacterized protein
W4ZN97	0.363	-0.141	0	Traes_1AL_3791A0A3A.1	-0.2699	0.858461	100	0	931	0	Uncharacterized protein
W4ZNA6	0.006	1.568	1	Traes_1AL_38CE2200B.1	-0.0322	0.983458	100	0	1231	0	DNA ligase (EC 6.5.1.1)
W4ZNC3	0.408	-0.328	0	Traes_1AL_3A1D8DC66.2	-0.043	0.974865	100	0	656	0	Uncharacterized protein
W4ZNF9	0.042	3.554	1	Traes_1AL_3CB7070FF.1	-0.325	0.56527	100	0	617	0	Uncharacterized protein
W4ZNI1	0.03	0.506	1	Traes_1AL_3F7734C6B.1	-0.3665	0.277154	100	0	858	0	Uncharacterized protein
W4ZNK3	0.43	0.172	0	Traes_1AL_41D1791E7.1	0.1123	0.915328	100	7e-92	268	0	Uncharacterized protein
W4ZNK9	0.247	-0.436	0	Traes_1AL_4207C2DCC.1	-0.0391	0.979796	100	8e-160	447	0	Uncharacterized protein
W4ZNN3	0.031	-4.398	-1	Traes_1AL_43A95C11E.1	-0.4902	0.435686	100	2e-49	156	0	Uncharacterized protein
W4ZNT2	0.469	-0.132	0	Traes_1AL_4794A350C.1	0.1027	0.908247	100	0	1229	0	Uncharacterized protein
W4ZP94	0.332	-0.121	0	Traes_1AL_545270630.1	-0.6106	0.500945	100	0	1021	0	Uncharacterized protein
W4ZPD0	0.02	3.402	1	Traes_1AL_57C78003A.1	0.6923	0.705568	100	7e-147	419	0	Uncharacterized protein
W4ZPE1	0.359	-0.151	0	Traes_1AL_59724705F.1	0.2123	0.668919	100	0	2252	0	Uncharacterized protein
W4ZPE5	0.387	0.305	0	Traes_1AL_59BADC478.1	-0.1909	0.792105	100	5e-179	499	0	Uncharacterized protein
W4ZPF0	0.518	-0.021	0	Traes_1AL_59DAF08E2.1	-0.5307	0.0546381	100	0	514	0	Uncharacterized protein
W4ZPF8	0.511	0.026	0	Traes_1AL_5A4E3C4FC.1	-1.0799	0.123618	100	7e-134	382	0	Uncharacterized protein
W4ZPG4	0.284	0.103	0	Traes_1AL_5A7E85C4E.1	-0.055	0.941148	100	0	1214	0	Uncharacterized protein
W4ZPI7	0.316	0.17	0	Traes_1AL_5CBC378D9.1	0.2422	0.584172	100	0	1642	0	Uncharacterized protein
W4ZPK7	0.158	0.164	0	Traes_1AL_5E4EECFBC.1	0.2875	0.559665	100	0	1100	0	Uncharacterized protein
W4ZPL8	0.168	-0.393	0	Traes_1AL_5EEF86979.1	-0.3121	0.647423	100	5e-165	462	0	Uncharacterized protein
W4ZPM7	0.188	0.816	0	Traes_1AL_60485360E.1	0.2757	0.914034	100	0	617	0	Uncharacterized protein
W4ZPS8	0.157	0.692	0	Traes_1AL_657856E06.1	0.5635	0.233557	100	1e-144	409	0	Uncharacterized protein
W4ZPY6	0.274	0.429	0	Traes_1AL_6A527F156.2	-0.3891	0.292921	100	0	582	0	Uncharacterized protein
W4ZQ08	0.227	0.98	0	Traes_1AL_6CDAB2400.1	-0.1133	0.906604	100	0	611	0	Autophagy-related protein 3
W4ZQ49	0.406	-0.074	0	Traes_1AL_6FE68F3A5.2	-0.008	0.994458	100	1e-147	413	0	60S ribosomal protein L18a
W4ZQ85	0.215	0.685	0	Traes_1AL_7402A5761.1	0.3715	0.906188	100	4e-150	420	0	Uncharacterized protein
W4ZQ94	0.544	0.025	0	Traes_1AL_75166A6E7.1	0.0347	0.978254	100	0	951	0	Uncharacterized protein
W4ZQA1	0.097	0.635	0	Traes_1AL_762E8A7A2.2	-0.2143	0.731369	100	2e-128	366	0	Uncharacterized protein
W4ZQV3	0.081	-0.587	0	Traes_1AL_8C0966B88.1	0.0056	0.995815	100	0	574	0	Reticulon-like protein
W4ZQX7	0.492	-0.051	0	Traes_1AL_8EF2B803D.1	-0.4183	0.320853	100	0	915	0	Serine hydroxymethyltransferase (EC 2.1.2.1)
W4ZQZ0	0.492	0.083	0	Traes_1AL_905ED296C.2	-0.0479	0.981784	100	0	794	0	Patatin (EC 3.1.1.-)
W4ZR11	0.552	-0.014	0	Traes_1AL_928DC3A3C.1	-0.0211	0.988537	100	0	813	0	Uncharacterized protein
W4ZR57	0.519	0.018	0	Traes_1AL_968B97E50.1	0.0899	0.883058	100	0	1270	0	Uncharacterized protein
W4ZR82	0.2	-0.459	0	Traes_1AL_990E4507E.1	0.1012	0.884965	100	0	648	0	Uncharacterized protein
W4ZRA6	0.102	-0.47	0	Traes_1AL_9AA8C261F.1	-0.8125	0.00037327	100	2e-115	343	-1	Uncharacterized protein
W4ZRD5	0.559	0.01	0	Traes_1AL_9D6B86169.1	-0.1973	0.807537	100	0	934	0	Uncharacterized protein
W4ZRI4	0.404	0.283	0	Traes_1AL_A22448033.1	0.2222	0.766332	100	0	545	0	Uncharacterized protein
W4ZRI7	0.244	-0.373	0	Traes_1AL_A270BED6E.2	-0.0366	0.977396	100	0	1331	0	Uncharacterized protein
W4ZRL2	0.542	0.013	0	Traes_1AL_A456409C8.1	-0.1404	0.919614	100	6e-98	294	0	Uncharacterized protein
W4ZRX5	0.358	-0.214	0	Traes_1AL_ADABECC24.1	-0.173	0.830781	100	4e-142	403	0	Uncharacterized protein
W4ZRX8	0.426	-0.071	0	Traes_1AL_AE0622D50.1	-0.1739	0.740689	100	0	1095	0	ATP-dependent 6-phosphofructokinase (ATP-PFK) (Phosphofructokinase) (EC 2.7.1.11) (Phosphohexokinase)
W4ZRZ2	0.304	-0.279	0	Traes_1AL_AF2D564DD.1	0.2717	0.762182	100	0	895	0	Uncharacterized protein
W4ZS23	0.001	2.562	1	Traes_1AL_B1B5EA42D.1	-0.5422	0.330099	100	2e-136	387	0	Uncharacterized protein
W4ZS47	0.066	0.455	0	Traes_1AL_B3E4C9B23.1	-0.1553	0.929148	100	2e-46	148	0	Uncharacterized protein
W4ZS75	0.241	-0.211	0	Traes_1AL_B649BCDF6.1	0.098	0.872232	100	0	944	0	Uncharacterized protein
W4ZSC9	0.373	0.141	0	Traes_1AL_BB4202556.1	0.0811	0.976451	100	0	1008	0	Uncharacterized protein
W4ZSD1	0.38	-0.064	0	Traes_1AL_BB4758A6F.1	0.0236	0.984242	100	0	867	0	Uncharacterized protein
W4ZSH7	0.316	0.139	0	Traes_1AL_BFC1FF7AE.1	0.1321	0.867583	100	4e-114	326	0	Uncharacterized protein
W4ZSN5	0.002	3.923	1	Traes_1AL_C536948FC.2	-0.2225	0.746364	100	2e-101	293	0	Uncharacterized protein
W4ZSQ0	0.002	1.919	1	Traes_1AL_C64C85707.2	-0.4022	0.788644	100	2e-135	385	0	Uncharacterized protein
W4ZST7	0.217	0.275	0	Traes_1AL_C8971FBEE.1	-0.3369	0.515238	100	0	677	0	Uncharacterized protein
W4ZSY0	0.339	0.278	0	Traes_1AL_CD352395A.1	-0.9328	0.731019	100	5e-158	442	0	Reticulon-like protein
W4ZSZ3	0.002	2.807	1	Traes_1AL_CDC56D57A.1	-0.1598	0.934392	100	7e-144	403	0	Uncharacterized protein
W4ZT09	0.175	-0.586	0	Traes_1AL_CF4148F55.1	-0.3806	0.786046	100	2e-94	275	0	Uncharacterized protein
W4ZT11	0.026	4.408	1	Traes_1AL_CF6C67E1B.1	-0.316	0.924137	100	3e-114	325	0	Uncharacterized protein
W4ZT58	0.24	-0.311	0	Traes_1AL_D42FFC46F.1	0.3215	0.75756	100	0	572	0	Uncharacterized protein
W4ZT89	0.227	-0.298	0	Traes_1AL_D789B5634.1	0.1431	0.867573	100	0	747	0	Uncharacterized protein
W4ZTA1	0.419	-0.085	0	Traes_1AL_D8FE82B94.1	0.0653	0.942605	100	0	1530	0	Uncharacterized protein
W4ZTA4	0.409	0.08	0	Traes_1AL_D933CF49C.2	-0.2475	0.582846	100	0	914	0	Uncharacterized protein
W4ZTE7	0.495	-0.063	0	Traes_1AL_DDEE6AC00.1	0.1817	0.908631	100	3e-117	333	0	Uncharacterized protein
W4ZTI4	0.005	3.022	1	Traes_1AL_E1522FC5D.1	0.48	0.607367	100	0	706	0	Flap endonuclease 1 (FEN-1) (EC 3.1.-.-) (Flap structure-specific endonuclease 1)
W4ZTS6	0.444	0.24	0	Traes_1AL_EB198861F.1	-0.4966	0.334802	100	0	633	0	Uncharacterized protein
W4ZU06	0.218	0.758	0	Traes_1AL_F0C907DA1.2	-0.5946	0.668796	100	2e-96	279	0	Uncharacterized protein
W4ZU27	0.07	-0.385	0	Traes_1AL_F1BBE97D5.1	-0.2079	0.823907	100	8e-161	452	0	Uncharacterized protein
W4ZUD0	0.076	-0.223	0	Traes_1AL_FA3BAA63F.1	-0.0996	0.92929	100	0	908	0	Uncharacterized protein
W4ZUD7	0.438	0.09	0	Traes_1AL_FA799A213.1	-0.3871	0.472157	100	0	665	0	Uncharacterized protein
W4ZUE9	0.387	-0.101	0	Traes_1AL_FB8604997.1	-0.0245	0.97906	100	0	2209	0	Uncharacterized protein
W4ZUJ8	0.51	-0.09	0	Traes_1AS_00BD72553.1	-0.111	0.927369	100	4e-171	478	0	Uncharacterized protein
W4ZUN9	0.113	-0.373	0	Traes_1AS_06ED54842.2	-0.1181	0.93566	100	0	899	0	Carboxypeptidase (EC 3.4.16.-)
W4ZUW6	0.045	-2.387	-1	Traes_1AS_138CC1708.1	-0.6072	0.234123	100	0	519	0	Uncharacterized protein
W4ZV21	0.39	0.057	0	Traes_1AS_1A8023A17.1	0.2161	0.665515	100	0	981	0	Uncharacterized protein
W4ZVK4	0.005	1.729	1	Traes_1AS_39A586E3E.2	0.0417	0.970555	100	0	603	0	Uncharacterized protein
W4ZVM3	0.325	-0.477	0	Traes_1AS_3D323BAC9.1	0.3297	0.515417	100	8e-42	135	0	Uncharacterized protein
W4ZVT4	0.35	0.13	0	Traes_1AS_44E58745C.1	0.0041	0.997269	100	0	541	0	Uncharacterized protein
W4ZW50	0.458	-0.1	0	Traes_1AS_54A7FBBFC.1	-0.3239	0.755565	100	0	599	0	Uncharacterized protein
W4ZWA7	0.316	0.152	0	Traes_1AS_5C9586342.2	-0.4194	0.451129	100	2e-133	381	0	Uncharacterized protein
W4ZWP2	0.324	-0.308	0	Traes_1AS_70E8717D0.1	-0.2856	0.639402	100	2e-140	399	0	Peptidyl-prolyl cis-trans isomerase (PPIase) (EC 5.2.1.8)
W4ZXP0	0.245	0.132	0	Traes_1AS_A53D11A37.1	-0.051	0.970601	100	0	1099	0	Malic enzyme
W4ZY98	0.502	0.032	0	Traes_1AS_C7E294E15.1	-0.138	0.812243	100	0	1234	0	Uncharacterized protein
W4ZYG7	0.367	-0.217	0	Traes_1AS_D25875432.1	0.1712	0.817748	100	7e-164	456	0	Uncharacterized protein
W4ZYU3	0.559	0.009	0	Traes_1AS_E790CFFA3.1	-0.2382	0.849596	100	0	631	0	Peroxidase (EC 1.11.1.7)
W4ZZ25	0.511	-0.021	0	Traes_1AS_F4697DFFA.1	-0.4028	0.0713586	100	0	600	0	Uncharacterized protein
W4ZZ26	0.506	-0.042	0	Traes_1AS_F471D2A01.1	-0.0837	0.971097	100	0	973	0	Dihydrolipoyl dehydrogenase (EC 1.8.1.4)
W4ZZC1	0.543	-0.027	0	Traes_1BL_0302D9F63.1	-0.294	0.634602	100	0	1418	0	Uncharacterized protein
W4ZZE2	0.46	-0.23	0	Traes_1BL_04EBF6A19.1	-0.1299	0.949105	100	0	605	0	Uncharacterized protein
W4ZZE5	0.085	1.882	0	Traes_1BL_05235EFC0.2	0.0218	0.985472	100	4e-114	345	0	Uncharacterized protein
W4ZZE8	0.03	-1.885	-1	Traes_1BL_05865F944.1	0.0603	0.975318	100	0	892	0	Uncharacterized protein
W4ZZH0	0.074	-0.853	0	Traes_1BL_079C49828.1	0.0172	0.990152	100	5e-171	478	0	Uncharacterized protein
W4ZZN7	0.031	1.232	1	Traes_1BL_0C02F5395.1	-0.2369	0.950167	100	1e-64	194	0	Uncharacterized protein
W4ZZP4	0.031	-3.606	-1	Traes_1BL_0CB993ADF.2	-0.109	0.886006	100	0	681	0	Uncharacterized protein
W4ZZP6	0.079	-0.284	0	Traes_1BL_0CE9B415D.1	0.1614	0.814393	100	0	1228	0	Uncharacterized protein
W4ZZW8	0.19	-0.089	0	Traes_1BL_137EA1D05.1	0.257	0.879215	100	0	543	0	Uncharacterized protein
W4ZZX2	0.385	-0.104	0	Traes_1BL_13E2A6068.1	0.0627	0.942333	100	0	1364	0	Uncharacterized protein
W5A034	0.017	1.975	1	Traes_1BL_19F1C21A6.1	-0.2444	0.853058	100	2e-87	257	0	Uncharacterized protein
W5A0B1	0.193	-0.37	0	Traes_1BL_1FE978865.2	0.2362	0.623665	100	0	989	0	Uncharacterized protein
W5A0D3	0.44	-0.072	0	Traes_1BL_21B1A40D3.1	-0.0249	0.984242	100	0	1259	0	Uncharacterized protein
W5A0D6	0.473	0.083	0	Traes_1BL_2245158B7.1	0.2709	0.591978	100	3e-166	462	0	Uncharacterized protein
W5A0E2	0.033	0.684	1	Traes_1BL_22B15A022.1	-0.4799	0.113772	100	1e-161	456	0	Uncharacterized protein
W5A0F5	0.084	-0.391	0	Traes_1BL_23AEE465B.1	-0.1582	0.818086	100	4e-159	445	0	Uncharacterized protein
W5A0L8	0.506	0.065	0	Traes_1BL_2964F774E.1	0.3023	0.583614	100	0	1897	0	Uncharacterized protein
W5A0L9	0.32	-0.281	0	Traes_1BL_2977DC4B6.1	0.3415	0.740779	100	0	922	0	Uncharacterized protein
W5A0V7	0.138	-0.326	0	Traes_1BL_30ECC5A18.1	-0.2578	0.474716	100	0	1067	0	Uncharacterized protein
W5A152	0.34	-0.103	0	Traes_1AL_53F3380AF.1	0.403	0.516134	99.72	0	701	0	Uncharacterized protein
W5A1G8	0.46	-0.146	0	Traes_1BL_432BBE427.2	0.3268	0.587559	100	0	580	0	Uncharacterized protein
W5A1Z9	0.003	-2.635	-1	Traes_1BL_5323ECD61.1	0.1464	0.908814	100	0	635	0	Uncharacterized protein
W5A248	0.008	3.028	1	Traes_1BL_572ED86A8.1	-0.1696	0.953093	100	0	851	0	Uncharacterized protein
W5A294	0.013	1.788	1	Traes_1BL_5AD66D520.2	0.0014	0.999154	100	0	1606	0	Uncharacterized protein
W5A295	0.377	0.447	0	Traes_1BL_5AD7A51E2.2	0.1585	0.817557	100	0	892	0	Uncharacterized protein
W5A2E3	0.001	-3.118	-1	Traes_1BL_5F5FD0364.1	-0.3424	0.655235	100	0	959	0	Uncharacterized protein
W5A2K8	0.383	-0.07	0	Traes_1BL_6401A85E7.1	-0.2739	0.442244	100	0	943	0	Uncharacterized protein
W5A2L4	0.373	0.119	0	Traes_1BL_6518E3320.1	-0.5334	0.042312	100	0	615	-1	Uncharacterized protein
W5A2R9	0.367	0.134	0	Traes_1BL_6A4EF5174.1	-0.6398	0.82167	100	4e-63	191	0	Uncharacterized protein
W5A2U3	0.142	0.413	0	Traes_1BL_6C424F111.1	-0.2757	0.640323	100	0	553	0	Uncharacterized protein
W5A2X5	0.063	-0.929	0	Traes_1BL_6F28C0314.1	0.3813	0.433981	100	1e-60	186	0	Uncharacterized protein
W5A2Z1	0	2.93	1	Traes_1BL_710AB9F90.1	-0.0036	0.997801	100	0	1412	0	Uncharacterized protein
W5A330	0.308	0.169	0	Traes_1BL_7479183FB.1	0.1584	0.744674	100	0	1756	0	Uncharacterized protein
W5A377	0.511	-0.04	0	Traes_1BL_78CEA8ED2.1	-0.0648	0.93269	100	2e-117	334	0	Uncharacterized protein
W5A386	0.35	-0.222	0	Traes_1BL_79727CFEF.1	0.1643	0.669818	100	0	2659	0	Uncharacterized protein
W5A3A8	0.294	-0.304	0	Traes_1BL_7B1831D79.2	-0.1068	0.865075	100	3e-13	63.5	0	Uncharacterized protein
W5A3H3	0.014	2.124	1	Traes_1BL_805626CBB.1	0.28	0.740779	100	0	531	0	Uncharacterized protein
W5A3J6	0.387	-0.243	0	Traes_1BL_82507217C.2	-0.4218	0.529975	100	0	1250	0	Uncharacterized protein
W5A445	0.007	3.689	1	Traes_1BL_93285025D.1	-0.9639	0.318037	100	0	596	0	Uncharacterized protein
W5A466	0.001	2.485	1	Traes_1BL_94B9D3296.1	0.0143	0.992552	100	0	530	0	Uncharacterized protein
W5A4B9	0.239	-0.271	0	Traes_1BL_9908E325A.2	-0.324	0.74501	100	0	955	0	Pyruvate kinase (EC 2.7.1.40)
W5A4D0	0.114	-0.881	0	Traes_1BL_99C748D51.1	-0.1609	0.801521	100	0	576	0	Uncharacterized protein
W5A4Q7	0.251	-0.313	0	Traes_1BL_A39030355.2	-0.0354	0.971269	100	0	1703	0	Coatomer subunit gamma
W5A4Y6	0.12	-0.332	0	Traes_1BL_AA77D6F83.1	-0.7328	0.233557	100	9e-102	297	0	Uncharacterized protein
W5A593	0.306	-0.328	0	Traes_1BL_B38A9FD17.1	-0.0317	0.979461	100	0	1862	0	Uncharacterized protein
W5A5C4	0.439	0.164	0	Traes_1BL_B6112C79D.2	0.365	0.353862	100	0	745	0	Uncharacterized protein
W5A5C9	0.102	-0.718	0	Traes_1BL_B65CA46C7.2	-0.1405	0.860246	100	0	740	0	Uncharacterized protein
W5A5F4	0.384	-0.083	0	Traes_1BL_B9305B451.1	-0.6186	0.816835	100	5e-161	449	0	Uncharacterized protein
W5A5G3	0.02	1.266	1	Traes_1BL_BA8741A3E.1	0.1176	0.828692	100	6e-156	436	0	Uncharacterized protein
W5A5L6	0.254	-0.273	0	Traes_1BL_BEB428D511.1	-0.1527	0.864333	100	2e-101	292	0	Uncharacterized protein
W5A5M7	0.162	0.439	0	Traes_1BL_BF3813A4B.1	-0.0245	0.979118	100	5e-175	486	0	Uncharacterized protein
W5A5S8	0.242	-1.793	0	Traes_1BL_C40D1B0CC.1	0.5661	0.116319	100	1e-50	158	0	Uncharacterized protein
W5A5U1	0.273	-0.121	0	Traes_1BL_C5CD09285.1	-0.3347	0.54331	100	0	741	0	Mitogen-activated protein kinase (EC 2.7.11.24)
W5A5V3	0.282	-0.194	0	Traes_1BL_C6ACA137C.1	0.012	0.991131	100	0	908	0	Uncharacterized protein
W5A5Y6	0.477	-0.272	0	Traes_1BL_C8FE2382C.1	-0.0812	0.897678	100	1e-103	310	0	Uncharacterized protein
W5A609	0.504	-0.09	0	Traes_1BL_CAB6FC379.2	-0.045	0.981802	100	3e-123	349	0	Cyanate hydratase (Cyanase) (EC 4.2.1.104) (Cyanate hydrolase) (Cyanate lyase)
W5A6F9	0.381	0.119	0	Traes_1BL_D62755E8A.1	0.1167	0.944403	100	0	1009	0	Uncharacterized protein
W5A6S2	0.485	0.162	0	Traes_1BL_E0E972134.1	0.0867	0.987552	100	0	653	0	Annexin
W5A761	0.491	0.068	0	Traes_1BL_EE81995CA.1	0.0095	0.994514	100	0	572	0	Uncharacterized protein
W5A799	0.349	-0.278	0	Traes_1BL_F0FD9500F.2	-1.0266	0.000245899	100	0	1242	-1	Uncharacterized protein
W5A7D8	0.289	0.192	0	Traes_1BL_F4D20AE54.2	-0.0974	0.964406	100	0	833	0	Carboxypeptidase (EC 3.4.16.-)
W5A7F4	0.042	3.018	1	Traes_1BL_F6B656799.2	0.349	0.697969	100	0	748	0	Uncharacterized protein
W5A7R2	0.32	-0.257	0	Traes_1BL_FFEA08837.1	-0.045	0.966644	100	0	821	0	Phosphotransferase (EC 2.7.1.-)
W5A7S8	0.226	1.307	0	Traes_1BS_01E501596.1	-0.0593	0.989904	100	4e-91	266	0	Histone H2A
W5A7X5	0.426	0.021	0	Traes_1BS_0AC088DDF.1	-0.0738	0.91077	100	0	1288	0	Uncharacterized protein
W5A838	0.483	0.052	0	Traes_1BS_14E4464D7.1	-0.2714	0.765617	100	6e-138	388	0	Uncharacterized protein
W5A848	0.372	-0.36	0	Traes_1BS_15C828137.2	0.1587	0.951685	100	0	863	0	Dihydrolipoyl dehydrogenase (EC 1.8.1.4)
W5A852	0.163	0.386	0	Traes_1BS_16572370E.1	-0.007	0.994616	100	0	774	0	Uncharacterized protein
W5A8B5	0.298	0.51	0	Traes_1BS_20DB6A3F2.2	0.0766	0.90723	100	0	1598	0	Uncharacterized protein
W5A8D9	0.504	-0.074	0	Traes_1BS_2511A5E5E.1	0.1771	0.709706	100	0	2086	0	Uncharacterized protein
W5A8K7	0.344	0.188	0	Traes_1BS_2E766829E.1	-1.0983	0.490402	100	0	663	0	Peroxidase (EC 1.11.1.7)
W5A8P1	0.324	0.631	0	Traes_1BS_3468DEF53.1	-0.2575	0.874953	100	0	545	0	Uncharacterized protein
W5A974	0.25	-0.362	0	Traes_1BS_53F99FBCB.2	0.4131	0.685695	100	0	572	0	Uncharacterized protein
W5A977	0.403	-0.129	0	Traes_1BS_548536A26.2	-0.17	0.705194	100	0	561	0	Proteasome subunit beta type (EC 3.4.25.1)
W5A9J9	0.168	0.236	0	Traes_1BS_6C09E2E24.1	-0.2421	0.759984	100	0	877	0	Uncharacterized protein
W5A9M2	0.314	-0.118	0	Traes_1BS_6FE6E86C3.1	-0.9314	0.898713	100	0	666	0	Peroxidase (EC 1.11.1.7)
W5A9N3	0.001	3.536	1	Traes_1BS_715D10219.2	-0.6777	0.484946	100	5e-80	240	0	Uncharacterized protein
W5AA23	0.002	3.046	1	Traes_1BS_84EDDA66B.1	-0.8695	0.803879	100	0	665	0	Uncharacterized protein
W5AAF9	0.494	-0.064	0	Traes_1BS_9AD3B3BE2.1	-0.0575	0.981076	100	0	1628	0	DNA helicase (EC 3.6.4.12)
W5ABI3	0.149	0.341	0	Traes_1BS_D3FD8CC9D.1	0.0565	0.930994	100	0	1113	0	Uncharacterized protein
W5ABS8	0.388	-0.082	0	Traes_1BS_E1FD7F358.1	-0.296	0.727555	100	0	765	0	Glycosyltransferase (EC 2.4.1.-)
W5AC26	0.442	-0.09	0	Traes_1BS_F1B481DED.2	0.1456	0.863515	100	0	1607	0	Uncharacterized protein
W5AC96	0.476	0.106	0	Traes_1BS_FEA181281.1	0.1114	0.951085	100	0	908	0	Carboxypeptidase (EC 3.4.16.-)
W5ACA2	0.344	-0.423	0	Traes_1DL_003A549A4.2	0.2305	0.660915	100	0	1051	0	Uncharacterized protein
W5ACB6	0.432	-0.164	0	Traes_1DL_0150052A5.1	0.0434	0.981076	100	2e-45	144	0	Uncharacterized protein
W5ACN2	0.489	-0.109	0	Traes_1DL_0BF851CF6.1	-0.181	0.866663	100	0	939	0	Uncharacterized protein
W5ACQ5	0.083	0.716	0	Traes_1DL_0EF09AA37.2	-0.124	0.853769	100	0	2765	0	Uncharacterized protein
W5ACX2	0.362	-0.204	0	Traes_1DL_15B84C391.1	-0.3612	0.710054	100	1e-132	375	0	Uncharacterized protein
W5AD06	0.01	2.099	1	Traes_1DL_18AD66E3B.2	0.1255	0.908814	100	0	758	0	Uncharacterized protein
W5AD76	0.369	0.09	0	Traes_1DL_1F8644B70.1	-0.1894	0.792341	100	4e-44	141	0	Uncharacterized protein
W5AD80	0.219	-0.309	0	Traes_1DL_1FFE8EF0D.1	0.3483	0.350758	100	0	832	0	Uncharacterized protein
W5ADT9	0.345	0.089	0	Traes_1DL_3135B4507.1	0.7501	0.412832	100	0	615	0	Uncharacterized protein
W5ADV2	0.383	-0.104	0	Traes_1DL_325871241.2	-0.3812	0.669939	100	0	669	0	Uncharacterized protein
W5ADX0	0.44	-0.256	0	Traes_1DL_33A487FF6.2	-0.1	0.966245	100	2e-150	421	0	Uncharacterized protein
W5AE14	0.221	-0.175	0	Traes_1DL_372C4D9E1.1	-0.5753	0.0828679	100	3e-152	426	0	Uncharacterized protein
W5AE43	0.006	1.853	1	Traes_1DL_391AD5E34.1	-0.117	0.863983	100	0	510	0	Uncharacterized protein
W5AE72	0.476	0.068	0	Traes_1DL_3B1A895B8.1	-0.1776	0.662703	100	0	856	0	Uncharacterized protein
W5AE85	0.007	3.19	1	Traes_1DL_3CAC0BCFB.1	0.4307	0.210978	100	0	1878	0	Uncharacterized protein
W5AEB0	0.335	-0.225	0	Traes_1AL_065AA7C82.2	0.107	0.97482	100	7e-83	244	0	Uncharacterized protein
W5AEG7	0.049	0.253	0	Traes_1DL_44034A09A.2	0.3169	0.656443	100	0	652	0	Methionine aminopeptidase 1 (MAP 1) (MetAP 1) (EC 3.4.11.18) (Peptidase M 1)
W5AEM4	0.438	-0.114	0	Traes_1AL_E07235CF1.1	0.1102	0.979461	100	6e-80	234	0	Uncharacterized protein
W5AET6	0.08	-0.421	0	Traes_1DL_51B44016A.1	-0.442	0.122001	100	0	876	0	Tubulin beta chain
W5AEU3	0.411	-0.126	0	Traes_1DL_52B4B9E89.1	-0.0073	0.997573	100	0	717	0	Uncharacterized protein
W5AEZ1	0.403	-0.081	0	Traes_1DL_571977793.1	-0.258	0.97505	100	0	864	0	Uncharacterized protein
W5AF34	0.562	-0.002	0	Traes_1DL_5A31A68D3.2	-0.3485	0.588275	100	0	802	0	Uncharacterized protein
W5AF41	0.528	-0.022	0	Traes_1DL_5AE278890.3	0.0152	0.98651	100	0	843	0	Malic enzyme
W5AF42	0.486	-0.058	0	Traes_1DL_5AFDF8430.1	-0.1298	0.86389	100	0	925	0	Uncharacterized protein
W5AFB8	0.249	0.396	0	Traes_1DL_60AD3A630.1	0.3177	0.68919	100	0	1517	0	Uncharacterized protein
W5AFF5	0.117	1.449	0	Traes_1DL_645A2ECC0.1	-0.4184	0.295245	100	1e-135	386	0	Uncharacterized protein
W5AFF8	0.273	-0.156	0	Traes_1DL_64B330BBB.2	0.1302	0.865114	100	0	1739	0	Uncharacterized protein
W5AFK4	0.534	0.052	0	Traes_1DL_67B00FEE8.1	-0.0813	0.938502	100	0	929	0	Uncharacterized protein
W5AFK9	0.316	0.368	0	Traes_1DL_67E7C6FBD.3	-0.291	0.766332	100	2e-97	281	0	Uncharacterized protein
W5AFN1	0.551	-0.011	0	Traes_1DL_69D4A3E8B.1	-0.1729	0.772417	100	0	740	0	Uncharacterized protein
W5AFT6	0.375	0.111	0	Traes_1DL_6FC2A3EE3.2	0.0531	0.949804	100	0	1835	0	Uncharacterized protein
W5AFW9	0.483	-0.05	0	Traes_1BL_D0A3F2067.1	-0.1561	0.806792	100	0	782	0	Uncharacterized protein
W5AFZ0	0.183	1.127	0	Traes_1DL_753998EB9.1	0.2896	0.930315	100	0	605	0	Uncharacterized protein
W5AG07	0.083	0.659	0	Traes_1DL_7657153A4.1	-0.024	0.989973	100	2e-161	453	0	Uncharacterized protein
W5AGE2	0.001	-1.815	-1	Traes_1DL_837E581B1.1	-0.3914	0.50183	100	7e-169	469	0	Uncharacterized protein
W5AGI8	0.001	2.329	1	Traes_1DL_88F098467.2	0.529	0.871219	100	2e-60	188	0	Uncharacterized protein
W5AGK9	0.365	-0.103	0	Traes_1DL_8B2DB7951.1	0.0265	0.971591	100	2e-107	308	0	Nucleoside diphosphate kinase (EC 2.7.4.6)
W5AGQ5	0.012	1.942	1	Traes_1DL_8F653C2D9.1	0.0517	0.957191	100	0	1266	0	Uncharacterized protein
W5AGS9	0.368	-0.086	0	Traes_1DL_91D91B69A.1	-0.2884	0.585711	100	0	939	0	Uncharacterized protein
W5AGX0	0.21	-0.323	0	Traes_1DL_94E6490F3.1	-0.2278	0.918381	100	2e-134	381	0	Uncharacterized protein
W5AHA5	0.306	0.262	0	Traes_1DL_A17D0D20B.1	0.0066	0.995614	100	0	1146	0	Uncharacterized protein
W5AHD6	0.266	0.682	0	Traes_1DL_A530B3014.2	0.0624	0.951039	100	1e-138	391	0	Uncharacterized protein
W5AHH1	0.46	-0.094	0	Traes_1DL_A91B639E3.1	-0.5968	0.243041	100	2e-130	372	0	Malate dehydrogenase (EC 1.1.1.37)
W5AHI5	0.387	-0.199	0	Traes_1DL_AB0ACF01C.1	0.0121	0.995278	100	0	1008	0	Uncharacterized protein
W5AHI6	0.206	-0.089	0	Traes_1DL_AB11956C9.1	0.1256	0.887941	100	0	675	0	Uncharacterized protein
W5AHL4	0.373	0.206	0	Traes_1DL_ADE1F854C.1	-1.8973	0.0191578	100	2e-151	426	-1	Uncharacterized protein
W5AHT3	0.03	-2.89	-1	Traes_1DL_B3EC916BB.2	0.0987	0.945192	100	0	722	0	Phosphotransferase (EC 2.7.1.-)
W5AI08	0.149	0.467	0	Traes_1DL_BA85EEBCA.1	0.1346	0.854447	100	0	2014	0	Uncharacterized protein
W5AIF8	0.106	0.336	0	Traes_1DL_C875BF063.1	-0.4561	0.437793	100	2e-170	474	0	Uncharacterized protein
W5AIR4	0.001	3.703	1	Traes_1DL_D504BBA5F.1	0.0058	0.99731	100	5e-51	159	0	Uncharacterized protein
W5AIS4	0.526	-0.03	0	Traes_1DL_D5F3DA85C.1	0.0692	0.947369	100	0	735	0	Alpha-galactosidase (EC 3.2.1.22) (Melibiase)
W5AIW8	0.19	-0.189	0	Traes_1DL_DAE45B4D7.1	0.2295	0.792087	100	0	1518	0	Uncharacterized protein
W5AIX4	0.245	-0.956	0	Traes_1AL_0D04C9A2A.2	-0.0389	0.971097	100	8e-140	400	0	Uncharacterized protein
W5AJ11	0.501	0.05	0	Traes_1DL_DE87A275A.1	0.2212	0.876657	100	0	2154	0	Uncharacterized protein
W5AJ54	0.151	0.52	0	Traes_1DL_E31CD9338.1	-0.1406	0.853667	100	6e-98	285	0	Nascent polypeptide-associated complex subunit beta
W5AJI2	0.245	0.382	0	Traes_1DL_EFDDF3BAA.1	-0.2269	0.815185	100	3e-170	474	0	Uncharacterized protein
W5AJS8	0.151	0.456	0	Traes_1DL_F9213AB33.1	0.2251	0.683503	100	0	560	0	Uncharacterized protein
W5AJX0	0.109	-0.438	0	Traes_1DL_FDF182BF9.1	-0.0824	0.943474	100	0	726	0	Phosphotransferase (EC 2.7.1.-)
W5AJZ9	0.01	2.38	1	Traes_1DS_03B8469CF.2	-0.0023	0.999154	100	2e-168	470	0	Uncharacterized protein
W5AK05	0.002	2.732	1	Traes_1DS_0435E9A1F.2	-0.1082	0.863505	100	0	1119	0	Glucose-6-phosphate isomerase (EC 5.3.1.9)
W5AK38	0.159	0.525	0	Traes_1DS_08DB46EF9.1	-0.0773	0.930946	100	0	749	0	Uncharacterized protein
W5AK49	0.284	0.143	0	Traes_1DS_0A2C2B665.1	0.1814	0.670675	100	0	1947	0	Uncharacterized protein
W5AKH4	0.375	0.35	0	Traes_1DS_24DC219DA.1	0.1545	0.802463	100	1e-134	379	0	Uncharacterized protein
W5AKH6	0.46	0.213	0	Traes_1DS_2536BE700.1	0.1327	0.893895	100	0	1079	0	Uncharacterized protein
W5AKS3	0.306	-0.213	0	Traes_1DS_35B6280DA.1	0.2398	0.496047	100	0	1452	0	Uncharacterized protein
W5AKV8	0.293	-0.271	0	Traes_1DS_3D2F70A22.1	-0.9047	0.00118812	100	0	654	-1	Peroxidase (EC 1.11.1.7)
W5AKW0	0.372	-0.215	0	Traes_1DS_3E8E0BE88.1	0.286	0.57288	100	5e-163	454	0	Uncharacterized protein
W5AKY2	0.48	-0.023	0	Traes_1DS_4323F126D.1	0.2203	0.755617	100	0	727	0	Uncharacterized protein
W5AL05	0.15	0.662	0	Traes_1DS_474BD1144.1	-0.0262	0.983019	100	3e-169	475	0	Uncharacterized protein
W5AL54	0.544	0.019	0	Traes_1DS_4F51F6DFA.1	-1.7313	0.239246	100	8e-162	451	0	Uncharacterized protein
W5AL78	0.562	-0.003	0	Traes_1DS_54B3EABE1.1	0.037	0.967911	100	0	1581	0	Uncharacterized protein
W5AL81	0.222	-0.337	0	Traes_1DS_553838359.1	-0.3361	0.749084	100	0	738	0	Uncharacterized protein
W5ALA0	0.216	-0.222	0	Traes_1DS_5852D4AB6.1	0.0784	0.933756	100	0	637	0	Uncharacterized protein
W5ALC0	0.217	0.148	0	Traes_1BS_716EA1208.1	0.3094	0.963052	100	0	856	0	Uncharacterized protein
W5ALU9	0.293	-0.231	0	Traes_1DS_7D751BA29.2	0.0278	0.980093	100	0	538	0	Proteasome subunit beta type (EC 3.4.25.1)
W5ALX2	0.15	0.312	0	Traes_1DS_812AFD33F.1	-0.7176	0.784773	100	0	749	0	Uncharacterized protein
W5AM18	0.442	0.086	0	Traes_1DS_8849B751D.2	0.3785	0.806985	100	0	808	0	Uncharacterized protein
W5AM53	0.477	0.028	0	Traes_1AS_E58B0B23A.2	-0.0327	0.97124	100	2e-159	447	0	40S ribosomal protein S4
W5AM64	0.043	-0.231	0	Traes_1DS_8FE31BBF3.1	-0.0923	0.914486	100	0	1997	0	Uncharacterized protein
W5AM69	0.025	0.371	0	Traes_1DS_91D9863D0.2	-0.3583	0.884533	100	0	667	0	Uncharacterized protein
W5AM80	0.241	-0.456	0	Traes_1DS_937EB36CF.2	-0.0114	0.995061	100	0	1777	0	Uncharacterized protein
W5AMA0	0.223	-0.409	0	Traes_1DS_96CCBF333.1	0.1349	0.876657	100	0	1598	0	Uncharacterized protein
W5AMG0	0.175	0.557	0	Traes_1DS_A23800206.1	-0.9576	0.562349	100	0	662	0	Peroxidase (EC 1.11.1.7)
W5AMH3	0.007	3.708	1	Traes_1DS_A477459F0.2	-0.0506	0.932024	100	0	982	0	Uncharacterized protein
W5AMN1	0.005	2.97	1	Traes_1DS_B04A19E18.1	-0.2374	0.928961	100	0	879	0	Uncharacterized protein
W5AMN3	0.294	0.221	0	Traes_1DS_B079511CF.1	-0.4703	0.41027	100	0	1056	0	Beta-hexosaminidase (EC 3.2.1.52)
W5AMP4	0.076	1.674	0	Traes_1DS_B282DDC2B.2	0.211	0.681329	100	0	1137	0	Uncharacterized protein
W5AMP7	0.442	-0.095	0	Traes_1DS_B2954347C.1	-0.4506	0.259312	100	0	654	0	Uncharacterized protein
W5AMS2	0.54	0.042	0	Traes_1DS_B73C8DE93.2	0.2914	0.717314	100	0	560	0	Uncharacterized protein
W5AMS6	0.442	0.106	0	Traes_1DS_B76EB7BCD.2	-0.0163	0.98651	100	0	1082	0	Importin subunit alpha
W5AMU3	0.182	0.328	0	Traes_1DS_BA49B767E.1	-0.2276	0.840225	100	0	551	0	Uncharacterized protein
W5AMV3	0.498	-0.088	0	Traes_1DS_BB9715188.1	-0.2129	0.832557	100	1e-128	365	0	Uncharacterized protein
W5AMY7	0.327	0.179	0	Traes_1DS_C0DC8B186.1	0.3377	0.318569	100	0	642	0	Peroxidase (EC 1.11.1.7)
W5AN86	0.561	-0.002	0	Traes_1DS_D2B82C1F3.1	-0.1735	0.666786	100	0	1982	0	Uncharacterized protein
W5ANB3	0.555	0.006	0	Traes_1DS_D8B54340D.1	-0.1514	0.805598	100	0	749	0	Uncharacterized protein
W5ANF5	0.239	-0.285	0	Traes_1DS_E3419AD8F.1	-0.3458	0.926988	100	0	714	0	Peroxidase (EC 1.11.1.7)
W5ANJ4	0.301	0.781	0	Traes_1DS_EE2654FC0.1	-0.7481	0.547139	100	5e-121	343	0	Uncharacterized protein
W5ANK8	0.251	-0.159	0	Traes_1DS_EFB39AEDC.2	-0.0383	0.976309	100	0	2076	0	Uncharacterized protein
W5ANU0	0.518	-0.089	0	Traes_1DS_FD8511876.1	-0.6848	0.0151386	100	1e-162	453	-1	Uncharacterized protein
W5ANX2	0.219	-0.589	0	Traes_2AL_00D44BA34.1	0.3062	0.750558	100	0	640	0	Uncharacterized protein
W5AP10	0.006	2.153	1	Traes_2AL_033E515A5.1	-0.1339	0.921394	100	0	744	0	Uncharacterized protein
W5AP51	0.002	3.057	1	Traes_2AL_06A59CD63.2	-0.3643	0.677253	100	4e-170	476	0	Uncharacterized protein
W5AP83	0.027	0.905	1	Traes_2AL_08822A7AE.1	-0.3847	0.222917	100	9e-160	448	0	Uncharacterized protein
W5API5	0.557	-0.013	0	Traes_2AL_0EBF21412.1	-0.606	0.104919	100	7e-58	177	0	Uncharacterized protein
W5AQ04	0.27	1.016	0	Traes_2AL_1B2CC9926.1	0.1082	0.826025	100	6e-132	375	0	40S ribosomal protein S8
W5AQ74	0.375	0.294	0	Traes_2AL_20BC426B9.1	-0.1292	0.977396	100	0	630	0	Peroxidase (EC 1.11.1.7)
W5AQ91	0.205	0.44	0	Traes_2AL_2224DCC1A.1	-0.7135	0.0846867	100	0	543	0	Peroxidase (EC 1.11.1.7)
W5AQC2	0.402	0.221	0	Traes_2AL_24740AC23.1	0.2016	0.586461	100	4e-128	366	0	Uncharacterized protein
W5AQH8	0.372	-0.282	0	Traes_2AL_287E5898D.1	-0.4418	0.756424	100	0	1461	0	Uncharacterized protein
W5AQU8	0.438	-0.059	0	Traes_2AL_2FE5A1611.2	-0.1575	0.912667	100	9e-172	477	0	Uncharacterized protein
W5AQZ6	0.2	0.592	0	Traes_2AL_3315250C9.2	-0.3869	0.422065	100	0	702	0	Uncharacterized protein
W5AR04	0.283	0.52	0	Traes_2AL_33677DEF5.1	0.5713	0.91845	100	2e-106	306	0	Uncharacterized protein
W5AR56	0.019	1.315	1	Traes_2AL_366D94C0B.1	-0.0464	0.981628	100	0	505	0	Reticulon-like protein
W5AR89	0.387	0.905	0	Traes_2AL_396E0F5A3.2	0.0642	0.923366	100	1e-72	220	0	Uncharacterized protein
W5ARC7	0.402	-0.148	0	Traes_2AL_3C99F42A5.1	-0.0954	0.877641	100	0	1588	0	Uncharacterized protein
W5ARE8	0.409	0.211	0	Traes_2AL_3E4F9254A.1	-0.5124	0.779078	100	0	1503	0	Uncharacterized protein
W5ARN8	0.141	-0.65	0	Traes_2AL_43F271120.1	-0.442	0.322402	100	2e-113	325	0	Uncharacterized protein
W5ARU5	0.302	-0.086	0	Traes_2AL_47B1A5BF2.1	0.031	0.975318	100	2e-57	184	0	Uncharacterized protein
W5ARY5	0.511	-0.038	0	Traes_2AL_4B06CBDD6.1	0.1787	0.782261	100	0	706	0	Uncharacterized protein
W5AS89	0.192	0.382	0	Traes_2AL_520618712.1	-0.8617	0.163546	100	0	657	0	Peroxidase (EC 1.11.1.7)
W5ASA4	0.34	-0.169	0	Traes_2BS_F4166E3C6.1	-0.2429	0.908631	100	3e-98	285	0	Uncharacterized protein
W5ASF3	0.532	-0.034	0	Traes_2AL_55644CC39.1	-0.2926	0.958224	100	1e-114	327	0	Uncharacterized protein
W5ASI9	0.475	-0.074	0	Traes_2AL_57DF7CC48.1	-0.0177	0.986245	100	0	1368	0	Uncharacterized protein
W5ASJ5	0.362	0.301	0	Traes_2AL_5820BAF68.2	0.3387	0.300634	100	0	758	0	Uncharacterized protein
W5ASL7	0.283	-0.349	0	Traes_2AL_59DCC909C.1	0.1551	0.794531	100	2e-140	396	0	Uncharacterized protein
W5ASQ5	0.109	-0.358	0	Traes_2AL_5C6928F55.2	-0.5178	0.150562	100	4e-177	491	0	Uncharacterized protein
W5AT17	0.411	0.211	0	Traes_2AL_65782D26E.1	-0.282	0.532633	100	0	1716	0	Uncharacterized protein
W5ATQ8	0.27	0.736	0	Traes_2AL_756078246.1	0.1259	0.844391	100	0	640	0	Uncharacterized protein
W5ATY9	0.506	0.084	0	Traes_2AL_7A5A988CA.1	-0.3643	0.457251	100	0	1493	0	Acetyl-coenzyme A synthetase (EC 6.2.1.1)
W5AU86	0.412	-0.129	0	Traes_2AL_81CA86DFC.1	0.3044	0.864538	100	4e-117	333	0	Uncharacterized protein
W5AUA7	0.221	-0.217	0	Traes_2AL_837353248.1	0.0445	0.977396	100	0	887	0	Isocitrate dehydrogenase [NADP] (EC 1.1.1.42)
W5AUQ5	0.503	-0.061	0	Traes_2AL_8E8343BA5.1	-0.1641	0.905837	100	0	1711	0	Sucrose synthase (EC 2.4.1.13)
W5AVI0	0.419	0.179	0	Traes_2AL_A2CBDB5F7.1	-0.1704	0.778728	100	0	1708	0	Uncharacterized protein
W5AVK6	0.164	-0.162	0	Traes_2AL_A45F6AEBE.1	-0.8774	0.551685	100	0	637	0	Peroxidase (EC 1.11.1.7)
W5AVS5	0.314	-0.3	0	Traes_2AL_AA6937D6B.1	0.2833	0.56204	100	0	628	0	Uncharacterized protein
W5AVW1	0.239	-0.67	0	Traes_2AL_ACC48534E.1	-0.0201	0.991107	100	0	640	0	Peroxidase (EC 1.11.1.7)
W5AVZ7	0.267	-0.332	0	Traes_2AL_AFAA157E8.2	-0.0467	0.967962	100	0	595	0	Uncharacterized protein
W5AW22	0.252	0.688	0	Traes_2AL_B1D07331D.1	-0.2446	0.74373	100	0	569	0	Uncharacterized protein
W5AWF5	0.494	-0.052	0	Traes_2AL_BD550258E.1	-0.0256	0.977396	100	0	1180	0	Uncharacterized protein
W5AWM0	0.138	0.211	0	Traes_2AL_C2D10BD07.1	-0.086	0.916131	100	0	942	0	Uncharacterized protein
W5AWM3	0.163	-0.479	0	Traes_2AL_C2F94CD5F.1	0.1974	0.829305	100	0	776	0	Uncharacterized protein
W5AWP3	0.023	5.445	1	Traes_2AL_C491B7BFF.1	-0.0663	0.972717	100	0	2056	0	Alpha-mannosidase (EC 3.2.1.-)
W5AWQ9	0.507	-0.042	0	Traes_2AL_C54414D9D.1	-1.161	0.318569	100	2e-116	337	0	Uncharacterized protein
W5AWT0	0.498	-0.054	0	Traes_2AL_C6C90C628.1	-0.2042	0.825715	100	0	600	0	Uncharacterized protein
W5AWT3	0.48	0.169	0	Traes_2AL_C6F2FA817.1	0.02	0.993893	100	5e-152	429	0	Uncharacterized protein
W5AWZ7	0.402	0.213	0	Traes_2AL_CADDB1089.1	0.0579	0.965532	100	1e-83	246	0	Uncharacterized protein
W5AX07	0.318	-0.44	0	Traes_2AL_CB8D989DF.1	0.0207	0.986464	100	1e-12	72	0	Uncharacterized protein
W5AX28	0.511	-0.034	0	Traes_2AL_CD28AB70E.1	-0.0211	0.993981	100	0	1231	0	Amine oxidase (EC 1.4.3.-)
W5AXI7	0.233	-0.281	0	Traes_2AL_D80447132.2	-0.3242	0.244764	100	0	1070	0	Uncharacterized protein
W5AY47	0.32	-0.208	0	Traes_2AL_E744E408B.2	0.183	0.8313	100	0	1069	0	Uncharacterized protein
W5AYH7	0.128	-0.404	0	Traes_2AL_F114811F4.1	0.0576	0.961689	100	0	880	0	Uncharacterized protein
W5AYQ6	0.202	0.425	0	Traes_2AL_F5ECBE772.1	-0.0065	0.995668	100	2e-160	451	0	Anamorsin homolog (Fe-S cluster assembly protein DRE2 homolog)
W5AYW5	0.146	0.222	0	Traes_2AL_FA2B835E7.1	-0.4642	0.421223	100	0	608	0	Uncharacterized protein
W5AYY9	0.447	-0.129	0	Traes_2AL_FBA51F4F5.1	-0.556	0.895453	100	1e-89	262	0	Uncharacterized protein
W5AZ03	0.085	0.633	0	Traes_2AL_FC9127430.1	-0.2312	0.609068	100	1e-94	274	0	Uncharacterized protein
W5AZ21	0.183	-0.726	0	Traes_2AL_FDD593ED4.1	0.543	0.0775225	100	0	2914	0	Uncharacterized protein
W5AZ53	0.03	1.308	1	Traes_2AS_007D8F7BD.1	-0.3708	0.122799	100	0	721	0	Uncharacterized protein
W5AZE9	0.365	0.105	0	Traes_2AS_0C6E89B86.1	0.1431	0.887905	100	0	1067	0	Uncharacterized protein
W5AZG3	0.439	-0.031	0	Traes_2AS_0D83C87D3.1	-0.0905	0.940619	100	0	971	0	Uncharacterized protein
W5AZT9	0.433	-0.121	0	Traes_2AS_195CFADD8.1	-0.0703	0.922789	100	0	1505	0	Uncharacterized protein
W5B016	0.503	-0.127	0	Traes_2AS_20FC0F667.1	-0.1671	0.839403	100	9e-137	387	0	Uncharacterized protein
W5B074	0.221	0.464	0	Traes_2AS_2797ACA72.1	0.0889	0.963733	100	3e-43	138	0	Uncharacterized protein
W5B080	0.001	4.129	1	Traes_2AS_2836AF501.1	-0.3852	0.495302	100	7e-69	206	0	Uncharacterized protein
W5B0Q9	0.236	-0.299	0	Traes_2AS_3B0E92500.1	-0.0102	0.992388	100	0	926	0	Xylose isomerase (EC 5.3.1.5)
W5B0R8	0.327	-0.254	0	Traes_2AS_3B892F6D0.1	0.0497	0.944403	100	1e-128	363	0	Eukaryotic translation initiation factor 5A (eIF-5A)
W5B0S2	0.561	-0.002	0	Traes_2AS_3BA916807.1	-0.0065	0.99544	100	0	583	0	Uncharacterized protein
W5B0V7	0.23	0.477	0	Traes_2AS_3EDDFBB19.1	-0.2295	0.722272	100	3e-166	464	0	Uncharacterized protein
W5B122	0.19	0.267	0	Traes_2AS_453C10ECC.2	0.28	0.758763	100	0	1075	0	Uncharacterized protein
W5B198	0.269	0.2	0	Traes_2AS_4DE6446BD.2	0.0258	0.973669	100	0	1958	0	Uncharacterized protein
W5B1B3	0.008	2.705	1	Traes_2AS_4FE408936.2	-0.0026	0.998241	100	2e-106	305	0	Uncharacterized protein
W5B1E5	0.183	1.044	0	Traes_2AS_529825553.1	-0.1842	0.606926	100	1e-103	298	0	Superoxide dismutase [Cu-Zn] (EC 1.15.1.1)
W5B1K1	0.283	0.154	0	Traes_2AS_57C9CAC3C.2	-0.003	0.998392	100	0	3054	0	Uncharacterized protein
W5B1R0	0.348	0.107	0	Traes_2AS_5E2915F06.1	-0.4467	0.788912	100	0	664	0	Uncharacterized protein
W5B1R1	0.406	0.267	0	Traes_2AS_5E489223E.2	-0.9015	0.622088	100	3e-96	280	0	Uncharacterized protein
W5B2A8	0.004	1.605	1	Traes_2AS_721058D41.1	-1.41	0.744574	100	0	608	0	Uncharacterized protein
W5B2G0	0.33	-0.179	0	Traes_2AS_76A7AED3C.1	-0.2724	0.709589	100	0	644	0	Uncharacterized protein
W5B2P8	0.521	0.072	0	Traes_2AS_7EEC0FD32.1	-0.2405	0.572579	100	9e-107	308	0	Uncharacterized protein
W5B2Z0	0.402	-0.082	0	Traes_2AS_88B18458D.1	0.5965	0.571003	100	2e-157	444	0	Uncharacterized protein
W5B346	0.363	0.392	0	Traes_2AS_901012670.2	-0.2186	0.866992	100	0	743	0	Uncharacterized protein
W5B354	0.001	3.897	1	Traes_2AS_90E3B2E76.2	-0.2393	0.521224	100	0	1564	0	Uncharacterized protein
W5B3C2	0.561	-0.013	0	Traes_2AS_972F2CECA.1	0.2108	0.617017	100	0	2322	0	Uncharacterized protein
W5B3I3	0.001	3.731	1	Traes_2AS_9DF2DDECC.1	-2.922	0.0820998	100	2e-74	220	0	Uncharacterized protein
W5B3S3	0.447	-0.093	0	Traes_2AS_A8BF6F543.1	-0.4661	0.616826	100	2e-70	211	0	Uncharacterized protein
W5B421	0.258	0.357	0	Traes_2AS_B2C72994E.1	0.1937	0.918662	100	2e-152	429	0	Lactoylglutathione lyase (EC 4.4.1.5) (Glyoxalase I)
W5B438	0.406	-0.187	0	Traes_2AS_B52F26066.1	0.365	0.645289	100	6e-60	182	0	Phospho-2-dehydro-3-deoxyheptonate aldolase (EC 2.5.1.54)
W5B495	0.134	-0.444	0	Traes_2AS_BA96EE8B5.2	0.2904	0.828047	100	0	680	0	Alpha-galactosidase (EC 3.2.1.22) (Melibiase)
W5B4B1	0.459	0.105	0	Traes_2AS_BD0861D99.1	0.1284	0.931636	100	6e-154	430	0	Uncharacterized protein
W5B4Q0	0.002	-0.94	-1	Traes_2AS_CB62107FC.2	0.5705	0.62678	100	0	3141	0	Uncharacterized protein
W5B4T7	0.321	-0.143	0	Traes_2AS_CF8E99C5D.1	-0.1588	0.680383	100	5e-108	312	0	Uncharacterized protein
W5B4W2	0.131	0.594	0	Traes_2AS_D23AA7200.1	-0.7436	0.00727266	100	0	774	-1	Uncharacterized protein
W5B4W4	0.36	-0.307	0	Traes_2AS_D262DF086.2	-0.1228	0.874049	100	0	933	0	Uncharacterized protein
W5B525	0.117	-0.478	0	Traes_2AS_D940B19D1.1	-0.1457	0.741641	100	2e-44	141	0	Uncharacterized protein
W5B5M5	0.563	0	0	Traes_2AS_EF55AF9DD.1	-0.4462	0.383002	100	0	779	0	Uncharacterized protein
W5B5R9	0.019	-3.742	-1	Traes_2AS_F30FF7FA9.1	0.0842	0.945313	100	0	571	0	Uncharacterized protein
W5B5V4	0.053	0.62	0	Traes_2AS_F5EC4CAB6.2	-0.1544	0.88865	100	9e-104	299	0	Uncharacterized protein
W5B5Y7	0.001	2.058	1	Traes_2AS_FA3F483D6.1	-0.0728	0.948569	100	0	1208	0	Uncharacterized protein
W5B5Z5	0.548	-0.018	0	Traes_2AS_FA7C1F225.1	0.2672	0.916099	100	0	511	0	Uncharacterized protein
W5B6N8	0.387	0.31	0	Traes_2BL_0C2DC087B.1	-0.4594	0.21083	100	3e-169	474	0	Uncharacterized protein
W5B6U4	0.221	-0.211	0	Traes_2BL_0FB524181.1	-0.2117	0.908806	100	6e-150	426	0	ATP-dependent Clp protease proteolytic subunit (EC 3.4.21.92)
W5B757	0.111	0.859	0	Traes_2BL_172F729A7.1	0.5228	0.705356	100	0	523	0	Uncharacterized protein
W5B772	0.168	-0.109	0	Traes_2BL_181A8A126.1	0.329	0.33307	100	0	2187	0	Uncharacterized protein
W5B777	0.422	-0.061	0	Traes_2BL_185ED969B.1	-0.3627	0.406457	100	0	719	0	Serine hydroxymethyltransferase (EC 2.1.2.1)
W5B7B7	0.344	-0.225	0	Traes_2BL_1B580814E.1	-0.8389	0.447425	100	0	636	0	Peroxidase (EC 1.11.1.7)
W5B7G1	0.505	0.098	0	Traes_2BL_1DDA04B3E.1	-0.8466	0.0263322	100	0	740	-1	Uncharacterized protein
W5B7P2	0.449	-0.086	0	Traes_2BL_22224159C.1	-0.1295	0.944415	100	0	598	0	Uncharacterized protein
W5B7V5	0.209	0.986	0	Traes_2BL_258EB6122.1	-0.2653	0.677253	100	0	571	0	Uncharacterized protein
W5B7Y9	0.293	-0.069	0	Traes_2BL_2768AE3B1.1	-0.7137	0.364492	100	0	738	0	Aminomethyltransferase (EC 2.1.2.10)
W5B7Z6	0.443	0.063	0	Traes_2BL_2825A3D0F.1	-0.3581	0.321886	100	0	976	0	Adenosylhomocysteinase (EC 3.3.1.1)
W5B840	0.247	0.272	0	Traes_2BL_2B45081D4.1	-0.127	0.954325	100	0	639	0	Peroxidase (EC 1.11.1.7)
W5B898	0.474	0.074	0	Traes_2BL_2E91C4DCF.1	0.0637	0.926514	100	0	1273	0	Purple acid phosphatase (EC 3.1.3.2)
W5B8A1	0.083	0.548	0	Traes_2BL_2EE9E0CFD.1	-0.2803	0.580822	100	2e-83	246	0	Uncharacterized protein
W5B8B7	0.064	-0.495	0	Traes_2BL_2FD539228.2	0.1231	0.856731	100	2e-121	344	0	Uncharacterized protein
W5B8C0	0.21	-0.22	0	Traes_2BL_2FFAEB4A3.1	0.2693	0.792105	100	0	1001	0	Uncharacterized protein
W5B8I8	0.19	-0.129	0	Traes_2BL_339DA54CB1.1	-0.4677	0.526091	100	0	677	0	Sulfotransferase (EC 2.8.2.-)
W5B8K7	0.323	-0.183	0	Traes_2BL_34819D129.1	-0.3175	0.322461	100	0	1026	0	Uncharacterized protein
W5B8P4	0.308	0.296	0	Traes_2BL_36B344F6B.1	0.1169	0.905837	100	0	565	0	Uncharacterized protein
W5B8U6	0.38	0.135	0	Traes_2BL_3B01B32B5.1	-2.3811	0.0843747	100	9e-31	109	0	Uncharacterized protein
W5B8X6	0.002	2.339	1	Traes_2BL_3DA258017.1	-0.0887	0.952428	100	0	558	0	Uncharacterized protein
W5B8Y5	0.001	4.082	1	Traes_2BL_3E560DDAC.1	0.1906	0.818757	100	0	752	0	Mevalonate kinase (MK) (EC 2.7.1.36)
W5B8Z1	0.282	0.303	0	Traes_2BL_3EB1B6A74.1	-0.611	0.433472	100	0	981	0	Uncharacterized protein
W5B9B5	0.373	0.319	0	Traes_2BL_453EEC829.1	-0.5482	0.709279	100	0	652	0	Uncharacterized protein
W5B9G8	0.262	0.343	0	Traes_2BL_489B61DDC.1	-0.4456	0.749855	100	0	582	0	Uncharacterized protein
W5B9Q2	0.013	1.629	1	Traes_2BL_4EA417A3A.1	-0.3585	0.539926	100	2e-180	504	0	Uncharacterized protein
W5B9T0	0.046	1.109	1	Traes_2BL_50D716999.2	-0.358	0.411578	100	0	551	0	Uncharacterized protein
W5B9Y6	0.487	0.084	0	Traes_2BL_54C69C35D.1	0.2927	0.376049	100	4e-160	446	0	Uncharacterized protein
W5B9Z4	0.047	0.782	1	Traes_2BL_552B2D5A0.1	-0.279	0.786046	100	0	1130	0	Uncharacterized protein
W5BAB5	0.359	-0.282	0	Traes_2BL_5D16D7435.1	-0.6891	0.00900827	100	0	507	-1	Uncharacterized protein
W5BAN9	0.456	-0.09	0	Traes_2BL_6526B0743.2	0.2339	0.66796	100	0	2815	0	Uncharacterized protein
W5BAP3	0.452	0.201	0	Traes_2BL_6552196A1.1	-0.4101	0.728812	100	0	629	0	3-isopropylmalate dehydrogenase (EC 1.1.1.85)
W5BAW0	0.343	0.621	0	Traes_2BL_6A38C0C23.1	-0.0122	0.99207	100	0	739	0	Uncharacterized protein
W5BAW8	0.46	0.183	0	Traes_2BL_6A97D0493.1	1.0959	0.89178	100	3e-177	491	0	Peroxidase (EC 1.11.1.7)
W5BBD0	0.483	-0.048	0	Traes_2BL_752DE4924.1	-0.4888	0.879215	100	0	523	0	Uncharacterized protein
W5BBF0	0.254	0.28	0	Traes_2BL_76EE4692D.2	-0.2443	0.818086	100	0	624	0	Uncharacterized protein
W5BBW7	0.169	0.214	0	Traes_2BL_80A16ECFD.1	-0.0707	0.944701	100	0	867	0	Uncharacterized protein
W5BC09	0.253	-0.11	0	Traes_2BL_83CF18165.1	-0.0883	0.902857	100	0	1011	0	Carboxypeptidase (EC 3.4.16.-)
W5BC21	0.408	0.142	0	Traes_2BL_8495512BD1.5	-0.0222	0.984592	100	0	1499	0	Uncharacterized protein
W5BCG4	0.373	-0.218	0	Traes_2BL_8CD42B820.1	-0.6463	0.741585	100	0	658	0	Peroxidase (EC 1.11.1.7)
W5BCV8	0.007	4.588	1	Traes_2BL_964FC881C.1	0.0334	0.983323	100	0	990	0	Uncharacterized protein
W5BCV9	0.422	0.147	0	Traes_2BL_965768E2D.2	-0.2586	0.738045	100	0	941	0	Uncharacterized protein
W5BD38	0.306	-0.099	0	Traes_2BL_9B9195C2E.2	-0.2888	0.433528	100	0	782	0	Pyruvate kinase (EC 2.7.1.40)
W5BD57	0.205	-0.169	0	Traes_2BL_9D4244027.2	0.0809	0.896054	100	0	1656	0	Uncharacterized protein
W5BD76	0.113	-0.4	0	Traes_2BL_9E4DA3DB5.1	0.0514	0.98641	100	0	944	0	Glutamate decarboxylase (EC 4.1.1.15)
W5BD97	0.533	0.023	0	Traes_2BL_9FAE23808.1	-0.0733	0.928234	100	0	610	0	Uncharacterized protein
W5BDC0	0.273	0.335	0	Traes_2BL_A11909D20.2	-0.1404	0.78204	100	0	949	0	Polyadenylate-binding protein (PABP)
W5BDE7	0.005	6.259	1	Traes_2BL_A30CD58B1.1	-0.0967	0.878896	100	5e-94	273	0	Uncharacterized protein
W5BDH0	0.459	0.093	0	Traes_2BL_A3EEF39A3.1	0.2977	0.537919	100	7e-121	348	0	Uncharacterized protein
W5BDK9	0.002	1.662	1	Traes_2BL_A5C31D5B5.1	0.309	0.683117	100	0	1915	0	Uncharacterized protein
W5BDN0	0.535	0.045	0	Traes_2BL_A783B7E06.1	-0.1237	0.835512	100	0	696	0	Uncharacterized protein
W5BDR9	0.466	-0.272	0	Traes_2BL_AA525A4D0.1	0.0049	0.996367	100	0	792	0	Uncharacterized protein
W5BDX6	0.239	-0.514	0	Traes_2BL_AE6424882.1	-0.3137	0.794699	100	0	558	0	Uncharacterized protein
W5BE20	0.534	0.075	0	Traes_2BL_B17B085F9.1	-0.181	0.683837	100	0	559	0	Uncharacterized protein
W5BE59	0.472	0.448	0	Traes_2BL_B304E8577.1	0.1981	0.885101	100	2e-175	493	0	Uncharacterized protein
W5BE66	0.217	0.339	0	Traes_2BL_B36482127.1	-0.6015	0.586976	100	3e-170	475	0	Peroxidase (EC 1.11.1.7)
W5BE96	0.205	0.389	0	Traes_2BL_B51F2BBE0.1	-0.0106	0.993478	100	2e-121	344	0	Glutathione peroxidase
W5BEB7	0.125	0.555	0	Traes_2BL_B62BD132E.1	0.7707	0.0546662	100	6e-144	409	0	Uncharacterized protein
W5BEK6	0.315	-0.149	0	Traes_2BL_BBE53E272.1	-0.3486	0.171395	100	0	607	0	Uncharacterized protein
W5BEP1	0.219	0.412	0	Traes_2BL_BEDBF4677.1	0.1336	0.870671	100	2e-118	336	0	Uncharacterized protein
W5BER4	0.553	-0.005	0	Traes_2BL_BFCA332B8.1	0.1024	0.896411	100	0	1318	0	Uncharacterized protein
W5BEV6	0.002	3.425	1	Traes_2BL_C24B5833B.2	0.201	0.582264	100	0	1821	0	Uncharacterized protein
W5BEW0	0.026	0.335	0	Traes_2BL_C26ACA550.1	-0.9271	0.113964	100	0	504	0	Uncharacterized protein
W5BEY1	0.224	-0.131	0	Traes_2BL_C3533A6D6.1	-0.2512	0.885598	100	0	560	0	Uncharacterized protein
W5BF08	0.198	0.168	0	Traes_2BL_C542095DE.1	0.3931	0.235456	100	0	1018	0	Uncharacterized protein
W5BF09	0.476	0.108	0	Traes_2BL_C55F59F6A.1	-0.5308	0.73744	100	0	803	0	Glycosyltransferase (EC 2.4.1.-)
W5BF57	0.093	0.184	0	Traes_2BL_C7BAE105B.1	0.0001	0.999838	100	3e-180	502	0	Cytochrome b-c1 complex subunit Rieske, mitochondrial (EC 1.10.2.2)
W5BF69	0.256	0.345	0	Traes_2BL_C834427B5.1	0.2072	0.711891	100	0	1213	0	Uncharacterized protein
W5BF91	0.316	0.539	0	Traes_2BL_C963272C8.1	-0.0714	0.954472	100	0	1722	0	Sucrose synthase (EC 2.4.1.13)
W5BFB4	0.008	5.208	1	Traes_2BL_CA7D819C8.1	-0.3548	0.890384	100	5e-63	194	0	Histone H2B
W5BFB7	0.523	-0.06	0	Traes_2BL_CA9AD042B.1	-0.11	0.890381	100	6e-115	327	0	Uncharacterized protein
W5BFN6	0.476	-0.085	0	Traes_2BL_D274D68D2.1	-0.1098	0.919587	100	0	546	0	Uncharacterized protein
W5BFS1	0.387	-0.103	0	Traes_2BL_D4DF509A3.1	-0.335	0.564839	100	0	931	0	Uncharacterized protein
W5BFW6	0.466	-0.106	0	Traes_2BL_D7C4154FA.2	-0.0984	0.928234	100	0	1023	0	Uncharacterized protein
W5BGA7	0.237	0.331	0	Traes_2BL_E0FA64132.1	-0.4856	0.738862	100	0	814	0	Uncharacterized protein
W5BGF3	0.167	1.396	0	Traes_2BL_E366A5226.1	0.7579	0.084636	100	1e-153	435	0	Uncharacterized protein
W5BGQ2	0.521	-0.035	0	Traes_2BL_E8A65526C.1	0.065	0.971097	100	0	644	0	Peroxidase (EC 1.11.1.7)
W5BGU3	0.492	0.09	0	Traes_2BL_EB5479E52.2	-0.1827	0.944465	100	1e-180	501	0	Uncharacterized protein
W5BGV0	0.483	-0.097	0	Traes_2BL_EBB1E8AC6.1	-0.7599	0.670393	100	0	609	0	Peroxidase (EC 1.11.1.7)
W5BGW0	0.001	3.966	1	Traes_2BL_EBE7AD4D4.1	-0.9307	0.341898	100	5e-115	333	0	Uncharacterized protein
W5BGZ1	0.245	0.118	0	Traes_2BL_EDACDB387.1	-0.2829	0.689612	100	0	754	0	Uncharacterized protein
W5BH53	0.318	-0.189	0	Traes_2BL_F1A254464.1	-0.0488	0.985472	100	0	855	0	Ammonium transporter
W5BHH8	0.001	2.774	1	Traes_2BL_F95E57A0C.2	-0.7648	0.28374	100	0	696	0	Aldose 1-epimerase (EC 5.1.3.3) (Galactose mutarotase)
W5BHI2	0.499	-0.029	0	Traes_2BL_F983B0F55.1	0.0132	0.988145	100	0	2075	0	Uncharacterized protein
W5BIE8	0.377	-0.213	0	Traes_2BS_15EE4B1F9.1	-0.0298	0.983335	100	0	733	0	Uncharacterized protein
W5BIQ9	0.261	-0.205	0	Traes_2BS_1FE24E02F.1	0.1176	0.872313	100	0	593	0	Uncharacterized protein
W5BIR7	0.385	-0.072	0	Traes_2BS_206D71BC9.1	0.1066	0.817262	100	0	1136	0	Uncharacterized protein
W5BJ25	0.504	0.09	0	Traes_2BS_2A794991A.1	-0.6192	0.039282	100	0	992	-1	Glycosyltransferase (EC 2.4.1.-)
W5BJA1	0.03	2.226	1	Traes_2BS_33A33F756.1	-0.3962	0.928489	100	0	526	0	Uncharacterized protein
W5BJN1	0.002	0.465	0	Traes_2BS_40968B152.1	0.3503	0.77137	100	0	1038	0	Uncharacterized protein
W5BJN8	0.146	0.617	0	Traes_2BS_40E324D13.1	-0.8154	0.239514	100	0	546	0	Uncharacterized protein
W5BJP2	0.4	0.099	0	Traes_2BS_41613B19C.1	-0.0403	0.965851	100	2e-119	340	0	Uncharacterized protein
W5BJQ7	0.002	2.441	1	Traes_2BS_430425C78.1	-0.5493	0.513996	100	0	562	0	Peroxidase (EC 1.11.1.7)
W5BJR0	0.314	0.622	0	Traes_2BS_4335A70C9.1	-0.4504	0.526436	100	2e-105	307	0	Uncharacterized protein
W5BJX9	0.219	-0.403	0	Traes_2BS_4A4C9BD80.1	0.4375	0.443053	100	0	721	0	Eukaryotic translation initiation factor 3 subunit M (eIF3m)
W5BK06	0.329	0.338	0	Traes_2BS_4DF8A89DF.1	-0.207	0.737679	100	4e-144	409	0	40S ribosomal protein S6
W5BKC3	0.249	0.691	0	Traes_2BS_58E7D5315.1	-0.3454	0.619122	100	0	799	0	Uncharacterized protein
W5BKE1	0.557	0.009	0	Traes_2BS_5A45D68C2.2	-0.6433	0.0813009	100	0	642	0	Uncharacterized protein
W5BKE5	0.377	-0.062	0	Traes_2BS_5A91BD84B.1	0.4624	0.440452	100	0	788	0	Uncharacterized protein
W5BKJ3	0.303	0.229	0	Traes_2BS_5EBC88E56.1	0.1172	0.819549	100	0	1661	0	Uncharacterized protein
W5BKN5	0.499	0.041	0	Traes_2BS_62E19AC5C.2	-0.2799	0.648135	100	2e-138	396	0	Uncharacterized protein
W5BKQ5	0.316	0.184	0	Traes_2BS_65836FEE4.1	-0.602	0.0249865	100	0	1170	-1	Amine oxidase (EC 1.4.3.-)
W5BL82	0.102	0.781	0	Traes_2BS_76FEB367C.2	0.0601	0.972701	100	2e-103	300	0	Uncharacterized protein
W5BLL3	0.442	-0.138	0	Traes_2BS_83A9E8E7A.1	0.3626	0.641368	100	0	719	0	Uncharacterized protein
W5BLN8	0.314	-0.26	0	Traes_2BS_86D242824.1	0.1556	0.898713	100	0	567	0	Uncharacterized protein
W5BLR7	0.191	-0.31	0	Traes_2BS_891EC5836.1	-0.3102	0.647194	100	0	917	0	Glycosyltransferase (EC 2.4.1.-)
W5BLX7	0.413	-0.12	0	Traes_2BS_8D66D6B82.1	-0.079	0.915951	100	0	550	0	Uncharacterized protein
W5BLZ7	0.544	0.033	0	Traes_2BS_8FA75AFCF.2	0.2132	0.584101	100	0	817	0	Uncharacterized protein
W5BM01	0.239	-0.524	0	Traes_2BS_8FF7A4DD7.1	-0.1639	0.768747	100	0	562	0	Uncharacterized protein
W5BM80	0.191	-0.443	0	Traes_2BS_96BDA5D90.1	0.0438	0.978254	100	0	558	0	Uncharacterized protein
W5BMB0	0.298	-0.417	0	Traes_2BS_990895438.1	-1.6694	0.0491125	100	0	612	-1	Peroxidase (EC 1.11.1.7)
W5BME8	0.373	0.251	0	Traes_2BS_9C5BE0FE9.1	-0.1766	0.895538	100	0	528	0	Uncharacterized protein
W5BMF0	0.31	0.34	0	Traes_2BS_9C71D6F5F.1	-1.0857	0.317315	100	0	647	0	Peroxidase (EC 1.11.1.7)
W5BMG0	0.553	-0.011	0	Traes_2BS_9DDBD8C10.1	-0.004	0.997329	100	0	1113	0	Phosphoinositide phospholipase C (EC 3.1.4.11)
W5BMK0	0.364	-0.08	0	Traes_2BS_A200BF530.1	0.0182	0.983031	100	1e-115	329	0	Eukaryotic translation initiation factor 5A (eIF-5A)
W5BMW7	0.369	0.062	0	Traes_2BS_ADCA6EDEF.2	-0.0198	0.984468	100	2e-120	346	0	Uncharacterized protein
W5BMX6	0.138	-0.265	0	Traes_2BS_AECFFDFDD.2	0.4321	0.333564	100	0	1738	0	Uncharacterized protein
W5BN16	0.358	-0.163	0	Traes_2BS_B222598CE.2	-0.3225	0.794531	100	4e-134	377	0	Uncharacterized protein
W5BN21	0.459	0.14	0	Traes_2BS_B296754F9.1	-0.3555	0.480712	100	3e-166	464	0	Uncharacterized protein
W5BN46	0.119	-0.725	0	Traes_2BS_B529429A3.1	-0.0269	0.982599	100	5e-87	256	0	Uncharacterized protein
W5BNP5	0.393	-0.123	0	Traes_2BS_C7F2F2040.1	-0.0158	0.989973	100	0	1120	0	Malic enzyme
W5BNS0	0.504	0.075	0	Traes_2BS_CAA1398DB.1	-0.6884	0.410733	100	5e-53	168	0	Histone H2A
W5BNV2	0.084	-0.167	0	Traes_2BS_CCFE8F6F8.1	-0.3441	0.733471	100	0	1321	0	Uncharacterized protein
W5BNW7	0.004	1.508	1	Traes_2BS_CDEDC96DB.1	0.3778	0.73259	100	0	645	0	Uncharacterized protein
W5BNZ6	0.298	1.424	0	Traes_2BS_D02FBEFB5.1	-0.3557	0.412547	100	1e-71	216	0	Uncharacterized protein
W5BP23	0.24	-0.416	0	Traes_2BS_D2A3A5041.2	0.1859	0.627613	100	0	3299	0	Uncharacterized protein
W5BP49	0.554	0.005	0	Traes_2BS_D4E86AAA6.1	0.0799	0.930315	100	0	924	0	Xylose isomerase (EC 5.3.1.5)
W5BP58	0.236	-0.349	0	Traes_2BS_D5A6D88D9.1	0.3276	0.57003	100	0	696	0	Uncharacterized protein
W5BP86	0.389	0.227	0	Traes_2BS_D8EC76A3B.2	-0.8842	0.47756	100	0	521	0	Uncharacterized protein
W5BPI5	0.548	-0.009	0	Traes_2BS_E35529023.1	-0.1039	0.863229	100	0	1036	0	Uncharacterized protein
W5BPN4	0.529	0.025	0	Traes_2BS_E7891D70A.1	-0.0178	0.99207	100	0	1045	0	Uncharacterized protein
W5BPS8	0.109	-0.504	0	Traes_2BS_EB9A410DE.2	0.0599	0.92139	100	0	665	0	Uncharacterized protein
W5BPU1	0.408	-0.119	0	Traes_2AS_3F458D2CF.1	-0.1602	0.741641	99.34	1e-169	478	0	40S ribosomal protein SA
W5BQQ2	0.477	0.096	0	Traes_2DL_04FB06EB3.2	-0.2161	0.854473	100	0	717	0	Uncharacterized protein
W5BRK9	0.344	0.138	0	Traes_2DL_167A88938.1	-0.222	0.655551	100	5e-123	352	0	Uncharacterized protein
W5BRR0	0.422	-0.205	0	Traes_2DL_19A5B8FEC.2	-0.0177	0.996068	100	0	839	0	Uncharacterized protein
W5BRS6	0.011	1.818	1	Traes_2DL_1ABBF70E5.1	0.1256	0.894995	100	0	636	0	Uncharacterized protein
W5BRU9	0.511	0.109	0	Traes_2DL_1C4C67BC8.1	-0.9974	0.0725963	100	0	653	0	Peroxidase (EC 1.11.1.7)
W5BRW5	0.369	-0.129	0	Traes_2DL_1D53410DC.1	-0.1828	0.798288	100	0	975	0	Histidinol dehydrogenase, chloroplastic (HDH) (EC 1.1.1.23)
W5BSD6	0.324	0.09	0	Traes_2DL_28DFAC79D.2	-0.1818	0.680383	100	0	1019	0	Uncharacterized protein
W5BSE2	0.013	-2.894	-1	Traes_2DL_2924C6399.1	0.0819	0.926247	100	0	1282	0	Chloride channel protein
W5BSG8	0.358	-0.243	0	Traes_2DL_2ADDA0563.1	0.4489	0.402456	100	0	1243	0	Uncharacterized protein
W5BSI2	0.452	-0.063	0	Traes_2DL_2BC61A322.2	-0.6899	0.569963	100	0	650	0	Uncharacterized protein
W5BSR5	0.067	-0.861	0	Traes_2DL_30B256F9C.1	0.1811	0.894456	100	0	2456	0	Uncharacterized protein
W5BSX7	0.191	0.926	0	Traes_2DL_34281D9AE.1	-0.1581	0.829937	100	3e-68	211	0	Uncharacterized protein
W5BSZ4	0.544	-0.03	0	Traes_2DL_355E90C65.1	-0.2408	0.666347	100	0	657	0	Uncharacterized protein
W5BTA4	0.18	0.34	0	Traes_2DL_3B3563FE9.1	-0.3271	0.789215	100	4e-167	469	0	Uncharacterized protein
W5BTL8	0.161	0.69	0	Traes_2BL_BF1818584.1	-0.479	0.688697	100	1e-107	309	0	Uncharacterized protein
W5BTX6	0.5	0.151	0	Traes_2DL_488816050.2	-0.3852	0.317369	100	0	621	0	Uncharacterized protein
W5BU30	0.14	-0.636	0	Traes_2DL_4B466C656.1	0.0243	0.985472	100	0	701	0	Uncharacterized protein
W5BUD0	0.309	0.328	0	Traes_2DL_50F662E15.1	-0.1561	0.871212	100	0	759	0	Uncharacterized protein
W5BUE2	0.298	0.501	0	Traes_2DL_5197096F4.1	-0.3757	0.55555	100	3e-172	482	0	Uncharacterized protein
W5BUE8	0.162	-0.219	0	Traes_2DL_52276893B.2	0.1525	0.714087	100	0	1803	0	Uncharacterized protein
W5BUG5	0.248	-0.343	0	Traes_2DL_5379C1D05.2	-0.1682	0.83952	100	2e-115	328	0	Uncharacterized protein
W5BUR9	0.101	-0.341	0	Traes_2DL_59D310517.2	-0.0707	0.956621	100	0	580	0	Uncharacterized protein
W5BUV7	0.426	0.118	0	Traes_2DL_5C1DDA41C.1	-0.3012	0.408056	100	0	620	0	Uncharacterized protein
W5BV06	0.363	0.304	0	Traes_2DL_5F40C7E14.1	0.3774	0.133757	100	0	3080	0	Uncharacterized protein
W5BV35	0.004	3.945	1	Traes_2DL_60E7852F7.2	-0.0464	0.983163	100	4e-112	320	0	Uncharacterized protein
W5BV61	0.269	0.406	0	Traes_2DL_6275BAE49.1	-0.3581	0.738179	100	2e-156	436	0	Uncharacterized protein
W5BVJ7	0.004	2.81	1	Traes_2DL_69CA30267.2	-0.4371	0.805749	100	0	1627	0	Uncharacterized protein
W5BW25	0.165	-0.351	0	Traes_2DL_7399173C7.1	0.1047	0.903726	100	0	895	0	Uncharacterized protein
W5BW34	0.452	0.068	0	Traes_2DL_7406D0784.1	0.0514	0.944465	100	5e-152	432	0	Uncharacterized protein
W5BW76	0.302	-0.363	0	Traes_2DL_772CD7594.1	0.2179	0.845232	100	0	506	0	Uncharacterized protein
W5BWA6	0.429	-0.135	0	Traes_2DL_79015C228.1	0.0211	0.983335	100	0	768	0	Uncharacterized protein (Fragment)
W5BWS6	0.002	-3.507	-1	Traes_2DL_83C946FAF.2	0.0377	0.980332	100	0	991	0	Uncharacterized protein
W5BWY2	0.116	0.704	0	Traes_2DL_868EFCEB6.2	0.1953	0.861364	100	3e-85	250	0	Uncharacterized protein
W5BWY5	0.559	-0.006	0	Traes_2DL_869CE674C.1	0.0146	0.994514	100	0	734	0	Uncharacterized protein
W5BWZ0	0.248	-0.167	0	Traes_2DL_86B85F79E.1	0.0681	0.962961	100	0	853	0	Uncharacterized protein
W5BX55	0.295	-0.58	0	Traes_2DL_8A52AFA08.2	0.3387	0.409015	100	0	2931	0	Uncharacterized protein
W5BXP4	0.163	-0.255	0	Traes_2DL_94F3DAAE6.1	0.5941	0.868766	100	0	661	0	Uncharacterized protein
W5BXY6	0.167	-0.511	0	Traes_2DL_99A21BFBF.1	-0.0138	0.994616	100	0	573	0	Uncharacterized protein
W5BXZ2	0.289	-0.227	0	Traes_2DL_9A224C8D3.2	0.2492	0.704567	100	0	686	0	Eukaryotic translation initiation factor 3 subunit H (eIF3h)
W5BYM8	0.511	-0.067	0	Traes_2DL_A876E723B.1	-0.1001	0.895572	100	0	790	0	Uncharacterized protein
W5BYR1	0.423	-0.056	0	Traes_2DL_AA319AB9D.1	-0.2699	0.840673	100	0	600	0	Uncharacterized protein
W5BZ92	0.326	-0.346	0	Traes_2DL_B5CA07600.1	-0.1439	0.919614	100	0	665	0	Uncharacterized protein
W5C023	0.54	0.032	0	Traes_2DL_C5DF222F8.2	-0.2431	0.675077	100	0	1626	0	Uncharacterized protein
W5C091	0.075	2.014	1	Traes_2DL_CA10E09CD.1	0.118	0.825966	100	0	1262	0	Uncharacterized protein
W5C0A4	0.289	-0.25	0	Traes_2DL_CAE4AEC4D.1	-0.2634	0.867161	100	4e-103	296	0	Peroxidase (EC 1.11.1.7)
W5C0B6	0.043	0.877	1	Traes_2DL_CC04FA45B.1	-2.4036	0.374857	100	0	516	0	Peroxidase (EC 1.11.1.7)
W5C0E2	0.339	-0.349	0	Traes_2DL_CDE00B235.1	0.4362	0.462762	100	0	648	0	Uncharacterized protein
W5C129	0.434	-0.089	0	Traes_2DL_DBE8CE8F2.1	0.4014	0.890412	100	0	737	0	Dihydroorotate dehydrogenase (quinone), mitochondrial (DHOdehase) (EC 1.3.5.2)
W5C151	0.009	1.504	1	Traes_2DL_DE2C47ADB.2	0.4891	0.510988	100	0	928	0	Uncharacterized protein
W5C1E9	0.189	0.842	0	Traes_2DL_E37ECDD6E.1	-0.2281	0.602368	100	2e-80	237	0	Uncharacterized protein
W5C1X2	0.341	-0.394	0	Traes_2DL_EE47AFA8C.1	-0.2175	0.923733	100	0	585	0	Uncharacterized protein
W5C1X8	0.271	-0.28	0	Traes_2DL_EEB703072.1	-0.3954	0.452778	100	0	1284	0	Uncharacterized protein
W5C239	0.03	1.482	1	Traes_2DL_F258CC7DC.1	0.1808	0.882226	100	0	704	0	Uncharacterized protein
W5C2D5	0.001	3.53	1	Traes_2DL_F8CF41335.1	-0.2156	0.751754	100	0	644	0	Uncharacterized protein
W5C2E9	0.067	-0.745	0	Traes_2DL_FAE13169F.1	0.1281	0.855404	100	0	2076	0	Calcium-transporting ATPase (EC 3.6.3.8)
W5C2F4	0.373	-0.193	0	Traes_2DL_FB1B65C52.1	0.3267	0.484946	100	0	1528	0	Uncharacterized protein
W5C2M1	0.493	0.218	0	Traes_2DL_FFB73A9AD.1	0.2995	0.980342	100	0	695	0	Peroxidase (EC 1.11.1.7)
W5C2R4	0.186	0.203	0	Traes_2DS_02F9CE709.1	-0.1235	0.883463	100	0	1142	0	Uncharacterized protein
W5C2Z0	0.047	3.183	1	Traes_2DS_0BDFD6AEE.1	-0.1639	0.826335	100	9e-137	385	0	TGW-2A (Uncharacterized protein)
W5C2Z7	0.375	0.277	0	Traes_2BS_3425A3A75.1	-0.1186	0.972717	100	4e-113	322	0	Uncharacterized protein
W5C318	0.402	0.185	0	Traes_2DS_0DF5B5D76.1	-0.3966	0.772762	100	0	602	0	Uncharacterized protein
W5C3B7	0.138	0.252	0	Traes_2DS_172AFF3F8.1	-0.1505	0.873477	100	6e-171	478	0	Uncharacterized protein
W5C3D4	0.135	1.051	0	Traes_2DS_18C7044FA1.1	-0.5574	0.435524	100	7e-95	274	0	Uncharacterized protein
W5C3E3	0.048	2.406	1	Traes_2DS_1966D084E.1	-0.2194	0.680248	100	0	787	0	Pyruvate dehydrogenase E1 component subunit alpha (EC 1.2.4.1)
W5C3H4	0.51	0.05	0	Traes_2DS_1CB2B9B9E.2	-0.057	0.95172	100	4e-173	481	0	Proteasome subunit alpha type (EC 3.4.25.1)
W5C478	0.244	-0.34	0	Traes_2DS_3761ECC79.2	0.2693	0.786773	100	0	626	0	Uncharacterized protein
W5C4B7	0.316	-0.532	0	Traes_2DS_3AC11B9D8.1	-0.168	0.861567	100	0	584	0	Uncharacterized protein
W5C539	0.273	0.325	0	Traes_2DS_544CCBC35.1	-0.4606	0.75756	100	0	749	0	GT75-3 (Uncharacterized protein)
W5C589	0.232	0.527	0	Traes_2DS_5A62799DD.1	-0.92	0.231671	100	5e-86	251	0	Uncharacterized protein
W5C595	0.16	0.127	0	Traes_2DS_5AA2EEDB7.1	-0.5183	0.57568	100	0	650	0	Uncharacterized protein
W5C5P4	0.146	0.96	0	Traes_2AS_3DCA5303D.1	-0.1034	0.966633	100	2e-91	265	0	Uncharacterized protein
W5C5U5	0.233	0.173	0	Traes_2DS_6E564A7CF.1	-0.113	0.892444	100	6e-131	370	0	Uncharacterized protein
W5C618	0.283	-0.143	0	Traes_2DS_7704B7B03.1	-0.0239	0.988145	100	0	1822	0	Lon protease homolog, mitochondrial (EC 3.4.21.-)
W5C669	0.094	0.552	0	Traes_2DS_7C52E51F8.1	0.2949	0.915037	100	0	942	0	Elongation factor 1-alpha
W5C6A0	0.209	-0.095	0	Traes_2DS_7F043C04B.2	-0.5193	0.414349	100	0	920	0	RuvB-like helicase (EC 3.6.4.12)
W5C6B8	0.067	-0.16	0	Traes_2DS_81090AC41.2	-0.0633	0.969645	100	0	1608	0	Uncharacterized protein
W5C6E2	0.558	0.006	0	Traes_2DS_82ADEF407.1	-0.0748	0.952561	100	0	2081	0	Uncharacterized protein
W5C6M0	0.316	-0.099	0	Traes_2DS_895D44BD6.1	-0.2334	0.668781	100	0	1042	0	Pyruvate kinase (EC 2.7.1.40)
W5C7C3	0.017	3.097	1	Traes_2DS_A270E9A2B.1	-0.0949	0.919664	100	0	754	0	Uncharacterized protein
W5C7G6	0.55	0.024	0	Traes_2AS_72EC97B33.1	-0.1244	0.930328	100	0	502	0	Eukaryotic translation initiation factor 6 (eIF-6)
W5C7J3	0.523	-0.073	0	Traes_2DS_A92C008F1.1	-0.3539	0.432099	100	1e-175	490	0	Uncharacterized protein
W5C7K2	0.249	0.222	0	Traes_2DS_AA2167119.1	-0.1743	0.863207	100	3e-124	356	0	5-formyltetrahydrofolate cyclo-ligase (EC 6.3.3.2)
W5C7Y2	0.233	-0.512	0	Traes_2DS_B81752301.2	0.1645	0.81491	100	0	975	0	Uncharacterized protein
W5C868	0.018	-3.117	-1	Traes_2DS_C0B1BCD8A.1	0.1977	0.694806	100	0	768	0	Uncharacterized protein
W5C8A8	0.388	0.233	0	Traes_2DS_C50053547.1	-0.0747	0.973669	100	4e-113	324	0	Uncharacterized protein
W5C8M0	0.524	0.046	0	Traes_2DS_CED14CAA6.1	0.0889	0.944403	100	0	737	0	Uncharacterized protein
W5C8N6	0.22	0.637	0	Traes_2AS_C7813CD47.1	-0.1703	0.947523	100	3e-142	404	0	40S ribosomal protein S6
W5C8P4	0.192	-0.278	0	Traes_2DS_D0F6E0A54.1	-0.6567	0.135568	100	2e-143	405	0	Uncharacterized protein
W5C8S0	0.55	-0.006	0	Traes_2DS_D42F0D96B.1	0.1978	0.632787	100	0	710	0	Uncharacterized protein
W5C8X3	0.273	-0.206	0	Traes_2DS_DA96FB1F9.1	0.6812	0.377265	100	0	872	0	Uncharacterized protein
W5C9C7	0.178	0.205	0	Traes_2DS_E75ECC743.1	-0.0358	0.984988	100	0	531	0	Uncharacterized protein
W5C9L9	0.276	0.496	0	Traes_2DS_F0508B970.1	0.2011	0.854473	100	0	704	0	Uncharacterized protein
W5C9N4	0.46	0.051	0	Traes_2DS_F1DBD0DE0.1	-0.0328	0.983356	100	3e-170	474	0	Uncharacterized protein
W5C9U7	0.413	0.089	0	Traes_2DS_F7359F7FF.1	-0.0745	0.949105	100	0	560	0	Uncharacterized protein
W5CAA5	0.218	-0.371	0	TRAES3BF029800020CFD_t1	-0.0722	0.945313	100	5e-153	427	0	Uncharacterized protein
W5CAI0	0.136	0.447	0	Traes_3AL_0CBD268D3.2	0.2465	0.619005	100	0	848	0	Uncharacterized protein
W5CAS5	0.308	-0.308	0	Traes_3AL_137E874E4.1	0.0941	0.923366	100	3e-78	232	0	Uncharacterized protein
W5CBD9	0.55	0.029	0	Traes_3AL_2849F0EF2.2	-0.1851	0.972717	100	6e-58	178	0	Uncharacterized protein
W5CBE2	0.381	-0.113	0	Traes_3AL_288632FF6.1	-0.2017	0.75779	100	0	952	0	Uncharacterized protein
W5CBG4	0.005	-2.845	-1	Traes_3AL_2A63B7984.1	0.1808	0.727047	100	0	652	0	Uncharacterized protein
W5CBH8	0.21	0.216	0	Traes_3AL_2BC7F1249.1	-0.0229	0.979789	100	0	512	0	Uncharacterized protein
W5CBL3	0.433	0.062	0	Traes_3AL_2F8FFD71C.1	0.0367	0.973106	100	0	899	0	Uncharacterized protein
W5CBX7	0.414	0.167	0	Traes_3AL_38C938194.2	0.01	0.99361	100	0	877	0	Uncharacterized protein
W5CC40	0.457	-0.072	0	Traes_3AL_3D5C860FD.1	0.1575	0.731712	100	0	660	0	Uncharacterized protein
W5CCA9	0.217	0.385	0	Traes_3AL_441C0AE1B.1	-0.3349	0.386243	100	0	732	0	Fructose-bisphosphate aldolase (EC 4.1.2.13)
W5CCF9	0.161	0.516	0	Traes_3AL_49B41071A.1	-0.1524	0.698616	100	3e-55	172	0	Uncharacterized protein
W5CCH5	0.5	0.148	0	Traes_3AL_4ACBEDEF9.2	0.1973	0.67921	100	9e-102	292	0	Uncharacterized protein
W5CCN5	0.387	-0.235	0	Traes_3AL_504F7F2BB.1	0.3802	0.591393	100	0	1907	0	Uncharacterized protein
W5CD73	0.345	-0.206	0	Traes_3AL_5FE3D0E5F.1	0.066	0.944465	100	0	1411	0	Uncharacterized protein
W5CDG5	0.038	-0.459	0	Traes_3AL_6771AB197.2	-0.1362	0.769694	100	0	1057	0	Uncharacterized protein
W5CDX4	0.521	0.052	0	Traes_3AL_74F434DE6.1	-0.2437	0.768306	100	0	511	0	Protein YIPF
W5CEQ0	0.479	0.065	0	Traes_3AL_8C6F4F66A.1	-0.4749	0.554927	100	0	582	0	Uncharacterized protein
W5CEV5	0.242	-0.327	0	Traes_3AL_910FD4A43.1	0.0775	0.910726	100	0	570	0	Uncharacterized protein
W5CEY4	0.329	0.275	0	Traes_3AL_9393861EC.1	-0.0078	0.996068	100	0	959	0	Uncharacterized protein
W5CFA0	0.008	-0.763	-1	Traes_3AL_9EFF390A3.1	0.3961	0.856071	100	3e-167	467	0	Malate dehydrogenase (EC 1.1.1.37)
W5CFC5	0.294	-0.313	0	Traes_3AL_A0EBA1B5F.1	-0.1323	0.955564	100	0	504	0	Uncharacterized protein
W5CFE5	0.546	-0.024	0	Traes_3AL_A27994714.1	-0.2907	0.860006	100	2e-144	407	0	Uncharacterized protein
W5CFF0	0.385	-0.061	0	Traes_3AL_A28FA4619.2	0.3164	0.227929	100	3e-123	349	0	Uncharacterized protein
W5CFH1	0.013	1.797	1	Traes_3AL_A3B9A7009.2	-0.0848	0.959458	100	1e-134	379	0	Uncharacterized protein
W5CFT8	0.174	-0.339	0	Traes_3AL_AE21BD696.2	0.0243	0.98641	100	0	772	0	Uncharacterized protein
W5CFU2	0.002	2.501	1	Traes_3AL_AE39295DA.2	0.3543	0.57003	100	1e-157	441	0	Uncharacterized protein
W5CFX2	0.404	0.612	0	Traes_3AL_B137CC856.1	0.0291	0.977396	100	0	724	0	Aspartate aminotransferase (EC 2.6.1.1)
W5CFY3	0.301	0.314	0	Traes_3AL_B28B04EAC.2	0.2267	0.95172	100	3e-110	314	0	Uncharacterized protein
W5CFY7	0.253	-0.385	0	Traes_3AL_B2B40F351.1	-1.007	0.293265	100	8e-154	433	0	Uncharacterized protein
W5CG47	0.207	-0.555	0	Traes_3AL_B87D0DFB5.1	0.1104	0.879396	100	2e-174	487	0	Uncharacterized protein
W5CGD9	0.24	0.207	0	Traes_3AL_C0D1C4403.1	0.1112	0.876657	100	0	1093	0	Malic enzyme
W5CH14	0.135	0.215	0	Traes_3AL_D31799F8A.1	0.127	0.848671	100	0	862	0	Uncharacterized protein
W5CH65	0.496	-0.041	0	Traes_3AL_D7CFEE0F61.2	0.221	0.848782	100	1e-128	363	0	Uncharacterized protein
W5CH80	0.004	4.244	1	Traes_3AL_D8A132EFA.9	-0.5526	0.398807	100	9e-79	232	0	Uncharacterized protein
W5CHN3	0.009	2.891	1	Traes_3AL_E743F0C11.2	-0.3389	0.395629	100	1e-155	434	0	Uncharacterized protein
W5CHQ6	0.343	-0.133	0	Traes_3AL_E9A97403A.1	-0.2171	0.739267	100	0	744	0	Fructose-bisphosphate aldolase (EC 4.1.2.13)
W5CIG7	0.399	0.13	0	Traes_3AS_026945785.2	0.0134	0.99207	100	0	1137	0	Uncharacterized protein
W5CII9	0.249	0.569	0	Traes_3AS_042F3470A.1	-0.9068	0.000303299	100	3e-69	206	-1	Uncharacterized protein
W5CJ48	0.559	0.007	0	Traes_3AS_205DD4791.2	-0.3192	0.505933	100	2e-160	449	0	Uncharacterized protein
W5CJC6	0.373	0.191	0	Traes_3AS_2BA6CAF50.2	-0.1052	0.973669	100	1e-168	471	0	Uncharacterized protein
W5CJF5	0.245	0.262	0	Traes_3AS_30C0DAE8F.1	0.1956	0.776069	100	0	702	0	Uncharacterized protein
W5CJI9	0.457	0.071	0	Traes_3AS_34F1C5448.2	0.0297	0.981411	100	0	848	0	Uncharacterized protein
W5CJL1	0.515	0.071	0	Traes_3AS_369371CF7.1	0.0824	0.884046	100	3e-126	364	0	Uncharacterized protein
W5CJT3	0.561	-0.005	0	Traes_3AS_3FD5C992D.1	-0.1943	0.772772	100	0	958	0	Uncharacterized protein
W5CKD5	0.183	-1.083	0	Traes_3AS_5742483E1.1	-0.2906	0.622396	100	0	1470	0	Uncharacterized protein
W5CKI0	0.544	0.018	0	Traes_3AS_5B7E5A95F.1	-0.1876	0.857348	100	0	550	0	NADH-cytochrome b5 reductase (EC 1.6.2.2)
W5CKK7	0.081	-0.392	0	Traes_3AS_5E4D347D8.1	0.1258	0.924295	100	4e-86	251	0	Uncharacterized protein
W5CKK9	0.196	0.302	0	Traes_3AS_5E5EA077A.1	0.3262	0.566977	100	0	929	0	Pyruvate kinase (EC 2.7.1.40)
W5CKU6	0.15	0.124	0	Traes_3AS_6850784D1.1	-0.2165	0.572485	100	0	988	0	Uncharacterized protein
W5CL28	0.494	0.114	0	Traes_3AS_72415C303.2	-0.222	0.870752	100	2e-101	296	0	Uncharacterized protein
W5CLX2	0.426	-0.137	0	Traes_3AS_985065ABB.1	0.2516	0.479728	100	0	2069	0	Uncharacterized protein
W5CM05	0.001	2.685	1	Traes_3AS_9CE75153C.2	0.0011	0.999255	100	0	528	0	Uncharacterized protein
W5CM75	0.479	0.179	0	Traes_3AS_A6EECACC7.1	-0.3072	0.867723	100	2e-158	442	0	Uncharacterized protein
W5CM94	0.563	-0.001	0	Traes_3AS_A9D946CDB.1	0.0307	0.98214	100	0	1365	0	Uncharacterized protein
W5CMB3	0.048	1.995	1	Traes_3AS_ABF6FCBC8.1	-0.6486	0.746114	100	1e-54	167	0	Uncharacterized protein
W5CMD2	0.198	-0.355	0	Traes_3AS_AE3D5013D.1	-0.289	0.308522	100	2e-179	499	0	Uncharacterized protein
W5CMJ2	0.134	0.669	0	Traes_3AS_B605964C1.5	0.0205	0.99207	100	0	721	0	Carboxypeptidase (EC 3.4.16.-)
W5CN49	0.146	-0.471	0	Traes_3AS_D1B055CE7.3	-0.0172	0.985472	100	0	1685	0	Phospholipase D (EC 3.1.4.4)
W5CPG2	0.365	-0.055	0	TRAES3BF096800110CFD_t1	0.2524	0.564839	100	0	1474	0	Uncharacterized protein
W5CPQ7	0.15	0.401	0	TRAES3BF065800070CFD_t1	-0.0207	0.985472	100	0	710	0	Uncharacterized protein
W5CPX1	0.262	0.29	0	TRAES3BF139100030CFD_t1	-0.2571	0.707848	100	0	796	0	Uncharacterized protein
W5CPX4	0.001	4.284	1	TRAES3BF082000040CFD_t1	0.3795	0.496047	100	0	706	0	Uncharacterized protein
W5CQH9	0.254	0.202	0	TRAES3BF063400090CFD_t1	0.0928	0.896822	100	0	560	0	Uncharacterized protein
W5CR66	0.476	-0.052	0	TRAES3BF069400020CFD_t1	0.1369	0.860629	100	0	1850	0	Uncharacterized protein
W5CRJ0	0.362	0.159	0	TRAES3BF096900060CFD_t1	-0.0789	0.911165	100	0	999	0	Uncharacterized protein
W5CRM8	0.252	-0.46	0	TRAES3BF152900030CFD_t1	-0.1667	0.677253	100	3e-73	222	0	Uncharacterized protein
W5CRU6	0.085	0.467	0	TRAES3BF021900080CFD_t1	-0.2902	0.532185	100	0	565	0	Uncharacterized protein
W5CRY0	0.559	0.006	0	TRAES3BF076000040CFD_t1	0.0321	0.979796	100	8e-158	441	0	Cytokinin riboside 5'-monophosphate phosphoribohydrolase (EC 3.2.2.n1)
W5CS80	0.004	2.881	1	TRAES3BF046300060CFD_t1	0.1697	0.905687	100	0	648	0	Uncharacterized protein
W5CSL3	0.402	0.123	0	TRAES3BF019000090CFD_t1	-0.0599	0.933683	100	0	784	0	Uncharacterized protein
W5CT58	0.262	-0.367	0	TRAES3BF046100030CFD_t1	-0.1214	0.856071	100	6e-73	219	0	Uncharacterized protein
W5CT90	0.51	0.036	0	TRAES3BF049300050CFD_t1	0.2929	0.351001	100	0	691	0	Uncharacterized protein
W5CU17	0.261	-0.402	0	TRAES3BF079700040CFD_t1	-0.7572	0.0813829	100	0	728	0	Uncharacterized protein
W5CUZ3	0.019	0.264	0	TRAES3BF075900020CFD_t1	-0.1135	0.819186	100	0	909	0	FVE (Uncharacterized protein)
W5CV16	0.408	0.142	0	TRAES3BF092900020CFD_t1	0.21	0.570101	100	0	1993	0	Uncharacterized protein
W5CVN6	0.33	0.084	0	TRAES3BF123400010CFD_t1	0.1549	0.750153	100	0	2246	0	Uncharacterized protein
W5CVX9	0.517	-0.099	0	TRAES3BF089900050CFD_t1	0.276	0.455437	100	0	1221	0	Uncharacterized protein
W5CWD3	0	-3.988	-1	TRAES3BF024600080CFD_t1	-0.1229	0.863505	100	0	741	0	Uncharacterized protein
W5CWG7	0.006	-2.577	-1	TRAES3BF055800020CFD_t1	0.2733	0.767709	100	0	926	0	Uncharacterized protein
W5CWQ6	0.186	-0.249	0	TRAES3BF048400030CFD_t1	-0.3874	0.460902	100	2e-137	387	0	Uncharacterized protein
W5CWR9	0.334	-0.183	0	TRAES3BF020200010CFD_t1	-0.2516	0.735897	100	0	708	0	Uncharacterized protein
W5CWZ2	0.371	0.485	0	TRAES3BF105300040CFD_t1	0.3167	0.569963	100	1e-151	424	0	Uncharacterized protein
W5CXB0	0.535	-0.018	0	TRAES3BF023000010CFD_t1	0.0165	0.984033	100	0	1303	0	Uncharacterized protein
W5CXB8	0.448	-0.224	0	TRAES3BF001300010CFD_t1	0.2447	0.709589	100	0	748	0	Uncharacterized protein
W5CY36	0.003	4.602	1	TRAES3BF091800020CFD_t1	-0.0143	0.99081	100	2e-73	218	0	60S ribosomal protein L36
W5CY42	0.259	0.511	0	TRAES3BF008800150CFD_t1	-0.8473	0.721441	100	0	650	0	Peroxidase (EC 1.11.1.7)
W5CY88	0.041	1.004	1	TRAES3BF073600030CFD_t1	-0.1658	0.702814	100	4e-116	330	0	Uncharacterized protein
W5CYH7	0.477	-0.062	0	TRAES3BF073700180CFD_t1	0.2189	0.845661	100	0	1183	0	Uncharacterized protein
W5CYM2	0.373	0.148	0	TRAES3BF012100020CFD_t1	-0.1024	0.946232	100	0	546	0	NADH-cytochrome b5 reductase (EC 1.6.2.2)
W5D067	0.347	-0.12	0	TRAES3BF058200010CFD_t1	-0.1254	0.823168	100	1e-147	414	0	Uncharacterized protein
W5D0E3	0.209	1.083	0	TRAES3BF107400010CFD_t1	-0.3583	0.176902	100	0	736	0	Fructose-bisphosphate aldolase (EC 4.1.2.13)
W5D0L0	0.298	0.229	0	Traes_3AL_CB2D26022.1	-0.1947	0.996111	100	7e-129	366	0	Uncharacterized protein
W5D157	0.359	-0.38	0	TRAES3BF078000050CFD_t1	0.146	0.853181	100	0	1064	0	Uncharacterized protein
W5D1J9	0.498	-0.03	0	TRAES3BF066100110CFD_t1	0.0939	0.979443	100	1e-95	281	0	Uncharacterized protein
W5D236	0.232	-0.401	0	TRAES3BF049800030CFD_t1	-0.2373	0.895545	100	2e-109	317	0	Uncharacterized protein
W5D237	0.108	-0.782	0	TRAES3BF151900060CFD_t1	-0.1304	0.894501	100	2e-134	381	0	Uncharacterized protein
W5D2I6	0.055	-3.803	-1	TRAES3BF088300010CFD_t1	0.3724	0.930306	100	1e-56	175	0	Non-specific lipid-transfer protein
W5D2J1	0.524	-0.025	0	TRAES3BF077900050CFD_t1	0.1263	0.819549	100	0	1009	0	Importin subunit alpha
W5D2R4	0.001	-2.961	-1	TRAES3BF091100240CFD_t1	0.0047	0.997269	100	4e-73	216	0	Small ubiquitin-related modifier (SUMO)
W5D2X9	0.308	0.296	0	TRAES3BF277700010CFD_t1	-0.4535	0.737409	100	0	606	0	Uncharacterized protein
W5D322	0.005	-0.405	0	TRAES3BF013300030CFD_t1	-0.1721	0.715885	100	0	1145	0	Uncharacterized protein
W5D437	0.308	-0.311	0	TRAES3BF061700020CFD_t1	-0.3451	0.742496	100	9e-171	474	0	Uncharacterized protein
W5D4C8	0.493	-0.101	0	TRAES3BF089200070CFD_t1	-0.3205	0.214069	100	0	930	0	Uncharacterized protein
W5D4D4	0.483	-0.06	0	TRAES3BF156900020CFD_t1	-0.1701	0.776924	100	0	1078	0	Uncharacterized protein
W5D4F5	0.014	0.302	0	TRAES3BF007900030CFD_t1	-0.2641	0.589781	100	0	648	0	Uncharacterized protein
W5D4Q6	0.475	-0.036	0	TRAES3BF048200040CFD_t1	0.1909	0.599193	100	0	1688	0	Phospholipase D (EC 3.1.4.4)
W5D591	0.081	0.437	0	TRAES3BF091100230CFD_t1	-0.1284	0.848334	100	2e-70	209	0	Small ubiquitin-related modifier (SUMO)
W5D593	0.562	-0.003	0	TRAES3BF021900060CFD_t1	0.0084	0.993893	100	0	736	0	Uncharacterized protein
W5D5D7	0.126	-0.292	0	TRAES3BF084300020CFD_t1	0.1846	0.891966	100	0	848	0	Diphosphomevalonate decarboxylase (EC 4.1.1.33) (Mevalonate pyrophosphate decarboxylase)
W5D5L4	0.229	-0.197	0	TRAES3BF044000030CFD_t1	-0.3437	0.259312	100	0	736	0	Fructose-bisphosphate aldolase (EC 4.1.2.13)
W5D5N4	0.036	2.842	1	TRAES3BF065400030CFD_t1	-1.2415	0.00137574	100	0	691	-1	Uncharacterized protein
W5D5P8	0.302	-0.15	0	TRAES3BF058300010CFD_t1	0.2452	0.687542	100	0	1836	0	Coatomer subunit beta (Beta-coat protein)
W5D698	0.001	2.682	1	TRAES3BF003200110CFD_t1	-0.1651	0.885101	100	0	641	0	Uncharacterized protein
W5D6R4	0.361	0.442	0	TRAES3BF051600040CFD_t1	0.415	0.381847	100	0	860	0	Isocitrate dehydrogenase [NADP] (EC 1.1.1.42)
W5D6S5	0.061	0.556	0	TRAES3BF047500040CFD_t1	-0.3273	0.397824	100	0	550	0	S-formylglutathione hydrolase (EC 3.1.2.12)
W5D739	0.344	0.33	0	Traes_3DS_7A3D8A3ED1.1	-0.1822	0.863983	100	2e-39	132	0	Uncharacterized protein
W5D768	0.016	2.468	1	TRAES3BF045600060CFD_t1	0.1547	0.738382	100	0	1436	0	Uncharacterized protein
W5D791	0.441	0.063	0	TRAES3BF042100190CFD_t1	-0.1231	0.833594	100	0	2244	0	Uncharacterized protein
W5D7B8	0.003	3.262	1	Traes_3AL_7BCADDE08.1	0.0372	0.960354	100	3e-132	373	0	60S ribosomal protein L18a
W5D7C1	0.013	2.173	1	TRAES3BF005700020CFD_t1	-0.3704	0.681533	100	0	937	0	Glycosyltransferase (EC 2.4.1.-)
W5D7K8	0.408	0.105	0	Traes_3DL_082C9DD8D.2	0.0642	0.944403	100	6e-69	206	0	Uncharacterized protein
W5D7M4	0.01	2.508	1	Traes_3DL_09A7FF7E3.1	0.3526	0.417483	100	4e-146	409	0	Uncharacterized protein
W5D7R2	0.492	0.1	0	Traes_3AL_C70A845C7.1	-0.1606	0.95172	100	0	528	0	Uncharacterized protein
W5D7X2	0.278	-0.183	0	Traes_3AL_81435CD25.2	-0.1778	0.902893	100	0	941	0	Pyruvate kinase (EC 2.7.1.40)
W5D8H3	0.469	-0.057	0	Traes_3DL_2323F05CB.1	0.1219	0.953093	100	1e-120	342	0	Uncharacterized protein
W5D8J2	0.452	0.137	0	Traes_3DL_24BB937CF.1	-0.1691	0.864333	100	8e-130	368	0	Uncharacterized protein
W5D8N1	0.239	0.239	0	Traes_3DL_27A033EDC.1	0.2262	0.762636	100	0	1898	0	Uncharacterized protein
W5D8R6	0.221	0.532	0	Traes_3DL_29DBB9141.2	0.4351	0.0770852	100	0	887	0	Uncharacterized protein
W5D8S6	0.186	0.317	0	Traes_3DL_2AAF732B7.1	-0.0659	0.948569	100	3e-158	442	0	Fructose-bisphosphate aldolase (EC 4.1.2.13)
W5D8T9	0.236	0.154	0	Traes_3DL_2BA54361D.2	-0.0376	0.980342	100	0	840	0	Uncharacterized protein
W5D8X2	0.552	-0.008	0	Traes_3DL_2EC34A349.2	-0.2923	0.797295	100	3e-119	341	0	Uncharacterized protein
W5D8Y8	0.416	-0.087	0	Traes_3DL_304126AEE.1	0.4533	0.156199	100	0	1097	0	Uncharacterized protein
W5D9D8	0.384	0.224	0	Traes_3DL_41BCCE85E.1	-0.0386	0.985106	100	1e-30	104	0	Uncharacterized protein
W5D9Z6	0.414	0.109	0	Traes_3DL_54F52A119.1	0.0912	0.920171	100	0	1799	0	Uncharacterized protein
W5DA64	0	3.47	1	Traes_3B_963F603FA.1	-0.4702	0.907595	92.98	6e-32	108	0	Uncharacterized protein
W5DAE9	0.506	-0.045	0	Traes_3DL_6207B0CD3.1	0.0944	0.889272	100	0	654	0	Uncharacterized protein
W5DAH6	0.457	0.048	0	Traes_3DL_646466A56.1	0.038	0.981076	100	3e-56	172	0	Uncharacterized protein
W5DAP6	0.503	-0.044	0	Traes_3DL_6AB757EDA.1	0.0197	0.988716	100	0	654	0	Uncharacterized protein
W5DB17	0.248	0.154	0	Traes_3DL_75E15DA4F.1	0.0774	0.932374	100	4e-172	480	0	Uncharacterized protein
W5DB86	0.56	-0.003	0	Traes_3DL_7E980C685.1	0.3151	0.747107	100	0	1755	0	Uncharacterized protein
W5DBF6	0.374	0.226	0	Traes_3DL_85AC242CB.1	0.3717	0.46005	100	0	975	0	Uncharacterized protein
W5DBQ7	0.2	-0.29	0	Traes_3DL_8F17D7E07.1	-0.1152	0.880039	100	0	931	0	Uncharacterized protein
W5DBU0	0.16	-0.455	0	Traes_3DL_920C6D20E.2	0.3491	0.376943	100	0	2280	0	Uncharacterized protein
W5DCE4	0.297	-0.194	0	Traes_3DL_A62754CCA.2	0.0576	0.986464	100	0	1771	0	Uncharacterized protein
W5DCM4	0.223	-0.385	0	Traes_3DL_AD4084371.2	0.1809	0.74973	100	0	1985	0	Uncharacterized protein
W5DCT1	0.011	1.267	1	Traes_3DL_B28AAA2EE.1	-0.3383	0.272641	100	3e-58	178	0	Uncharacterized protein
W5DDD9	0.384	-0.111	0	Traes_3DL_C3C99E41D.1	-0.2059	0.896917	100	0	859	0	Aspartokinase (EC 2.7.2.4)
W5DDM7	0.405	0.166	0	Traes_3DL_CB9CA6DF6.1	-0.3426	0.999847	100	0	817	0	ATP synthase subunit beta (EC 3.6.3.14)
W5DDP1	0.368	0.252	0	Traes_3DL_CCCAF26BC.1	-0.0216	0.978549	100	0	1495	0	Uncharacterized protein
W5DDR5	0.211	-0.301	0	Traes_3DL_CE1222409.2	-0.1955	0.801387	100	7e-174	483	0	Uncharacterized protein
W5DDW8	0.003	-2.802	-1	Traes_3DL_D3ADD8C4B.1	0.3362	0.502728	100	6e-102	293	0	Uncharacterized protein
W5DE02	0.506	0.033	0	Traes_3DL_D65E3B0D2.1	0.4606	0.613254	100	0	643	0	Uncharacterized protein
W5DER8	0.043	-0.649	-1	Traes_3DL_EE4AA2704.2	0.3745	0.229272	100	0	1771	0	Uncharacterized protein
W5DF01	0.15	-0.212	0	Traes_3DL_F5AAA74C3.1	-0.2085	0.803654	100	0	4065	0	Uncharacterized protein
W5DF43	0.199	-0.132	0	Traes_3DL_FB0A5E02C.2	0.0281	0.973125	100	0	1846	0	Uncharacterized protein
W5DFE7	0.025	-0.241	0	Traes_3DS_05C39A111.1	-0.2188	0.985102	100	0	1152	0	Uncharacterized protein
W5DFI9	0.361	-0.183	0	Traes_3DS_0C467092E.1	0.1114	0.967209	100	2e-102	297	0	Uncharacterized protein
W5DFM0	0.02	-2.275	-1	Traes_3DS_0FD93A81F.2	-0.0624	0.959047	100	0	597	0	Uncharacterized protein
W5DFX0	0.168	-0.801	0	Traes_3DS_2154A90E2.2	-0.109	0.917459	100	0	685	0	Uncharacterized protein
W5DG23	0.002	3.323	1	Traes_3DS_28FF4501D.1	-0.0086	0.996367	100	3e-110	315	0	Uncharacterized protein
W5DGE8	0.376	-0.13	0	Traes_3DS_3847F8C23.1	-0.1857	0.815185	100	0	541	0	Uncharacterized protein
W5DGU5	0.032	0.333	0	Traes_3DS_4885C4A65.1	0.0744	0.907352	100	0	1279	0	Uncharacterized protein
W5DH65	0.185	0.213	0	Traes_3DS_568CD2610.2	0.2114	0.613254	100	0	1296	0	Uncharacterized protein
W5DH77	0.237	0.422	0	Traes_3DS_57EA31670.1	0.3126	0.233557	100	0	1572	0	Uncharacterized protein
W5DHN1	0.162	-0.31	0	Traes_3DS_6BA59318A.2	0.0309	0.982952	100	0	1003	0	Uncharacterized protein
W5DI03	0.288	0.453	0	Traes_3DS_77CF62372.1	-1.1297	0.677494	100	4e-122	346	0	Uncharacterized protein
W5DIG9	0.003	4.356	1	Traes_3DS_8B62E18BF.1	-0.294	0.816773	100	1e-176	491	0	Uncharacterized protein
W5DIU6	0.245	0.466	0	Traes_3DS_9C173AB38.1	-0.2398	0.489101	100	6e-180	499	0	Uncharacterized protein
W5DJF1	0.002	-2.848	-1	Traes_3DS_B99E505A9.1	0.7096	0.782135	100	1e-34	115	0	Uncharacterized protein
W5DJF7	0.485	0.108	0	Traes_3DS_BA1FCA793.1	0.169	0.761447	100	0	534	0	Uncharacterized protein
W5DJR4	0.32	-0.365	0	Traes_3DS_C74F56379.1	0.0897	0.891966	100	3e-63	194	0	Uncharacterized protein
W5DKQ0	0.452	0.039	0	Traes_3DS_F409FCA80.1	-0.1473	0.885934	100	0	2089	0	Uncharacterized protein
W5DL10	0.522	-0.042	0	Traes_3DS_FFFC7D55C.1	0.1325	0.863207	100	0	1489	0	Uncharacterized protein
W5DLI9	0.408	-0.123	0	Traes_4AL_0DF1F5B781.2	-0.208	0.564982	100	5e-148	414	0	Uncharacterized protein
W5DLL5	0.24	-0.167	0	Traes_4AL_1054E4D3F.1	-0.4755	0.233557	100	0	728	0	Uncharacterized protein
W5DLP4	0.372	0.522	0	Traes_4AL_128D87047.1	-0.3988	0.460039	100	6e-105	302	0	Uncharacterized protein
W5DLU9	0.476	0.116	0	Traes_4AL_1794294B0.3	0.15	0.889368	100	0	1192	0	Lysine--tRNA ligase (EC 6.1.1.6) (Lysyl-tRNA synthetase)
W5DMB5	0.393	0.178	0	Traes_4AL_23BAF9DBB.2	0.0275	0.992552	100	0	543	0	Uncharacterized protein
W5DMK7	0.177	0.804	0	Traes_4AL_2972B9FCD.1	-0.4348	0.766877	100	0	647	0	Uncharacterized protein
W5DMP1	0.022	3.501	1	Traes_4AL_2CBF8EFBF.1	-0.3084	0.905837	100	0	670	0	Uncharacterized protein
W5DNJ8	0.349	-0.21	0	Traes_4AL_454E2A798.1	-1.6685	0.000369806	100	0	645	-1	Peroxidase (EC 1.11.1.7)
W5DNK7	0.011	-0.437	0	Traes_4AL_45EFB118E.2	-0.0918	0.917601	100	0	1154	0	Uncharacterized protein
W5DNV7	0.431	-0.05	0	Traes_4AL_4CF27F6B1.1	0.0711	0.908806	100	0	1045	0	Uncharacterized protein
W5DP86	0.001	2.858	1	Traes_4AL_586359D761.2	1.0563	0.397811	100	4e-167	467	0	Uncharacterized protein
W5DPC8	0.298	-0.196	0	Traes_4AL_5AC007983.1	-0.2849	0.556465	100	0	1626	0	Uncharacterized protein
W5DPM6	0.436	0.09	0	Traes_4AL_61A99532C.1	0.0896	0.862732	100	3e-149	418	0	Uncharacterized protein
W5DPV9	0.244	-0.169	0	Traes_4AL_6752FAFB9.1	-0.0154	0.99067	100	0	873	0	Uncharacterized protein
W5DQ95	0.318	-0.139	0	Traes_4AL_723E53212.1	-1.4912	0.255097	100	0	650	0	Peroxidase (EC 1.11.1.7)
W5DQF4	0.106	-0.325	0	Traes_5BL_757649360.1	-0.5592	0.927872	100	0	581	0	Elongation factor Tu
W5DQQ6	0.026	0.721	1	Traes_4AL_7E3D2C3AF.2	0.5744	0.259379	100	0	1987	0	Uncharacterized protein
W5DQV9	0.473	-0.095	0	Traes_4AL_82CACD170.1	-0.0377	0.979118	100	0	785	0	Adenylyl cyclase-associated protein
W5DR27	0.469	-0.119	0	Traes_4AL_8845F411B.1	-0.3356	0.874049	100	0	1103	0	UDP-glucose 6-dehydrogenase (EC 1.1.1.22)
W5DR38	0.373	-0.158	0	Traes_4AL_890B9918A.1	-0.2836	0.601548	100	0	694	0	Uncharacterized protein
W5DR52	0.413	0.211	0	Traes_4AL_89EAC5E10.1	-0.5412	0.278911	100	0	574	0	Uncharacterized protein
W5DR58	0.001	-3.746	-1	Traes_4AL_8A58FE84C.1	0.2177	0.91565	100	5e-77	229	0	Uncharacterized protein
W5DR86	0.142	0.543	0	Traes_4AL_8D0193195.2	-0.2761	0.652386	100	0	1473	0	Uncharacterized protein
W5DRF8	0.022	0.332	0	Traes_4AL_92708BAA0.1	-0.1577	0.818195	100	0	597	0	Uncharacterized protein
W5DRS3	0.519	0.037	0	Traes_4AL_9BCB37710.2	-0.236	0.829514	100	0	999	0	Glutamate decarboxylase (EC 4.1.1.15)
W5DS33	0.442	0.107	0	Traes_4AL_A3091D983.2	-0.117	0.955537	100	1e-103	298	0	Uncharacterized protein
W5DS49	0.555	-0.012	0	Traes_4AL_A4B5EACB1.1	-0.6195	0.0661107	100	0	508	0	Uncharacterized protein
W5DS68	0.46	0.054	0	Traes_4AL_A5AC2BDF2.2	0.1039	0.892444	100	0	1817	0	Lipoxygenase (EC 1.13.11.-)
W5DSC6	0.302	-0.23	0	Traes_4AL_A92657C6E.2	-0.2227	0.689372	100	0	1036	0	Uncharacterized protein
W5DSE4	0.284	0.44	0	Traes_4AL_AA83843E9.2	0.0345	0.985576	100	0	536	0	Uncharacterized protein
W5DSH1	0.132	0.987	0	Traes_4AL_AC3F019E1.1	0.0118	0.994637	100	7e-98	283	0	Uncharacterized protein
W5DSH6	0.436	-0.111	0	Traes_4AL_ACA5DBB90.1	0.2446	0.629769	100	0	5075	0	Uncharacterized protein
W5DSK2	0.436	0.146	0	Traes_4AL_AF3BE0639.2	-0.0895	0.898942	100	0	1217	0	Uncharacterized protein
W5DSM5	0.214	-0.309	0	Traes_4AL_B14C0D73F.1	0.1331	0.908806	100	0	756	0	Acetyltransferase component of pyruvate dehydrogenase complex (EC 2.3.1.12)
W5DSP8	0.131	0.439	0	Traes_4AL_B2F48F9FA.1	-0.1349	0.828692	100	0	722	0	Uncharacterized protein
W5DT46	0.226	-0.37	0	Traes_4AL_BDEF47721.2	0.0663	0.944701	100	0	2167	0	Uncharacterized protein
W5DT58	0.286	0.417	0	Traes_4AL_BF03B5E09.2	0.0385	0.960392	100	0	1051	0	Uncharacterized protein
W5DTP9	0.001	5.467	1	Traes_4AL_CCB185362.1	-0.7168	0.462894	100	5e-34	119	0	Uncharacterized protein
W5DTT3	0.24	0.109	0	Traes_4AL_CF0AB0643.2	-0.0061	0.993981	100	0	1104	0	Uncharacterized protein
W5DTX9	0.37	0.238	0	Traes_4AL_D25430175.1	-0.1544	0.93592	100	0	604	0	Peroxidase (EC 1.11.1.7)
W5DU57	0.4	0.099	0	Traes_4AL_D787CF1CC.2	-0.0108	0.995072	100	0	1013	0	Uncharacterized protein
W5DU92	0.329	0.426	0	Traes_4AL_DA3A16A9A.1	-0.1998	0.88706	100	0	732	0	Uncharacterized protein
W5DUH6	0.005	3.131	1	Traes_4AL_DF95B4734.1	-0.4699	0.744128	100	0	517	0	Uncharacterized protein
W5DUY3	0.504	-0.065	0	Traes_4AL_EC06F4A00.2	-0.0144	0.995808	100	0	650	0	Uncharacterized protein
W5DVC9	0.522	0.027	0	Traes_4AL_F5E83F7BA.1	0.1895	0.995278	100	0	589	0	Uncharacterized protein
W5DVF2	0.372	-0.132	0	Traes_4AL_F6C6EB835.1	-0.5766	0.57003	100	6e-49	152	0	Uncharacterized protein
W5DVJ7	0.242	-0.233	0	Traes_4AL_FAB289E82.1	-0.1705	0.738987	100	0	1361	0	Acyl-coenzyme A oxidase
W5DVK3	0.553	-0.037	0	Traes_4AL_FB21608E8.1	0.0846	0.981116	100	3e-51	161	0	Peroxidase (EC 1.11.1.7)
W5DVU0	0.518	-0.021	0	Traes_4AS_0402C0FA6.1	0.1933	0.571592	100	0	2269	0	Uncharacterized protein
W5DVW4	0.289	-0.141	0	Traes_4AS_074CFEB54.1	-0.2998	0.446246	100	0	1653	0	Uncharacterized protein
W5DVY5	0.168	0.297	0	Traes_4AS_0AFA864E8.1	0.0886	0.930328	100	0	851	0	Uncharacterized protein
W5DW24	0.529	-0.046	0	Traes_4AS_108523DC2.1	-0.0229	0.984033	100	3e-124	359	0	Uncharacterized protein
W5DWR1	0.542	0.015	0	Traes_4AS_349ED4749.1	-0.0135	0.992552	100	0	1734	0	Uncharacterized protein
W5DWR8	0.563	0.001	0	Traes_4AS_357A85716.1	-0.1356	0.881237	100	0	1173	0	Uncharacterized protein
W5DWS0	0.239	-0.656	0	Traes_4AS_35D130735.1	-0.0013	0.998762	100	5e-148	414	0	1,2-dihydroxy-3-keto-5-methylthiopentene dioxygenase (EC 1.13.11.54) (Acireductone dioxygenase (Fe(2+)-requiring))
W5DWX5	0.225	-0.479	0	Traes_4AS_3CF3F424F.1	-0.0652	0.949804	100	0	786	0	Uncharacterized protein
W5DXC6	0.436	-0.157	0	Traes_4AS_519B67360.1	-0.0324	0.981485	100	0	1002	0	Uncharacterized protein
W5DXF3	0.447	0.206	0	Traes_4AS_553C18F16.1	-0.2332	0.905687	100	0	640	0	Translocase of chloroplast (EC 3.6.5.-)
W5DXI6	0.24	0.153	0	Traes_4AS_5AA9E57F1.1	0.2979	0.486765	100	0	1719	0	Uncharacterized protein
W5DXM2	0.24	0.134	0	Traes_4AS_60155447D.2	-0.3731	0.39484	100	0	1183	0	Uncharacterized protein
W5DXP0	0.01	-1.927	-1	Traes_4AS_6285AE7F6.1	0.1179	0.826003	100	0	763	0	Uncharacterized protein
W5DXQ2	0.24	0.283	0	Traes_4AS_641F6B847.1	-0.0708	0.963773	100	0	838	0	Arginine biosynthesis bifunctional protein ArgJ, chloroplastic
W5DXU4	0.004	-2.539	-1	Traes_4AS_6C23CE2D6.1	0.0116	0.993981	100	2e-153	431	0	Uncharacterized protein
W5DXV3	0.191	0.325	0	Traes_4AS_6D7CDA716.1	0.4352	0.963733	100	0	631	0	Serine/threonine-protein phosphatase (EC 3.1.3.16)
W5DY15	0.496	-0.049	0	Traes_4AS_74EE1FD0E.1	0.0264	0.981032	100	0	1593	0	V-type proton ATPase subunit a
W5DYF8	0.217	-0.415	0	Traes_4AS_894CED0DA.1	-0.1237	0.930946	100	0	1207	0	Uncharacterized protein
W5DYH0	0.01	0.369	0	Traes_4AS_8B4BD912B.2	-0.6625	0.564839	100	0	681	0	Uncharacterized protein
W5DYV0	0.373	-0.24	0	Traes_4AS_9C1CB8D5A.2	0.0235	0.984615	100	0	3373	0	Uncharacterized protein
W5DYW5	0.002	3.147	1	Traes_4AS_9ECDC8629.1	0.0244	0.990597	100	0	540	0	Uncharacterized protein
W5DYX2	0.474	0.067	0	Traes_4AS_9F46EA4DC.1	0.1248	0.880931	100	0	1441	0	Uncharacterized protein
W5DYZ1	0.202	-0.501	0	Traes_4AS_A18EF31BC.1	0.4556	0.949932	100	2e-150	424	0	Uncharacterized protein
W5DZ58	0.211	-0.587	0	Traes_4AS_AAF6B6BDF.2	0.0692	0.932346	100	0	1769	0	Coatomer subunit gamma
W5DZ64	0.51	0.035	0	Traes_4AS_ABC75AC10.1	-0.1626	0.898713	100	1e-90	264	0	Acyl carrier protein
W5DZD4	0.521	-0.045	0	Traes_4AS_B50BC531A.1	-0.1316	0.838369	100	0	1067	0	Uncharacterized protein
W5DZD7	0.24	-0.3	0	Traes_4AS_B5988C5A1.2	-0.1785	0.85271	100	0	2842	0	Uncharacterized protein
W5DZG0	0.46	-0.026	0	Traes_4AS_B978C93FA.1	-0.0907	0.905687	100	0	1281	0	Uncharacterized protein
W5DZG7	0.276	0.444	0	Traes_4AS_B9F2F6646.1	0.0656	0.947468	100	0	540	0	Uncharacterized protein
W5DZH8	0.24	0.513	0	Traes_4AS_BB59116B6.2	-0.1813	0.850483	100	0	1689	0	Beta-galactosidase (EC 3.2.1.23)
W5DZM2	0.182	-0.821	0	Traes_4AS_C19AB3A1A.1	-0.6004	0.666583	100	0	1058	0	Uncharacterized protein
W5DZM8	0.355	-0.513	0	Traes_4AS_C23F9BFB9.1	-0.0168	0.9908	100	4e-103	301	0	Uncharacterized protein
W5DZS3	0.284	-0.161	0	Traes_4AS_C8375B5E7.2	-0.1548	0.766877	100	0	1170	0	Uncharacterized protein
W5DZS4	0.49	0.142	0	Traes_4AS_C839DCF3A.1	-0.3764	0.836831	100	0	697	0	Uncharacterized protein
W5DZT2	0.353	-0.159	0	Traes_4AS_CA01F7D42.5	0.2575	0.492526	100	0	880	0	Uncharacterized protein
W5DZW5	0.27	0.251	0	Traes_4AS_CEDCBFE28.2	-0.1191	0.889819	100	0	1684	0	Uncharacterized protein
W5DZX9	0.002	2.76	1	Traes_4AS_D14F0A48B.1	-0.1869	0.87411	100	0	528	0	Uncharacterized protein
W5DZZ4	0.288	0.413	0	Traes_4AS_D31E69DB4.1	-0.2732	0.796325	100	0	702	0	Uncharacterized protein
W5E045	0.001	-2.494	-1	Traes_4AS_D98198A24.2	-0.1995	0.840617	100	0	926	0	Uncharacterized protein
W5E0G2	0.287	-0.174	0	Traes_4AS_E609B22C1.1	0.0676	0.969155	100	0	613	0	Uncharacterized protein
W5E0V5	0.336	-0.103	0	Traes_4AS_FF38617E5.1	0.1369	0.735173	100	0	931	0	Uncharacterized protein
W5E186	0.009	-2.535	-1	Traes_4BL_0BF3781A4.1	0.0668	0.959261	100	0	2249	0	Uncharacterized protein
W5E1B9	0.398	0.045	0	Traes_4BL_0E93AFC51.1	-0.2308	0.629124	100	0	695	0	Uncharacterized protein
W5E1I8	0.355	-0.15	0	Traes_4BL_14E0D4AEE.1	-0.3334	0.688275	100	0	593	0	Uncharacterized protein
W5E274	0.311	0.46	0	Traes_4BL_2A47728EB.1	-0.4939	0.905991	100	3e-108	309	0	Uncharacterized protein
W5E2F0	0.32	0.554	0	Traes_4BL_30DF28795.1	0.1576	0.909555	100	2e-144	408	0	Uncharacterized protein
W5E2J7	0.24	0.273	0	Traes_4BL_362225B2C.1	-0.203	0.813206	100	0	674	0	Eukaryotic translation initiation factor 3 subunit I (eIF3i)
W5E2T7	0.075	-0.66	0	Traes_4BL_3EFFEDE44.1	-0.3427	0.954355	100	2e-101	293	0	Uncharacterized protein
W5E2W2	0.247	0.323	0	Traes_4BL_41633B2BB.2	0.0707	0.959349	100	0	1021	0	Folylpolyglutamate synthase (EC 6.3.2.17) (Folylpoly-gamma-glutamate synthetase) (Tetrahydrofolylpolyglutamate synthase)
W5E2W7	0.182	-0.428	0	Traes_4AS_8F8B908D3.1	-0.2205	0.55936	100	0	518	0	40S ribosomal protein SA
W5E333	0.031	3.236	1	Traes_4BL_47A020E26.1	0.0374	0.986927	100	0	501	0	Uncharacterized protein
W5E382	0.493	0.099	0	Traes_4BL_4CC0E0AAA.1	-1.0594	0.210246	100	0	575	0	Peroxidase (EC 1.11.1.7)
W5E3I4	0.048	-0.345	0	Traes_4BL_554B7CDD0.1	0.041	0.983664	100	0	1105	0	Uncharacterized protein
W5E3V7	0.002	2.748	1	Traes_4BL_5F08C2BBF.1	-0.7689	0.00470291	36.54	2.1	28.5	-1	Uncharacterized protein
W5E3Y1	0.24	-0.29	0	Traes_4BL_622945C66.1	-0.1576	0.737513	100	0	789	0	Uncharacterized protein
W5E492	0.307	0.292	0	Traes_4BL_6C481AE87.2	-0.2548	0.540447	100	0	740	0	Uncharacterized protein
W5E4J6	0.224	-0.208	0	Traes_4BL_74AFCFF05.2	0.0095	0.994616	100	1e-148	419	0	Uncharacterized protein
W5E4N7	0.24	-0.219	0	Traes_4BL_786906E62.2	0.2001	0.721268	100	0	1006	0	Uncharacterized protein
W5E4W8	0.474	0.263	0	Traes_4BL_7EBF7B708.1	0.1111	0.87633	100	5e-134	381	0	Uncharacterized protein
W5E562	0.561	0.003	0	Traes_4BL_88634CB1B.1	0.0071	0.993821	100	0	1040	0	Uncharacterized protein
W5E5N6	0.009	-5.575	-1	Traes_4BL_98B3C3F2F.2	0.1857	0.910945	100	0	797	0	Uncharacterized protein
W5E5Z5	0.199	-0.793	0	Traes_4AS_5135DC537.1	-0.376	0.501305	86.64	2e-156	342	0	Uncharacterized protein
W5E636	0.001	-2.972	-1	Traes_4BL_A7009E4F5.1	-0.6089	0.663624	100	1e-116	332	0	Uncharacterized protein
W5E648	0.498	-0.034	0	Traes_4BL_A81042412.1	-0.1616	0.921006	100	0	961	0	Uncharacterized protein
W5E6K3	0.444	0.193	0	Traes_4BL_B97FBFA90.1	-1.2228	0.00215203	100	0	577	-1	Uncharacterized protein
W5E6M2	0.479	-0.055	0	Traes_4BL_BB500A981.1	0.2858	0.437036	100	0	523	0	Uncharacterized protein
W5E723	0.013	-4.946	-1	Traes_4BL_CA6FEFCE3.1	-0.1563	0.972437	100	6e-125	355	0	Uncharacterized protein
W5E771	0.059	0.438	0	Traes_4BL_CDA9EDDB1.1	-0.1315	0.886636	100	0	532	0	Uncharacterized protein
W5E7D4	0.079	1.277	0	Traes_4BL_D269FED91.2	-0.3015	0.80952	100	0	1329	0	Beta-galactosidase (EC 3.2.1.23)
W5E7H1	0.338	0.166	0	Traes_4BL_D59FF84CA.1	0.0061	0.995499	100	0	880	0	Chorismate synthase (EC 4.2.3.5)
W5E7Q0	0.44	0.357	0	Traes_4BL_DE8D7904E.2	0.0155	0.997356	100	0	535	0	Uncharacterized protein
W5E7T1	0.376	0.123	0	Traes_4BL_E10E27E27.1	0.3375	0.546885	100	0	938	0	Uncharacterized protein
W5E7T4	0.456	0.057	0	Traes_4BL_E12FA6C4D.1	-0.0766	0.940193	100	8e-125	354	0	Uncharacterized protein
W5E7W4	0.128	-0.45	0	Traes_4BL_E3F18AE5F.2	0.0875	0.889819	100	0	827	0	Uncharacterized protein
W5E8G5	0.002	2.439	1	Traes_4BL_F765C4AA5.1	0.0253	0.992663	100	1e-106	306	0	Uncharacterized protein
W5E8H4	0.427	-0.051	0	Traes_4BL_F7AFF4D6C.1	-0.0941	0.853367	100	0	1618	0	Aconitate hydratase (Aconitase) (EC 4.2.1.3)
W5E8I1	0.233	0.232	0	Traes_4BL_F858A2E97.2	-0.1275	0.91992	100	0	919	0	Uncharacterized protein
W5E8I4	0.497	-0.019	0	Traes_4BL_F8C1990BA.1	-0.2142	0.665141	100	0	994	0	Uncharacterized protein
W5E8I6	0.556	-0.006	0	Traes_4BL_F8E57B81A.1	-0.5563	0.500093	100	0	545	0	Uncharacterized protein
W5E8W4	0.523	0.037	0	Traes_4BS_067788F5E.1	-0.154	0.790947	100	0	551	0	Uncharacterized protein
W5E931	0.426	0.246	0	Traes_4BS_0D12CDA6B.1	-0.1968	0.873477	100	1e-127	365	0	Uncharacterized protein
W5E9A0	0.563	0	0	Traes_4BS_15014415A.1	-0.0618	0.923461	100	0	1042	0	Uncharacterized protein
W5E9M9	0.504	-0.07	0	Traes_4BS_23B0029CF.1	-0.1682	0.922321	100	0	774	0	Uncharacterized protein
W5E9S8	0.063	-0.477	0	Traes_4BS_285DEFB81.1	-0.1447	0.836411	100	0	1971	0	Uncharacterized protein
W5EA83	0.166	2.569	1	Traes_4BS_3C044B05F.1	-0.2868	0.385225	100	0	763	0	Uncharacterized protein
W5EAC7	0.443	0.089	0	Traes_4BS_410CDF5FA.1	-0.1412	0.871495	100	0	735	0	Uncharacterized protein
W5EAL0	0.001	3.122	1	Traes_4BS_4AB1E803F.1	-0.1737	0.800899	100	0	1420	0	Uncharacterized protein
W5EAP3	0.063	0.077	0	Traes_4BS_4DB5737A6.1	-0.201	0.958184	100	9e-144	405	0	Ribosomal protein
W5EB47	0.542	0.016	0	Traes_4BS_624FD2C8D.1	0.2332	0.664476	100	1e-145	408	0	Uncharacterized protein
W5EB56	0.282	-0.489	0	Traes_4BS_63AC9CE16.6	-0.0801	0.908797	100	0	1334	0	Uncharacterized protein
W5EB84	0.49	-0.042	0	Traes_4BS_67A99EB9A.2	0.0667	0.911403	100	0	1942	0	Uncharacterized protein
W5EB89	0.139	-0.189	0	Traes_4BS_68CAC6828.1	0.1163	0.887121	100	0	1308	0	Alanine--tRNA ligase (EC 6.1.1.7) (Alanyl-tRNA synthetase)
W5EB98	0.035	1.092	1	Traes_4BS_6943FED4B.1	0.0207	0.985576	100	0	1568	0	Uncharacterized protein
W5EBK7	0.385	0.189	0	Traes_4BS_7700FC74D.1	0.2971	0.638748	100	0	544	0	Uncharacterized protein
W5EBU6	0.217	0.336	0	Traes_4BS_83AF90FC5.1	-0.1296	0.835	100	0	1809	0	Lipoxygenase (EC 1.13.11.-)
W5EBU9	0.544	0.037	0	Traes_4BS_83E34FE47.1	0.0348	0.985472	100	0	528	0	Uncharacterized protein
W5EBV2	0.077	0.212	0	Traes_4BS_8403647F6.1	-0.2608	0.743945	100	0	1025	0	Uncharacterized protein
W5EBY0	0.369	-0.153	0	Traes_4BS_875AC09D2.1	-0.2174	0.50599	100	0	922	0	Uncharacterized protein
W5EC97	0.134	-0.856	0	Traes_4BS_9831A28AE.1	0.2466	0.665515	100	0	1338	0	Uncharacterized protein
W5ECG3	0.528	-0.066	0	Traes_4BS_A0F08C214.2	-0.1113	0.903412	100	0	695	0	Methylthioribose-1-phosphate isomerase (M1Pi) (MTR-1-P isomerase) (EC 5.3.1.23) (S-methyl-5-thioribose-1-phosphate isomerase) (Translation initiation factor eIF-2B subunit alpha/beta/delta-like protein)
W5ECL0	0.002	4.767	1	Traes_4BS_A53FF3236.2	0.446	0.912502	100	9e-58	179	0	Uncharacterized protein
W5ECL2	0.466	0.132	0	Traes_4AL_7EFEEF7C9.1	-0.1372	0.959659	100	0	508	0	Uncharacterized protein
W5ECN7	0.24	-0.227	0	Traes_4BS_A834E1175.2	0.1167	0.828133	100	0	1746	0	Uncharacterized protein
W5ECP3	0.511	0.042	0	Traes_4BS_A8F01CCC5.1	0.1517	0.857028	100	0	949	0	Uncharacterized protein
W5ECZ1	0.122	-0.187	0	Traes_4BS_B5519C4BF.2	0.2935	0.409015	100	0	1249	0	Uncharacterized protein
W5EDP7	0.343	0.1	0	Traes_4BS_D5227ED8B.3	0.0021	0.998762	100	0	1482	0	Uncharacterized protein
W5EDS9	0.355	-0.284	0	Traes_4BS_D83EE75E2.1	-0.2529	0.489101	100	0	748	0	Uncharacterized protein
W5EDT4	0.007	-0.3	0	Traes_4BS_D8BE6CE75.1	0.1028	0.860131	100	0	1119	0	Uncharacterized protein
W5EDW5	0.377	0.534	0	Traes_4BS_DC548DDF9.1	0.0855	0.892254	100	1e-159	447	0	Uncharacterized protein
W5EE00	0.313	-0.291	0	Traes_4BS_E159CEEDF.1	-0.514	0.115226	100	0	759	0	Uncharacterized protein
W5EER4	0.165	0.308	0	Traes_4DL_003D33B3C.2	-0.4592	0.0242782	100	0	706	-1	Uncharacterized protein
W5EET1	0.236	-0.523	0	Traes_4DL_01BE8F7DE.2	-0.1334	0.813232	100	0	1743	0	Uncharacterized protein
W5EEU0	0.012	1.587	1	Traes_4DL_024236521.1	0.0717	0.95172	100	0	1399	0	Uncharacterized protein
W5EEV0	0.428	-0.32	0	Traes_4DL_037B0E131.1	-0.2994	0.731712	100	6e-48	150	0	Uncharacterized protein
W5EEV4	0.442	0.145	0	Traes_4DL_03A5F7C7E.1	-0.1089	0.914775	100	0	1245	0	Purple acid phosphatase (EC 3.1.3.2)
W5EF03	0.202	-0.293	0	Traes_4DL_08575C185.1	-0.0756	0.901361	100	0	2057	0	Uncharacterized protein
W5EF26	0.4	0.173	0	Traes_4DL_097863C94.1	-0.9692	0.556722	100	4e-168	467	0	Uncharacterized protein
W5EF97	0.357	-0.316	0	Traes_4DL_0F92D6E2B.1	0.1334	0.803098	100	0	1663	0	Beta-adaptin-like protein
W5EF99	0.01	2.683	1	Traes_4DL_102136B1E.1	0.2782	0.887399	100	6e-169	473	0	Uncharacterized protein
W5EFF0	0.544	-0.017	0	Traes_4DL_15045954F.1	0.3038	0.636274	100	0	768	0	Mitogen-activated protein kinase (EC 2.7.11.24)
W5EGF1	0.323	0.119	0	Traes_4DL_32D57D606.1	-0.0132	0.989973	100	0	552	0	Uncharacterized protein
W5EGG0	0.245	-0.288	0	Traes_4DL_3400A11CC.1	0.1873	0.943474	100	4e-78	231	0	Uncharacterized protein
W5EGM2	0.264	-0.314	0	Traes_4DL_382DEDEB6.2	0.1051	0.918373	100	2e-68	204	0	Uncharacterized protein
W5EGM9	0.236	0.156	0	Traes_4DL_38D0D149A.2	-0.1514	0.948569	100	0	689	0	Uncharacterized protein
W5EGR1	0.324	0.28	0	Traes_4DL_3AF08121F.1	0.1802	0.854473	100	0	1036	0	Uncharacterized protein
W5EH87	0.131	0.723	0	Traes_4DL_4972F5748.1	0.0339	0.977189	100	2e-135	381	0	Uncharacterized protein
W5EH96	0.08	0.816	0	Traes_4DL_4A5E87D71.2	0.2537	0.608073	100	1e-91	266	0	Uncharacterized protein
W5EHC9	0.375	0.278	0	Traes_4DL_4DB4326FB.1	0.239	0.738927	100	0	951	0	Uncharacterized protein
W5EHG8	0.395	0.951	0	Traes_4DL_507A8E1EF.2	-0.0899	0.981485	100	2e-58	184	0	Histone H2A
W5EHI0	0.147	-0.388	0	Traes_4AS_5B20D8401.1	-0.2531	0.809891	100	1e-100	290	0	Uncharacterized protein
W5EHJ7	0.286	-0.225	0	Traes_4DL_52B296C3B.2	-0.232	0.86063	100	0	1081	0	Uncharacterized protein
W5EHW4	0.239	-0.293	0	Traes_4DL_5B7C0F2FC.2	-0.1107	0.885101	100	0	998	0	Uncharacterized protein
W5EI90	0.387	-0.131	0	Traes_4DL_65CDCF95A.1	-0.704	0.052494	100	0	667	0	Uncharacterized protein
W5EIA3	0.161	0.325	0	Traes_4DL_674511840.1	-0.1916	0.758763	100	0	917	0	Uncharacterized protein
W5EIT9	0.053	-0.411	0	Traes_4DL_78052B65C.1	-0.778	0.0344076	100	0	664	-1	Uncharacterized protein
W5EJ23	0.239	0.33	0	Traes_4DL_7DA2A133B.1	0.4293	0.538016	100	0	1593	0	Uncharacterized protein
W5EJA0	0.458	0.113	0	Traes_4DL_852DF544C.1	0.0485	0.942594	100	0	2396	0	Coatomer subunit alpha
W5EJD1	0.095	0.296	0	Traes_4DL_87A59704D.1	-0.3958	0.355519	100	0	513	0	Uncharacterized protein
W5EJK0	0.042	0.834	1	Traes_4DL_8CE055F15.1	-0.3102	0.37737	100	0	514	0	Uncharacterized protein
W5EJL3	0.391	0.146	0	Traes_4DL_8DED0B0C8.1	-0.1245	0.879046	100	0	801	0	Uncharacterized protein
W5EJM3	0.003	-2.749	-1	Traes_4DL_8E7469C17.1	0.2048	0.790947	100	0	794	0	Uncharacterized protein
W5EJS1	0.038	-3.823	-1	Traes_4DL_9294C72F2.1	0.3302	0.628393	100	2e-126	357	0	Uncharacterized protein
W5EJW9	0.001	3.257	1	Traes_4DL_964D46001.2	-0.2994	0.748456	100	0	605	0	Uncharacterized protein
W5EK97	0.563	-0.001	0	Traes_4DL_A0BAFF4CA.1	-0.3036	0.522716	100	0	1166	0	Uncharacterized protein
W5EKG1	0.038	1.655	1	Traes_4DL_A6EB59368.5	-0.078	0.962632	100	0	966	0	Uncharacterized protein
W5EKI8	0.182	0.208	0	Traes_4DL_A87BBFD01.2	-0.6867	0.133686	100	0	688	0	Phosphoserine aminotransferase (EC 2.6.1.52)
W5EKP0	0.334	-0.15	0	Traes_4DL_AD8A8417E.1	-0.0077	0.995278	100	0	945	0	Uncharacterized protein
W5EL31	0.302	0.21	0	Traes_4DL_B8EF52976.1	0.042	0.977396	100	0	644	0	Uncharacterized protein
W5EL62	0.007	3.973	1	Traes_4AS_4B236E907.2	-0.1246	0.996234	100	2e-56	172	0	40S ribosomal protein S21
W5ELC5	0.387	-0.154	0	Traes_4DL_C02A2A149.1	0.0004	0.999739	100	3e-144	405	0	Uncharacterized protein
W5ELF9	0.102	0.563	0	Traes_4DL_C2F35966E.2	0.1301	0.860131	100	0	996	0	Uncharacterized protein
W5ELR5	0.303	-0.233	0	Traes_4DL_CA9D24688.1	-0.1922	0.706988	100	0	2065	0	Calcium-transporting ATPase (EC 3.6.3.8)
W5ELV3	0.5	0.053	0	Traes_4DL_CDDD5E13E.1	-0.0733	0.930118	100	0	869	0	Adenylosuccinate synthetase, chloroplastic (AMPSase) (AdSS) (EC 6.3.4.4) (IMP--aspartate ligase)
W5ELV6	0.559	-0.009	0	Traes_4DL_CE24009DC.1	-0.2027	0.7911	100	0	950	0	Uncharacterized protein
W5ELX3	0.027	-4.122	-1	Traes_4DL_CF7C86CD1.1	0.1151	0.919354	100	0	818	0	Patatin (EC 3.1.1.-)
W5EM06	0.215	0.166	0	Traes_4DL_D2423513A.1	-0.1621	0.824741	100	0	865	0	Uncharacterized protein
W5EMB1	0.294	-0.084	0	Traes_4DL_DBA53B48C.1	-0.0284	0.972717	100	0	1447	0	Uncharacterized protein
W5EMF3	0.442	0.208	0	Traes_4DL_DFF375AA3.2	0.0126	0.996367	100	9e-125	354	0	Ubiquitin-fold modifier-conjugating enzyme 1
W5EMH6	0.375	0.136	0	Traes_4DL_E1F977668.1	-0.3244	0.966793	100	0	596	0	Uncharacterized protein
W5EMI3	0.497	0.093	0	Traes_4DL_E23564FB1.1	-0.2159	0.782561	100	2e-178	497	0	Uncharacterized protein
W5EMS7	0.104	0.681	0	Traes_4DL_EAD3F2C03.1	0.3545	0.851455	100	0	586	0	Peroxidase (EC 1.11.1.7)
W5EMZ8	0.001	2.112	1	Traes_4DL_F09EC6C26.1	0.1233	0.886963	100	2e-164	459	0	Uncharacterized protein
W5EN93	0.361	-0.202	0	Traes_4DL_F8D79DD70.2	0.0428	0.98337	100	9e-165	458	0	Uncharacterized protein
W5ENL8	0.006	-3.803	-1	Traes_4DS_03EA4A9DF.1	-0.2637	0.781017	100	0	572	0	Uncharacterized protein
W5ENN5	0.46	0.064	0	Traes_4DS_058D6EF22.1	-0.2802	0.636274	100	2e-161	452	0	Proteasome subunit beta type (EC 3.4.25.1)
W5ENQ3	0.018	3.528	1	Traes_4DS_07D34BEFE.1	-0.5586	0.14968	100	2e-58	182	0	Uncharacterized protein
W5EP15	0.389	-0.202	0	Traes_4DS_18D8A5F2A.1	-0.2874	0.862175	100	0	604	0	Uncharacterized protein
W5EPH1	0.245	1.184	0	Traes_4DS_2A13108A6.1	-0.4249	0.406457	100	0	601	0	Uncharacterized protein
W5EPM7	0.191	-0.609	0	Traes_4DS_319AF236F.1	-0.1932	0.685685	100	0	870	0	Uncharacterized protein
W5EPW0	0.345	0.195	0	Traes_4DS_3CD86327C.1	-0.1308	0.79644	100	0	1745	0	Uncharacterized protein
W5EPW2	0.404	-0.127	0	Traes_4DS_3D22096F1.1	0.1078	0.815303	100	0	629	0	Uncharacterized protein
W5EPX8	0.202	-0.141	0	Traes_4DS_3ECA72379.1	0.0572	0.930946	100	0	1255	0	Uncharacterized protein
W5EPY9	0.4	-0.121	0	Traes_4DS_4067B5EF0.1	0.16	0.863983	100	0	739	0	Uncharacterized protein
W5EQ09	0.355	0.108	0	Traes_4DS_442FB1D91.1	-0.5024	0.738646	100	0	781	0	Uncharacterized protein
W5EQ95	0.448	0.082	0	Traes_4DS_50708AF98.1	0.1189	0.892199	100	0	727	0	Uncharacterized protein
W5EQK2	0.001	3.205	1	Traes_4DS_5C387430C.1	-0.1928	0.931164	100	0	903	0	Uncharacterized protein
W5EQY2	0.457	-0.075	0	Traes_4DS_6D27A2331.1	-0.0427	0.974875	100	0	1016	0	Uncharacterized protein
W5EQY5	0.553	-0.024	0	Traes_4DS_6D718ECA2.2	-0.1767	0.794388	100	9e-107	310	0	Uncharacterized protein
W5ER88	0.409	0.125	0	Traes_4DS_7B10CE75F.1	-0.0728	0.948884	100	0	691	0	Uncharacterized protein
W5ERE6	0.507	-0.022	0	Traes_4DS_836F69C67.1	-0.1124	0.877481	100	0	1202	0	Uncharacterized protein
W5ERE8	0.082	0.458	0	Traes_4DS_83BA620C6.1	-0.0648	0.921278	100	0	845	0	Uncharacterized protein
W5ERH8	0.405	-0.22	0	Traes_4DS_887D3854D.1	0.4355	0.294362	100	0	2090	0	Uncharacterized protein
W5ERP5	0.243	0.401	0	Traes_4DS_90B3A8BF0.1	-0.1352	0.928076	100	0	618	0	Peroxidase (EC 1.11.1.7)
W5ERQ0	0.241	0.229	0	Traes_4DS_9179FF158.2	0.0436	0.96333	100	0	1302	0	Uncharacterized protein
W5ERS9	0.216	-0.073	0	Traes_4DS_95156451B.1	0.0826	0.941579	100	0	1058	0	Pyruvate kinase (EC 2.7.1.40)
W5ERZ2	0.003	2.649	1	Traes_4DS_9C5CECE46.1	-0.056	0.976549	100	0	1603	0	Uncharacterized protein
W5ES41	0.427	-0.078	0	Traes_4DS_A4C6E51AC.1	-0.2889	0.322461	100	0	739	0	Uncharacterized protein
W5ESA2	0.201	0.967	0	Traes_4DS_AD829B4BA.1	-0.7221	0.194387	100	2e-124	355	0	Uncharacterized protein
W5ESB0	0.474	-0.092	0	Traes_4DS_AE0F6C32C.2	-0.07	0.929145	100	0	2326	0	Coatomer subunit alpha
W5ESF6	0.2	-0.276	0	Traes_4DS_B22F6AB77.2	0.0254	0.985576	100	0	1024	0	Uncharacterized protein
W5ESI8	0.001	3.453	1	Traes_4DS_B692AB057.1	-0.149	0.864018	100	0	938	0	Adenylyl cyclase-associated protein
W5ESN9	0.075	-0.698	0	Traes_5BL_6BB66EBFB.1	-0.1254	0.984033	100	3e-17	70.5	0	Uncharacterized protein
W5EST1	0.364	0.554	0	Traes_4DS_C1AA363F7.1	-0.2131	0.90232	100	6e-111	330	0	Uncharacterized protein
W5ESX3	0.01	1.374	1	Traes_4DS_C945D27BF.1	0.1699	0.878896	100	8e-108	308	0	Nucleoside diphosphate kinase (EC 2.7.4.6)
W5ET02	0.219	-0.369	0	Traes_4DS_CE3D7442C.1	-0.2863	0.701282	100	0	552	0	Uncharacterized protein
W5ET39	0.273	-0.4	0	Traes_4DS_D2FB2C31D.1	-0.4677	0.383025	100	1e-155	442	0	Uncharacterized protein
W5ET96	0.002	2.314	1	Traes_4DS_DA082A1EE.1	0.166	0.829305	100	0	808	0	Uncharacterized protein
W5ET99	0.178	0.295	0	Traes_4DS_DA98A5A68.1	0.1977	0.702516	100	0	618	0	Uncharacterized protein
W5ETC5	0.001	2.52	1	Traes_4DS_DCFA35650.2	0.1291	0.931164	100	0	1009	0	Uncharacterized protein
W5ETK1	0.001	4.128	1	Traes_4DS_E8239194E.1	-0.0918	0.951039	100	1e-134	379	0	Uncharacterized protein
W5ETW5	0.553	-0.008	0	Traes_4DS_F56950AC81.3	-0.1485	0.859712	100	0	994	0	UDP-glucose 6-dehydrogenase (EC 1.1.1.22)
W5EUI7	0.46	0.064	0	Traes_5AL_0B9E87942.1	-0.0727	0.933701	100	0	685	0	Uncharacterized protein
W5EV01	0.184	-0.476	0	Traes_5AL_1765846C0.1	0.206	0.784227	100	0	1774	0	Uncharacterized protein
W5EV27	0.163	-0.348	0	Traes_5AL_19637DE03.1	0.3186	0.275975	100	0	1824	0	Uncharacterized protein
W5EVG7	0.483	-0.057	0	Traes_5AL_23D7DADBE.1	1.6943	0.0828679	100	0	1122	0	Uncharacterized protein
W5EW91	0.562	0.002	0	Traes_5AL_38B610793.2	0.3962	0.521224	100	0	4321	0	Uncharacterized protein
W5EWD3	0.099	4.321	1	Traes_5AL_3B1FFF708.1	-0.1652	0.976426	100	5e-63	192	0	Uncharacterized protein
W5EWH0	0.15	-0.4	0	Traes_5AL_3E458AA1F.2	-0.3005	0.862253	100	0	520	0	Uncharacterized protein
W5EWK8	0.254	-0.208	0	Traes_5AL_41808AC55.1	0.1841	0.75597	100	0	846	0	Uncharacterized protein
W5EWR6	0.106	0.282	0	Traes_5AL_45BEDB1DF.5	0.0713	0.930306	100	0	1068	0	Uncharacterized protein
W5EX25	0.487	-0.123	0	Traes_5AL_4FE6DF48F.1	0.1291	0.807013	100	0	1034	0	Uncharacterized protein
W5EXE5	0.032	-0.337	0	Traes_5AL_5A3A592D9.1	-0.0108	0.991775	100	0	1598	0	Aconitate hydratase (Aconitase) (EC 4.2.1.3)
W5EXN1	0.167	-0.75	0	Traes_5AL_619BDF609.1	0.0605	0.959921	100	2e-123	350	0	Uncharacterized protein
W5EXP1	0.138	-0.378	0	Traes_5AL_629EDDFC3.2	0.111	0.869248	100	0	1347	0	Uncharacterized protein
W5EY90	0.232	-0.626	0	Traes_5AL_7158765BC.1	-0.2134	0.817557	100	1e-120	345	0	Uncharacterized protein
W5EYF0	0.01	-2.076	-1	Traes_5AL_7597FBA4D.2	0.1842	0.722764	100	0	1919	0	DNA-directed RNA polymerase subunit beta (EC 2.7.7.6)
W5EYF9	0.373	0.268	0	Traes_5AL_763343BC0.1	-0.0993	0.908806	100	2e-57	175	0	Uncharacterized protein
W5EYH2	0.02	1.847	1	Traes_5AL_779F9BB3C.1	0.2744	0.466466	100	0	6531	0	Uncharacterized protein
W5EYN9	0.243	-0.215	0	Traes_5AL_7EFBCD114.1	0.2386	0.59662	100	0	1188	0	Dolichyl-diphosphooligosaccharide--protein glycosyltransferase subunit 1 (EC 2.4.99.18)
W5EYR3	0.118	-0.436	0	Traes_5AL_8063209DB.1	-0.1372	0.906532	100	0	792	0	Uncharacterized protein
W5EZZ7	0.502	0.027	0	Traes_5AL_A1B954556.1	0.1168	0.942964	100	4e-94	276	0	Uncharacterized protein
W5F153	0.165	0.351	0	Traes_5AL_C25D1FB2E.1	0.1736	0.812243	100	0	1315	0	Uncharacterized protein
W5F1N3	0.015	2.745	1	Traes_5AL_D05BE87FD.2	-0.3454	0.823343	100	0	689	0	Uncharacterized protein
W5F1R3	0.368	-0.114	0	Traes_5AL_D24A24C13.1	-0.1598	0.672824	100	0	648	0	Uncharacterized protein
W5F285	0.462	0.165	0	Traes_5AL_DF832FC5A.1	0.0797	0.894403	100	0	1322	0	Eukaryotic translation initiation factor 3 subunit B (eIF3b) (eIF-3-eta) (eIF3 p110)
W5F2K0	0.058	-0.313	0	Traes_5AL_E8D0BB87B.3	-0.0642	0.933701	100	0	780	0	Uncharacterized protein
W5F2K6	0.26	-0.125	0	Traes_5AL_E95E4829E.2	0.0521	0.956905	100	0	3808	0	Uncharacterized protein
W5F2P6	0.365	0.25	0	Traes_5AL_EC310DBC51.1	0.3801	0.244611	100	5e-172	481	0	Uncharacterized protein
W5F337	0.248	0.619	0	Traes_5AL_F6FD8FEFF.1	0.1702	0.818757	100	2e-105	302	0	Uncharacterized protein
W5F3C4	0.102	-0.43	0	Traes_5AL_FC1665DA7.1	-0.382	0.73811	100	5e-177	493	0	GrpE protein homolog
W5F3F5	0.441	0.204	0	Traes_5AL_FEF4F30AA.1	-0.3916	0.114186	100	2e-175	487	0	Uncharacterized protein
W5F3G3	0.208	-0.498	0	Traes_5AL_FFACB1DE8.1	-0.7784	0.544785	100	4e-108	311	0	Uncharacterized protein
W5F3P8	0.413	0.079	0	Traes_5AS_116663495.1	-0.0428	0.953648	100	0	894	0	Uncharacterized protein
W5F3Q5	0.007	2.267	1	Traes_5AS_12C3708E1.2	-0.1535	0.867809	100	0	1587	0	Uncharacterized protein
W5F3Z1	0.171	-0.283	0	Traes_5AS_25D218AB9.2	-0.2993	0.785191	100	0	837	0	Uncharacterized protein
W5F459	0.32	0.152	0	Traes_1BL_FF64C1665.1	-0.1114	0.89169	100	0	952	0	Uncharacterized protein
W5F4B0	0.25	-0.237	0	Traes_5AS_3AFCAA6AC.2	0.0762	0.95242	100	0	619	0	Uncharacterized protein
W5F4P7	0.24	0.428	0	Traes_5AS_59E4511B7.1	-0.7736	0.0843747	100	0	529	0	Uncharacterized protein
W5F4T2	0.504	-0.079	0	Traes_5AS_62AB895F0.2	0.0695	0.908837	100	0	763	0	Uncharacterized protein
W5F5B0	0.035	0.487	0	Traes_5AS_908BF5D38.1	-0.1145	0.908954	100	0	868	0	Uncharacterized protein
W5F5J8	0.224	0.888	0	Traes_5AS_A6FEB7DA3.1	-0.2075	0.644485	100	1e-100	291	0	V-type proton ATPase proteolipid subunit
W5F5M9	0.075	3.191	1	Traes_5AS_AC11F9C6B.1	0.8773	0.250844	100	0	958	0	Uncharacterized protein
W5F5Q4	0.04	0.382	0	Traes_5AS_B16F5CA50.1	0.3229	0.70197	100	0	772	0	Uncharacterized protein
W5F5U2	0.553	-0.011	0	Traes_5AS_BABE20FBA.1	0.0855	0.920046	100	7e-159	449	0	Uncharacterized protein
W5F5Z0	0.476	-0.122	0	Traes_5AS_C7A2BE5AD.1	-0.1765	0.618273	100	4e-164	457	0	Uncharacterized protein
W5F648	0.515	0.055	0	Traes_5AS_D42C83AB8.1	-0.0653	0.934462	100	0	1222	0	Purple acid phosphatase (EC 3.1.3.2)
W5F651	0.37	-0.165	0	Traes_5AS_D4E66CB38.2	0.3911	0.745828	100	0	1183	0	Uncharacterized protein
W5F6X6	0.203	-0.116	0	Traes_5BL_04D6A2A15.2	-0.0391	0.974496	100	0	759	0	Uncharacterized protein
W5F6X9	0.314	0.362	0	Traes_5BL_04FDA138E1.1	-0.5255	0.460804	100	1e-72	219	0	Uncharacterized protein
W5F6Z0	0.306	-0.112	0	Traes_5BL_05819E27A.1	-0.0953	0.885101	100	0	1066	0	Uncharacterized protein
W5F796	0.218	-0.561	0	Traes_5BL_0A6FC156D.2	-0.0071	0.993981	100	6e-93	276	0	Uncharacterized protein
W5F7J1	0.249	0.233	0	Traes_5BL_0F2F5E9B0.2	0.0579	0.970516	100	0	1526	0	Beta-galactosidase (EC 3.2.1.23)
W5F7L5	0.156	1.338	0	Traes_5BL_105100E89.1	-0.4287	0.460806	100	6e-73	226	0	Uncharacterized protein
W5F7Q2	0.24	0.064	0	Traes_5BL_115EEC911.1	-0.131	0.905687	100	0	1549	0	Uncharacterized protein
W5F7U3	0.408	0.122	0	Traes_5BL_1430C137A.1	-0.0337	0.968047	100	0	2632	0	Uncharacterized protein
W5F7X4	0.544	-0.021	0	Traes_5BL_15BC2F2E3.1	-0.1882	0.756881	100	0	1545	0	Uncharacterized protein
W5F815	0.003	2.937	1	Traes_5BL_17F1F28B6.1	0.0152	0.987633	100	2e-161	451	0	Uncharacterized protein
W5F826	0.402	0.09	0	Traes_5BL_18A3D8790.1	0.1812	0.819155	100	1e-164	458	0	Proteasome subunit beta type (EC 3.4.25.1)
W5F8I6	0.063	2.398	1	Traes_5BL_201268B6D.1	-0.3588	0.566849	100	0	659	0	Uncharacterized protein
W5F8K3	0.082	0.333	0	Traes_5BL_2136D403E.2	-0.5833	0.550964	100	0	1208	0	Uncharacterized protein
W5F8T1	0.249	0.278	0	Traes_5BL_25CE08553.1	0.0834	0.94024	100	0	1018	0	Uncharacterized protein
W5F8V5	0.312	-0.38	0	Traes_5BL_2748468D7.1	0.0342	0.978254	100	0	918	0	Eukaryotic translation initiation factor 3 subunit E (eIF3e) (Eukaryotic translation initiation factor 3 subunit 6)
W5F8Z5	0.327	-2.209	-1	Traes_5BL_29847C42C.1	-1.3903	0.951039	100	0	507	0	Chlorophyll a-b binding protein, chloroplastic
W5F945	0.243	0.278	0	Traes_5BL_2BBD58AA9.1	-0.9869	0.512195	100	0	1068	0	Uncharacterized protein
W5F946	0.239	-0.476	0	Traes_5BL_2BCA66780.2	0.4373	0.341028	100	0	631	0	Uncharacterized protein
W5F9A5	0.031	-1.777	-1	Traes_5BL_2EA3D0B35.1	-0.0304	0.985166	100	0	554	0	Uncharacterized protein
W5F9D7	0.532	0.091	0	Traes_5BL_304FAFA26.1	-0.1114	0.95242	100	0	1786	0	Lipoxygenase (EC 1.13.11.-)
W5F9H6	0.442	0.072	0	Traes_5BL_3285D19B9.2	0.2041	0.868747	100	4e-150	427	0	Uncharacterized protein
W5F9K4	0.363	0.327	0	Traes_5BL_34593C7D1.1	0.52	0.705568	100	0	2607	0	Uncharacterized protein
W5F9N2	0.253	0.467	0	Traes_5BL_35B45515F.1	-0.4599	0.467709	100	0	874	0	Purple acid phosphatase (EC 3.1.3.2)
W5F9T8	0.226	0.454	0	Traes_5BL_3892C17DC.1	-0.3843	0.882955	100	0	699	0	Uncharacterized protein
W5F9X5	0.553	-0.011	0	Traes_5BL_3A0D38E89.1	-0.7071	0.610967	100	6e-76	228	0	Uncharacterized protein
W5FA98	0.001	2.781	1	Traes_5BL_3F5653472.2	0.3358	0.472053	100	0	1737	0	Uncharacterized protein
W5FAP9	0.533	-0.017	0	Traes_5BL_474FF094C.1	-0.2873	0.471435	100	0	692	0	Uncharacterized protein
W5FAY5	0.146	0.268	0	Traes_5BL_4BD0ED173.1	-0.1611	0.750558	100	0	785	0	Uncharacterized protein
W5FB05	0.394	-0.086	0	Traes_5BL_4CAAE7049.1	0.0322	0.983458	100	0	653	0	Uncharacterized protein
W5FB32	0.426	-0.126	0	Traes_5BL_4DFC096CB.1	-0.4658	0.19387	100	2e-142	410	0	Rhomboid-like protein (EC 3.4.21.-)
W5FB69	0.504	0.078	0	Traes_5BL_4FE938B74.1	0.096	0.923579	100	0	1113	0	Lysine--tRNA ligase (EC 6.1.1.6) (Lysyl-tRNA synthetase)
W5FBD5	0.522	-0.078	0	Traes_5BL_5211DDA9A.1	-0.2029	0.689633	100	2e-99	287	0	Uncharacterized protein
W5FBG5	0.345	0.199	0	Traes_5BL_537388393.1	0.1441	0.744533	100	0	1004	0	Uncharacterized protein
W5FBS0	0.003	-0.411	0	Traes_5BL_588743D55.1	0.1647	0.968297	100	1e-174	492	0	Uncharacterized protein
W5FBT5	0.003	-2.327	-1	Traes_5BL_5937975F2.1	-0.2344	0.685695	100	0	831	0	Uncharacterized protein
W5FBW2	0.037	0.768	1	Traes_5BL_5A9F5F455.1	0.3013	0.451129	100	0	901	0	Uncharacterized protein
W5FBZ1	0.221	-0.383	0	Traes_5BL_5C2AF3445.1	0.3582	0.26173	100	0	1506	0	Vacuolar protein sorting-associated protein 35
W5FC70	0.492	-0.106	0	Traes_5BL_619A5623A.1	0.2407	0.705781	100	0	1140	0	Purple acid phosphatase (EC 3.1.3.2)
W5FC74	0.002	3.956	1	Traes_5BL_61E22E49C.1	-0.1736	0.930315	100	3e-80	243	0	Uncharacterized protein
W5FC96	0.176	0.294	0	Traes_5BL_62D9B877B.1	0.3339	0.492268	100	0	1004	0	Uncharacterized protein
W5FCC0	0.109	0.334	0	Traes_5BL_63BE8E19B.1	-0.0313	0.97936	100	0	944	0	Inosine-5'-monophosphate dehydrogenase (IMP dehydrogenase) (IMPD) (IMPDH) (EC 1.1.1.205)
W5FCD8	0.557	-0.005	0	Traes_5BL_64831FC35.1	-0.61	0.268232	100	0	650	0	Uncharacterized protein
W5FCE8	0.003	1.039	1	Traes_5BL_64E510890.1	-0.126	0.977396	100	8e-103	295	0	Uncharacterized protein
W5FCI5	0.387	-0.134	0	Traes_5BL_6642E2A8B.1	-0.2309	0.466998	100	0	1951	0	Uncharacterized protein
W5FCM1	0.426	0.147	0	Traes_5BL_67DEA9FEF.2	-0.1737	0.786773	100	0	1219	0	Uncharacterized protein
W5FCR5	0.475	-0.098	0	Traes_5BL_69CCE2DA4.1	-0.3812	0.91041	100	3e-25	90.9	0	Uncharacterized protein
W5FCT5	0.552	-0.009	0	Traes_5BL_6AD1640CB.1	-0.3595	0.432313	100	0	862	0	Glutamate dehydrogenase
W5FCT7	0.301	0.102	0	Traes_5BL_6AE75A1FF.1	-0.4395	0.188527	100	0	1352	0	Uncharacterized protein
W5FCV9	0.276	-0.18	0	Traes_5BL_6C28037C8.1	-0.2284	0.851299	100	1e-127	362	0	Uncharacterized protein
W5FCW0	0.076	1.135	0	Traes_5BL_6C2CEA32D.1	0.0568	0.957835	100	0	1591	0	Uncharacterized protein
W5FCW3	0.007	-3.923	-1	Traes_5BL_6C57F47B7.3	0.3682	0.786737	100	0	730	0	Uncharacterized protein
W5FCY0	0.006	3.501	1	Traes_5BL_6D2126519.2	-0.3345	0.357309	100	0	1142	0	Purple acid phosphatase (EC 3.1.3.2)
W5FD93	0.498	0.101	0	Traes_5BL_72CF62D05.1	-0.2226	0.601548	100	8e-164	459	0	Uncharacterized protein
W5FDB1	0.372	-0.333	0	Traes_5BL_73E7476C2.1	-0.0184	0.984592	100	0	1335	0	Uncharacterized protein
W5FDJ5	0.295	-0.143	0	Traes_5BL_7933049AB.1	0.1638	0.871238	100	0	626	0	Uncharacterized protein
W5FDK4	0	4.527	1	Traes_5BL_79AA7C165.1	-0.0624	0.94803	100	0	703	0	Ferredoxin--NADP reductase (EC 1.18.1.2)
W5FDS3	0.553	0.012	0	Traes_5BL_7D5EC9052.1	-0.4708	0.411578	100	0	1207	0	Uncharacterized protein
W5FDY9	0.52	-0.026	0	Traes_5BL_8054CBDB6.1	-0.1764	0.906304	100	7e-112	323	0	Peptidyl-prolyl cis-trans isomerase (PPIase) (EC 5.2.1.8)
W5FDZ3	0.145	-0.141	0	Traes_5BL_808FF9377.1	-0.0919	0.888003	100	0	1261	0	Mitochondrial Rho GTPase (EC 3.6.5.-)
W5FE02	0.008	1.394	1	Traes_5BL_81163865C.2	2.5568	0.404822	100	9e-113	323	0	Uncharacterized protein
W5FE80	0.344	-0.158	0	Traes_5BL_85CC880D8.1	0.1663	0.860131	100	0	810	0	Patatin (EC 3.1.1.-)
W5FEC7	0.459	-0.127	0	Traes_5BL_881FB6FDE.1	0.4866	0.790006	100	0	665	0	Peroxidase (EC 1.11.1.7)
W5FEE5	0.362	0.124	0	Traes_5BL_88E594FCF.1	0.0135	0.988537	100	0	1278	0	Uncharacterized protein
W5FEE8	0.132	-1.865	0	Traes_5BL_890B92755.1	-0.5413	0.325273	100	0	836	0	Uncharacterized protein
W5FEJ3	0.433	0.109	0	Traes_5BL_8BBA80DA4.1	-0.3503	0.688275	100	3e-67	206	0	Uncharacterized protein
W5FEK9	0.134	0.268	0	Traes_5BL_8C585DC56.1	-0.0501	0.97041	100	2e-165	460	0	Uncharacterized protein
W5FEL1	0.259	-0.21	0	Traes_5BL_8C61BEE34.1	-0.8345	0.678703	100	1e-160	449	0	Uncharacterized protein
W5FEQ2	0.063	1.455	0	Traes_5BL_8DF4FE5A9.1	0.1101	0.864333	100	9e-176	492	0	Uncharacterized protein
W5FET6	0.314	-0.093	0	Traes_5BL_8FD1FB0E1.1	-0.2223	0.693839	100	3e-139	392	0	Uncharacterized protein
W5FEX6	0.379	0.22	0	Traes_5BL_918FE261E.1	-1.0729	0.567718	100	0	701	0	Uncharacterized protein
W5FEZ3	0.058	0.813	0	Traes_5BL_928131264.1	0.0102	0.993395	100	7e-88	257	0	40S ribosomal protein S12
W5FF28	0.528	-0.046	0	Traes_5BL_94BDB613C.1	-0.0639	0.972717	100	0	1758	0	Lipoxygenase (EC 1.13.11.-)
W5FF30	0.452	0.113	0	Traes_5BL_94DD45E92.1	0.0462	0.962548	100	0	1401	0	DNA topoisomerase 6 subunit B (EC 5.99.1.3)
W5FF45	0.041	1.993	1	Traes_5BL_95A60AC19.1	-0.1415	0.918079	100	1e-167	469	0	Uncharacterized protein
W5FFR3	0.015	1.767	1	Traes_5BL_A0ED5623C.2	-1.1685	0.37737	100	0	1425	0	Phospholipase D (EC 3.1.4.4)
W5FFT4	0.338	-0.112	0	Traes_5BL_A1D3A3447.1	-0.7335	0.417342	100	3e-103	297	0	Uncharacterized protein
W5FFV3	0.562	0.003	0	Traes_5BL_A2B216782.2	-0.162	0.751754	100	0	1112	0	Glucose-6-phosphate isomerase (EC 5.3.1.9)
W5FG05	0.242	0.325	0	Traes_5BL_A54F2104B.1	0.041	0.98641	100	1e-107	308	0	Nascent polypeptide-associated complex subunit beta
W5FG19	0.348	-0.196	0	Traes_5BL_A652A05E4.1	-0.0461	0.978254	100	8e-96	277	0	Uncharacterized protein
W5FG77	0.462	-0.043	0	Traes_5BL_A939C0E65.1	-0.1952	0.968565	100	1e-175	488	0	Uncharacterized protein
W5FG88	0.045	0.803	1	Traes_5BL_AA36BC1E0.1	0.5118	0.141818	100	0	832	0	Uncharacterized protein
W5FGH0	0.56	-0.003	0	Traes_5BL_AEEB6621B.1	-0.3534	0.351637	100	0	862	0	Uncharacterized protein
W5FGK6	0.005	2.22	1	Traes_5BL_B07A81170.1	0.0732	0.967434	100	9e-153	431	0	Uncharacterized protein
W5FGL9	0.18	-0.824	0	Traes_5BL_B137C7E4F.1	-0.5866	0.888335	100	4e-110	314	0	Uncharacterized protein
W5FGN2	0.545	-0.041	0	Traes_5BL_B1F1A4CFF.1	0.0869	0.940283	100	0	702	0	Uncharacterized protein
W5FGS9	0.298	-0.215	0	Traes_5BL_B4537ED84.1	-0.2668	0.776194	100	0	758	0	Uncharacterized protein
W5FGZ0	0.05	-0.493	0	Traes_5BL_B6F59E7B61.2	-0.3384	0.609076	100	0	654	0	Uncharacterized protein
W5FH33	0.528	-0.025	0	Traes_5BL_B92355534.1	-0.5167	0.199052	100	3e-140	397	0	Uncharacterized protein
W5FH35	0.522	-0.068	0	Traes_5BL_B941CAFAE.1	-0.1182	0.836826	100	0	1025	0	Transmembrane 9 superfamily member
W5FH48	0.236	0.558	0	Traes_5BL_BA19E1CE3.1	-0.4129	0.656372	100	0	520	0	Uncharacterized protein
W5FHK3	0.012	3.639	1	Traes_5BL_C1F897A4A.1	-1.0162	0.374486	100	1e-35	117	0	Uncharacterized protein
W5FHP7	0.498	0.044	0	Traes_5BL_C43CADB04.1	-0.1809	0.86715	100	0	817	0	Uncharacterized protein
W5FHZ8	0.221	-0.399	0	Traes_5BL_CA478811A.1	-0.5371	0.615278	100	0	1663	0	Uncharacterized protein
W5FI19	0.076	-0.522	0	Traes_5BL_CB1C66FC0.1	0.2517	0.695392	100	0	1030	0	Uncharacterized protein
W5FI90	0.305	-0.082	0	Traes_5BL_CE7069050.1	0.1323	0.775148	100	0	595	0	Uncharacterized protein
W5FIN0	0.553	0.004	0	Traes_5BL_D5F2A5070.1	-0.1705	0.817329	100	0	555	0	Uncharacterized protein
W5FIP7	0.497	-0.034	0	Traes_5BL_D699B2815.1	-0.3138	0.502955	100	0	695	0	Uncharacterized protein
W5FIT2	0.099	-0.515	0	Traes_5BL_D8C04384D.1	-0.0707	0.958971	100	6e-90	262	0	Uncharacterized protein
W5FIY5	0.534	-0.025	0	Traes_5BL_DB79E4660.1	0.0808	0.958224	100	0	1067	0	Uncharacterized protein
W5FJ27	0.292	-0.116	0	Traes_5BL_DDA3E3EB0.2	-0.1352	0.878896	100	0	1026	0	Uncharacterized protein
W5FJ53	0.492	-0.035	0	Traes_5BL_DF1EC63DF.1	-0.5517	0.409015	100	0	927	0	Flavin-containing monooxygenase (EC 1.-.-.-)
W5FJA4	0.314	0.203	0	Traes_5BL_E13A2FBD01.1	-0.6194	0.520355	100	2e-165	462	0	Uncharacterized protein
W5FJD2	0.553	-0.016	0	Traes_5BL_E220C7864.2	-0.3798	0.475421	100	0	506	0	Uncharacterized protein
W5FJL0	0.417	-0.095	0	Traes_5BL_E77938325.1	-0.6261	0.453058	100	5e-174	486	0	Uncharacterized protein
W5FJP8	0.251	0.914	0	Traes_5BL_E948DCA4A.2	-0.1575	0.802415	100	1e-156	437	0	Uncharacterized protein
W5FJQ3	0.302	0.313	0	Traes_5BL_E9A0FB4CC.2	0.1183	0.878896	100	0	755	0	Uncharacterized protein
W5FJV1	0.355	0.238	0	Traes_5BL_EC24EEA67.1	-0.3409	0.485517	100	0	617	0	Uncharacterized protein
W5FK23	0.368	0.127	0	Traes_5BL_EF43E6E17.2	-0.0615	0.926514	100	0	2362	0	Uncharacterized protein
W5FKC9	0.24	-0.281	0	Traes_5BL_F421A6446.2	-0.192	0.638712	100	3e-80	235	0	Uncharacterized protein
W5FKI6	0.27	0.233	0	Traes_5BL_F6BC648F3.1	-0.1449	0.844316	100	0	1088	0	Uncharacterized protein
W5FKK0	0.134	0.718	0	Traes_5BL_1667563F2.2	-0.203	0.895453	100	0	946	0	Uncharacterized protein
W5FKQ9	0.39	-0.482	0	Traes_5BL_FB570E5F1.1	-0.785	0.329044	100	5e-68	203	0	Uncharacterized protein
W5FKS5	0.518	-0.044	0	Traes_5BL_FC28B66D8.2	-0.1785	0.9353	100	0	988	0	Uncharacterized protein
W5FKU0	0.362	0.136	0	Traes_5BL_FCDAFE3CC.1	0.3418	0.664747	100	0	926	0	Uncharacterized protein
W5FKY4	0.354	0.448	0	Traes_5BL_FF6260428.2	0.1357	0.744002	100	0	1071	0	Uncharacterized protein
W5FL61	0.408	0.341	0	Traes_5BS_0CF174D11.1	-0.623	0.841645	100	7e-164	462	0	Uncharacterized protein
W5FLA4	0.24	-0.263	0	Traes_5BS_19E54A2E0.1	-0.0901	0.867875	100	5e-133	396	0	Uncharacterized protein
W5FLB7	0.519	0.094	0	Traes_5BS_1CC125F95.2	0.1773	0.79314	100	1e-78	231	0	Uncharacterized protein
W5FLB9	0.56	-0.005	0	Traes_5BS_1D2221052.1	0.183	0.757432	100	0	1709	0	Uncharacterized protein
W5FLC6	0.003	3.088	1	Traes_5BS_1EA5917AB.1	0.4877	0.0997311	100	0	1530	0	Uncharacterized protein
W5FLD4	0.381	-0.14	0	Traes_5BS_210B7C3A4.2	0.1205	0.817557	100	0	1303	0	Uncharacterized protein
W5FLE9	0.483	-0.1	0	Traes_5BS_23ED32DC9.1	0.2347	0.765532	100	1e-114	329	0	Uncharacterized protein
W5FLT2	0	3.176	1	Traes_5BS_3AD3F0CAE.2	-0.0206	0.989719	100	3e-93	271	0	Uncharacterized protein
W5FM55	0.121	-0.605	0	Traes_5BS_516ED77FA.2	0.202	0.929152	100	0	793	0	Uncharacterized protein
W5FMB1	0.093	0.388	0	Traes_5BS_5DC971135.1	-0.1575	0.928234	100	0	626	0	Uncharacterized protein
W5FMD7	0.314	-0.191	0	Traes_5BS_63B27483D.1	0.1924	0.872251	100	0	1494	0	Serine/threonine-protein phosphatase (EC 3.1.3.16)
W5FMI4	0.406	-0.261	0	Traes_5BS_6AFE1F4C9.2	-0.051	0.961984	100	0	952	0	Uncharacterized protein
W5FMU3	0.303	-0.444	0	Traes_5BS_8244C1D29.1	0.1061	0.871193	100	0	1422	0	Uncharacterized protein
W5FMZ5	0.53	-0.044	0	Traes_5BS_8D39DFC55.1	0.0458	0.965448	100	0	1136	0	Uncharacterized protein
W5FN01	0.291	-0.128	0	Traes_5BS_8E32B4D41.1	-0.3472	0.71816	100	2e-72	216	0	Uncharacterized protein
W5FN60	0.491	0.122	0	Traes_5BS_9A95DE723.1	-0.3742	0.864333	100	0	631	0	Uncharacterized protein
W5FN63	0.001	2.763	1	Traes_5BS_9AD74E09C.2	0.2482	0.744002	100	0	531	0	Uncharacterized protein
W5FNK9	0.095	1.551	0	Traes_5BS_B593A6FB7.1	0.4175	0.689633	100	0	759	0	Uncharacterized protein
W5FNS8	0.061	-0.417	0	Traes_5BS_C38D45CA4.2	0.1408	0.808757	100	0	2043	0	Calcium-transporting ATPase (EC 3.6.3.8)
W5FNX7	0.055	1.691	0	Traes_5BS_CDBEA9E6B.1	0.0084	0.995632	100	8e-64	192	0	Uncharacterized protein
W5FNZ3	0.369	0.416	0	Traes_5BS_D1BA3D7D3.1	0.0424	0.959122	100	7e-163	454	0	Uncharacterized protein
W5FP48	0.236	-0.599	0	Traes_5BS_DCB2B616C.1	-0.3719	0.863207	100	2e-154	434	0	Uncharacterized protein
W5FPA7	0.355	0.151	0	Traes_5AS_9F681D8F1.1	0.061	0.928234	100	5e-132	374	0	Uncharacterized protein
W5FPD7	0.193	0.309	0	Traes_5BS_EC9AE33AD.1	0.2848	0.721743	100	0	691	0	Malate dehydrogenase (EC 1.1.1.37)
W5FPK0	0.121	0.271	0	Traes_5BS_F80F165D2.2	0.1093	0.855324	100	0	871	0	Uncharacterized protein
W5FPK2	0.217	-0.275	0	Traes_5BS_F8604D316.2	-0.015	0.989735	100	0	563	0	Sulfurtransferase
W5FPM1	0.553	0.016	0	Traes_5BS_FD73B7A4F.1	-1.3409	0.596371	100	2e-151	425	0	Uncharacterized protein
W5FPN2	0.363	-0.075	0	Traes_5BS_FF89E832D.1	-0.0025	0.99754	100	0	920	0	Uncharacterized protein
W5FPP7	0.209	-0.474	0	Traes_5DL_00A28F6FE.2	-0.1573	0.828946	100	0	1919	0	Uncharacterized protein
W5FPR0	0.419	-0.108	0	Traes_5DL_014BC41D5.1	-0.266	0.54408	100	2e-151	424	0	Uncharacterized protein
W5FPS8	0.22	-0.381	0	Traes_5DL_0251861181.1	-0.0883	0.966911	100	0	522	0	Uncharacterized protein
W5FQ04	0.05	-0.16	0	Traes_5DL_06720A14B.1	0.2643	0.856903	100	1e-143	403	0	Uncharacterized protein
W5FQ09	0.269	-0.202	0	Traes_5DL_06E515CD3.2	-0.0293	0.987552	100	0	697	0	Ferredoxin--NADP reductase (EC 1.18.1.2)
W5FQ13	0.211	-0.494	0	Traes_5DL_072E25897.1	-0.1473	0.871212	100	0	684	0	Uncharacterized protein
W5FQ55	0.532	0.032	0	Traes_5DL_0A7630D1E.1	-0.1998	0.777142	100	0	989	0	UDP-glucose 6-dehydrogenase (EC 1.1.1.22)
W5FQ74	0.172	0.251	0	Traes_5DL_0BE2B1D42.2	-0.0192	0.985472	100	0	2080	0	Uncharacterized protein
W5FQA4	0.508	-0.034	0	Traes_5DL_0DD5BCE63.1	-0.0245	0.984988	100	0	557	0	Uncharacterized protein
W5FQI1	0.273	0.407	0	Traes_5DL_1299E23A4.1	-0.2667	0.492128	100	4e-157	442	0	Uncharacterized protein
W5FQY2	0.529	0.028	0	Traes_5DL_1B98A68E5.1	0.0423	0.984375	100	0	797	0	Patatin (EC 3.1.1.-)
W5FR08	0.408	0.108	0	Traes_5DL_1D582FE0B.1	-0.8239	0.69968	100	0	1031	0	Uncharacterized protein
W5FR28	0.231	0.316	0	Traes_5DL_1F18FD8B2.1	-0.0026	0.998372	100	0	1708	0	Uncharacterized protein
W5FR58	0.012	2.022	1	Traes_5DL_20877B6EA.1	0.3194	0.447639	100	0	1116	0	Uncharacterized protein
W5FR64	0.553	0.014	0	Traes_5DL_21090CF5B.2	-0.2263	0.904541	100	0	791	0	Uncharacterized protein
W5FR78	0.402	-0.28	0	Traes_5DL_21FAEB45B.2	-0.22	0.616805	100	0	592	0	Uncharacterized protein
W5FRB9	0.387	-0.268	0	Traes_5DL_24B910506.1	0.0385	0.971504	100	0	1247	0	Uncharacterized protein
W5FRE7	0.289	-0.088	0	Traes_5DL_25FA5CCA4.2	-0.0385	0.982942	100	0	1346	0	Uncharacterized protein
W5FRF1	0.514	-0.036	0	Traes_5DL_264309F34.1	-0.0563	0.964664	100	0	553	0	Uncharacterized protein
W5FRJ2	0.389	0.155	0	Traes_5DL_28FBAC551.1	-0.1729	0.668902	100	0	1185	0	Uncharacterized protein
W5FS52	0.163	0.268	0	Traes_5DL_36CCB33BB.1	-0.5089	0.0750417	100	0	540	0	Uncharacterized protein
W5FSD0	0.387	0.118	0	Traes_5DL_3B71B1E8C.1	-0.3211	0.68791	100	0	653	0	Uncharacterized protein
W5FSH0	0.002	2.819	1	Traes_5DL_3DEA439CE.1	-0.1175	0.973253	100	8e-88	255	0	Uncharacterized protein
W5FSJ5	0.361	0.144	0	Traes_5DL_3F2DF091A.1	-0.2458	0.779337	100	0	723	0	Uncharacterized protein
W5FSM8	0.403	-0.174	0	Traes_5BL_BCBE66F1D.1	-0.1088	0.888433	100	2e-125	355	0	Uncharacterized protein
W5FSP4	0.483	-0.036	0	Traes_5DL_43046228D.1	-0.0581	0.948569	100	0	675	0	Uncharacterized protein
W5FSP7	0.515	-0.052	0	Traes_5DL_432CC0CB0.1	0.662	0.587954	100	0	603	0	Uncharacterized protein
W5FSR5	0.012	1.283	1	Traes_5AL_D0F5C42A0.1	-0.1921	0.866425	100	2e-110	315	0	Uncharacterized protein
W5FSU1	0.562	0.003	0	Traes_5DL_46901C98E.1	0.0265	0.98214	100	0	782	0	Uncharacterized protein
W5FSU2	0.316	0.123	0	Traes_5DL_469B4E877.1	-0.286	0.56967	100	0	1644	0	Uncharacterized protein
W5FSW1	0.001	2.752	1	Traes_5DL_47101DD5D.1	0.0914	0.974245	100	0	1533	0	Uncharacterized protein
W5FSW8	0.338	0.167	0	Traes_5DL_478B2784A.1	0.4754	0.39335	100	0	836	0	Uridine kinase (EC 2.7.1.48)
W5FT14	0.2	-0.449	0	Traes_5AL_C253CFC1E.1	-0.2793	0.829399	100	6e-37	123	0	Uncharacterized protein
W5FT70	0	3.928	1	Traes_5DL_4FF500E86.2	-0.3125	0.692028	100	0	681	0	Dihydrolipoamide acetyltransferase component of pyruvate dehydrogenase complex (EC 2.3.1.-)
W5FT73	0.01	2.007	1	Traes_5DL_500C66579.1	0.3578	0.545034	100	1e-129	366	0	Uncharacterized protein
W5FTE3	0.245	-0.133	0	Traes_5DL_546404AFD.1	-0.1181	0.87996	100	0	801	0	Uncharacterized protein
W5FTF6	0.477	-0.075	0	Traes_5DL_5568ADA8C.1	-0.1297	0.888003	100	1e-95	277	0	Uncharacterized protein
W5FTJ5	0.241	0.188	0	Traes_5DL_587BD8B7D.1	0.0577	0.954472	100	0	610	0	Uncharacterized protein
W5FTM6	0.506	-0.047	0	Traes_5DL_5A546D5B3.2	0.0926	0.925959	100	0	1318	0	Uncharacterized protein
W5FTP0	0.058	-0.298	0	Traes_5DL_5AE651847.1	0.2118	0.69358	100	0	1066	0	Uncharacterized protein
W5FTY5	0.466	-0.158	0	Traes_5DL_5FF49F6AB.2	0.192	0.936631	100	0	1003	0	Uncharacterized protein
W5FU25	0.134	-0.809	0	Traes_5DL_62B6773BC.1	0.0568	0.973936	100	5e-140	393	0	Uncharacterized protein
W5FU41	0	-2.074	-1	Traes_5DL_63C30FA61.1	0.1555	0.839777	100	0	1154	0	Uncharacterized protein
W5FU84	0.362	-0.14	0	Traes_5BL_255FD7E3D.1	-0.0047	0.997821	100	6e-73	217	0	Uncharacterized protein
W5FUA0	0.289	-0.207	0	Traes_5DL_683AE36C9.1	0.1114	0.932446	100	6e-172	479	0	Uncharacterized protein
W5FUB4	0.204	-0.389	0	Traes_5DL_696F6D975.1	-0.2258	0.818757	100	0	1041	0	Uncharacterized protein
W5FUD0	0.367	-0.09	0	Traes_5DL_6B09AFADC.1	-0.0842	0.892199	100	0	1158	0	Uncharacterized protein
W5FUE7	0.483	-0.077	0	Traes_5DL_6BFE305FD.1	-0.1304	0.863983	100	0	2701	0	Uncharacterized protein
W5FUQ8	0.008	3.902	1	Traes_5AL_A0A4D2BE7.2	-0.117	0.92139	100	2e-55	170	0	Uncharacterized protein
W5FUU5	0.548	-0.02	0	Traes_5DL_761CB8E23.2	0.1124	0.832123	100	0	2012	0	Calcium-transporting ATPase (EC 3.6.3.8)
W5FV23	0.436	0.169	0	Traes_5DL_7BEC640FA.1	0.7828	0.626191	100	0	967	0	Uncharacterized protein
W5FV41	0.149	-0.118	0	Traes_5BL_CF5A8348D.2	-0.102	0.870752	100	0	702	0	Uncharacterized protein
W5FV79	0.211	0.416	0	Traes_5DL_7F872A678.1	-0.2639	0.725704	100	0	793	0	Uncharacterized protein
W5FVT5	0.001	4.328	1	Traes_5AL_75A3C15D7.1	-0.1121	0.97559	100	3e-146	410	0	Uncharacterized protein
W5FVU1	0.001	-3.113	-1	Traes_5DL_8D04037AC.1	0.1843	0.700571	100	0	1549	0	Eukaryotic translation initiation factor 3 subunit C (eIF3c) (Eukaryotic translation initiation factor 3 subunit 8) (eIF3 p110)
W5FVX2	0.422	-0.108	0	Traes_5DL_8ED8376D9.1	-0.8007	0.814485	100	3e-174	484	0	Uncharacterized protein
W5FWF5	0.023	-0.37	0	Traes_5BL_999585B72.1	-0.168	0.920107	100	2e-98	285	0	Uncharacterized protein
W5FWH2	0.329	0.151	0	Traes_5DL_9B33FEEAA.1	-0.0423	0.971627	100	0	1306	0	Uncharacterized protein
W5FWN0	0.002	3.004	1	Traes_5DL_9F421ABDC.1	0.2527	0.627358	100	2e-166	462	0	Uncharacterized protein
W5FWS1	0.32	-0.21	0	Traes_5DL_A159814E1.2	0.1396	0.902941	100	0	1838	0	Uncharacterized protein
W5FWU9	0.273	0.618	0	Traes_5DL_A3AA8AFCC.1	-0.1835	0.69604	100	5e-166	463	0	Uncharacterized protein
W5FWX5	0.316	-0.146	0	Traes_5DL_A51B486B2.4	-0.0876	0.928024	100	0	1042	0	NEDD8-activating enzyme E1 regulatory subunit
W5FWX6	0.293	-0.224	0	Traes_5DL_A51C04BEB.1	0.0215	0.977396	100	0	918	0	Uncharacterized protein
W5FWZ2	0.018	-0.222	0	Traes_5DL_A5EFA1CE8.1	0.1373	0.870457	100	0	701	0	Uncharacterized protein
W5FX66	0.258	0.198	0	Traes_5DL_AA55FBE2C.1	-0.0387	0.974956	100	0	1237	0	Methylenetetrahydrofolate reductase (EC 1.5.1.20)
W5FX87	0.15	0.263	0	Traes_5DL_AB89107D7.2	0.0504	0.95172	100	0	1397	0	Uncharacterized protein
W5FXB0	0.012	0.691	1	Traes_5DL_AC9BA594F.1	-0.16	0.831828	100	8e-148	417	0	Uncharacterized protein
W5FXL8	0.475	0.057	0	Traes_5DL_B27B448B3.1	0.071	0.967794	100	2e-100	293	0	Uncharacterized protein
W5FY29	0.102	0.403	0	Traes_5DL_BB2DEEC83.1	-0.1606	0.956487	100	0	557	0	Uncharacterized protein
W5FY59	0.249	-0.298	0	Traes_5DL_BCEFD69DA.1	0.1851	0.770853	100	0	664	0	Uncharacterized protein
W5FY62	0.01	-0.256	0	Traes_5DL_BD1C8E19E.1	-0.0475	0.964664	100	0	1099	0	Glucose-6-phosphate isomerase (EC 5.3.1.9)
W5FY65	0.224	-0.223	0	Traes_5DL_BD4307B6F.1	-0.2905	0.869227	100	0	1007	0	Transmembrane 9 superfamily member
W5FY88	0.118	0.383	0	Traes_5DL_BF47BE671.1	0.1485	0.74102	100	0	1838	0	Alpha-mannosidase (EC 3.2.1.-)
W5FYH5	0.177	-0.309	0	Traes_5DL_C498CD5E6.1	0.0914	0.918763	100	0	1036	0	Uncharacterized protein
W5FYM6	0.109	-0.311	0	Traes_5DL_C8513E1AD.1	-0.0609	0.95172	100	8e-171	478	0	Uncharacterized protein
W5FYN0	0.335	-0.365	0	Traes_5DL_C8AC411F1.1	-0.1375	0.798113	100	0	906	0	Uncharacterized protein
W5FYS7	0.135	-0.359	0	Traes_5DL_CB10294B7.1	-0.0918	0.87548	100	0	1722	0	Uncharacterized protein
W5FYW3	0.086	-0.307	0	Traes_5DL_CD95EFB8F.2	-0.024	0.993981	100	1e-157	456	0	Uncharacterized protein
W5FZ37	0.369	0.318	0	Traes_5DL_D2F75A952.2	-1.1421	0.731712	100	0	679	0	Peroxidase (EC 1.11.1.7)
W5FZ49	0.416	0.095	0	Traes_5DL_D3AA8B440.1	-0.1725	0.943634	100	0	733	0	Uncharacterized protein
W5FZH1	0.006	-3.521	-1	Traes_5DL_DB575B1BC.2	-0.1236	0.801247	100	5e-116	332	0	Uncharacterized protein
W5FZJ6	0.01	1.81	1	Traes_5DL_DC720C4C0.2	-0.1217	0.972717	100	3e-100	291	0	Uncharacterized protein
W5FZJ8	0.552	-0.008	0	Traes_5DL_DC9463BD7.2	0.1186	0.801793	100	0	724	0	Uncharacterized protein
W5FZT9	0.26	0.602	0	Traes_5DL_E0E9376BF.1	0.5979	0.334274	100	0	974	0	Uncharacterized protein
W5FZV5	0.381	-0.251	0	Traes_5DL_E1D06F29F.1	-0.0522	0.96361	100	0	639	0	Annexin
W5G032	0.523	-0.032	0	Traes_5DL_E65A9FF9B.2	-0.1298	0.886744	100	0	513	0	Uncharacterized protein
W5G036	0.372	-0.121	0	Traes_5DL_E6D11E867.1	0.1727	0.727555	100	0	720	0	Citrate synthase (EC 2.3.3.16)
W5G0E6	0.483	-0.082	0	Traes_5AL_2FB884126.2	0.2444	0.993089	100	2e-169	473	0	Proteasome subunit alpha type (EC 3.4.25.1)
W5G0I9	0.001	3.958	1	Traes_5DL_F17F78F73.1	0.0602	0.961307	100	0	645	0	Uncharacterized protein
W5G0Z3	0.549	-0.018	0	Traes_5DL_FAD14F008.1	-0.355	0.533806	100	0	617	0	Uncharacterized protein
W5G100	0.436	-0.042	0	Traes_5DL_FAF23C705.1	0.0288	0.979443	100	0	1082	0	Pyruvate kinase (EC 2.7.1.40)
W5G103	0.139	0.169	0	Traes_5DL_FB06824E1.1	0.0801	0.922774	100	0	1218	0	Succinate dehydrogenase [ubiquinone] flavoprotein subunit, mitochondrial (EC 1.3.5.1)
W5G105	0.54	-0.044	0	Traes_5BL_E99B4DCCB.1	-0.097	0.940604	100	0	542	0	Uncharacterized protein
W5G112	0.221	0.341	0	Traes_5DL_FBCE5007F.1	-0.2357	0.712921	100	0	1247	0	Uncharacterized protein
W5G125	0.075	-0.442	0	Traes_5DL_FC9E6D3F7.1	-0.0332	0.958431	100	0	1717	0	Uncharacterized protein
W5G131	0.418	0.04	0	Traes_5DL_FCF08AEA6.1	0.0589	0.947873	100	0	706	0	Uncharacterized protein
W5G171	0.128	-0.214	0	Traes_5DL_FFF0AA252.1	-0.1594	0.89098	100	0	829	0	Uncharacterized protein
W5G1C8	0.549	0.025	0	Traes_5DS_0C9500F2D1.2	-0.4944	0.39577	100	4e-103	298	0	Uncharacterized protein
W5G1K3	0.203	0.268	0	Traes_5DS_1BD5492E6.1	-0.247	0.635005	100	0	1477	0	Uncharacterized protein
W5G1M6	0.009	2.342	1	Traes_5DS_1F0929CD7.1	-0.4197	0.847422	100	0	670	0	Uncharacterized protein
W5G1U8	0.021	3.21	1	Traes_5DS_2E06A1F03.1	-0.0598	0.971543	100	0	612	0	Uncharacterized protein
W5G1U9	0.257	-0.271	0	Traes_5DS_2E5166271.1	-0.0883	0.936785	100	6e-103	296	0	Uncharacterized protein
W5G223	0.127	0.858	0	Traes_5DS_3E7B0E92F1.1	-0.0613	0.937188	100	4e-41	132	0	Uncharacterized protein
W5G255	0.492	0.054	0	Traes_5DS_438FF99FC.2	-0.0102	0.99207	100	0	584	0	MBD6-5DS (Uncharacterized protein)
W5G2H8	0.245	-0.367	0	Traes_5DS_581AB88F8.2	-0.1361	0.797295	100	0	726	0	Cysteine synthase (EC 2.5.1.47)
W5G2Y4	0.12	-0.464	0	Traes_5DS_78D193207.1	0.0559	0.954325	100	0	518	0	Uncharacterized protein
W5G2Y5	0.215	-0.117	0	Traes_5DS_7933E8BD7.1	0.2634	0.380907	100	0	1575	0	Uncharacterized protein
W5G3N3	0.276	-0.206	0	Traes_5DS_A9D822291.1	0.0356	0.966026	100	0	1210	0	Uncharacterized protein
W5G3P9	0.131	-0.236	0	Traes_5DS_AC5D29D23.1	0.2122	0.728812	100	0	1435	0	Uncharacterized protein
W5G3X9	0.545	-0.046	0	Traes_5DS_BFF4B778D.1	-0.3277	0.802431	100	1e-89	260	0	Uncharacterized protein
W5G485	0.183	0.304	0	Traes_5DS_D357E8B8F.1	-0.03	0.981784	100	0	981	0	Glutathione synthetase (GSH-S) (EC 6.3.2.3)
W5G494	0.403	0.118	0	Traes_5DS_D4C7741DA.1	-0.0662	0.956905	100	0	543	0	Uncharacterized protein
W5G4H1	0.128	-0.312	0	Traes_5DS_E0688C1DF.2	0.8065	0.367219	100	0	670	0	Uncharacterized protein
W5G4K8	0.274	0.351	0	Traes_5DS_E926DC301.1	-0.1081	0.919757	100	0	899	0	Uncharacterized protein
W5G4N1	0.343	0.192	0	Traes_5DS_ED1CB5D7E.1	-0.1356	0.888138	100	2e-147	413	0	Uncharacterized protein
W5G4R7	0.174	-0.212	0	Traes_5DS_F4E2D3CF5.2	0.1498	0.734372	100	0	1377	0	Pyrophosphate--fructose 6-phosphate 1-phosphotransferase subunit alpha (PFP) (6-phosphofructokinase, pyrophosphate dependent) (PPi-PFK) (Pyrophosphate-dependent 6-phosphofructose-1-kinase)
W5G4U6	0.15	0.945	0	Traes_5DS_F9C6618A5.1	0.1656	0.743945	100	0	6226	0	Uncharacterized protein
W5G4V2	0.167	-0.617	0	Traes_5DS_FB851A705.1	0.2289	0.722181	100	0	508	0	Uncharacterized protein
W5G4V8	0.563	-0.001	0	Traes_5DS_FDD00EE4A.1	-0.1544	0.765617	100	0	1209	0	Purple acid phosphatase (EC 3.1.3.2)
W5G4X3	0.145	-0.356	0	Traes_6AL_00EDAC7DB.1	0.0451	0.976237	100	2e-180	502	0	Uncharacterized protein
W5G4Z9	0.504	0.08	0	Traes_6AL_033D6C680.1	0.1697	0.789069	100	5e-95	285	0	Uncharacterized protein
W5G513	0.108	-0.39	0	Traes_6AL_055CBC57B.1	-0.0603	0.954325	100	2e-109	313	0	Uncharacterized protein
W5G5H3	0.094	-0.381	0	Traes_6AL_174253A751.1	-0.1168	0.905687	100	0	661	0	Glyceraldehyde-3-phosphate dehydrogenase (EC 1.2.1.-)
W5G5M1	0.24	-0.403	0	Traes_6AL_1DAFF2711.2	-0.4199	0.241282	100	0	1541	0	Uncharacterized protein
W5G5P5	0.075	-0.709	0	Traes_6AL_2063C3615.4	0.3597	0.792264	100	0	601	0	Uncharacterized protein
W5G5S1	0.199	-0.152	0	Traes_6AL_23918FB79.1	0.0694	0.931164	100	0	2357	0	Uncharacterized protein
W5G612	0.48	-0.008	0	Traes_6AL_2DC116D50.1	-0.1395	0.823484	100	0	807	0	Uncharacterized protein
W5G6B7	0.24	-0.682	0	Traes_6AL_391580249.1	0.021	0.98214	100	0	1464	0	Uncharacterized protein
W5G6L7	0.521	0.01	0	Traes_6AL_42AEB5299.1	0.0702	0.906604	100	0	1001	0	Uncharacterized protein
W5G6Q9	0.001	4.295	1	Traes_6AL_4775D09661.1	-0.5537	0.7635	100	0	649	0	Uncharacterized protein
W5G6S8	0.518	-0.038	0	Traes_6AL_48AD99533.1	-0.0726	0.979796	100	3e-145	409	0	Uncharacterized protein
W5G718	0.126	0.656	0	Traes_6AL_541B0B87B.1	0.0463	0.948555	100	0	1012	0	Uncharacterized protein
W5G736	0.047	-0.593	-1	Traes_6AL_5537AC81D.1	-0.139	0.843778	100	0	548	0	Uncharacterized protein
W5G750	0.442	0.11	0	Traes_6AL_562AE8B6E.1	0.2439	0.785191	100	0	802	0	Uncharacterized protein
W5G7B1	0.522	-0.066	0	Traes_6AL_5BFB40DEE.1	-0.9461	0.0503966	100	1e-155	435	0	Uncharacterized protein
W5G7D5	0.005	1.836	1	Traes_6AL_5E8154BE8.1	-0.3864	0.831564	100	0	627	0	Uncharacterized protein
W5G893	0.128	0.601	0	Traes_6AL_8262406D3.1	-0.6217	0.0842839	100	3e-106	304	0	Uncharacterized protein
W5G8P6	0.239	-0.345	0	Traes_6AL_91F3E548F.1	-0.4144	0.571003	100	9e-153	429	0	Uncharacterized protein
W5G8P8	0.291	0.266	0	Traes_6AL_920563984.2	0.1445	0.864436	100	8e-145	408	0	60S ribosomal protein L6
W5G8V6	0.012	-2.324	-1	Traes_6AL_96EEAA1AD.1	-0.1102	0.974754	100	7e-83	243	0	Uncharacterized protein
W5G8Z7	0.218	0.103	0	Traes_6AL_9B873CB22.1	-0.8544	0.265123	100	6e-63	192	0	Uncharacterized protein
W5G919	0.384	0.234	0	Traes_6AL_9DC727B0F.1	-0.7551	0.26116	100	0	734	0	Uncharacterized protein
W5G990	0.15	-0.295	0	Traes_6AL_A544534A2.1	0.1016	0.900233	100	2e-72	216	0	Uncharacterized protein
W5G999	0.44	0.097	0	Traes_6AL_A5E7E3699.1	-0.1203	0.927039	100	0	622	0	Uncharacterized protein
W5G9C7	0.287	-0.171	0	Traes_6AL_A923A5347.1	-0.2375	0.700718	100	0	1420	0	Uncharacterized protein
W5G9K2	0.009	1.768	1	Traes_6AL_B0BF027E5.1	-0.1179	0.962961	100	9e-160	450	0	Uncharacterized protein
W5G9N6	0.302	-0.145	0	Traes_6AL_B4EE3CABB.1	0.0301	0.980342	100	0	537	0	Uncharacterized protein
W5G9P1	0.042	-0.595	-1	Traes_6AL_B57DC279C.1	0.1762	0.981076	100	0	758	0	Uncharacterized protein
W5GA33	0.386	0.104	0	Traes_6AL_C345CE2BE.1	-0.2257	0.864333	100	0	700	0	Uncharacterized protein
W5GA68	0.364	-0.08	0	Traes_6AL_C78A4D4B5.1	-0.1428	0.758193	100	0	1285	0	Pyrophosphate--fructose 6-phosphate 1-phosphotransferase subunit alpha (PFP) (6-phosphofructokinase, pyrophosphate dependent) (PPi-PFK) (Pyrophosphate-dependent 6-phosphofructose-1-kinase)
W5GA87	0.205	-0.654	0	Traes_6AL_CA2AA1B8C.1	-0.1481	0.917459	100	0	1538	0	Uncharacterized protein
W5GAC6	0.039	2.156	1	Traes_6AL_CFE60316E.1	-0.0604	0.966399	100	0	585	0	Annexin
W5GAE3	0.256	0.848	0	Traes_6AL_D13D9D951.1	-0.8604	0.113249	100	0	931	0	Uncharacterized protein
W5GAH8	0.291	-0.297	0	Traes_6AL_D51D8E06E.1	-0.124	0.916204	100	0	1023	0	Uncharacterized protein
W5GAM0	0.167	0.407	0	Traes_6AL_D9C3BC088.1	-0.4385	0.759887	100	0	641	0	Uncharacterized protein
W5GAR0	0.028	-6.52	-1	Traes_6AL_DDBB7DA67.2	-0.6046	0.0177394	100	3e-40	130	-1	Uncharacterized protein
W5GAS6	0.357	-0.265	0	Traes_6AL_DF66C56B1.1	-0.476	0.248327	100	1e-141	400	0	Uncharacterized protein
W5GAT7	0.085	-0.44	0	Traes_6AL_E07B40D77.1	-0.0858	0.94803	100	0	556	0	Uncharacterized protein
W5GAW0	0.086	-0.169	0	Traes_6AL_E300E5DDF.1	0.0567	0.939	100	0	520	0	Uncharacterized protein
W5GAX0	0.528	0.03	0	Traes_6AL_E3872D907.1	-0.3729	0.905837	100	6e-53	164	0	Uncharacterized protein
W5GB02	0.359	-0.278	0	Traes_6AL_E6D78E91D.1	-0.471	0.13225	100	5e-25	90.1	0	Uncharacterized protein
W5GB33	0.508	0.052	0	Traes_6AL_E970EFE60.2	-0.2584	0.810634	100	0	1545	0	Uncharacterized protein
W5GB84	0.559	0.004	0	Traes_6AL_EF0BCD705.1	-0.8777	0.547385	100	3e-138	391	0	Uncharacterized protein
W5GBF3	0.483	0.029	0	Traes_6AL_F717679DE.1	0.0435	0.972717	100	0	885	0	Uncharacterized protein
W5GBS9	0.239	0.245	0	Traes_6AS_07DD29772.1	-0.3406	0.634932	100	0	547	0	Uncharacterized protein
W5GC21	0.056	-0.681	0	Traes_6AS_126133A6E.1	-0.5162	0.0389999	100	0	909	-1	Uncharacterized protein
W5GC86	0.056	1.725	0	Traes_6AS_1C4D1DAAD.1	-0.2383	0.736215	100	2e-161	450	0	Uncharacterized protein
W5GCA0	0.349	-0.093	0	Traes_6AS_1E3D8BB5A.1	0.0864	0.861122	100	0	645	0	Uncharacterized protein
W5GCA3	0.142	0.201	0	Traes_6AS_1E6A90D78.1	-0.2697	0.474607	100	0	545	0	Eukaryotic translation initiation factor 3 subunit F (eIF3f) (eIF-3-epsilon)
W5GCD6	0.069	-0.447	0	Traes_6AS_2450324671.2	-0.4835	0.807797	100	1e-110	320	0	Uncharacterized protein
W5GCE1	0.327	-0.222	0	Traes_6AS_24D438142.2	-0.0443	0.952561	100	4e-124	370	0	Uncharacterized protein
W5GCF7	0.515	-0.023	0	Traes_6AS_26E908F59.1	0.0426	0.959742	100	0	1503	0	Uncharacterized protein
W5GCG5	0.26	0.252	0	Traes_6AS_27DE86D331.2	-0.6563	0.74291	100	1e-91	270	0	Uncharacterized protein
W5GCG8	0.302	0.293	0	Traes_6AS_28752C23C.1	-0.1946	0.766877	100	0	1368	0	Chloride channel protein
W5GCJ5	0.24	0.439	0	Traes_6AS_2C6AEE680.2	-0.3002	0.540236	100	1e-169	478	0	Uncharacterized protein
W5GCU0	0.264	0.288	0	Traes_6AS_3753A6F2C.1	-0.31	0.533071	100	0	602	0	Uncharacterized protein
W5GCV5	0.043	-0.655	-1	Traes_6AS_3919B7243.2	-1.6018	0.37408	100	2e-156	442	0	Uncharacterized protein
W5GCZ4	0.236	0.305	0	Traes_6AS_3DD96BAE3.1	-0.18	0.863229	100	0	555	0	Uncharacterized protein
W5GD60	0.408	0.074	0	Traes_6AS_475EE0A18.2	-0.0277	0.97434	100	0	1143	0	Uncharacterized protein
W5GDD4	0.248	0.244	0	Traes_6AS_4FB64483A.2	-0.0442	0.965482	100	0	623	0	Uncharacterized protein
W5GDD9	0.396	-0.111	0	Traes_6AS_5027732B8.1	-0.3151	0.641947	100	0	902	0	Acetyltransferase component of pyruvate dehydrogenase complex (EC 2.3.1.12)
W5GDE6	0.33	0.443	0	Traes_6AS_521062575.1	-0.0538	0.941579	100	0	549	0	Uncharacterized protein
W5GDG4	0.473	0.168	0	Traes_6AS_539B381F1.2	-0.0951	0.877788	100	5e-59	191	0	Uncharacterized protein
W5GDP1	0.342	0.253	0	Traes_6AS_5D4E461FD.1	0.0634	0.966731	100	8e-143	400	0	Uncharacterized protein
W5GDR6	0.011	3.079	1	Traes_6AS_601030222.1	-0.4365	0.459622	100	6e-84	248	0	Uncharacterized protein
W5GDU9	0.562	-0.001	0	Traes_6AS_62FDBBB97.2	-0.1031	0.874955	100	0	2274	0	Uncharacterized protein
W5GDW8	0.436	0.108	0	Traes_6AS_652C21F64.1	0.1785	0.731712	100	1e-95	284	0	Eukaryotic translation initiation factor 3 subunit J (eIF3j)
W5GDX0	0.007	1.954	1	Traes_6AS_653CE86DE.1	-0.2351	0.655569	100	0	648	0	Uncharacterized protein
W5GDZ4	0.23	-0.76	0	Traes_6AS_674971763.2	-0.0875	0.973311	100	0	1468	0	Uncharacterized protein
W5GE58	0.512	0.044	0	Traes_6AS_6EDAF3074.2	-0.1375	0.884255	100	0	858	0	Aspartate aminotransferase (EC 2.6.1.1)
W5GE61	0.253	-0.625	0	Traes_6AS_6F04EF283.1	-0.4209	0.370935	100	0	992	0	Uncharacterized protein
W5GE62	0.326	0.298	0	Traes_6AS_6F306F27E.1	-0.054	0.976734	100	0	1916	0	Uncharacterized protein
W5GE74	0.434	0.235	0	Traes_6AS_70AD4B0D5.1	-0.0288	0.99361	100	0	588	0	Uncharacterized protein
W5GE75	0.137	0.422	0	Traes_6AS_70B2F2AE4.1	-0.502	0.202755	100	0	1013	0	Uncharacterized protein
W5GE89	0.021	4.404	1	Traes_6AS_72CF3F5891.1	-0.6655	0.755274	100	7e-42	136	0	Histone H4
W5GEB0	0.253	0.303	0	Traes_6AS_751BB3A17.1	-0.2635	0.70197	100	4e-139	392	0	Uncharacterized protein
W5GEB7	0.191	0.359	0	Traes_6AS_75E204F85.2	0.1112	0.932889	100	0	642	0	Serine/threonine-protein phosphatase (EC 3.1.3.16)
W5GEI6	0.191	0.446	0	Traes_6AS_7FB8F9A66.1	0.0658	0.981076	100	0	990	0	Catalase (EC 1.11.1.6)
W5GET2	0.005	2.505	1	Traes_6AS_8C9DF7D23.1	-0.1408	0.864538	100	1e-47	156	0	Uncharacterized protein
W5GEY7	0.409	0.134	0	Traes_6AS_91B2D33F1.1	0.2995	0.887905	100	0	1103	0	Uncharacterized protein
W5GEZ3	0.545	0.024	0	Traes_6AS_925BA6027.2	0.0091	0.992448	100	2e-165	462	0	Uncharacterized protein
W5GF36	0.367	0.312	0	Traes_6AS_982D1FE34.2	0.2662	0.535352	100	0	1432	0	Uncharacterized protein
W5GF50	0.483	0.188	0	Traes_6AS_991B780D1.2	-0.2378	0.96175	100	6e-92	268	0	Histone H2A
W5GF83	0.51	-0.034	0	Traes_6AS_9D53D6DD0.1	0.1578	0.887941	100	0	2501	0	Uncharacterized protein
W5GFD3	0.426	-0.12	0	Traes_6AS_A34A8593D.1	0.2339	0.774641	100	0	961	0	Uncharacterized protein
W5GFG9	0.236	0.376	0	Traes_6AS_A883BC2B1.1	-1.5674	0.460642	100	0	634	0	Uncharacterized protein
W5GFV6	0.001	2.932	1	Traes_6AS_BAB9A28AB.2	0.1284	0.95172	100	0	598	0	Uncharacterized protein
W5GG30	0.241	-0.187	0	Traes_6AS_C62370B4B.1	0.0032	0.997356	100	0	1022	0	Uncharacterized protein
W5GGF8	0.177	0.74	0	Traes_6AS_D81ED78CF.1	-0.0785	0.906114	100	5e-117	337	0	60S ribosomal protein L13
W5GGG4	0.43	-0.583	0	Traes_6AS_D902F1E42.1	-0.5236	0.720368	100	0	698	0	Uncharacterized protein
W5GGS7	0.373	-0.233	0	Traes_6AS_E389386E3.2	-0.4079	0.675843	100	0	941	0	Uncharacterized protein
W5GGU9	0.203	-0.123	0	Traes_6AS_E5CB6941F.1	0.1167	0.89169	100	0	967	0	Uncharacterized protein
W5GGV4	0.147	-0.322	0	Traes_6AS_E60FDC38F1.2	-0.3688	0.429911	100	0	771	0	Uncharacterized protein
W5GGV7	0.562	0.002	0	Traes_6AS_E6DEE586C.1	0.21	0.510779	100	0	1108	0	Uncharacterized protein
W5GHD4	0.216	-0.266	0	Traes_6AS_F9782BB9F.1	-0.1694	0.88357	100	0	595	0	Uncharacterized protein
W5GHL6	0.244	0.363	0	Traes_6BL_02C69069F.1	-0.6988	0.86715	100	0	605	0	Peroxidase (EC 1.11.1.7)
W5GHT5	0.326	-0.098	0	Traes_6BL_09F719397.1	0.0376	0.974754	100	0	748	0	Isocitrate dehydrogenase [NAD] subunit, mitochondrial (EC 1.1.1.41)
W5GI63	0.283	-0.227	0	Traes_6BL_1843BE701.1	-0.1519	0.822705	100	0	2484	0	Uncharacterized protein
W5GIE5	0.139	-0.448	0	Traes_6BL_22D942C74.1	-0.172	0.854473	100	0	559	0	Uncharacterized protein
W5GIG6	0.134	-0.406	0	Traes_6BL_254FB9520.1	0.1582	0.833198	100	3e-109	314	0	Uncharacterized protein
W5GIN8	0.484	-0.146	0	Traes_6BL_2D2978AFB.1	-0.311	0.769046	100	0	565	0	Uncharacterized protein
W5GIQ8	0.051	0.278	0	Traes_6BL_308212099.1	-0.186	0.80982	100	0	688	0	Uncharacterized protein
W5GIY6	0.553	-0.015	0	Traes_6BL_3C42BBAC7.1	-0.5109	0.00496761	100	7e-86	251	-1	Uncharacterized protein
W5GJ78	0.355	-0.148	0	Traes_6BL_462C2179A.1	-0.0984	0.979541	100	5e-78	229	0	Uncharacterized protein
W5GJ91	0.316	-0.682	0	Traes_6BL_4704FF2B4.1	-0.1247	0.834458	100	0	1848	0	Aconitate hydratase (Aconitase) (EC 4.2.1.3)
W5GJ92	0.006	1.841	1	Traes_6BL_470ECDCDF.1	0.0525	0.968817	100	0	864	0	Uncharacterized protein
W5GJ93	0.241	0.4	0	Traes_6BL_47379C27B.1	-0.0264	0.99238	100	0	874	0	Aspartate aminotransferase (EC 2.6.1.1)
W5GJB3	0.561	0.002	0	Traes_6BL_49501988F.1	0.0746	0.934731	100	0	1872	0	Uncharacterized protein
W5GJF8	0.056	-0.395	0	Traes_6BL_4DB1AC6CC.1	-0.2907	0.775982	100	0	932	0	Uncharacterized protein
W5GJK7	0.232	0.459	0	Traes_6BL_54182EEB2.1	0.1178	0.820679	100	0	786	0	Uncharacterized protein
W5GJP3	0.004	-1.698	-1	Traes_6BL_58BB13700.1	-0.014	0.990107	100	0	1122	0	Uncharacterized protein
W5GJX6	0.118	-0.419	0	Traes_6BL_62CC48C2C.1	0.3991	0.544785	100	6e-81	239	0	Uncharacterized protein
W5GKC0	0.559	0.003	0	Traes_6BL_742F10EF3.1	-0.2259	0.680248	100	8e-162	451	0	Uncharacterized protein
W5GKE9	0.058	-0.324	0	Traes_6BL_7699EA124.2	-0.3596	0.888138	100	3e-17	73.9	0	Uncharacterized protein
W5GL37	0.354	0.607	0	Traes_6BL_919F8C482.1	-0.3831	0.611361	100	0	1446	0	Uncharacterized protein
W5GLA4	0.01	0.386	0	Traes_6BL_98C66424D.1	0.079	0.920171	100	0	992	0	Uncharacterized protein
W5GLH1	0.083	-0.481	0	Traes_6BL_A012FAD0E.1	-0.5753	0.727555	100	0	1248	0	Uncharacterized protein
W5GLH5	0.204	-0.216	0	Traes_6BL_A05DE0A70.1	-0.1157	0.856071	100	1e-179	500	0	Uncharacterized protein
W5GLJ6	0.371	0.184	0	Traes_6BL_A23DE404D.1	-0.2282	0.745463	100	0	971	0	Uncharacterized protein
W5GLU0	0.104	-0.388	0	Traes_6BL_ABB3BA783.1	-0.2658	0.570555	100	3e-139	395	0	Uncharacterized protein
W5GLX4	0.249	0.081	0	Traes_6AL_E2CC7BB46.2	-0.1517	0.687542	100	0	1210	0	Uncharacterized protein
W5GM22	0.244	-0.548	0	Traes_6BL_B5524870A.1	0.252	0.53311	100	0	1909	0	Uncharacterized protein
W5GMQ9	0.455	-0.053	0	Traes_6AL_24A5FC5D9.1	-0.0214	0.986028	100	2e-118	338	0	Uncharacterized protein
W5GMS3	0.47	-0.081	0	Traes_6BL_CE9CC5475.1	-0.325	0.438087	100	0	561	0	Uncharacterized protein
W5GNB3	0.271	1.844	0	Traes_6BL_E6A0F858F.1	-0.9585	0.250949	100	2e-136	386	0	Uncharacterized protein
W5GP61	0.24	0.312	0	Traes_6BS_0CEF3C099.1	0.0069	0.994637	100	0	3666	0	Uncharacterized protein
W5GPD1	0.226	0.281	0	Traes_6BS_166B31D2F.1	-0.3455	0.614789	100	0	1137	0	Uncharacterized protein
W5GPG2	0.004	3.74	1	Traes_6BS_1AFDF35E5.2	0.2245	0.910709	100	5e-82	240	0	Uncharacterized protein
W5GPM6	0.389	-0.158	0	Traes_6BS_259A7E1D3.1	-0.5067	0.0672633	100	0	521	0	Uncharacterized protein
W5GQD5	0.082	-0.583	0	Traes_6BS_4CDA8615E.1	-0.3381	0.614121	100	0	523	0	Uncharacterized protein
W5GQJ1	0.269	0.254	0	Traes_6BS_55F1BC206.1	0.0349	0.976734	100	0	754	0	Uncharacterized protein
W5GQW1	0.527	-0.045	0	Traes_6BS_682497935.1	0.4147	0.318037	100	0	943	0	Citrate synthase
W5GRG5	0.129	-0.294	0	Traes_6BS_87381C857.1	0.0646	0.93497	100	0	591	0	Uncharacterized protein
W5GRH8	0.08	0.332	0	Traes_6BS_88E9CBED0.1	-0.4136	0.0809066	100	1e-94	273	0	Uncharacterized protein
W5GRI3	0.276	-0.088	0	Traes_6BS_896A8401E.1	0.0309	0.975318	100	0	820	0	Uncharacterized protein
W5GRR5	0.002	2.937	1	Traes_6BS_970784007.1	-0.1249	0.885101	100	0	790	0	Glyceraldehyde-3-phosphate dehydrogenase (EC 1.2.1.-)
W5GRX7	0.31	-0.301	0	Traes_6BS_9F156F52A.1	-0.0778	0.869061	100	1e-150	423	0	Uncharacterized protein
W5GSY4	0.559	-0.012	0	Traes_6BS_D30CEBBC9.1	0.1894	0.622396	100	0	887	0	Uncharacterized protein
W5GT90	0.536	-0.022	0	Traes_6BS_E4F607B30.2	0.3908	0.686444	100	0	564	0	Uncharacterized protein
W5GTE2	0.001	3.073	1	Traes_6BS_ED26EBC6C.1	-0.2722	0.56489	100	2e-91	266	0	Uncharacterized protein
W5GTU0	0.32	0.517	0	Traes_6DL_0190C4818.1	-0.7606	0.389156	100	0	732	0	Carboxypeptidase (EC 3.4.16.-)
W5GU83	0.517	-0.036	0	Traes_6DL_10926529D.1	0.0726	0.936857	100	0	1296	0	Uncharacterized protein
W5GUI9	0.36	-0.319	0	Traes_6DL_1AEA7B869.1	-0.6425	0.00214942	100	0	1424	-1	Phenylalanine ammonia-lyase (EC 4.3.1.24)
W5GUK3	0.1	-1.849	0	Traes_6DL_1B9FBE0921.1	0.1454	0.91631	100	0	726	0	Elongation factor Tu
W5GUP1	0.32	-0.126	0	Traes_6DL_1EF30A89C.1	0.1764	0.773186	100	0	2203	0	Uncharacterized protein
W5GUS3	0.397	0.115	0	Traes_6DL_21618BF83.1	0.2945	0.761447	100	0	639	0	Uncharacterized protein
W5GUT2	0.001	-3.28	-1	Traes_6DL_2294244E3.1	-0.0614	0.972297	100	0	869	0	Uncharacterized protein
W5GUT9	0.44	-0.1	0	Traes_6DL_241D10DDA.1	0.6169	0.540067	100	2e-122	349	0	Uncharacterized protein
W5GUV0	0.12	-1.402	0	Traes_6DL_24B9E65D8.2	-0.2136	0.819283	100	6e-129	370	0	Uncharacterized protein
W5GUW0	0.409	-0.058	0	Traes_6DL_25CD15317.1	0.0275	0.983019	100	0	568	0	Uncharacterized protein
W5GUX3	0.245	-0.42	0	Traes_6DL_2681D03BD.1	0.0358	0.984033	100	0	772	0	Uncharacterized protein
W5GUZ8	0.048	0.586	1	Traes_6DL_28E2300D6.1	-0.3294	0.726223	100	8e-92	268	0	Uncharacterized protein
W5GV75	0.219	-0.303	0	Traes_6DL_2F69CB5A2.1	0.1421	0.934517	100	0	768	0	Uncharacterized protein
W5GV92	0.374	0.081	0	Traes_6DL_30AD166CD.1	-0.0206	0.980656	100	0	1029	0	Uncharacterized protein
W5GVB1	0.294	0.132	0	Traes_6DL_325F9AE8C1.2	-0.5074	0.292921	100	0	732	0	Uncharacterized protein
W5GVB4	0.329	0.459	0	Traes_6DL_3286E5385.1	0.1167	0.935444	100	0	825	0	Ammonium transporter
W5GVC8	0.231	0.395	0	Traes_6DL_33F8A5EF4.1	0.3652	0.863207	100	0	1354	0	Uncharacterized protein
W5GVF6	0.253	0.186	0	Traes_6DL_368A61C3A.1	-0.1201	0.927496	100	6e-144	404	0	Uncharacterized protein
W5GVI3	0.361	0.168	0	Traes_6DL_3945FC9B7.2	-0.1006	0.931935	100	1e-106	306	0	Uncharacterized protein
W5GVJ0	0.497	0.139	0	Traes_6DL_3A42E1C80.1	-0.3644	0.773082	100	2e-21	84	0	Uncharacterized protein
W5GVP7	0.483	0.043	0	Traes_6DL_3ED4C3974.1	-0.1347	0.853076	100	1e-113	324	0	Uncharacterized protein
W5GVQ5	0.527	-0.023	0	Traes_6DL_3FBA5B70E.1	-0.186	0.772094	100	0	2427	0	Uncharacterized protein
W5GVR2	0.421	0.167	0	Traes_6DL_3FD1DA8AA.1	-0.1378	0.854224	100	2e-144	407	0	Uncharacterized protein
W5GVS6	0.198	-0.21	0	Traes_6DL_41A4CE766.1	-0.2319	0.55954	100	0	545	0	Uncharacterized protein
W5GW04	0.357	-0.285	0	Traes_6DL_492F66EC5.1	0.039	0.967216	100	0	761	0	Diacylglycerol kinase (DAG kinase) (EC 2.7.1.107)
W5GW91	0.258	0.513	0	Traes_6DL_5282E0007.1	-1.0679	0.263039	100	0	872	0	Uncharacterized protein
W5GWJ4	0.177	-0.667	0	Traes_6DL_5C536D720.1	-0.5906	0.796895	100	0	1041	0	Uncharacterized protein
W5GWK3	0.24	0.349	0	Traes_6DL_5D39B2D39.1	-0.2245	0.80223	100	0	1008	0	Uncharacterized protein
W5GWM9	0.529	0.065	0	Traes_6DL_5F12F1D71.2	-0.1177	0.91631	100	4e-180	499	0	Uncharacterized protein
W5GWP3	0.295	-0.194	0	Traes_6DL_6149F16FF.1	0.1427	0.787695	100	0	905	0	Uncharacterized protein
W5GWS6	0.302	-0.57	0	Traes_6DL_647A6F4D9.1	0.182	0.836075	100	0	1306	0	Uncharacterized protein
W5GWY5	0.302	0.179	0	Traes_6DL_6ACC2BB43.1	-0.0045	0.996367	100	0	1036	0	Uncharacterized protein
W5GWZ8	0.058	-0.632	0	Traes_6DL_6C0F2773A.1	-0.3976	0.354516	100	2e-56	174	0	Uncharacterized protein
W5GX21	0.522	-0.043	0	Traes_6DL_6DDDF4781.1	-0.5993	0.453183	100	3e-53	164	0	Uncharacterized protein
W5GX64	0.24	-0.332	0	Traes_6DL_71DBEA7D1.1	-0.6223	0.76046	100	9e-173	479	0	Uncharacterized protein
W5GX95	0.082	0.496	0	Traes_6DL_75417C63D.1	-0.6017	0.0132371	100	0	547	-1	Uncharacterized protein
W5GXB0	0.374	-0.21	0	Traes_6DL_775A87048.1	0.1121	0.892444	100	0	796	0	Uncharacterized protein
W5GXB1	0.105	-0.345	0	Traes_6DL_776CE1DCC.1	-0.081	0.903278	100	0	737	0	Uncharacterized protein
W5GXB4	0.553	0.023	0	Traes_6DL_77B01B237.1	0.1652	0.880572	100	4e-103	298	0	Uncharacterized protein
W5GXD3	0.238	-0.103	0	Traes_6DL_79D318089.1	-0.2962	0.369732	100	0	1406	0	Acetyl-coenzyme A synthetase (EC 6.2.1.1)
W5GXJ2	0.291	-0.174	0	Traes_6DL_829AD2C16.2	0.193	0.691526	100	0	521	0	Ubiquitin carboxyl-terminal hydrolase (EC 3.4.19.12)
W5GXJ4	0.102	0.519	0	Traes_6DL_82B22A082.2	0.1262	0.862402	100	0	671	0	Serine/threonine-protein phosphatase (EC 3.1.3.16)
W5GXL1	0.551	-0.028	0	Traes_6DL_83D7601DD.1	-0.4867	0.441353	100	4e-175	488	0	Uncharacterized protein
W5GXL9	0.284	-0.305	0	Traes_6DL_84E14AD8D.1	-0.1572	0.866425	100	0	1185	0	Uncharacterized protein
W5GXW1	0.411	-0.112	0	Traes_6DL_8D7BB38AF.1	-0.5068	0.632673	100	1e-47	149	0	Uncharacterized protein
W5GY14	0.487	0.047	0	Traes_6DL_92A0F4993.1	-1.0236	0.00563631	100	4e-141	398	-1	Uncharacterized protein
W5GY76	0.53	-0.02	0	Traes_6DL_9B0998827.1	0.0366	0.978842	100	0	1614	0	Uncharacterized protein
W5GYB9	0.273	0.158	0	Traes_6DL_9FA2A65AB.1	-0.0553	0.943117	100	0	712	0	Cytosolic Fe-S cluster assembly factor NBP35
W5GYF2	0.17	0.33	0	Traes_6DL_A2EEFE47E.1	-0.2261	0.607453	100	0	754	0	Uncharacterized protein
W5GYL1	0.526	-0.037	0	Traes_6DL_A7FFC6CC3.1	-0.9151	0.152203	100	1e-129	369	0	Uncharacterized protein
W5GZ18	0.159	0.384	0	Traes_6DL_B7D3994AF.1	-0.0184	0.985472	100	0	707	0	Uncharacterized protein
W5GZ58	0.291	0.238	0	Traes_6DL_BBF78B02F.1	-0.1845	0.774287	100	0	734	0	Uncharacterized protein
W5GZ83	0.032	2.563	1	Traes_6DL_BDDF27A65.2	-0.3275	0.680383	100	1e-132	379	0	Uncharacterized protein
W5GZ84	0.205	0.468	0	Traes_6DL_BDE16BC4F.1	-0.4868	0.532185	100	4e-109	315	0	Uncharacterized protein
W5GZ94	0.083	-0.257	0	Traes_6DL_BEDFBC80F.1	0.0015	0.998762	100	0	1296	0	Uncharacterized protein
W5GZE6	0.372	0.13	0	Traes_6DL_C3FEE9DFF.1	0.1639	0.750558	100	0	2546	0	Clustered mitochondria protein homolog
W5GZJ0	0.426	0.164	0	Traes_6DL_C9216369C.1	-0.4974	0.00680373	100	3e-111	317	-1	Uncharacterized protein
W5GZW2	0.455	-0.052	0	Traes_6DL_D3A3D1384.2	-0.2207	0.484946	100	0	1846	0	Aconitate hydratase (Aconitase) (EC 4.2.1.3)
W5GZX2	0.014	1.437	1	Traes_6DL_D46D8D6C2.1	0.2217	0.898566	100	1e-159	447	0	Uncharacterized protein
W5GZX3	0.484	-0.07	0	Traes_6DL_D4715B586.2	-0.1281	0.833082	100	4e-132	377	0	Uncharacterized protein
W5H014	0.149	0.893	0	Traes_6AL_D0239FC38.1	0.243	0.572581	100	1e-150	421	0	Uncharacterized protein
W5H028	0.221	0.229	0	Traes_6DL_D9A94A0F1.1	-0.2564	0.562835	100	0	697	0	Uncharacterized protein
W5H054	0.237	0.201	0	Traes_6DL_DBC111365.1	0.0661	0.965482	100	6e-117	334	0	Uncharacterized protein
W5H0C6	0.046	1.976	1	Traes_6DL_E32E79B84.1	0.2895	0.924762	100	2e-78	234	0	Uncharacterized protein
W5H0M5	0.369	-0.307	0	Traes_6DL_EBDB8209B.1	-0.3873	0.784723	100	0	622	0	Uncharacterized protein
W5H0T0	0.001	3.824	1	Traes_6DL_F16253948.1	-0.2613	0.757026	100	3e-139	392	0	Glutathione peroxidase
W5H0U1	0.146	-0.563	0	Traes_6DL_F1E787360.1	0.013	0.989016	100	0	783	0	Uncharacterized protein
W5H0W3	0.167	-0.205	0	Traes_6DL_F4B07D18B.2	-0.0597	0.969607	100	0	1224	0	Uncharacterized protein
W5H0Z3	0.364	-0.241	0	Traes_6DL_F87EED8EC.1	-0.5155	0.00305197	100	0	518	-1	Uncharacterized protein
W5H103	0.288	-0.269	0	Traes_6DL_F980A7D9A.1	-0.4146	0.37737	100	0	716	0	Uncharacterized protein
W5H151	0.226	-0.177	0	Traes_6DL_FD8A6A45F.1	0.0048	0.996111	100	0	765	0	S-(hydroxymethyl)glutathione dehydrogenase (EC 1.1.1.284)
W5H174	0.287	0.161	0	Traes_6DL_FF2824756.1	0.0768	0.873863	100	0	1013	0	Uncharacterized protein
W5H1E3	0.307	-0.263	0	Traes_6DS_08F52DEBD.1	-0.1728	0.728245	100	6e-157	440	0	Uncharacterized protein
W5H1G1	0.013	2.878	1	Traes_6DS_0C583365E.2	0.1182	0.94024	100	0	1002	0	Uncharacterized protein
W5H1P4	0.458	0.098	0	Traes_6DS_19F453BF1.2	0.2051	0.801424	100	0	927	0	Uncharacterized protein
W5H1Q1	0.53	-0.018	0	Traes_6DS_1C754D431.1	-0.1488	0.807432	100	0	944	0	Citrate synthase
W5H1R3	0.013	3.132	1	Traes_6DS_1E81EBF0F.2	-0.3102	0.527739	100	3e-103	298	0	Uncharacterized protein
W5H1Z1	0.442	0.095	0	Traes_6DS_2AA316581.1	-0.0771	0.951918	100	0	703	0	Uncharacterized protein
W5H230	0.414	0.26	0	Traes_6DS_2F1995526.1	0.0781	0.881686	100	0	856	0	Uncharacterized protein
W5H2P0	0.503	0.083	0	Traes_6DS_52C0ACEDB.1	-0.23	0.716639	100	0	695	0	Uncharacterized protein
W5H2W8	0.274	-0.249	0	Traes_6DS_6115C576B.1	-0.0744	0.953313	100	0	852	0	Uncharacterized protein
W5H319	0.437	-0.048	0	Traes_6DS_69570DBE2.1	-0.3465	0.31777	100	0	1239	0	Uncharacterized protein
W5H370	0.529	0.03	0	Traes_6DS_721AAD298.1	-0.2808	0.535352	100	2e-175	486	0	Uncharacterized protein
W5H3M0	0.459	-0.238	0	Traes_6DS_8B33FC986.1	-0.0591	0.928076	100	3e-160	470	0	Uncharacterized protein
W5H3V3	0.46	0.101	0	Traes_6DS_972C7F490.1	-0.3235	0.745884	100	0	932	0	Carboxypeptidase (EC 3.4.16.-)
W5H454	0.523	0.054	0	Traes_6DS_A593093E1.2	-0.2901	0.328262	100	0	1161	0	Uncharacterized protein
W5H482	0.273	-0.322	0	Traes_6DS_AA77F7548.1	-0.4758	0.480361	100	0	649	0	Uncharacterized protein
W5H4A4	0.123	1.258	0	Traes_6DS_AD8F57649.1	0.3046	0.943116	100	0	934	0	Uncharacterized protein
W5H4C6	0.003	-3.54	-1	Traes_6DS_B355C3BC3.1	-0.06	0.94981	100	0	1092	0	Serine/threonine-protein phosphatase 2A 55 kDa regulatory subunit B
W5H4L6	0.264	-0.438	0	Traes_6DS_C016D69ED.1	-0.5185	0.712384	100	0	881	0	Uncharacterized protein
W5H4P1	0.321	-0.357	0	Traes_6DS_C39F330BC.1	0.1918	0.901948	100	0	832	0	Uncharacterized protein
W5H4V0	0.005	3.268	1	Traes_6DS_CBB6D49F6.1	0.6992	0.220054	100	4e-151	422	0	Proteasome subunit beta type (EC 3.4.25.1)
W5H4V7	0.393	-0.054	0	Traes_6DS_CDB16CE3F.1	-0.2997	0.436947	100	0	732	0	Phosphoglycerate kinase (EC 2.7.2.3)
W5H4V8	0.498	-0.061	0	Traes_6DS_CDCAD6797.1	-0.0928	0.905837	100	0	1803	0	Uncharacterized protein
W5H577	0.006	1.935	1	Traes_6DS_E0A326AEE.2	-0.1515	0.862175	100	0	643	0	Uncharacterized protein
W5H5H3	0.553	0.038	0	Traes_6DS_F0FC6A475.1	-0.3647	0.843947	100	2e-60	187	0	Histone H2B
W5H5L4	0.486	-0.099	0	Traes_6DS_F6D0C7D5E.1	-0.2299	0.734859	100	0	972	0	Uncharacterized protein
W5H5T3	0.048	-0.945	-1	Traes_6DS_FF48D4479.1	-0.2234	0.83952	100	0	589	0	Uncharacterized protein
W5H631	0.35	0.703	0	Traes_7AL_09A36AAE41.2	-0.1097	0.850973	100	2e-82	243	0	60S ribosomal protein L27
W5H637	0.24	-0.164	0	Traes_7AL_0A01F6347.2	0.1233	0.860131	100	5e-66	201	0	Uncharacterized protein
W5H6A9	0.178	0.348	0	Traes_7AL_115502549.2	-0.0382	0.978011	100	0	547	0	Uncharacterized protein
W5H6Q5	0.004	2.258	1	Traes_7AL_226028C17.1	-0.2532	0.686444	100	0	724	0	Glyceraldehyde-3-phosphate dehydrogenase (EC 1.2.1.-)
W5H6X2	0.141	0.436	0	Traes_7AL_291471D52.1	0.1412	0.942562	100	7e-117	333	0	Uncharacterized protein
W5H725	0.124	-0.485	0	Traes_7AL_2FF386F35.1	-0.166	0.902941	100	9e-59	179	0	Uncharacterized protein
W5H7C9	0.53	0.028	0	Traes_7AL_3B2536995.1	-0.6029	0.251574	100	3e-88	258	0	Uncharacterized protein
W5H7J1	0.224	0.122	0	Traes_7AL_420BAE2D2.1	-0.0667	0.902117	100	0	1715	0	Uncharacterized protein
W5H7K5	0.021	0.448	0	Traes_7AL_435AA3217.1	-0.8189	0.74102	100	0	646	0	Peroxidase (EC 1.11.1.7)
W5H7S0	0.05	-3.943	-1	Traes_7AL_49FCA115B.1	-0.5349	0.139986	100	3e-52	163	0	Uncharacterized protein
W5H7U3	0.358	-0.202	0	Traes_7AL_4CA0D045E.1	-0.4836	0.084105	100	5e-43	137	0	Uncharacterized protein
W5H7Z0	0.025	2.857	1	Traes_7AL_520F78984.1	-0.0041	0.997126	100	2e-157	442	0	Uncharacterized protein
[truncated: 233 more rows]
